# Supplementary material for: Recurrent RNA edits in human preimplantation potentially enhance maternal mRNA clearance
Source: Commun Biol. 2022 Dec 21;5:1400. doi: 10.1038/s42003-022-04338-0 (PMC9772385; doi:10.1038/s42003-022-04338-0)
Supplement: Supplementary file 5 — Supplementary Data 1 [file 42003_2022_4338_MOESM5_ESM.xlsx]

## Sheet: Supplementary Table 1
Supplementary Data 1. Information of embryonic datasets curated in this study.
GEO GSE accession	Identifier	Title	Possible read length of each read end
GSE36552	Yan et al.	Single-cell RNA-Seq profiling of human preimplantation embryos and embryonic stem cells	100 (single-ended)
GSE44183	Xue et al.	Genetic programs in human and mouse early embryos revealed by single-cell RNA sequencing	90
GSE49828	Guo et al.	The DNA methylation landscape of human early embryos	101
GSE62772	Cacchiarelli et al.	Integrative Analyses of Human Reprogramming Reveal Dynamic Nature of Induced Pluripotency	101
GSE64417	Szabo et al.	Statistically based splicing detection reveals neural enrichment and tissue-specific induction of circular RNA during human fetal development	100
GSE65481	Yanez et al.	Human oocyte developmental potential is predicted by mechanical properties within hours after fertilization	101
GSE71318	Dang et al.	Tracing the expression of circular RNAs in human pre-implantation embryos	101 or 125
GSE72379	Hendrickson et al.	Conserved roles of mouse DUX and human DUX4 in activating cleavage-stage genes and MERVL/HERVL retrotransposons	101
GSE73211	Choi et al.	A comparison of genetically matched cell lines reveals the equivalence of human iPSCs and ESCs	101
GSE95477	Reyes et al.	Differing molecular response of young and advanced maternal age human oocytes to IVM	100
GSE100118	Fogarty et al.	Genome editing reveals a role for OCT4 in human embryogenesis	101
GSE101571	Wu et al.	Chromatin analysis in human early development reveals epigenetic transition during ZGA	100 or 125 or 150
GSE119324	Lau et al.	Unique properties of a subset of human pluripotent stem cells with high capacity for self-renewal	100
GSE125616	Lv et al.	Single-cell RNA sequencing reveals regulatory mechanism for trophoblast cell-fate divergence in human peri-implantation conceptuses	150
GSE126488	Wamaitha et al.	IGF1-mediated human embryonic stem cell self-renewal recapitulates the embryonic niche	101
GSE130289	West et al.	Dynamics of trophoblast differentiation in peri-implantation-stage human embryos	101 or 150
GSE133854	Leng et al.	Single-Cell Transcriptome Analysis of Uniparental Embryos Reveals Parent-of-Origin Effects on Human Preimplantation Development	90 or 150
GSE136447	Xiang et al.	A developmental landscape of 3D-cultured human pre-gastrulation embryos	149 or 150
