# Supplementary material for: Recurrent RNA edits in human preimplantation potentially enhance maternal mRNA clearance
Source: Commun Biol. 2022 Dec 21;5:1400. doi: 10.1038/s42003-022-04338-0 (PMC9772385; doi:10.1038/s42003-022-04338-0)
Supplement: Supplementary file 6 — Supplementary Data 2 [file 42003_2022_4338_MOESM6_ESM.csv]

stage	normal.type	count.of.samples
2-cell	normal	27
2-cell	abnormal	20
2-cell (3PN)*	normal	1
cleavage (2- or 4- or 8-cell)	normal	2
4-cell	normal	41
4-cell	abnormal	21
4-cell (3PN)	normal	2
8-cell	normal	66
8-cell	abnormal	46
CTB	normal	246
EVT	normal	40
ICM	normal	59
MTB	normal	16
STB	normal	143
TE	normal	5
blastocyst (timepoint not specified)	abnormal	92
blastocyst (early)	normal	3
blastocyst (late)	normal	33
blastocyst (middle)	normal	3
epiblast	normal	125
hESC	normal	162
hypoblast	normal	25
morula	normal	73
morula	abnormal	76
oocyte (GV)	normal	14
oocyte (MI)	normal	2
oocyte (MII)	normal	30
oocyte (mature)	normal	3
post-implantation embryo (timepoint not specified)	normal	3
pronucleus	normal	5
trophoblast	normal	640
zygote	normal	17
zygote	abnormal	8
zygote (2PN)	abnormal	11
zygote (2PN)	normal	11
