# Supplementary material for: Recurrent RNA edits in human preimplantation potentially enhance maternal mRNA clearance
Source: Commun Biol. 2022 Dec 21;5:1400. doi: 10.1038/s42003-022-04338-0 (PMC9772385; doi:10.1038/s42003-022-04338-0)
Supplement: Supplementary file 7 — Supplementary Data 3 [file 42003_2022_4338_MOESM7_ESM.csv]

SAMPLE	mapping rate
GSM2706237	0.603317620653286
GSM2706238	0.602507075815664
GSM2706241	0.60349083689302
GSM2706244	0.608589701827012
GSM2706245	0.630894478779234
GSM2706260	0.69406368779321
GSM2706261	0.631576697667038
GSM2706262	0.66383430945413
GSM2706263	0.685723472896161
GSM2706264	0.684818782429831
GSM2706265	0.594397039757336
GSM2706266	0.641641919402801
GSM2706267	0.638679242998238
GSM2706233	0.671141278103497
GSM2706234	0.644500297928787
GSM2706235	0.575371801429518
GSM2706236	0.584109433214661
GSM2706239	0.56658122032106
GSM2706240	0.571903973320971
GSM2706242	0.545518889289175
GSM2706243	0.546645498920084
GSM3081010	0.356568496324506
GSM3081011	0.332662038975821
GSM1985628	0.564219733212097
GSM1985629	0.574179590134307
GSM1985630	0.535901769696721
GSM1985631	0.596544826438031
GSM2151860	0.264033863658045
GSM2151861	0.278918901914096
GSM2151862	0.289163480830902
GSM1833279	0.46456060254287
GSM1833280	0.411405384194029
GSM1833281	0.331789980032163
GSM1833282	0.360897669138139
GSM1833283	0.464996495815086
GSM1833284	0.429515577742891
GSM1833285	0.503408450904723
GSM1833286	0.513126371340842
GSM1833287	0.481055395753795
GSM1833288	0.521779527764968
GSM1833289	0.541362755105991
GSM1833290	0.420699118666866
GSM1833291	0.48116499305561
GSM1833292	0.465413004840477
GSM1833294	0.50162558945314
GSM1833295	0.533111001700435
GSM1833296	0.484303065305956
GSM1833297	0.352963792159165
GSM1833298	0.308030121738355
GSM1833300	0.436172336524298
GSM1833302	0.457066558657061
GSM1833304	0.511668652838629
GSM1833307	0.176489950094161
GSM1833309	0.200276573748888
GSM1833312	0.220241349257991
GSM1833314	0.278856418110111
GSM1833316	0.250702347908986
GSM1833318	0.090926811164811
GSM1833321	0.358642868447178
GSM1833323	0.329544682396001
GSM1833324	0.214613490586959
GSM1833325	0.374249631638708
GSM1833326	0.160841114656245
GSM1833327	0.056422603876123
GSM1833328	0.263464571432342
GSM1833329	0.467552262441983
GSM1833330	0.3559693202859
GSM1833331	0.39057155578616
GSM1833332	0.359911813052096
GSM1833333	0.291261573424929
GSM1833334	0.284565454336852
GSM3928346	0.412461420392341
GSM3928347	0.411620994912106
GSM3928348	0.461420061169999
GSM3928349	0.432923539054854
GSM3928350	0.527419962484583
GSM3928351	0.489558173682924
GSM3928352	0.484425692576066
GSM3928353	0.526696457770282
GSM3928354	0.494397756345808
GSM3928355	0.448737608531606
GSM3928356	0.471364974498411
GSM3928357	0.438413016109664
GSM3928358	0.501668889294547
GSM3928359	0.431187011399722
GSM3928372	0.516048696585237
GSM3928373	0.464926187709276
GSM3928374	0.500049066277953
GSM3928375	0.517534257361515
GSM3928376	0.452216425721111
GSM3928377	0.49365490647817
GSM3928378	0.4625154952567
GSM3928379	0.431885222054212
GSM3928380	0.382968140286625
GSM3928393	0.540755354727682
GSM3928394	0.525325240421987
GSM3928395	0.545209828649024
GSM3928396	0.550678736054177
GSM3928397	0.483318003709854
GSM3928398	0.474828300451892
GSM3928399	0.455922628550359
GSM3928400	0.456573104289318
GSM3928401	0.46182241357886
GSM3928402	0.475477217453773
GSM3928403	0.463904726560246
GSM3928404	0.500905611450391
GSM3928405	0.53663483306343
GSM3928406	0.459846646147128
GSM3928407	0.494822718139487
GSM3928408	0.434184212536542
GSM3928409	0.447955589081328
GSM3928410	0.431512096043191
GSM3928411	0.411909881108329
GSM3928475	0.484541607094601
GSM3928476	0.526901372343829
GSM3928487	0.566684732260764
GSM3928488	0.582470882080097
GSM3928489	0.508818342320708
GSM3928490	0.51838220285412
GSM3928497	0.533740408029361
GSM3928498	0.51708841372928
GSM3928499	0.502240747117407
GSM3928500	0.489691342258944
GSM3928501	0.505334407761096
GSM3928502	0.496166256693656
GSM3928503	0.482714199400611
GSM3928504	0.479534664207617
GSM3928566	0.466650421573556
GSM3928567	0.479654742988574
GSM3928580	0.505090541156124
GSM3928581	0.510518307231154
GSM3928582	0.492901101533469
GSM3928583	0.515258001649371
GSM3928591	0.507081591299913
GSM3928592	0.463098933625076
GSM3928593	0.498453443118102
GSM3928594	0.501713956265491
GSM3928595	0.490568587627388
GSM3928596	0.539948391246498
GSM3928597	0.494702517608409
GSM3928360	0.439073014492626
GSM3928361	0.507425621736139
GSM3928362	0.244549725129236
GSM3928363	0.282146260531516
GSM3928364	0.312305129320398
GSM3928365	0.379672332144541
GSM3928366	0.491413653275882
GSM3928367	0.500194028897518
GSM3928368	0.406866705026517
GSM3928369	0.441020027086899
GSM3928370	0.455094888944601
GSM3928371	0.401949290025777
GSM3928381	0.446148393442104
GSM3928382	0.459887371135756
GSM3928383	0.483925854817847
GSM3928384	0.484538062921967
GSM3928385	0.482734382063217
GSM3928386	0.488343221749079
GSM3928387	0.506273180682172
GSM3928388	0.471153992410638
GSM3928389	0.483234569383447
GSM3928390	0.434822403028138
GSM3928391	0.470820352434556
GSM3928392	0.47509137503613
GSM3928412	0.447601850184129
GSM3928413	0.481002760837265
GSM3928414	0.456782262090747
GSM3928415	0.455148240986257
GSM3928416	0.479443297871807
GSM3928417	0.449823867463462
GSM3928418	0.464553811784474
GSM3928419	0.443713377400499
GSM3928420	0.386434580546064
GSM3928421	0.390738326985443
GSM3928422	0.312304998213375
GSM3928423	0.38642724502043
GSM3928424	0.390345173928636
GSM3928425	0.418462051757909
GSM3928426	0.385113332764841
GSM3928427	0.479356313264926
GSM3928428	0.472884892623408
GSM3928429	0.484101105305006
GSM3928430	0.45700765741827
GSM3928431	0.489818781794511
GSM3928432	0.490460843151289
GSM3928433	0.491052517152067
GSM3928434	0.494249460654831
GSM3928435	0.440423928209004
GSM3928436	0.479847073678574
GSM3928437	0.487871481130465
GSM3928438	0.488749208897583
GSM3928439	0.448118035246511
GSM3928440	0.503950893480848
GSM3928441	0.332770853886373
GSM3928442	0.489058306122829
GSM3928443	0.467830996615488
GSM3928444	0.329713456324652
GSM3928445	0.489329349467334
GSM3928446	0.381975650017555
GSM3928447	0.448196997268496
GSM3928448	0.41012276411068
GSM3928449	0.480792609830466
GSM3928450	0.453400319015048
GSM3928451	0.452881904273077
GSM3928452	0.477735780485688
GSM3928453	0.426430693686752
GSM3928454	0.472510062975948
GSM3928455	0.438919826865475
GSM3928456	0.429270305527147
GSM3928457	0.418916842051359
GSM3928458	0.450385109848751
GSM3928459	0.459632563119583
GSM3928460	0.443226774857998
GSM3928461	0.413383257853073
GSM3928462	0.434206481779058
GSM3928463	0.394979439646839
GSM3928464	0.42717610634302
GSM3928465	0.38509527631586
GSM3928466	0.388412760322029
GSM3928467	0.431920291262243
GSM3928468	0.425996705809133
GSM3928469	0.450954277152381
GSM3928470	0.44399933896962
GSM3928471	0.397568992768609
GSM3928472	0.407030594118609
GSM3928473	0.447795574210279
GSM3928474	0.439109881952272
GSM3928477	0.526467756455918
GSM3928478	0.507595415580871
GSM3928479	0.379478583961329
GSM3928480	0.388541531912766
GSM3928481	0.219379131514742
GSM3928482	0.376602461581747
GSM3928483	0.523165010269881
GSM3928484	0.512724561021077
GSM3928485	0.512392476322387
GSM3928486	0.478100070178535
GSM3928491	0.487773592138929
GSM3928492	0.51517435792192
GSM3928493	0.488113598064099
GSM3928494	0.457656294922878
GSM3928495	0.446208985493905
GSM3928496	0.467348862434831
GSM3928505	0.500849320712772
GSM3928506	0.499276656360434
GSM3928507	0.500457058132674
GSM3928508	0.500940741870089
GSM3928509	0.51451393882647
GSM3928510	0.510250310745153
GSM3928511	0.517339920326921
GSM3928512	0.511217365418025
GSM3928513	0.408151200435183
GSM3928514	0.459766508877656
GSM3928515	0.459653759690613
GSM3928516	0.383221494040149
GSM3928517	0.466535276402783
GSM3928518	0.470514664481844
GSM3928519	0.40076728121701
GSM3928520	0.467597358251897
GSM3928521	0.493264942990279
GSM3928522	0.458530464046014
GSM3928523	0.452247896810519
GSM3928524	0.438029399131713
GSM3928525	0.467885242361374
GSM3928526	0.456437350855437
GSM3928527	0.478121694650279
GSM3928528	0.49494070327291
GSM3928529	0.479979464198198
GSM3928530	0.431972364848968
GSM3928531	0.448099872402593
GSM3928532	0.425116920861103
GSM3928533	0.426825634256058
GSM3928534	0.438333139400102
GSM3928535	0.414761267306783
GSM3928536	0.431246741180493
GSM3928537	0.472195562550562
GSM3928538	0.428386242740124
GSM3928539	0.434792045617442
GSM3928540	0.439809175831537
GSM3928541	0.421191842912208
GSM3928542	0.362990727636837
GSM3928543	0.415533629399557
GSM3928544	0.40944798765923
GSM3928545	0.41635336713361
GSM3928546	0.459141269028691
GSM3928547	0.422427703260516
GSM3928548	0.409478585985586
GSM3928549	0.450329951562386
GSM3928550	0.413996999879462
GSM3928551	0.436345640796993
GSM3928552	0.446247550621303
GSM3928553	0.215892105291775
GSM3928554	0.397333932540022
GSM3928555	0.46781982672626
GSM3928556	0.44311061375116
GSM3928557	0.41120678251358
GSM3928558	0.452279041937739
GSM3928559	0.433597648570714
GSM3928560	0.414004563772849
GSM3928561	0.438160426685965
GSM3928562	0.437078789779347
GSM3928563	0.454241833409013
GSM3928564	0.464641964143541
GSM3928565	0.404872302526268
GSM3928568	0.466557335683202
GSM3928569	0.494268850753285
GSM3928570	0.363741433680013
GSM3928571	0.356681289601243
GSM3928572	0.322632024318161
GSM3928573	0.3107598594168
GSM3928574	0.4398870351769
GSM3928575	0.456374979809361
GSM3928576	0.427201620634417
GSM3928577	0.470316681840131
GSM3928578	0.466330773876198
GSM3928579	0.461683614494536
GSM3928584	0.463570604856749
GSM3928585	0.469443352407577
GSM3928586	0.477044288676566
GSM3928587	0.468066399471687
GSM3928588	0.475028428445819
GSM3928589	0.461879092076047
GSM3928590	0.427949140320448
GSM3928598	0.470156916297845
GSM3928599	0.466117787116457
GSM3928600	0.446447246679801
GSM3928601	0.477888035954678
GSM3928602	0.449569393265383
GSM3928603	0.458407772280177
GSM3928604	0.460296913170677
GSM3928605	0.445167317176856
GSM3928606	0.455460385151728
GSM3928607	0.482477475827227
GSM3928608	0.475979045008553
GSM3928609	0.457653515747551
GSM3928610	0.449686018596367
GSM3928611	0.406332613910884
GSM3928612	0.495846907845546
GSM3928613	0.425341026033494
GSM3928614	0.417920328739825
GSM3928615	0.46718714563746
GSM3928616	0.48057785573751
GSM3928617	0.479242175044711
GSM3928618	0.493502681329072
GSM3928619	0.456456478772907
GSM3928620	0.44205937030582
GSM3928621	0.438808526353517
GSM3928622	0.440609346935528
GSM3928623	0.435368025235816
GSM3928624	0.447953927171706
GSM3928625	0.453897681709811
GSM3928626	0.478432106956098
GSM3928627	0.47506202242392
GSM3928628	0.492248973225669
GSM3928629	0.480406102376352
GSM3928630	0.488923938479072
GSM3928631	0.476698598351411
GSM3928632	0.464925908539642
GSM3928633	0.455710933155275
GSM3928634	0.470293668931791
GSM3928635	0.478290873822898
GSM3928636	0.456011566810913
GSM3928637	0.470451646935902
GSM3928638	0.463814052467201
GSM3928639	0.428764586900537
GSM3928640	0.481689873723829
GSM3928641	0.467472461653168
GSM4050168	0.0761971884708374
GSM4050233	0.12456149322253
GSM4050239	0.0950501300607622
GSM4050334	0.102756212868755
GSM4050461	0.081675654426086
GSM4050491	0.0941905368798286
GSM4050535	0.18606916798032
GSM4050544	0.374262624578728
GSM4050546	0.179933726528576
GSM4050122	0.274881270975742
GSM4050123	0.301027057922739
GSM4050124	0.266484695143174
GSM4050125	0.121037274664957
GSM4050126	0.111691185334298
GSM4050127	0.269561382732422
GSM4050128	0.184374330044119
GSM4050129	0.232886286664176
GSM4050130	0.223132511696406
GSM4050131	0.30460215188286
GSM4050133	0.210449133399402
GSM4050134	0.313230192356598
GSM4050135	0.308805363299722
GSM4050136	0.0440351076304254
GSM4050137	0.309506552408936
GSM4050138	0.286517947673324
GSM4050139	0.270020292798729
GSM4050140	0.349560358129047
GSM4050141	0.32432347291172
GSM4050142	0.353129169641017
GSM4050143	0.343642928254658
GSM4050144	0.368038524787566
GSM4050146	0.222843134671622
GSM4050147	0.329510499375989
GSM4050148	0.26562245073906
GSM4050149	0.355362408504357
GSM4050150	0.389877375091126
GSM4050151	0.369173050498183
GSM4050152	0.313381199778001
GSM4050153	0.20142434941269
GSM4050154	0.270539856101205
GSM4050155	0.220781181080536
GSM4050156	0.253544899265327
GSM4050157	0.332704069460103
GSM4050158	0.230891387404925
GSM4050159	0.241536235507872
GSM4050160	0.34191015465585
GSM4050161	0.252042578604271
GSM4050162	0.265742909157125
GSM4050163	0.218799921373212
GSM4050164	0.252999838473761
GSM4050166	0.221690654538595
GSM4050167	0.254695293960151
GSM4050169	0.322031530354971
GSM4050170	0.283642919606126
GSM4050171	0.311214636532124
GSM4050172	0.225344607927434
GSM4050173	0.178627104273378
GSM4050174	0.246653956581369
GSM4050175	0.314566902864663
GSM4050176	0.440050049569811
GSM4050177	0.428019451289938
GSM4050178	0.0876915916950559
GSM4050179	0.428117834643124
GSM4050180	0.25687710076824
GSM4050181	0.252999855465967
GSM4050182	0.212123861166191
GSM4050183	0.106928443704127
GSM4050184	0.242649159064538
GSM4050185	0.0951035116795715
GSM4050186	0.34421681193955
GSM4050187	0.360916762879768
GSM4050188	0.307108714326968
GSM4050189	0.343051090432658
GSM4050190	0.360525945199831
GSM4050191	0.125204684946217
GSM4050193	0.359430176993448
GSM4050194	0.179435653706883
GSM4050195	0.246804348181396
GSM4050196	0.229373974330858
GSM4050197	0.229422740600477
GSM4050198	0.399038613435435
GSM4050199	0.378883057126136
GSM4050200	0.125849988361225
GSM4050201	0.402709655445137
GSM4050202	0.433889495152049
GSM4050203	0.315013863085154
GSM4050204	0.385543196086467
GSM4050205	0.220340508506145
GSM4050206	0.314717814180547
GSM4050208	0.155425586021026
GSM4050209	0.332021597710359
GSM4050210	0.248028064176052
GSM4050211	0.35682436659633
GSM4050212	0.357829977495375
GSM4050213	0.3608396266961
GSM4050214	0.369159742366766
GSM4050215	0.342189644210361
GSM4050216	0.178027337572553
GSM4050217	0.322848713514176
GSM4050218	0.371377979818182
GSM4050219	0.25911614254531
GSM4050220	0.19229140881794
GSM4050221	0.396025302177582
GSM4050222	0.295683419308889
GSM4050223	0.381848453819679
GSM4050224	0.3068847547765
GSM4050225	0.4083259568055
GSM4050226	0.458354797030335
GSM4050227	0.209794992896964
GSM4050228	0.41373272054158
GSM4050229	0.461068431037027
GSM4050231	0.356692431181076
GSM4050232	0.414523436514023
GSM4050234	0.252601009308394
GSM4050235	0.193617005378283
GSM4050236	0.337983058773263
GSM4050237	0.294089439587698
GSM4050238	0.210377365360728
GSM4050240	0.268064435884247
GSM4050241	0.28608387740514
GSM4050242	0.237281357463039
GSM4050243	0.167409195939833
GSM4050244	0.228832931032357
GSM4050245	0.193321187179933
GSM4050246	0.354651730839461
GSM4050247	0.221451832055169
GSM4050248	0.299144503348294
GSM4050249	0.39878329810082
GSM4050250	0.46360207303145
GSM4050251	0.313465114430992
GSM4050252	0.347992079135413
GSM4050253	0.351966399738719
GSM4050254	0.281428311414109
GSM4050256	0.338145071437195
GSM4050257	0.453603551281838
GSM4050258	0.379970380208401
GSM4050259	0.25771789942955
GSM4050260	0.335796255516042
GSM4050261	0.424953923575185
GSM4050262	0.34870239344717
GSM4050263	0.316948808565898
GSM4050264	0.380470693256588
GSM4050265	0.421286843958789
GSM4050267	0.0940497298397954
GSM4050268	0.179229239175155
GSM4050269	0.344512199839867
GSM4050270	0.192180732149273
GSM4050271	0.370590589517595
GSM4050272	0.108614802149646
GSM4050273	0.369730775305529
GSM4050274	0.370864712087779
GSM4050275	0.387717160841748
GSM4050276	0.311422211886282
GSM4050277	0.315934717397988
GSM4050278	0.419401982563
GSM4050279	0.378670604472663
GSM4050280	0.393835195001743
GSM4050281	0.369314227870721
GSM4050282	0.348851544582487
GSM4050283	0.391369134023586
GSM4050284	0.359520825724691
GSM4050285	0.450224396662651
GSM4050286	0.465328600659156
GSM4050287	0.351378182746871
GSM4050288	0.344141505851725
GSM4050289	0.444469622444754
GSM4050290	0.433316524806903
GSM4050292	0.43213480939784
GSM4050293	0.386601388554963
GSM4050294	0.474911802629859
GSM4050295	0.374020473325241
GSM4050296	0.373830863144048
GSM4050297	0.285043264048133
GSM4050298	0.364892113076606
GSM4050299	0.14996230361714
GSM4050300	0.185801907917878
GSM4050301	0.374817784773569
GSM4050302	0.408985822198894
GSM4050303	0.340189512322908
GSM4050304	0.376083309186464
GSM4050305	0.365096688302891
GSM4050306	0.345940979218296
GSM4050307	0.362001428017921
GSM4050308	0.464693362402122
GSM4050310	0.38915307719306
GSM4050311	0.414761640689472
GSM4050312	0.439734641691777
GSM4050313	0.474353171105865
GSM4050314	0.304116311253381
GSM4050315	0.378628397533022
GSM4050316	0.391732740217501
GSM4050317	0.519410873816995
GSM4050318	0.376312136014471
GSM4050319	0.355343111668579
GSM4050320	0.433887007635304
GSM4050321	0.384811920611367
GSM4050322	0.388512234509151
GSM4050323	0.513979108828017
GSM4050324	0.450551197657431
GSM4050325	0.519122791426385
GSM4050326	0.383385008855036
GSM4050327	0.408610332340771
GSM4050328	0.552432417078682
GSM4050329	0.424487745953718
GSM4050330	0.494265537672593
GSM4050331	0.370555145706757
GSM4050332	0.296077713235214
GSM4050335	0.332379910341198
GSM4050336	0.159061333527939
GSM4050337	0.390235702815123
GSM4050338	0.385925489883889
GSM4050339	0.336000122488861
GSM4050340	0.347486111014952
GSM4050341	0.386371690291106
GSM4050342	0.24552863139939
GSM4050343	0.283896720609922
GSM4050344	0.327799897810337
GSM4050345	0.282786692298886
GSM4050346	0.349642443119645
GSM4050347	0.342036805671091
GSM4050348	0.323390748222583
GSM4050349	0.325867405679541
GSM4050350	0.3403306575796
GSM4050351	0.203006984768906
GSM4050352	0.282493142643523
GSM4050354	0.431912931714121
GSM4050355	0.422501545088306
GSM4050356	0.34553493300473
GSM4050357	0.403459078810303
GSM4050358	0.442818151064626
GSM4050359	0.193316870757853
GSM4050360	0.372682637851352
GSM4050362	0.334625863064348
GSM4050363	0.315619418809159
GSM4050364	0.286989298197293
GSM4050365	0.323564003284784
GSM4050366	0.298175489201258
GSM4050368	0.344806061367272
GSM4050369	0.357169187551007
GSM4050370	0.321178139095465
GSM4050371	0.212713011440078
GSM4050372	0.236361597893298
GSM4050373	0.198134968874032
GSM4050374	0.424366962966783
GSM4050375	0.346885690773838
GSM4050376	0.12268365266763
GSM4050377	0.348501094751315
GSM4050379	0.307261996182313
GSM4050380	0.282016257594271
GSM4050381	0.343027973582224
GSM4050382	0.299734419733316
GSM4050383	0.427728229427639
GSM4050384	0.438354516148196
GSM4050385	0.3977926638036
GSM4050386	0.453576134881752
GSM4050387	0.411805168875337
GSM4050388	0.422373311065646
GSM4050389	0.412911438934707
GSM4050390	0.311745036358074
GSM4050391	0.387245679358002
GSM4050392	0.372252224076695
GSM4050393	0.154984666824699
GSM4050394	0.355531383166646
GSM4050395	0.304426518927258
GSM4050396	0.0969684729647049
GSM4050397	0.233015766454386
GSM4050398	0.43412763488668
GSM4050399	0.250927198857287
GSM4050400	0.135192473189853
GSM4050401	0.208361707300835
GSM4050402	0.421038424106067
GSM4050403	0.364161554051622
GSM4050404	0.285426552856052
GSM4050405	0.281013167244613
GSM4050406	0.329773570461886
GSM4050407	0.374566280706346
GSM4050408	0.251384257573584
GSM4050409	0.304127405680426
GSM4050410	0.450123379425612
GSM4050411	0.495896474563301
GSM4050412	0.288443892233686
GSM4050413	0.325568536156008
GSM4050414	0.148544075355215
GSM4050415	0.392562579077525
GSM4050416	0.296697339452584
GSM4050417	0.330635955555514
GSM4050418	0.323036271201381
GSM4050420	0.384499685140807
GSM4050421	0.403308675288895
GSM4050422	0.292070125226819
GSM4050423	0.42430268516554
GSM4050424	0.341411085702941
GSM4050425	0.394617980330231
GSM4050427	0.298193536415421
GSM4050428	0.326361426277652
GSM4050429	0.297386598374057
GSM4050430	0.380016648680138
GSM4050431	0.242571493198009
GSM4050432	0.345818500523005
GSM4050433	0.429252893765615
GSM4050434	0.293774085447533
GSM4050435	0.257105597391507
GSM4050436	0.297117835007379
GSM4050437	0.405603238503833
GSM4050438	0.365108139546854
GSM4050439	0.385365447830926
GSM4050440	0.457191683660122
GSM4050441	0.257332052643379
GSM4050442	0.422965997924404
GSM4050443	0.322219493722084
GSM4050444	0.352757436279911
GSM4050445	0.385678006981332
GSM4050446	0.317054613203964
GSM4050447	0.23823722816835
GSM4050448	0.167530978803206
GSM4050449	0.262286745743893
GSM4050450	0.22734431974219
GSM4050451	0.210306011938314
GSM4050452	0.238745610303941
GSM4050453	0.100877859450425
GSM4050454	0.324763701439378
GSM4050455	0.328750552588616
GSM4050456	0.334413446880399
GSM4050457	0.31517328980249
GSM4050459	0.321895714332221
GSM4050460	0.365735360805415
GSM4050462	0.251429312306899
GSM4050463	0.317166389704032
GSM4050465	0.346749575124028
GSM4050466	0.356352589145297
GSM4050467	0.179078404506773
GSM4050468	0.226562143781139
GSM4050469	0.278843162458665
GSM4050470	0.384980363466198
GSM4050471	0.371729601547461
GSM4050472	0.299490373944396
GSM4050473	0.382211728689406
GSM4050474	0.360696680068352
GSM4050475	0.329919956720131
GSM4050476	0.163107842853043
GSM4050477	0.336812167325607
GSM4050478	0.316015554470999
GSM4050479	0.172143304583732
GSM4050480	0.29278891928788
GSM4050481	0.34237806935537
GSM4050482	0.115308982820659
GSM4050483	0.288146282367195
GSM4050484	0.300415733476429
GSM4050485	0.327305593182437
GSM4050486	0.217067418905503
GSM4050487	0.334886625240718
GSM4050488	0.321671367510243
GSM4050489	0.0897600325607685
GSM4050490	0.226222081746796
GSM4050492	0.384007327531774
GSM4050493	0.318108976884051
GSM4050494	0.323378092459802
GSM4050495	0.182457827949405
GSM4050496	0.35349415079381
GSM4050497	0.370088122596883
GSM4050498	0.207607757724297
GSM4050499	0.309931898292407
GSM4050500	0.23718383150191
GSM4050501	0.460381399650835
GSM4050502	0.372421043112912
GSM4050503	0.389572914481556
GSM4050504	0.291113468840672
GSM4050505	0.332972978960113
GSM4050506	0.274442082972211
GSM4050507	0.396620773331543
GSM4050508	0.405716354475101
GSM4050509	0.355339461012976
GSM4050510	0.281179185461142
GSM4050511	0.339978117005804
GSM4050512	0.405233440990535
GSM4050513	0.23804853382577
GSM4050514	0.352524618939321
GSM4050515	0.100383398230324
GSM4050516	0.4044055276222
GSM4050517	0.327510081246476
GSM4050518	0.344497888299058
GSM4050519	0.350174993989206
GSM4050520	0.343784058581219
GSM4050521	0.397402786124417
GSM4050522	0.340977020801843
GSM4050523	0.158947469859074
GSM4050524	0.328802057824354
GSM4050525	0.314895137475283
GSM4050526	0.239197230009143
GSM4050527	0.287331718949923
GSM4050528	0.352655701773547
GSM4050529	0.338333909262964
GSM4050530	0.142601639034015
GSM4050531	0.355422171156277
GSM4050532	0.291962469066109
GSM4050533	0.283070530218849
GSM4050534	0.301640507010492
GSM4050536	0.372632038762301
GSM4050537	0.36952795538109
GSM4050538	0.225255128603844
GSM4050539	0.355554537681209
GSM4050540	0.465751044166159
GSM4050541	0.188454334979172
GSM4050542	0.402552287534212
GSM4050543	0.452146549318116
GSM4050545	0.298908221349829
GSM4050548	0.429756432432315
GSM4050549	0.347965529493435
GSM4050550	0.282539676165701
GSM4050551	0.337134138102237
GSM4050552	0.369000942765882
GSM4050553	0.156207839599375
GSM4050554	0.47871975335457
GSM4050555	0.498035073431512
GSM4050563	0.333919795938669
GSM4050564	0.271242394955971
GSM4050565	0.311896770643639
GSM4050567	0.214606104545802
GSM4050568	0.260318917057178
GSM4050569	0.256011939585638
GSM4050570	0.328072956469425
GSM4050571	0.325091178141871
GSM4050572	0.277311560635447
GSM4050573	0.314871243652309
GSM4050574	0.330023963089429
GSM4050575	0.298117309186336
GSM4050609	0.283869331518671
GSM4050610	0.226937492993363
GSM4050611	0.328905837237063
GSM4050612	0.241601305234679
GSM4050614	0.291250518985658
GSM4050615	0.298106167396284
GSM4050616	0.270468181334068
GSM4050617	0.0742906413684388
GSM4050618	0.282904451632415
GSM4050619	0.295181454860079
GSM4050620	0.299888456910987
GSM4050621	0.289927054940596
GSM4050622	0.341059108049871
GSM4050623	0.295003708474868
GSM4050624	0.346090776112766
GSM4050625	0.380217872233952
GSM4050626	0.212512593882149
GSM4050627	0.0417377300611204
GSM4050629	0.292929769291794
GSM4050630	0.234063498909128
GSM4050631	0.173355380731453
GSM4050632	0.208047936826115
GSM4050633	0.279493759693887
GSM4050638	0.254461747015653
GSM4050639	0.200567258768058
GSM4050640	0.171407304439159
GSM4050641	0.272383960233275
GSM4050642	0.260144272573268
GSM4050643	0.23879220085079
GSM4050644	0.25626885946662
GSM4050645	0.132051316424071
GSM4050646	0.298330808220075
GSM4050647	0.301373071108186
GSM4050648	0.0701651590029714
GSM4050649	0.350747119167824
GSM4050650	0.259587282252459
GSM4050651	0.307076670439643
GSM4050652	0.227166818588904
GSM4050654	0.291736245093081
GSM4050655	0.231587589976144
GSM4050656	0.305102434587264
GSM4050657	0.282190293953957
GSM4050658	0.208902138283739
GSM4050659	0.230221776417358
GSM4050660	0.106306434071227
GSM4050661	0.156915934132744
GSM4050662	0.218772882987961
GSM4050663	0.205469476832651
GSM4050664	0.166535016385679
GSM4050665	0.203134118837044
GSM4050666	0.118019539629857
GSM4050667	0.251158685458833
GSM4050668	0.206773990081257
GSM4050669	0.208426878120009
GSM4050670	0.182331638599329
GSM4050671	0.188225404712247
GSM4050672	0.179343929699984
GSM4050673	0.252626926231649
GSM4050674	0.143129051312421
GSM4050675	0.113918348703644
GSM4050676	0.185988684424727
GSM4050266	0.251633078094541
GSM4050165	0.280427074351114
GSM4050309	0.416864946580413
GSM4050426	0.262790508530843
GSM4050547	0.420810060000746
GSM4050132	0.23880719700155
GSM4050653	0.312194142160434
GSM4050419	0.386308798287754
GSM4050291	0.368515395828403
GSM4050192	0.33884940556088
GSM4050333	0.184411931357029
GSM4050458	0.275222139096565
GSM4050378	0.439923353058626
GSM4050207	0.232940152061929
GSM4050464	0.296276830804761
GSM4050230	0.434837882216983
GSM4050145	0.0880646299749799
GSM4050255	0.492552878507492
GSM4050367	0.295348238006614
GSM4050361	0.317287998532585
GSM4050353	0.260618594654522
GSM3578298	0.24558064921993
GSM3578299	0.258790872392772
GSM3578300	0.242607250142854
GSM3578301	0.265912477963494
GSM3578302	0.217535259161012
GSM3578303	0.192759056696161
GSM3578304	0.183046116176052
GSM3578305	0.226260974681776
GSM3578650	0.210960983376395
GSM3578651	0.101046862817172
GSM3578652	0.139127930397153
GSM3578653	0.136016672945787
GSM3578654	0.152613086664391
GSM3578655	0.247103351219744
GSM3578656	0.148039625606446
GSM3578657	0.175914226144015
GSM3578658	0.169416039874659
GSM3578659	0.148684647297
GSM3578660	0.169211197368947
GSM3578661	0.126087376786754
GSM3578662	0.156624364087606
GSM3578663	0.150990451617713
GSM3578664	0.155206719782035
GSM3578665	0.166772150152659
GSM3578666	0.130156807603541
GSM3578667	0.117885670022729
GSM3578668	0.171370334543536
GSM3578669	0.181561689487297
GSM3578670	0.155685938942304
GSM3578671	0.150068346068408
GSM3578672	0.18090337923695
GSM3578673	0.183360089902071
GSM3578674	0.160309566846738
GSM3578675	0.14761042670882
GSM3578676	0.128861703021586
GSM3578677	0.136946734548199
GSM3578678	0.207798590276667
GSM3578679	0.15230249341721
GSM3578680	0.1431158111608
GSM3578681	0.19177368089064
GSM3578682	0.155542303334916
GSM3578683	0.165860658921291
GSM3578684	0.186254053094368
GSM3578685	0.142657531683791
GSM3578686	0.145041350225941
GSM3578687	0.198577514846732
GSM3578688	0.167540457812931
GSM3578689	0.14813238275456
GSM3578690	0.166007796212127
GSM3578691	0.148407583051269
GSM3578692	0.253070173601389
GSM3578693	0.159064655146721
GSM3578694	0.146142911121393
GSM3578695	0.210961336310414
GSM3578696	0.159006873947
GSM3578697	0.163837757600532
GSM3578698	0.126600166264707
GSM3578699	0.202738920103614
GSM3578700	0.172116513500952
GSM3578701	0.214514453882982
GSM3578702	0.226766228034984
GSM3578703	0.172029929969468
GSM3578704	0.141396705505376
GSM3578705	0.120509230148668
GSM3578706	0.124594180581299
GSM3578707	0.12748204298371
GSM3578708	0.171566746226902
GSM3578709	0.146040625086425
GSM3578710	0.150750591008187
GSM3578711	0.137906304654856
GSM3578712	0.135998348683598
GSM3578713	0.220317964506603
GSM3578714	0.142259507055032
GSM3578715	0.147395989046773
GSM3578716	0.228669968158456
GSM3578717	0.211357706153233
GSM3578718	0.174765425465015
GSM3578719	0.157937591200038
GSM3578720	0.253573480963382
GSM3578721	0.120210430668496
GSM3578722	0.235494023646682
GSM3578723	0.176335297085034
GSM3578724	0.164695945945946
GSM3578725	0.164434404822895
GSM3578726	0.145751364637627
GSM3578727	0.177071109241474
GSM3578728	0.149838306274877
GSM3578729	0.160521567503392
GSM3578730	0.15979528876595
GSM3578731	0.130574063359939
GSM3578732	0.143951899542761
GSM3578733	0.14640143504299
GSM3578734	0.13693611342802
GSM3578735	0.131279496591505
GSM3578736	0.239795465788029
GSM3578737	0.153823200408051
GSM3578738	0.176742398041207
GSM3578739	0.191411357330581
GSM3578740	0.158050611195951
GSM3578741	0.159646484799956
GSM3578742	0.19691693562086
GSM3578743	0.153704230892972
GSM3578744	0.132826713952952
GSM3578745	0.156736956656531
GSM3578746	0.154693963917721
GSM3578747	0.127241238788868
GSM3578748	0.163171768049753
GSM3578749	0.161751815193522
GSM3578750	0.255872390526318
GSM3578751	0.170631828432795
GSM3578752	0.154036994906076
GSM3578753	0.18579946301518
GSM3578754	0.152734090015183
GSM3578755	0.184392354187583
GSM3578756	0.193211090136269
GSM3578757	0.165559054602151
GSM3578758	0.227643591034488
GSM3578759	0.23327604658752
GSM3578760	0.171981866685162
GSM3578761	0.194380361355935
GSM3578762	0.213150351135491
GSM3578763	0.194648605052543
GSM3578764	0.215054870464522
GSM3578765	0.185402239522847
GSM3578766	0.187047159477237
GSM3578767	0.218300350958225
GSM3578768	0.252700030857496
GSM3578769	0.128923392846749
GSM3578770	0.13407056986987
GSM3578771	0.166073967852784
GSM3578772	0.148470671479798
GSM3578773	0.172988858220031
GSM3578774	0.131965580871108
GSM3578775	0.106799747769763
GSM3578776	0.179869733697808
GSM3578777	0.0971584057351754
GSM3578778	0.101513611386926
GSM3578779	0.199912677813461
GSM3578780	0.212807899421202
GSM3578781	0.130345485202222
GSM3578782	0.178231281770438
GSM3578783	0.180230442491928
GSM3578784	0.151107257840502
GSM3578785	0.16014028629671
GSM3578786	0.149694952754934
GSM3578787	0.116276691651801
GSM3578788	0.0427965120931254
GSM3578789	0.18404887046048
GSM3578790	0.185636111059609
GSM3578791	0.162912144582482
GSM3578792	0.150630153149338
GSM3578793	0.154276804686194
GSM3578794	0.163359559261491
GSM3578795	0.113196891459135
GSM3578796	0.133646439738668
GSM3578797	0.123699007781508
GSM3578798	0.185459024754986
GSM3578799	0.19542372870547
GSM3578800	0.111728706060842
GSM3578801	0.15615989546995
GSM3578802	0.158585807939632
GSM3578803	0.133947979464535
GSM3578804	0.156835049020398
GSM3578805	0.119715084536247
GSM3578806	0.131540456135013
GSM3578807	0.122839096372869
GSM3578808	0.132114510466706
GSM3578809	0.187018932618024
GSM3578810	0.160706369144377
GSM3578811	0.182361960158791
GSM3578812	0.154838729720002
GSM3578813	0.168172953085994
GSM3578814	0.16058366777072
GSM3578815	0.139315455563903
GSM3578816	0.123574981424301
GSM3578817	0.143472867119646
GSM3578818	0.153816450608348
GSM3578819	0.184051087437041
GSM3578820	0.183966838653343
GSM3578821	0.157936189867561
GSM3578822	0.136529664219805
GSM3578823	0.104437698102541
GSM3578824	0.0890746706219423
GSM3578825	0.114794106059555
GSM3578826	0.149961134091589
GSM3578827	0.192607527025328
GSM3578828	0.128663043398322
GSM3578829	0.143724360369009
GSM3578830	0.1041268650306
GSM3578831	0.108097809231564
GSM3578832	0.149110411651672
GSM3578833	0.103283390556776
GSM3578834	0.128237296518052
GSM3578835	0.0840626468497928
GSM3578836	0.174183218914154
GSM3578837	0.103122088358135
GSM3578838	0.134783737643246
GSM3578839	0.155398038483803
GSM3578840	0.143390771741171
GSM3578841	0.12627452243169
GSM3578842	0.183411541069031
GSM3578843	0.214312262027112
GSM3578844	0.161747203385372
GSM3578845	0.177706260892338
GSM3578846	0.16206518691244
GSM3578847	0.117949864563964
GSM3578848	0.116899480233367
GSM3578849	0.11520420223016
GSM3578850	0.138760322452099
GSM3578851	0.135618096807277
GSM3578852	0.100079684298399
GSM3578853	0.207500152344804
GSM3578854	0.11094615030574
GSM3578855	0.174339862931503
GSM3578856	0.169041102929514
GSM3578857	0.114555235425162
GSM3578858	0.177781833687597
GSM3578859	0.130192627982019
GSM3578860	0.152035257876804
GSM3578861	0.140471505805696
GSM3578862	0.195863800044315
GSM3578863	0.100069450232585
GSM3578864	0.231566835641482
GSM3578865	0.128467659669906
GSM3578866	0.134670375331003
GSM3578867	0.0669993560524499
GSM3578868	0.120038280113049
GSM3578869	0.108435435092061
GSM3578870	0.132922073698429
GSM3578871	0.17939949818527
GSM3578872	0.142435669538653
GSM3578873	0.186928491663258
GSM3578874	0.136513448619701
GSM3578875	0.279772587449619
GSM3578876	0.206402059106509
GSM3578877	0.15459411361086
GSM3578878	0.187819794375781
GSM3578879	0.11911019822072
GSM3578880	0.190893572240377
GSM3578881	0.153126654158228
GSM3578882	0.178940765189948
GSM3578883	0.1387548695573
GSM3578884	0.176125810786692
GSM3578885	0.208914148411846
GSM3578886	0.136461199817316
GSM3578887	0.143477833500575
GSM3578888	0.142484456378296
GSM3578889	0.184691413495354
GSM3578890	0.138376064452254
GSM3578891	0.142797919703162
GSM3578892	0.193299582450899
GSM3578893	0.122905733059369
GSM3578894	0.266546045053296
GSM3578895	0.0927034064135733
GSM3578896	0.187206821632069
GSM3578897	0.0922771703952162
GSM3578898	0.123567574087482
GSM3578899	0.137490518679821
GSM3578900	0.13436886131021
GSM3578901	0.150914894380787
GSM3578902	0.141676511702126
GSM3578903	0.116415252415814
GSM3578904	0.149250466689554
GSM3578905	0.114282881798865
GSM3578906	0.144244156036678
GSM3578907	0.201710760824324
GSM3578908	0.127243247640514
GSM3578909	0.0785682515712504
GSM3578910	0.142237224543609
GSM3578911	0.125456830217894
GSM3578912	0.126669144299473
GSM3578913	0.399009164561013
GSM3578914	0.377153920559703
GSM3578915	0.397441430039985
GSM3578916	0.395269235548162
GSM3578917	0.429364919040608
GSM3578918	0.275828181273976
GSM3578919	0.299500863181316
GSM3578920	0.287518990156738
GSM3578921	0.315958219653552
GSM3578922	0.329883739352432
GSM3578923	0.316675119299613
GSM3578924	0.299021904367471
GSM3578925	0.301688987359576
GSM3578926	0.290179409830925
GSM3578927	0.312716490740716
GSM3578928	0.361351993404488
GSM3578929	0.313779599385857
GSM3578930	0.317110998510888
GSM3578931	0.315208033460318
GSM3578932	0.30288337503532
GSM3578933	0.264804111536195
GSM3578934	0.280942838916434
GSM3578935	0.311091943032105
GSM3578936	0.282298897966684
GSM3578937	0.313786921278838
GSM3578306	0.180272163665683
GSM3578307	0.175884526316983
GSM3578308	0.237892675746015
GSM3578309	0.248290233822808
GSM3578310	0.266392713064864
GSM3578311	0.201237072442181
GSM3578312	0.232359509931607
GSM3578313	0.296348081544352
GSM3578314	0.320361943131716
GSM3578315	0.292288009588555
GSM3578316	0.204370737455285
GSM3578317	0.276413802565317
GSM3578318	0.242207903148503
GSM3578319	0.298743731741023
GSM3578320	0.295362845155634
GSM3578321	0.301911770276865
GSM3578322	0.30312995007787
GSM3578323	0.276048767045145
GSM3578324	0.243959197450472
GSM3578325	0.241044287515813
GSM3578326	0.285440426645911
GSM3578327	0.265262712602528
GSM3578328	0.292847963863243
GSM3578329	0.303750787930114
GSM3578330	0.181263444793847
GSM3578331	0.161497986999641
GSM3578332	0.15899495249538
GSM3578333	0.160105318008879
GSM3578334	0.2497532208527
GSM3578335	0.160167903871057
GSM3578336	0.145480364024785
GSM3578337	0.248181981440091
GSM3578338	0.178132835247272
GSM3578339	0.15525768636375
GSM3578340	0.146546008680302
GSM3578341	0.150923623590289
GSM3578342	0.137266075002814
GSM3578343	0.148935796072612
GSM3578344	0.17250362298618
GSM3578345	0.176970145289822
GSM3578346	0.184046140522213
GSM3578347	0.152871618088911
GSM3578348	0.146059115614837
GSM3578349	0.143899285674189
GSM3578350	0.166141037817382
GSM3578351	0.170237038577863
GSM3578352	0.15454155289563
GSM3578353	0.1591459197787
GSM3578354	0.148977763413961
GSM3578355	0.186037207300336
GSM3578356	0.163441087888924
GSM3578357	0.164631650131008
GSM3578358	0.1813175060274
GSM3578359	0.182801505721103
GSM3578360	0.173000563589453
GSM3578361	0.18155735183073
GSM3578362	0.208702139752742
GSM3578363	0.168668353572164
GSM3578364	0.19010358497246
GSM3578365	0.182096247085747
GSM3578366	0.172171833420025
GSM3578367	0.003210991768229
GSM3578368	0.00327240733509478
GSM3578369	0.00377124448651814
GSM3578370	0.0041379334195619
GSM3578371	0.00337095028828989
GSM3578372	0.00296587238524554
GSM3578373	0.00430090742375594
GSM3578374	0.00372176475634807
GSM3578375	0.00444005558677082
GSM3578376	0.00400188383683231
GSM3578377	0.234090380284967
GSM3578378	0.173232311983231
GSM3578379	0.00950031562577344
GSM3578380	0.140963018135146
GSM3578381	0.112687781747554
GSM3578382	0.154540646077937
GSM3578383	0.181640267331191
GSM3578384	0.212218921402279
GSM3578385	0.206459396560563
GSM3578386	0.177684501429633
GSM3578387	0.146018532037523
GSM3578388	0.211878258217618
GSM3578389	0.183707318353257
GSM3578390	0.187583146520924
GSM3578391	0.120394747802072
GSM3578392	0.119681399530472
GSM3578393	0.117691593806477
GSM3578394	0.115987334313561
GSM3578395	0.128996051340072
GSM3578396	0.16862075106372
GSM3578397	0.149637524764529
GSM3578398	0.13055544948445
GSM3578399	0.111994902015327
GSM3578400	0.161899324904466
GSM3578401	0.139514369455221
GSM3578402	0.137705512561176
GSM3578403	0.129607494139236
GSM3578404	0.17222497468459
GSM3578405	0.144063335337438
GSM3578406	0.169591169617122
GSM3578407	0.14013704935618
GSM3578408	0.180892863296328
GSM3578409	0.192542180935999
GSM3578410	0.157022444945742
GSM3578411	0.187333767132421
GSM3578412	0.199793847106122
GSM3578413	0.133581803095856
GSM3578414	0.156563308369895
GSM3578415	0.137024916877644
GSM3578416	0.125276107124346
GSM3578417	0.140302153416951
GSM3578418	0.146437027565566
GSM3578419	0.121263751687141
GSM3578420	0.164205812936465
GSM3578421	0.115030760378374
GSM3578422	0.158770219723266
GSM3578423	0.124774044166743
GSM3578424	0.129165473818691
GSM3578425	0.104783734975845
GSM3578426	0.0910873683964228
GSM3578427	0.119211450640632
GSM3578428	0.155344188339692
GSM3578429	0.150037440521441
GSM3578430	0.134822517853139
GSM3578431	0.139019045494359
GSM3578432	0.115097248366129
GSM3578433	0.154464772964632
GSM3578434	0.173696329054241
GSM3578435	0.05106291903338
GSM3578436	0.157259035973746
GSM3578437	0.138347328313714
GSM3578438	0.111193257243342
GSM3578439	0.109397072260769
GSM3578440	0.115657234379367
GSM3578441	0.111796679012876
GSM3578442	0.175552522005317
GSM3578443	0.153982361992093
GSM3578444	0.137521566245623
GSM3578445	0.188317333445838
GSM3578446	0.155132631822945
GSM3578447	0.144650642241762
GSM3578448	0.142642199013954
GSM3578449	0.126377713519403
GSM3578450	0.129482746172939
GSM3578451	0.182263130780716
GSM3578452	0.126484278253074
GSM3578453	0.130018971852319
GSM3578454	0.130400567409995
GSM3578455	0.117009010463719
GSM3578456	0.170735305204433
GSM3578457	0.145188321380242
GSM3578458	0.114340865790032
GSM3578459	0.104769808727547
GSM3578460	0.143089880588379
GSM3578461	0.104681349892653
GSM3578462	0.142474536257339
GSM3578463	0.154230297775093
GSM3578464	0.147155930229334
GSM3578465	0.116704628384348
GSM3578466	0.120241507508718
GSM3578467	0.104439546969982
GSM3578468	0.11359694105824
GSM3578469	0.112953487641383
GSM3578470	0.124804818485157
GSM3578471	0.1381171415992
GSM3578472	0.128046306217664
GSM3578473	0.0932857793797297
GSM3578474	0.187373472934134
GSM3578475	0.16143929077439
GSM3578476	0.125847921672469
GSM3578477	0.247415462566465
GSM3578478	0.1606271906668
GSM3578479	0.0877044273812195
GSM3578480	0.187747094206504
GSM3578481	0.20137654260971
GSM3578482	0.18262811059991
GSM3578483	0.160773736640473
GSM3578484	0.126293619581624
GSM3578485	0.680665413351278
GSM3578486	0.135543645048061
GSM3578487	0.492687008828951
GSM3578488	0.60738972304819
GSM3578489	0.22606726364015
GSM3578490	0.152101248464417
GSM3578491	0.238296745323444
GSM3578492	0.160208402255945
GSM3578493	0.165883451775165
GSM3578494	0.162841383434695
GSM3578495	0.147150601232018
GSM3578496	0.0915310310123718
GSM3578497	0.151887737505251
GSM3578498	0.152410812295478
GSM3578499	0.163744865560181
GSM3578500	0.160115323408559
GSM3578501	0.150017083263796
GSM3578502	0.171847406287445
GSM3578503	0.147980321164953
GSM3578504	0.134583034530971
GSM3578505	0.144737644758514
GSM3578506	0.175523617526943
GSM3578507	0.162804579761461
GSM3578508	0.157128520866372
GSM3578509	0.192750707320871
GSM3578510	0.152509895363488
GSM3578511	0.131553442327767
GSM3578512	0.137683787290921
GSM3578513	0.210355103912658
GSM3578514	0.163695518376028
GSM3578515	0.153228950213116
GSM3578516	0.193225895111221
GSM3578517	0.153386065529372
GSM3578518	0.128404160833039
GSM3578519	0.160349068795334
GSM3578520	0.14022123237533
GSM3578521	0.153946231327056
GSM3578522	0.16561892209794
GSM3578523	0.178147358960685
GSM3578524	0.161488206336644
GSM3578525	0.169042954196762
GSM3578526	0.174814784850278
GSM3578527	0.243659047130313
GSM3578528	0.182424581911512
GSM3578529	0.130565690437535
GSM3578530	0.174505698748634
GSM3578531	0.171047419834303
GSM3578532	0.153416466271146
GSM3578533	0.129482479352285
GSM3578534	0.135430817355829
GSM3578535	0.144210571945792
GSM3578536	0.179545235232861
GSM3578537	0.134398076545593
GSM3578538	0.213835718224656
GSM3578539	0.131804796376976
GSM3578540	0.150748906744034
GSM3578541	0.153165339562011
GSM3578542	0.156739730483676
GSM3578543	0.167607482086319
GSM3578544	0.195991197289225
GSM3578545	0.163426170858268
GSM3578546	0.152435953858525
GSM3578547	0.134883724242413
GSM3578548	0.118037683975936
GSM3578549	0.125671476255607
GSM3578550	0.166018051274453
GSM3578551	0.170593640525539
GSM3578552	0.171310720303399
GSM3578553	0.152605202432027
GSM3578554	0.138752373114953
GSM3578555	0.134765841515654
GSM3578556	0.126411027403723
GSM3578557	0.133615717103138
GSM3578558	0.162543823988801
GSM3578559	0.132182488301607
GSM3578560	0.15855118599865
GSM3578561	0.1293814321549
GSM3578562	0.163401499818804
GSM3578563	0.165519558779803
GSM3578564	0.137252699164077
GSM3578565	0.145185156929613
GSM3578566	0.155668660459579
GSM3578567	0.151433443493949
GSM3578568	0.148304810580245
GSM3578569	0.158531277348526
GSM3578570	0.160251590951472
GSM3578571	0.157786006777889
GSM3578572	0.147761109815623
GSM3578573	0.166450830142532
GSM3578574	0.144775255797254
GSM3578575	0.143180259569659
GSM3578576	0.146556741396957
GSM3578577	0.14089217857979
GSM3578578	0.153505626152527
GSM3578579	0.13678966199164
GSM3578580	0.145821568403219
GSM3578581	0.145815566467
GSM3578582	0.154273353168453
GSM3578583	0.157645499915825
GSM3578584	0.154958138253925
GSM3578585	0.0886777735840581
GSM3578586	0.143923796943441
GSM3578587	0.172231105199332
GSM3578588	0.136308187808747
GSM3578589	0.147906428272914
GSM3578590	0.167372050395672
GSM3578591	0.158405631326751
GSM3578592	0.175911544453016
GSM3578593	0.185079870529181
GSM3578594	0.184992764140821
GSM3578595	0.175687934193671
GSM3578596	0.173271309320521
GSM3578597	0.196634361055964
GSM3578598	0.247107420089415
GSM3578599	0.187905417660207
GSM3578600	0.155328185153838
GSM3578601	0.166634382430638
GSM3578602	0.140093743733409
GSM3578603	0.151256394694811
GSM3578604	0.149609258377919
GSM3578605	0.177502228451882
GSM3578606	0.142560812294131
GSM3578607	0.160753404214228
GSM3578608	0.173374313215031
GSM3578609	0.194611544615156
GSM3578610	0.156389370311735
GSM3578611	0.159958087361383
GSM3578612	0.151243063729612
GSM3578613	0.195983140134367
GSM3578614	0.147096476897918
GSM3578615	0.17550900913032
GSM3578616	0.209831305816546
GSM3578617	0.163328530487151
GSM3578618	0.132691880358758
GSM3578619	0.203581928076487
GSM3578620	0.133759079625585
GSM3578621	0.160329482710932
GSM3578622	0.223643625839986
GSM3578623	0.15698561013322
GSM3578624	0.159363688669668
GSM3578625	0.156713307440947
GSM3578626	0.168728858452869
GSM3578627	0.15748204843215
GSM3578628	0.186970567013069
GSM3578629	0.113763056106461
GSM3578630	0.156088991955781
GSM3578631	0.150869757855417
GSM3578632	0.170887204535375
GSM3578633	0.136590458085885
GSM3578634	0.155503782819779
GSM3578635	0.122163410622678
GSM3578636	0.175272415877858
GSM3578637	0.137801579313695
GSM3578638	0.150259684197451
GSM3578639	0.162240641697554
GSM3578640	0.115541796872539
GSM3578641	0.162426490149861
GSM3578642	0.14219841382871
GSM3578643	0.150647406942829
GSM3578644	0.137819763096277
GSM3578645	0.20560482397243
GSM3578646	0.156374114158662
GSM3578647	0.169936542130435
GSM3578648	0.194958842867942
GSM3578649	0.146201091632466
GSM1160112	0.346958551189033
GSM1160113	0.411972835424087
GSM1160114	0.374352090697969
GSM1160115	0.428397674429147
GSM1160116	0.448223940654523
GSM1160117	0.490639725934972
GSM1160118	0.442452162109804
GSM1160119	0.383007806094874
GSM1160120	0.470706807529744
GSM1160121	0.379606134940732
GSM1160122	0.313897476754432
GSM1160123	0.405197695343938
GSM1160124	0.267240343041542
GSM1160125	0.173195275050268
GSM1160126	0.278693937365627
GSM1160127	0.431384499187269
GSM1160128	0.416918878459097
GSM1160129	0.458101866740148
GSM1160138	0.352692333766763
GSM1160139	0.324651066850267
GSM1160140	0.339716091144527
GSM1861606	0.415915849232666
GSM1861606	0.415915849232666
GSM1861607	0.368199582157819
GSM1861607	0.368199582157819
GSM1861608	0.197345465921191
GSM1861608	0.197345465921191
GSM1861609	0.182481660550855
GSM1861609	0.182481660550855
GSM1861610	0.301895596128469
GSM1861610	0.301895596128469
GSM1861611	0.30265457507783
GSM1861611	0.30265457507783
GSM1861612	0.334401274465944
GSM1861612	0.334401274465944
GSM1861613	0.360318820041816
GSM1861613	0.360318820041816
GSM1861614	0.165508097838906
GSM1861614	0.165508097838906
GSM1861615	0.17729627429188
GSM1861615	0.17729627429188
GSM1861616	0.117859952668915
GSM1861616	0.117859952668915
GSM1861617	0.124083174761993
GSM1861617	0.124083174761993
GSM1861618	0.0718624002485706
GSM1861618	0.0718624002485706
GSM1861619	0.0689949996463632
GSM1861619	0.0689949996463632
GSM1861620	0.112908050505166
GSM1861620	0.112908050505166
GSM1861621	0.120316228562226
GSM1861621	0.120316228562226
GSM896803	0.268596526828451
GSM896804	0.295771390961305
GSM896805	0.311517184993188
GSM896806	0.226570476895656
GSM896807	0.220972748929989
GSM896808	0.216124912679939
GSM896809	0.175018834290622
GSM896810	0.180877516393833
GSM896811	0.177601600527914
GSM896812	0.179052020672714
GSM896813	0.172352424687425
GSM896814	0.158720298765776
GSM896815	0.241789696343584
GSM896816	0.25270153807668
GSM922146	0.261368949977434
GSM922147	0.259084287434593
GSM922148	0.158399162804036
GSM922149	0.281106034607474
GSM922150	0.185022412588698
GSM922151	0.195752137874782
GSM922152	0.201693237793897
GSM922153	0.186255997254198
GSM922154	0.205804830264015
GSM922155	0.223030411058912
GSM922156	0.243102540824394
GSM922157	0.201105343928919
GSM922158	0.205237857944495
GSM922159	0.204799621165965
GSM922160	0.148216745274418
GSM922161	0.225672708726826
GSM922162	0.194210257042305
GSM922163	0.184242045860005
GSM922164	0.17966084656706
GSM922165	0.221973351157215
GSM922166	0.268481094698069
GSM922167	0.260969948729112
GSM922168	0.288274877733317
GSM922169	0.303815537747813
GSM922170	0.22403544803939
GSM922171	0.236237787526142
GSM922172	0.244321337300069
GSM922173	0.21846289549904
GSM922174	0.248575889892481
GSM922175	0.212778603131308
GSM922176	0.236741261964149
GSM922177	0.22549888051288
GSM922178	0.15329029890725
GSM922179	0.141496268874426
GSM922180	0.149738465108059
GSM922181	0.157862771939078
GSM922182	0.139847132999518
GSM922183	0.161918117895806
GSM922184	0.13456643217918
GSM922185	0.202106467419187
GSM922186	0.205556314511796
GSM922187	0.22409387181187
GSM922188	0.23166002306281
GSM922189	0.182331651965265
GSM922190	0.203604404552451
GSM922191	0.176064444444018
GSM922192	0.197227642486242
GSM922193	0.194866363183822
GSM922194	0.135563298185241
GSM922195	0.193028066354209
GSM922196	0.178731787782929
GSM922197	0.149056483914291
GSM922198	0.184085045796836
GSM922199	0.16044878054349
GSM922200	0.164263358764534
GSM922201	0.141963268002262
GSM922202	0.14570431526872
GSM922203	0.18184225219866
GSM922204	0.228597895250046
GSM922205	0.130243746934994
GSM922206	0.110183270473347
GSM922207	0.210231914602171
GSM922208	0.154635802167091
GSM922209	0.260733370773962
GSM922210	0.184882026756686
GSM922211	0.235334061531353
GSM922212	0.2600029014394
GSM922213	0.158492086061341
GSM922214	0.133957412234163
GSM922215	0.216720695902191
GSM922216	0.0997757114429073
GSM922217	0.145075567195256
GSM922218	0.250928301493863
GSM922219	0.150105506683749
GSM922220	0.162880451010305
GSM922221	0.123035049155787
GSM922222	0.178249796619809
GSM922223	0.134212652494144
GSM922224	0.271180165508552
GSM922225	0.267429407299915
GSM922226	0.288205328439176
GSM922227	0.275857935821944
GSM922228	0.251744045430449
GSM922230	0.277830488425356
GSM922250	0.195365396186128
GSM922251	0.193466429699026
GSM922252	0.20099735573897
GSM922253	0.262818569625226
GSM922254	0.199843178362158
GSM922255	0.247350110781066
GSM922256	0.251002981809435
GSM922257	0.304793071198625
GSM922258	0.122590884234936
GSM922259	0.257094201159195
GSM922260	0.132633662164563
GSM922261	0.258060962703438
GSM922262	0.270040655521064
GSM922263	0.332141974954793
GSM922264	0.278453218423674
GSM922265	0.248526168943124
GSM922266	0.281355735370077
GSM922267	0.227003398522276
GSM922268	0.257030946333696
GSM922269	0.265291470505929
GSM922270	0.29227184527967
GSM922271	0.289766670353415
GSM922272	0.218128956177541
GSM922273	0.235810895214949
GSM922274	0.283398107264791
GSM922275	0.224696268283671
GSM2514771	0.58752841351529
GSM2514772	0.555999506837669
GSM2514773	0.584045909130787
GSM2514774	0.562062480972694
GSM2514775	0.603127841352665
GSM2514776	0.57654448209761
GSM2514777	0.588688564346565
GSM2514778	0.577797989486014
GSM2514779	0.608642271790958
GSM2514780	0.58686063450955
GSM2514781	0.587389705738003
GSM2514782	0.546691334571723
GSM2514783	0.58674851324628
GSM2514784	0.545378672629537
GSM2514785	0.562267490670735
GSM2514786	0.532182268104431
GSM2514787	0.603562640678226
GSM2514788	0.541222055231493
GSM2514789	0.593736382037104
GSM2514790	0.580630636508013
GSM1598282	0.264141331171718
GSM1598283	0.437484316848768
GSM1598284	0.301310256980587
GSM1598285	0.467974616144905
GSM1598286	0.357537529823807
GSM1598287	0.515888381994446
GSM1598288	0.422490799018756
GSM1598289	0.420714841258866
GSM1598290	0.409201414143736
GSM1598291	0.426198193052597
GSM1598292	0.516822864611997
GSM1598293	0.501274019296819
GSM1598294	0.539811101336309
GSM1598295	0.458993823248423
GSM1598296	0.539213199369423
GSM1598297	0.530491923374381
GSM1598298	0.525952659673882
GSM1598299	0.515071242311025
GSM1598300	0.514748331263983
GSM1598301	0.485297354510676
GSM1598302	0.540931584755341
GSM1598303	0.494978567344276
GSM3735309	0.477171921986378
GSM3735310	0.391125460364242
GSM3735311	0.487273082275416
GSM3735312	0.395601633868036
GSM3735313	0.481177283691974
GSM3735314	0.431987272580989
GSM3735315	0.474739854236076
GSM3735316	0.409936760847562
GSM3735317	0.33115651286947
GSM3735318	0.349066825242527
GSM3735319	0.348326682403588
GSM3735320	0.300984928897761
GSM3735321	0.373607661684227
GSM3735322	0.408477089121178
GSM3735323	0.431502279749121
GSM3735324	0.358371217612125
GSM3735325	0.349516647061351
GSM3735326	0.412011214418925
GSM3735327	0.350561604998341
GSM3735328	0.477687873666277
GSM3735329	0.501852002080732
GSM3735330	0.450719315584778
GSM3735331	0.429392896503422
GSM3735332	0.350364509911541
GSM3735333	0.392953058234514
GSM3735334	0.422492310976658
GSM3735335	0.345602989197434
GSM3735336	0.426357707368263
GSM3735337	0.398250838578033
GSM3735338	0.482935131703715
GSM3735339	0.379117573956029
GSM3735340	0.497568402919575
GSM3735341	0.486521512589166
GSM3735342	0.498019098898741
GSM3735343	0.283941470622552
GSM3735354	0.561701811655671
GSM3735355	0.551116252700611
GSM3735356	0.512368838345136
GSM3735357	0.558827068392935
GSM3735358	0.540013783231804
GSM3735359	0.525574926243767
GSM3735360	0.484967490932095
GSM3735361	0.560213080215206
GSM3735362	0.548997579587525
GSM3735363	0.548382824932659
GSM3735364	0.421214614618757
GSM3735365	0.546949130933535
GSM3735366	0.523696031437545
GSM3735367	0.531599802449702
GSM3735368	0.542519851890184
GSM3735369	0.554622109990203
GSM3735370	0.435693528294177
GSM3735371	0.496505277616111
GSM3735372	0.520895889040539
GSM3735373	0.430398362930292
GSM3735374	0.427559266852569
GSM3735375	0.460554999964027
GSM3735376	0.43451029458709
GSM3735377	0.518746275125969
GSM3735410	0.513118554815853
GSM3735411	0.516696171676759
GSM3735412	0.458489923582977
GSM3735413	0.526883834859729
GSM3735414	0.527120874531223
GSM3735415	0.542184039259322
GSM3735416	0.521082426203022
GSM3735417	0.513576330355176
GSM3735418	0.513988799276571
GSM3735419	0.515634531321728
GSM3735420	0.525951262996314
GSM3735421	0.519819045749255
GSM3735422	0.565800435943716
GSM3735423	0.563015966558446
GSM3735424	0.565546483473705
GSM3735425	0.545869436988384
GSM3735426	0.542783034310364
GSM3735427	0.553562665216783
GSM3735428	0.56196572232258
GSM3735429	0.5654581742973
GSM3735430	0.451975995190712
GSM3735431	0.398121773101022
GSM3735432	0.399873778645917
GSM3735433	0.397224356226975
GSM3735434	0.549067695887053
GSM3735435	0.547770727012822
GSM3735436	0.529146806928596
GSM3735437	0.524343554376111
GSM3735438	0.541699591572494
GSM3735439	0.487673492060134
GSM3735440	0.554500949267461
GSM3735441	0.529530012948062
GSM3735306	0.349406086095561
GSM3735307	0.34756032000186
GSM3735308	0.341283225030572
GSM3735344	0.302008149824645
GSM3735345	0.289610973206106
GSM3735346	0.320979751156896
GSM3735347	0.356756275735978
GSM3735348	0.344415185994325
GSM3735349	0.313656623830165
GSM3735350	0.327006197785183
GSM3735351	0.318318432585067
GSM3735352	0.356340348331447
GSM3735353	0.389594447452071
GSM3735378	0.422073284164911
GSM3735379	0.421065555463027
GSM3735380	0.460074607021027
GSM3735381	0.432864507626473
GSM3735382	0.414723684133045
GSM3735383	0.39344179483605
GSM3735384	0.410661190531139
GSM3735385	0.419270223539902
GSM3735386	0.382911297332132
GSM3735387	0.433789085623444
GSM3735388	0.408077561085756
GSM3735389	0.433090967483884
GSM3735390	0.374055570085086
GSM3735391	0.261608740881532
GSM3735392	0.297318835018356
GSM3735393	0.330078898450152
GSM3735394	0.308605626157276
GSM3735395	0.313151912218935
GSM3735396	0.393906362701177
GSM3735397	0.419540857612535
GSM3735398	0.306244069279485
GSM3735399	0.37944357973569
GSM3735400	0.349320207812227
GSM3735401	0.207022260845711
GSM3735402	0.0819759586459698
GSM3735403	0.212988330961379
GSM3735404	0.262144937870509
GSM3735405	0.32453499073599
GSM3735406	0.442832257624381
GSM3735407	0.45340874868159
GSM3735408	0.388398777822044
GSM3735409	0.408166316434932
GSM3735442	0.429570684540979
GSM3735443	0.410710582547896
GSM3735444	0.439825107295495
GSM2672034	0.623277215997777
GSM2672035	0.541163227371116
GSM2672036	0.368681157089777
GSM2672037	0.564097306480154
GSM2672038	0.577439392295556
GSM2672039	0.619716833666574
GSM2672040	0.579562615644467
GSM2672041	0.573698348636788
GSM2672042	0.602528378745384
GSM2672043	0.673964241881448
GSM2672044	0.701298701298701
GSM2672045	0.680392156862745
GSM2672046	0.686285643094677
GSM2672047	0.305024809126801
GSM2672048	0.160503801362412
GSM2672049	0.208044707465638
GSM2672050	0.632959864063502
GSM2672051	0.655454642372249
GSM2672052	0.628270881787949
GSM2672053	0.241827207630493
GSM2672054	0.455851753448992
GSM2672055	0.572142460610839
GSM2672056	0.60483564766823
GSM2672057	0.471674732815157
GSM2672058	0.637401092394195
GSM2672059	0.610017550700894
GSM2672060	0.495398184690145
GSM2672061	0.63237738735768
GSM2672062	0.569512060201918
GSM2672063	0.366489861219796
GSM2672064	0.235484199484617
GSM2672065	0.228884700166849
GSM2672066	0.616706111382635
GSM2672067	0.520965389926276
GSM2672068	0.59585544450516
GSM2672069	0.655267108657611
GSM2672070	0.334625783492643
GSM2672071	0.458450020003429
GSM2672072	0.610393370813307
GSM2672073	0.417947723878102
GSM2672074	0.0816583822948668
GSM2672075	0.620387842009208
GSM2672076	0.544941098776509
GSM2672077	0.593660719636027
GSM2672078	0.65587260346093
GSM2672079	0.494058574901093
GSM2672080	0.668242954700781
GSM2672081	0.639147585959881
GSM2672082	0.592932948626867
GSM2672083	0.472855500507118
GSM2672084	0.529176236309326
GSM2672085	0.544060782886284
GSM2672086	0.643101272339406
GSM2672087	0.655951874050444
GSM2672088	0.645606136136538
GSM2672089	0.689031283011338
GSM2672090	0.604377069529833
GSM2672091	0.624570233549818
GSM2672092	0.621888520797594
GSM2672093	0.580597422264784
GSM2672094	0.395874492194352
GSM2672095	0.553640215294103
GSM2672096	0.35999986938611
GSM2672097	0.57303185660189
GSM2672098	0.617606736629855
GSM2672099	0.299074743535304
GSM2672100	0.263936090061706
GSM2672101	0.266264754419709
GSM2672102	0.383836549375709
GSM2672103	0.684825553579441
GSM2672104	0.266820498207683
GSM2672105	0.607646548519023
GSM2672106	0.426895266392754
GSM2672107	0.240457644791262
GSM2672108	0.447080332827727
GSM2672109	0.356318571446133
GSM2672110	0.396626839325798
GSM2672111	0.495588539797663
GSM2672112	0.579363191423116
GSM2672113	0.674138943422637
GSM2672114	0.566812617315498
GSM2672115	0.597164796219728
GSM2672116	0.23534654909921
GSM2672117	0.324046165136664
GSM2672118	0.647994490463504
GSM2672119	0.656003159557662
GSM2672120	0.58558671900355
GSM2672121	0.356720077190143
GSM2672122	0.770519172004914
GSM2672123	0.614901460828738
GSM2672124	0.677826538403421
GSM2672125	0.597277599970879
GSM1396537	0.653441083343696
GSM1396538	0.670049991157011
GSM1396539	0.672672792758412
GSM1571055	0.636690625
GSM1571056	0.624591625
GSM1571057	0.624196375
GSM1571058	0.585049125
GSM1571059	0.60463875
GSM1571060	0.5953925
GSM1571061	0.454558118705014
GSM1571062	0.638895375
GSM1571063	0.601228875
GSM1571064	0.61047275
GSM1571065	0.5617835
GSM1571066	0.59039375
GSM1571067	0.58149075
GSM1571068	0.532174107702502
GSM1571069	0.550479125
GSM1571070	0.521094875
GSM1571071	0.527429125
GSM1571072	0.491204125
GSM1571073	0.513521625
GSM1571074	0.504198
GSM1571075	0.460205346460863
GSM1694954	0.6324448759482
GSM1694955	0.645898069110385
GSM1694956	0.639812419249764
GSM1694957	0.657059486683431
GSM1694958	0.660763571584659
GSM1694959	0.607913220343109
GSM1694960	0.663160524315996
GSM1694961	0.655553245660221
GSM1694962	0.653864140782322
GSM1694963	0.652516751957085
[truncated: 111 more rows]
