# Supplementary material for: Recurrent RNA edits in human preimplantation potentially enhance maternal mRNA clearance
Source: Commun Biol. 2022 Dec 21;5:1400. doi: 10.1038/s42003-022-04338-0 (PMC9772385; doi:10.1038/s42003-022-04338-0)
Supplement: Supplementary file 8 — Supplementary Data 4 [file 42003_2022_4338_MOESM8_ESM.csv]

SAMPLE	mean depth across whole genome
GSM2706237	1.50674046273068
GSM2706238	1.24350900474486
GSM2706241	1.32136098078291
GSM2706244	1.01546850713073
GSM2706245	0.954032251904209
GSM2706260	0.97979076362508
GSM2706261	1.03113530649817
GSM2706262	0.915519144046675
GSM2706263	0.369991712326979
GSM2706264	1.36792743262729
GSM2706265	0.919430701358251
GSM2706266	1.11238657273862
GSM2706267	1.0052266409693
GSM2706233	0.980946712597115
GSM2706234	1.02085248177943
GSM2706235	0.837951506887637
GSM2706236	1.01917525923263
GSM2706239	0.995481274806318
GSM2706240	0.687264631846512
GSM2706242	0.345981425180153
GSM2706243	0.511520680093111
GSM3081010	0.550690225182416
GSM3081011	0.432742259595713
GSM1985628	0.409916315921743
GSM1985629	0.387518902139319
GSM1985630	0.285448959087406
GSM1985631	0.522295174113928
GSM2151860	0.0928079781088473
GSM2151861	0.109040163536755
GSM2151862	0.130063422426558
GSM1833279	0.325664191507229
GSM1833280	0.345313648782873
GSM1833281	0.402502049509153
GSM1833282	0.534320146141242
GSM1833283	0.391790734318299
GSM1833284	0.396331674029563
GSM1833285	0.707608146796007
GSM1833286	0.74884226814764
GSM1833287	0.767397895481146
GSM1833288	0.352714949714508
GSM1833289	0.223188079614898
GSM1833290	0.694224157384139
GSM1833291	0.770383964961571
GSM1833292	0.326371968437661
GSM1833294	0.21802510837729
GSM1833295	0.793634283489012
GSM1833296	0.960007900538882
GSM1833297	0.344785284224207
GSM1833298	0.689253474164946
GSM1833300	1.0854457819846
GSM1833302	0.811215850818025
GSM1833304	0.999275086130099
GSM1833307	0.117082726911433
GSM1833309	0.129344970497411
GSM1833312	0.244485331194136
GSM1833314	0.495066577352558
GSM1833316	0.167719879237359
GSM1833318	0.0386070174681113
GSM1833321	0.558658778581462
GSM1833323	0.261200208698786
GSM1833324	0.128032942305164
GSM1833325	0.571845956076286
GSM1833326	0.0845824892169194
GSM1833327	0.0143465529422545
GSM1833328	0.345864888689958
GSM1833329	0.594927813505565
GSM1833330	0.451816139864897
GSM1833331	0.561063477058175
GSM1833332	0.456528782349745
GSM1833333	0.346014651438348
GSM1833334	0.305108343518247
GSM3928346	1.07906968009076
GSM3928347	0.779675530580216
GSM3928348	0.94169030944337
GSM3928349	1.12851882573746
GSM3928350	0.791248122183484
GSM3928351	1.12926961642465
GSM3928352	0.950424743524816
GSM3928353	0.750152657619825
GSM3928354	0.956386752329606
GSM3928355	1.17393854583543
GSM3928356	1.2507500791668
GSM3928357	1.05533266566621
GSM3928358	1.32713764891017
GSM3928359	1.14406688488549
GSM3928372	1.23038015578199
GSM3928373	0.870668971863208
GSM3928374	1.19246875184703
GSM3928375	1.3614936156281
GSM3928376	1.18464097073409
GSM3928377	0.926378172536596
GSM3928378	1.15816161836927
GSM3928379	0.966025165007717
GSM3928380	0.629890205508624
GSM3928393	1.34350137369967
GSM3928394	1.3784651341031
GSM3928395	1.46068188256536
GSM3928396	1.10622790718463
GSM3928397	0.957804254670613
GSM3928398	1.09980073751627
GSM3928399	1.15942143170038
GSM3928400	1.1956649744704
GSM3928401	1.13858213568669
GSM3928402	1.20549004181525
GSM3928403	1.1959362477476
GSM3928404	1.07493541988554
GSM3928405	0.966162584183133
GSM3928406	1.18875322079624
GSM3928407	0.862949859183218
GSM3928408	0.917552365199138
GSM3928409	1.00019346302429
GSM3928410	0.759569284452157
GSM3928411	0.746602451164306
GSM3928475	1.12408988514961
GSM3928476	0.997157802278258
GSM3928487	1.33605909734229
GSM3928488	0.776108193234307
GSM3928489	1.34173979536027
GSM3928490	1.39447587001791
GSM3928497	1.08734209381878
GSM3928498	0.977492621385061
GSM3928499	1.02851910053041
GSM3928500	1.27321794879739
GSM3928501	1.15047348870269
GSM3928502	1.06670555430809
GSM3928503	1.08751214064836
GSM3928504	1.17077628019328
GSM3928566	1.04872964738727
GSM3928567	1.065548337648
GSM3928580	1.13819860634224
GSM3928581	1.04404838264005
GSM3928582	1.23558542084516
GSM3928583	1.3718499572303
GSM3928591	1.02989715495576
GSM3928592	1.19111736814707
GSM3928593	0.991578134956331
GSM3928594	1.31935616614097
GSM3928595	1.10868105214349
GSM3928596	1.17240271694632
GSM3928597	1.19076859643684
GSM3928360	0.806209084384909
GSM3928361	0.927286096651752
GSM3928362	1.69404295432028
GSM3928363	2.35624897238499
GSM3928364	2.24888005500325
GSM3928365	1.92203147056713
GSM3928366	0.911618941563551
GSM3928367	0.937824181346666
GSM3928368	0.763977598301256
GSM3928369	0.840854281928729
GSM3928370	0.832310064837935
GSM3928371	0.755149262229074
GSM3928381	0.829013284416611
GSM3928382	0.856591697445852
GSM3928383	0.887094834589416
GSM3928384	0.878917844228401
GSM3928385	0.891426026482562
GSM3928386	0.900803506847736
GSM3928387	0.850330092545885
GSM3928388	0.885135209003098
GSM3928389	0.89215716608971
GSM3928390	0.529406198839659
GSM3928391	0.852109611175361
GSM3928392	0.860461400648269
GSM3928412	0.829346035397839
GSM3928413	0.868975405599771
GSM3928414	0.860723736228499
GSM3928415	0.866736488315061
GSM3928416	0.814089818882642
GSM3928417	0.814689679077987
GSM3928418	0.854857269762048
GSM3928419	0.835490854273672
GSM3928420	0.696513782552181
GSM3928421	0.707821000422995
GSM3928422	0.54998598699579
GSM3928423	0.699303003701369
GSM3928424	0.711108351524657
GSM3928425	0.66292102646374
GSM3928426	0.708189107357166
GSM3928427	0.751210679385473
GSM3928428	0.875035569978086
GSM3928429	0.885010411526661
GSM3928430	0.84848249794474
GSM3928431	0.924420905337749
GSM3928432	0.866811446039727
GSM3928433	0.916738156941578
GSM3928434	0.784898933820959
GSM3928435	0.81291047190565
GSM3928436	0.895803063242896
GSM3928437	0.631067021941277
GSM3928438	0.736150239920088
GSM3928439	0.805792346071015
GSM3928440	0.800292913954549
GSM3928441	0.325046163934323
GSM3928442	0.742343889602754
GSM3928443	0.730618117370609
GSM3928444	0.333065812572811
GSM3928445	0.797767774399355
GSM3928446	0.4853653151139
GSM3928447	0.841024803181257
GSM3928448	0.620661514760074
GSM3928449	0.902860701706231
GSM3928450	0.851870584875715
GSM3928451	0.8398835580499
GSM3928452	0.888760664163116
GSM3928453	0.785296451619919
GSM3928454	0.56588451521422
GSM3928455	0.647212937051214
GSM3928456	0.515122728060478
GSM3928457	0.617917007074634
GSM3928458	0.71190758265396
GSM3928459	0.637460378124174
GSM3928460	0.706439893251098
GSM3928461	0.6943170352016
GSM3928462	0.690600539315302
GSM3928463	0.723907282451195
GSM3928464	0.774615547574868
GSM3928465	0.719126826920448
GSM3928466	0.695859017487396
GSM3928467	0.776332685684153
GSM3928468	0.77002526464
GSM3928469	0.671051662185295
GSM3928470	0.736575250592166
GSM3928471	0.590351085718961
GSM3928472	0.647989878294452
GSM3928473	0.66986995965733
GSM3928474	0.735126943288436
GSM3928477	0.854661963698802
GSM3928478	0.774591993216993
GSM3928479	2.37065783114506
GSM3928480	2.25844962600133
GSM3928481	1.89964792675704
GSM3928482	2.53119543962856
GSM3928483	0.979383341548936
GSM3928484	0.975672142183177
GSM3928485	0.957919012061254
GSM3928486	0.898710195227924
GSM3928491	0.815373733487366
GSM3928492	0.877890507444005
GSM3928493	0.72003090714211
GSM3928494	0.809184219186475
GSM3928495	0.807715967623477
GSM3928496	0.840887862586386
GSM3928505	0.94583640695969
GSM3928506	0.930617116477565
GSM3928507	0.932699825824301
GSM3928508	0.943917181552166
GSM3928509	0.945458371030521
GSM3928510	0.968885012314814
GSM3928511	0.977420775074462
GSM3928512	0.944653731505393
GSM3928513	0.737765350196447
GSM3928514	0.846900990380091
GSM3928515	0.844540460899747
GSM3928516	0.703278266838022
GSM3928517	0.741060774656809
GSM3928518	0.849917874108476
GSM3928519	0.719568024311051
GSM3928520	0.876796127253307
GSM3928521	0.918339301375769
GSM3928522	0.860135311329007
GSM3928523	0.846243367459874
GSM3928524	0.814536420039935
GSM3928525	0.874011777720412
GSM3928526	0.823906410929479
GSM3928527	0.880051627063887
GSM3928528	0.858112294179282
GSM3928529	0.893234979233374
GSM3928530	0.801931452025372
GSM3928531	0.83447042567718
GSM3928532	0.792102424743778
GSM3928533	0.807666736333353
GSM3928534	0.807911114950464
GSM3928535	0.772371367871187
GSM3928536	0.812013840224422
GSM3928537	0.800396615430231
GSM3928538	0.803169345111047
GSM3928539	0.805928919804982
GSM3928540	0.821994449164982
GSM3928541	0.779687766521308
GSM3928542	0.687559993027484
GSM3928543	0.783360560192686
GSM3928544	0.748183778665072
GSM3928545	0.782500933014513
GSM3928546	0.746953927134746
GSM3928547	0.781369791822361
GSM3928548	0.757865629047636
GSM3928549	0.839856013592704
GSM3928550	0.747302536426519
GSM3928551	0.816734621470495
GSM3928552	0.83927194342639
GSM3928553	0.332038175028082
GSM3928554	0.691152398662645
GSM3928555	0.891343730948001
GSM3928556	0.830814568199286
GSM3928557	0.774975925607988
GSM3928558	0.639363614779919
GSM3928559	0.800988612672753
GSM3928560	0.786743675224485
GSM3928561	0.832275211225186
GSM3928562	0.810879370541388
GSM3928563	0.858519651110917
GSM3928564	0.869680748937888
GSM3928565	0.766610814571481
GSM3928568	0.863045437632148
GSM3928569	0.889060495742255
GSM3928570	2.69424853601101
GSM3928571	2.16131786310716
GSM3928572	2.67902860727564
GSM3928573	3.17983301369174
GSM3928574	0.80340361488487
GSM3928575	0.848357404324493
GSM3928576	0.758509051313041
GSM3928577	0.736914208864612
GSM3928578	0.874725619400106
GSM3928579	0.879727977669131
GSM3928584	0.840952879726996
GSM3928585	0.806357829634385
GSM3928586	0.878849531039716
GSM3928587	0.862576307634838
GSM3928588	0.86242676267935
GSM3928589	0.83951273111006
GSM3928590	0.773148928705941
GSM3928598	0.754144050083759
GSM3928599	0.854572397387505
GSM3928600	0.789900777904845
GSM3928601	0.885665917767372
GSM3928602	0.816705295816189
GSM3928603	0.849535925916972
GSM3928604	0.710618934925281
GSM3928605	0.824167111851123
GSM3928606	0.831349795095745
GSM3928607	0.736260754086018
GSM3928608	0.864666509635196
GSM3928609	0.833672038810393
GSM3928610	0.839304488834513
GSM3928611	0.572903612249519
GSM3928612	0.908458696636411
GSM3928613	0.815306399725496
GSM3928614	0.768261943843655
GSM3928615	0.789642878930484
GSM3928616	0.844446548718732
GSM3928617	0.87243019093826
GSM3928618	0.818619913399023
GSM3928619	0.830145888825155
GSM3928620	0.815579809160159
GSM3928621	0.821266352465636
GSM3928622	0.828852001182367
GSM3928623	0.828177970837242
GSM3928624	0.84301684414125
GSM3928625	0.870130094671404
GSM3928626	0.774966009168968
GSM3928627	0.895787254293105
GSM3928628	0.920441456059725
GSM3928629	0.915028375373286
GSM3928630	0.908281422932104
GSM3928631	0.884911541573295
GSM3928632	0.863941061166072
GSM3928633	0.870952714681086
GSM3928634	0.814967766570279
GSM3928635	0.801412405529868
GSM3928636	0.837940200670006
GSM3928637	0.888853968484599
GSM3928638	0.739881623082723
GSM3928639	0.629889764970109
GSM3928640	0.813936732704721
GSM3928641	0.881568019333039
GSM4050168	0.0867051348955044
GSM4050233	0.168349187491527
GSM4050239	0.0934305946969758
GSM4050334	0.119118238863124
GSM4050461	0.0797786639502609
GSM4050491	0.112961043954292
GSM4050535	0.232129743617062
GSM4050544	0.498962611103652
GSM4050546	0.238837137403854
GSM4050122	0.395745580725042
GSM4050123	0.422714933287501
GSM4050124	0.402415566366958
GSM4050125	0.168954446225941
GSM4050126	0.149343727735587
GSM4050127	0.39675114035506
GSM4050128	0.255339091658631
GSM4050129	0.342354693241251
GSM4050130	0.320660907134294
GSM4050131	0.448569492478002
GSM4050133	0.297033633800653
GSM4050134	0.459849095020965
GSM4050135	0.464251825019411
GSM4050136	0.0641684085839991
GSM4050137	0.478916849422941
GSM4050138	0.430541278381192
GSM4050139	0.329758733670956
GSM4050140	0.515132475406211
GSM4050141	0.476983961950461
GSM4050142	0.527763289212623
GSM4050143	0.482148825795708
GSM4050144	0.547531194967037
GSM4050146	0.27486700517801
GSM4050147	0.491171421159003
GSM4050148	0.37204120804398
GSM4050149	0.520431233724297
GSM4050150	0.581268678663311
GSM4050151	0.552227550670521
GSM4050152	0.438475651539411
GSM4050153	0.289261661517905
GSM4050154	0.40596791772606
GSM4050155	0.335698516743737
GSM4050156	0.360071659531448
GSM4050157	0.477014166206474
GSM4050158	0.316098238297876
GSM4050159	0.348804333822451
GSM4050160	0.500486675677684
GSM4050161	0.363440281768911
GSM4050162	0.385276550070501
GSM4050163	0.316632550503071
GSM4050164	0.307424954934103
GSM4050166	0.311637646627822
GSM4050167	0.347225511495017
GSM4050169	0.471969973326113
GSM4050170	0.396199941063167
GSM4050171	0.441221273911002
GSM4050172	0.317898743692345
GSM4050173	0.248542897574252
GSM4050174	0.339238883231167
GSM4050175	0.45664595329757
GSM4050176	0.622541377163183
GSM4050177	0.610566618022512
GSM4050178	0.117074866084822
GSM4050179	0.63324201331171
GSM4050180	0.362186265894707
GSM4050181	0.336652715388035
GSM4050182	0.244868115351982
GSM4050183	0.142174765657384
GSM4050184	0.365272462396843
GSM4050185	0.149337378843811
GSM4050186	0.495915981310424
GSM4050187	0.518235797248836
GSM4050188	0.470604632468724
GSM4050189	0.395040048568365
GSM4050190	0.560610001700397
GSM4050191	0.178848380002706
GSM4050193	0.542981036308568
GSM4050194	0.261390683929261
GSM4050195	0.36904717600297
GSM4050196	0.341337109370342
GSM4050197	0.33026583161
GSM4050198	0.591598930913798
GSM4050199	0.548483131562858
GSM4050200	0.182769498786273
GSM4050201	0.572662610808624
GSM4050202	0.636690263756892
GSM4050203	0.453695977889583
GSM4050204	0.514711868454823
GSM4050205	0.314888466858978
GSM4050206	0.476563837186935
GSM4050208	0.22223964119692
GSM4050209	0.492170257448686
GSM4050210	0.367458400171251
GSM4050211	0.545645113997154
GSM4050212	0.548081777961802
GSM4050213	0.530108524262967
GSM4050214	0.567893308288631
GSM4050215	0.505418447085999
GSM4050216	0.268776861699597
GSM4050217	0.367461106719748
GSM4050218	0.563169607749526
GSM4050219	0.378998689542972
GSM4050220	0.28987074577466
GSM4050221	0.413984328603419
GSM4050222	0.446865642969241
GSM4050223	0.564063495923923
GSM4050224	0.474434954364158
GSM4050225	0.503684278387629
GSM4050226	0.716934008226645
GSM4050227	0.301283688882278
GSM4050228	0.601257004421792
GSM4050229	0.57030003381568
GSM4050231	0.520211113977252
GSM4050232	0.633120555121628
GSM4050234	0.365257429118617
GSM4050235	0.301141368161627
GSM4050236	0.447845318149855
GSM4050237	0.375193848263605
GSM4050238	0.26310863891647
GSM4050240	0.33718795183929
GSM4050241	0.343505956518753
GSM4050242	0.273504577453491
GSM4050243	0.207504058039553
GSM4050244	0.282315539337328
GSM4050245	0.237549403261927
GSM4050246	0.428022818326113
GSM4050247	0.337879613036834
GSM4050248	0.371569734919257
GSM4050249	0.747909741609666
GSM4050250	0.973019252004945
GSM4050251	0.731426332513898
GSM4050252	0.891744418634976
GSM4050253	0.594267946273396
GSM4050254	0.461059028841764
GSM4050256	0.55712545562556
GSM4050257	0.99594354393726
GSM4050258	0.797181918720098
GSM4050259	0.57574571805052
GSM4050260	0.869213408789826
GSM4050261	0.609011333379379
GSM4050262	0.518648789000697
GSM4050263	0.492270175419755
GSM4050264	0.56443384436947
GSM4050265	0.612024951912779
GSM4050267	0.124849241141585
GSM4050268	0.261007109691313
GSM4050269	0.416361669761272
GSM4050270	0.281383652982636
GSM4050271	0.546659257708013
GSM4050272	0.139771716238303
GSM4050273	0.569275948357363
GSM4050274	0.524331752622064
GSM4050275	0.560036608595696
GSM4050276	0.367279171142366
GSM4050277	0.455800884242808
GSM4050278	0.611014525346249
GSM4050279	0.570358244951547
GSM4050280	0.565819751782372
GSM4050281	0.535275354170933
GSM4050282	0.524024953901332
GSM4050283	0.589500772241767
GSM4050284	0.511688487965964
GSM4050285	0.542207943350375
GSM4050286	0.630646568696862
GSM4050287	0.503180002849495
GSM4050288	0.537505893210178
GSM4050289	0.648007820816152
GSM4050290	0.651856441673511
GSM4050292	0.649582150164742
GSM4050293	0.53263781356411
GSM4050294	0.734455019994784
GSM4050295	0.50125343790947
GSM4050296	0.581932095611614
GSM4050297	0.427608352684294
GSM4050298	0.527312415089926
GSM4050299	0.21444295683879
GSM4050300	0.263798058639701
GSM4050301	0.51056977179672
GSM4050302	0.548433169343494
GSM4050303	0.524016529676563
GSM4050304	0.545890781158875
GSM4050305	0.560020858921118
GSM4050306	0.51642232128067
GSM4050307	0.532703858830029
GSM4050308	0.727885896197004
GSM4050310	0.575332590361034
GSM4050311	0.627159856710607
GSM4050312	0.659306561883588
GSM4050313	0.681607461693436
GSM4050314	0.437701668717119
GSM4050315	0.48862486166171
GSM4050316	0.569007559267304
GSM4050317	0.789889041312366
GSM4050318	0.582384499122906
GSM4050319	0.53297894165632
GSM4050320	0.633355481000218
GSM4050321	0.591383565437828
GSM4050322	0.562085068322069
GSM4050323	0.659651962912921
GSM4050324	0.652232036606825
GSM4050325	0.710425527448709
GSM4050326	0.465939032210881
GSM4050327	0.51947817350429
GSM4050328	0.84242794928774
GSM4050329	0.613228946496035
GSM4050330	0.675726653515778
GSM4050331	0.54191879139177
GSM4050332	0.387001095902243
GSM4050335	0.472161809957061
GSM4050336	0.186663040385145
GSM4050337	0.562065394288024
GSM4050338	0.55766245569692
GSM4050339	0.490937905015386
GSM4050340	0.519500518573469
GSM4050341	0.576771067283752
GSM4050342	0.355219206750614
GSM4050343	0.34310736279588
GSM4050344	0.501988388941122
GSM4050345	0.404527685221689
GSM4050346	0.513139762771023
GSM4050347	0.515331035839855
GSM4050348	0.438675368404169
GSM4050349	0.47211399143181
GSM4050350	0.515621721258981
GSM4050351	0.304501241448722
GSM4050352	0.393842928458509
GSM4050354	0.662817462815004
GSM4050355	0.552829286096868
GSM4050356	0.534706632888585
GSM4050357	0.603348060764348
GSM4050358	0.648543104236566
GSM4050359	0.285589104983869
GSM4050360	0.566869259580504
GSM4050362	0.494268185790592
GSM4050363	0.478495667901851
GSM4050364	0.427166303883083
GSM4050365	0.47115209152708
GSM4050366	0.453862789452907
GSM4050368	0.509241686256152
GSM4050369	0.472219800596892
GSM4050370	0.469286784075163
GSM4050371	0.318625566528005
GSM4050372	0.355975643737585
GSM4050373	0.295649765661799
GSM4050374	0.624842543781256
GSM4050375	0.466768714861854
GSM4050376	0.187286830941347
GSM4050377	0.541864487629836
GSM4050379	0.441336386384179
GSM4050380	0.403476067439973
GSM4050381	0.525193775251577
GSM4050382	0.434036770648462
GSM4050383	0.625388237768682
GSM4050384	0.648982607143337
GSM4050385	0.613148868778375
GSM4050386	0.682743165881556
GSM4050387	0.635428398485162
GSM4050388	0.582363630479969
GSM4050389	0.634475924095453
GSM4050390	0.404471509971826
GSM4050391	0.582589591258754
GSM4050392	0.573924621775595
GSM4050393	0.209016590669815
GSM4050394	0.530321682863779
GSM4050395	0.438155218996106
GSM4050396	0.155912241137495
GSM4050397	0.30916245387523
GSM4050398	0.657773428826654
GSM4050399	0.368284108226474
GSM4050400	0.180419235078871
GSM4050401	0.284071521973033
GSM4050402	0.583735163987755
GSM4050403	0.551643129474973
GSM4050404	0.414010622672623
GSM4050405	0.419232666507834
GSM4050406	0.503173425585744
GSM4050407	0.565066231444224
GSM4050408	0.346435585774113
GSM4050409	0.450909778603327
GSM4050410	0.683568900193706
GSM4050411	0.759850243213342
GSM4050412	0.450610734273159
GSM4050413	0.502237609175277
GSM4050414	0.216718430135676
GSM4050415	0.500985242911559
GSM4050416	0.395309711483503
GSM4050417	0.418320365148579
GSM4050418	0.473544712105359
GSM4050420	0.51920488112589
GSM4050421	0.511304631319721
GSM4050422	0.374024957302016
GSM4050423	0.547620182286692
GSM4050424	0.423171017824795
GSM4050425	0.522359875910272
GSM4050427	0.44319984773772
GSM4050428	0.433980298734931
GSM4050429	0.388164366712794
GSM4050430	0.483009061100828
GSM4050431	0.374494829565792
GSM4050432	0.503700448587503
GSM4050433	0.625942604796213
GSM4050434	0.422258633296326
GSM4050435	0.378245732913702
GSM4050436	0.43176554084419
GSM4050437	0.611623876492941
GSM4050438	0.533410675829942
GSM4050439	0.574113964823134
GSM4050440	0.66407953343215
GSM4050441	0.387975359199093
GSM4050442	0.629184684618186
GSM4050443	0.388447542393625
GSM4050444	0.509171623397252
GSM4050445	0.571353583425099
GSM4050446	0.469567455852165
GSM4050447	0.355469148470706
GSM4050448	0.247044881241655
GSM4050449	0.388667159921006
GSM4050450	0.340045877777387
GSM4050451	0.320837130130178
GSM4050452	0.372986056960326
GSM4050453	0.139118003338499
GSM4050454	0.48987998431527
GSM4050455	0.476499953333748
GSM4050456	0.506754734809988
GSM4050457	0.479028678806447
GSM4050459	0.459312749735472
GSM4050460	0.533837757264266
GSM4050462	0.360737934204512
GSM4050463	0.438700224164127
GSM4050465	0.492595150248002
GSM4050466	0.541608120798212
GSM4050467	0.240749324891911
GSM4050468	0.318481357530119
GSM4050469	0.396247431004797
GSM4050470	0.486876207208862
GSM4050471	0.540092365989448
GSM4050472	0.432574478440414
GSM4050473	0.557786605793221
GSM4050474	0.543736560770394
GSM4050475	0.481636124765722
GSM4050476	0.234841431363963
GSM4050477	0.471080453356189
GSM4050478	0.484365259907186
GSM4050479	0.227221767912951
GSM4050480	0.399548132827881
GSM4050481	0.501993779055044
GSM4050482	0.138902643737856
GSM4050483	0.409794954785268
GSM4050484	0.431667469108437
GSM4050485	0.46626570289232
GSM4050486	0.31341094086531
GSM4050487	0.517059214834386
GSM4050488	0.386990285041974
GSM4050489	0.104937333013012
GSM4050490	0.345837432537878
GSM4050492	0.583045420475857
GSM4050493	0.383954535645534
GSM4050494	0.488456870541277
GSM4050495	0.261178220782514
GSM4050496	0.465253852354144
GSM4050497	0.535937459513929
GSM4050498	0.311000738715344
GSM4050499	0.46884536636849
GSM4050500	0.362500161447204
GSM4050501	0.547414732899342
GSM4050502	0.500001828200046
GSM4050503	0.556396320625364
GSM4050504	0.4160542941863
GSM4050505	0.505545315018594
GSM4050506	0.403313975419771
GSM4050507	0.615629275377617
GSM4050508	0.61232870309633
GSM4050509	0.503357812752796
GSM4050510	0.681114206938696
GSM4050511	0.512412408045109
GSM4050512	0.511780036720727
GSM4050513	0.354950088299329
GSM4050514	0.517137471056647
GSM4050515	0.144362403515676
GSM4050516	0.605018305134545
GSM4050517	0.464213618298244
GSM4050518	0.456719578181012
GSM4050519	0.540179113525273
GSM4050520	0.529280214189108
GSM4050521	0.629124078139483
GSM4050522	0.447068494781215
GSM4050523	0.219153345763793
GSM4050524	0.422074798368247
GSM4050525	0.375334432538329
GSM4050526	0.327433611989855
GSM4050527	0.371809412245989
GSM4050528	0.513257412176172
GSM4050529	0.462811604111624
GSM4050530	0.169845871802246
GSM4050531	0.482543397027815
GSM4050532	0.342303278758105
GSM4050533	0.343063685524875
GSM4050534	0.370829515112413
GSM4050536	0.596721747134052
GSM4050537	0.529750044091564
GSM4050538	0.298035424919781
GSM4050539	0.619850289164308
GSM4050540	0.585163532406205
GSM4050541	0.2858424031357
GSM4050542	0.593527421140827
GSM4050543	0.710758368255122
GSM4050545	0.464140011037589
GSM4050548	1.07441127700003
GSM4050549	0.722028922726632
GSM4050550	0.460519140948256
GSM4050551	0.590035674701578
GSM4050552	0.729875581340211
GSM4050553	0.244376571399554
GSM4050554	0.780664787025375
GSM4050555	1.0104351825612
GSM4050563	0.444234485178889
GSM4050564	0.393053582809832
GSM4050565	0.468896298456025
GSM4050567	0.300350896031763
GSM4050568	0.381172139578702
GSM4050569	0.384094998630361
GSM4050570	0.513263061434353
GSM4050571	0.46934637998325
GSM4050572	0.41892624490207
GSM4050573	0.470476889797472
GSM4050574	0.423398275309063
GSM4050575	0.359114550479803
GSM4050609	0.43461906100953
GSM4050610	0.328805250821913
GSM4050611	0.481516932950116
GSM4050612	0.291482409506146
GSM4050614	0.411794920571002
GSM4050615	0.382889639890432
GSM4050616	0.335445409038653
GSM4050617	0.110023052720909
GSM4050618	0.405912230333065
GSM4050619	0.433524695840188
GSM4050620	0.389883793604909
GSM4050621	0.412402073338263
GSM4050622	0.507789129422748
GSM4050623	0.395132900715663
GSM4050624	0.513314600111174
GSM4050625	0.503116033515021
GSM4050626	0.268448929150984
GSM4050627	0.0434920182544883
GSM4050629	0.368611919837716
GSM4050630	0.328320613507637
GSM4050631	0.239961816868836
GSM4050632	0.296745954217572
GSM4050633	0.425067668562086
GSM4050638	0.390150838511735
GSM4050639	0.3039035609319
GSM4050640	0.219585325007055
GSM4050641	0.401727527298369
GSM4050642	0.389796454243489
GSM4050643	0.359159662367674
GSM4050644	0.338940622552293
GSM4050645	0.199861241539121
GSM4050646	0.365470132090493
GSM4050647	0.391693454660718
GSM4050648	0.0876556948950745
GSM4050649	0.4518952258523
GSM4050650	0.382493018329415
GSM4050651	0.370855599071124
GSM4050652	0.309284731127743
GSM4050654	0.390647347943708
GSM4050655	0.365956482526286
GSM4050656	0.36697284710174
GSM4050657	0.420786550614668
GSM4050658	0.310998681577959
GSM4050659	0.276088204609405
GSM4050660	0.141601052003151
GSM4050661	0.185368544659716
GSM4050662	0.285421808129361
GSM4050663	0.276510712732981
GSM4050664	0.238612853296112
GSM4050665	0.305363468394853
GSM4050666	0.159869533367659
GSM4050667	0.312900778036139
GSM4050668	0.292756731755552
GSM4050669	0.245977119742128
GSM4050670	0.247668504808814
GSM4050671	0.241616505867057
GSM4050672	0.2576674322372
GSM4050673	0.344660445881178
GSM4050674	0.195199857112361
GSM4050675	0.159939547190212
GSM4050676	0.2721045753977
GSM4050266	0.31594296226733
GSM4050165	0.406978664483426
GSM4050309	0.62277873696034
GSM4050426	0.394677655044994
GSM4050547	0.6471323333582
GSM4050132	0.355727904616751
GSM4050653	0.427667362120366
GSM4050419	0.522719688834986
GSM4050291	0.549505301048405
GSM4050192	0.474443823929789
GSM4050333	0.246739021703662
GSM4050458	0.382038674958161
GSM4050378	0.682585937564813
GSM4050207	0.379548616188734
GSM4050464	0.437407955137564
GSM4050230	0.508651635735802
GSM4050145	0.117229679311142
GSM4050255	0.832797690901254
GSM4050367	0.46856490336169
GSM4050361	0.460624559076089
GSM4050353	0.401347744348286
GSM3578298	0.0702144099567747
GSM3578299	0.0929009062338126
GSM3578300	0.0596275209185411
GSM3578301	0.0458061969666288
GSM3578302	0.0636315369702761
GSM3578303	0.106974519409654
GSM3578304	0.0756244625593802
GSM3578305	0.0828713195447123
GSM3578650	0.0480662012734588
GSM3578651	0.0184652327958818
GSM3578652	0.0525305325794299
GSM3578653	0.0410166658729356
GSM3578654	0.020243336941091
GSM3578655	0.0385861481039609
GSM3578656	0.0286435634848591
GSM3578657	0.0370831821293841
GSM3578658	0.051542586770328
GSM3578659	0.0572891042241079
GSM3578660	0.0367150481391427
GSM3578661	0.044801333247869
GSM3578662	0.0576213973940544
GSM3578663	0.0380570161757293
GSM3578664	0.0303024898796219
GSM3578665	0.0392445758655588
GSM3578666	0.0475474306561116
GSM3578667	0.0347109903823875
GSM3578668	0.0174767120901895
GSM3578669	0.0662674560581524
GSM3578670	0.0445247013991734
GSM3578671	0.0565419544522367
GSM3578672	0.0385587312831916
GSM3578673	0.0612151884686943
GSM3578674	0.01954210426528
GSM3578675	0.0748459473126474
GSM3578676	0.0498533050628322
GSM3578677	0.0199695176790008
GSM3578678	0.0530847060587336
GSM3578679	0.042213149428345
GSM3578680	0.0766595339160971
GSM3578681	0.124203265346987
GSM3578682	0.054676066610366
GSM3578683	0.0266459463608551
GSM3578684	0.0172955907849449
GSM3578685	0.0176320199719592
GSM3578686	0.0354886941624534
GSM3578687	0.0261679603178347
GSM3578688	0.0238986742026033
GSM3578689	0.0264174575039076
GSM3578690	0.0334363517445857
GSM3578691	0.036737937250501
GSM3578692	0.125641374418965
GSM3578693	0.0317917498996835
GSM3578694	0.0528951744617451
GSM3578695	0.0595413422495343
GSM3578696	0.0595645397338504
GSM3578697	0.0521710664342799
GSM3578698	0.0639691910533367
GSM3578699	0.0650623996083721
GSM3578700	0.0500110041962704
GSM3578701	0.0481388906031999
GSM3578702	0.0169961793097467
GSM3578703	0.0290097800306313
GSM3578704	0.0436960491750866
GSM3578705	0.0431386481616452
GSM3578706	0.0655682626325438
GSM3578707	0.0737635090965281
GSM3578708	0.117278152554615
GSM3578709	0.0596022088990545
GSM3578710	0.0409035991966108
GSM3578711	0.124716680431776
GSM3578712	0.0453351568187064
GSM3578713	0.0836038731200226
GSM3578714	0.0694796242666454
GSM3578715	0.0894964403810312
GSM3578716	0.0537665618993562
GSM3578717	0.0447018398819922
GSM3578718	0.067217942568902
GSM3578719	0.0325335819685563
GSM3578720	0.0327632077500949
GSM3578721	0.0504742287513913
GSM3578722	0.0234326823724899
GSM3578723	0.044467281304023
GSM3578724	0.0270091495953809
GSM3578725	0.0430262667899284
GSM3578726	0.0372980796156173
GSM3578727	0.0609706165676563
GSM3578728	0.0377882561455963
GSM3578729	0.0400493746465908
GSM3578730	0.05155182732992
GSM3578731	0.0445183041909058
GSM3578732	0.0418330014921778
GSM3578733	0.0744308004224197
GSM3578734	0.0416614404934589
GSM3578735	0.0319603828371146
GSM3578736	0.0457500554590743
GSM3578737	0.0244922401071154
GSM3578738	0.0605581417063676
GSM3578739	0.0665560367953177
GSM3578740	0.0541229382557816
GSM3578741	0.0445100278806744
GSM3578742	0.0369807082658479
GSM3578743	0.0806165263779659
GSM3578744	0.0850879026121398
GSM3578745	0.101450130766338
GSM3578746	0.183132499538531
GSM3578747	0.211545324603837
GSM3578748	0.249346845651258
GSM3578749	0.0274466804091749
GSM3578750	0.0085648773348192
GSM3578751	0.0550470797223814
GSM3578752	0.0340196593740232
GSM3578753	0.0673897274714174
GSM3578754	0.0252144993371031
GSM3578755	0.043910813920279
GSM3578756	0.0461268250811114
GSM3578757	0.0244882460674412
GSM3578758	0.0585675538623594
GSM3578759	0.00876520617920722
GSM3578760	0.0795405483194176
GSM3578761	0.0556525883326863
GSM3578762	0.0611417684116349
GSM3578763	0.0174170087645605
GSM3578764	0.0309937073820351
GSM3578765	0.0270862157189803
GSM3578766	0.0618419740486991
GSM3578767	0.0899798943888817
GSM3578768	0.00721102670374475
GSM3578769	0.0567382203996763
GSM3578770	0.0436300334727164
GSM3578771	0.0622524667267789
GSM3578772	0.0502063412833547
GSM3578773	0.0633132136725577
GSM3578774	0.0562370742755732
GSM3578775	0.0169764751819226
GSM3578776	0.0573945588185865
GSM3578777	0.0307570611221808
GSM3578778	0.0291351055575977
GSM3578779	0.104520134073137
GSM3578780	0.082234745418433
GSM3578781	0.0666507177730331
GSM3578782	0.0239989917809837
GSM3578783	0.0732937705178905
GSM3578784	0.0507593517670867
GSM3578785	0.0200467417651589
GSM3578786	0.0661776570742843
GSM3578787	0.0480068656894222
GSM3578788	0.00522954738215822
GSM3578789	0.0543735346101058
GSM3578790	0.0223480511123457
GSM3578791	0.0312003267348688
GSM3578792	0.0571459509776746
GSM3578793	0.0376212722085991
GSM3578794	0.0309367032591698
GSM3578795	0.0558611664684186
GSM3578796	0.0452789786539052
GSM3578797	0.019021431180881
GSM3578798	0.0557368821191347
GSM3578799	0.0761567385199828
GSM3578800	0.0492470238451149
GSM3578801	0.046072171300816
GSM3578802	0.0368927705206999
GSM3578803	0.0593291529321504
GSM3578804	0.0457217709899097
GSM3578805	0.0273412295493894
GSM3578806	0.0451591704332143
GSM3578807	0.0550630203119528
GSM3578808	0.0423104789027405
GSM3578809	0.0240794780884861
GSM3578810	0.0390264008710756
GSM3578811	0.0390932739926897
GSM3578812	0.0300252513800866
GSM3578813	0.0224802896887179
GSM3578814	0.0234251551015291
GSM3578815	0.0195077043221251
GSM3578816	0.052212626749598
GSM3578817	0.0268944082820649
GSM3578818	0.0178211841456862
GSM3578819	0.0161737083101178
GSM3578820	0.0634271946595818
GSM3578821	0.0262366686317071
GSM3578822	0.0168282094100924
GSM3578823	0.0170137631724787
GSM3578824	0.0109542946836696
GSM3578825	0.0203485730137004
GSM3578826	0.00848890503049087
GSM3578827	0.09038265470746
GSM3578828	0.00683408694105596
GSM3578829	0.014467368644058
GSM3578830	0.0242531340755419
GSM3578831	0.00844980603597803
GSM3578832	0.024483030841156
GSM3578833	0.0123138499337215
GSM3578834	0.0204355375461495
GSM3578835	0.013084871847768
GSM3578836	0.0759534116663622
GSM3578837	0.0112348563907234
GSM3578838	0.0197838867925225
GSM3578839	0.0340085666676622
GSM3578840	0.0734138016004397
GSM3578841	0.0321728507493856
GSM3578842	0.0145610531744471
GSM3578843	0.0378320762651038
GSM3578844	0.01951809859215
GSM3578845	0.00963658043651876
GSM3578846	0.0662618847608607
GSM3578847	0.0195781052079926
GSM3578848	0.00698846860354067
GSM3578849	0.0328680752426739
GSM3578850	0.018665890593428
GSM3578851	0.0278609776574356
GSM3578852	0.00322476325206385
GSM3578853	0.0147016826225771
GSM3578854	0.0154381409964141
GSM3578855	0.0317207316302032
GSM3578856	0.0270035673779123
GSM3578857	0.0178846027085122
GSM3578858	0.0254499267512391
GSM3578859	0.0124071075479172
GSM3578860	0.0703878885631295
GSM3578861	0.0393734776423936
GSM3578862	0.068228153603921
GSM3578863	0.03352051042611
GSM3578864	0.0772740137316231
GSM3578865	0.0549439660755158
GSM3578866	0.0398711629383381
GSM3578867	0.0219624679108835
GSM3578868	0.0533484410889936
GSM3578869	0.0361843416507461
GSM3578870	0.0781345073553612
GSM3578871	0.093306972613069
GSM3578872	0.0782571782366958
GSM3578873	0.0304736725540537
GSM3578874	0.0665360315555218
GSM3578875	0.0303448822381563
GSM3578876	0.0607997430601702
GSM3578877	0.0674104247685833
GSM3578878	0.0585533648546674
GSM3578879	0.0397830481875359
GSM3578880	0.107888871929129
GSM3578881	0.0248651917147259
GSM3578882	0.038128466835662
GSM3578883	0.0522655086814069
GSM3578884	0.0555067703467606
GSM3578885	0.0379060859836614
GSM3578886	0.0329339927515059
GSM3578887	0.0646095373278737
GSM3578888	0.0475592708226582
GSM3578889	0.0270947637901354
GSM3578890	0.0629924381420638
GSM3578891	0.0225636760010805
GSM3578892	0.0700629055445585
GSM3578893	0.0385100379377562
GSM3578894	0.0400313953749045
GSM3578895	0.0215502561131825
GSM3578896	0.0661223253145629
GSM3578897	0.0274734366692065
GSM3578898	0.0564859272939113
GSM3578899	0.0343393267841728
GSM3578900	0.060785633413985
GSM3578901	0.078190816678003
GSM3578902	0.0735112647103642
GSM3578903	0.0337166259059689
GSM3578904	0.0226367631455631
GSM3578905	0.0459104890851498
GSM3578906	0.0498539839360224
GSM3578907	0.0297721245962226
GSM3578908	0.0348732865542425
GSM3578909	0.00865062365825532
GSM3578910	0.034174760213577
GSM3578911	0.0246299299612777
GSM3578912	0.0411897735740404
GSM3578913	0.126965613661906
GSM3578914	0.109416486218465
GSM3578915	0.122460246415631
GSM3578916	0.133409808850506
GSM3578917	0.0961856035407739
GSM3578918	0.103051960056591
GSM3578919	0.0807185972667263
GSM3578920	0.0837520513337942
GSM3578921	0.0692772719302832
GSM3578922	0.107638364248373
GSM3578923	0.100494811490567
GSM3578924	0.0869618398835028
GSM3578925	0.0758725416294161
GSM3578926	0.0717930695779214
GSM3578927	0.0688813813748398
GSM3578928	0.0510103409966631
GSM3578929	0.0631590558018273
GSM3578930	0.0912003272331865
GSM3578931	0.0827015788375224
GSM3578932	0.0513938266992625
GSM3578933	0.0801732275447619
GSM3578934	0.037827813162328
GSM3578935	0.0979692341099123
GSM3578936	0.112842661583197
GSM3578937	0.0958145238892189
GSM3578306	0.0564741351500672
GSM3578307	0.054008785893237
GSM3578308	0.0764247651741822
GSM3578309	0.0477757197452794
GSM3578310	0.0518280960388338
GSM3578311	0.0680397973570935
GSM3578312	0.104204906385253
GSM3578313	0.117344439535574
GSM3578314	0.137460649509467
GSM3578315	0.0878368177307484
GSM3578316	0.0505852847912402
GSM3578317	0.107937963842146
GSM3578318	0.102025228282169
GSM3578319	0.091881735235007
GSM3578320	0.10800349494801
GSM3578321	0.0836742116367394
GSM3578322	0.116098541966845
GSM3578323	0.0942525066173381
GSM3578324	0.0750285406177013
GSM3578325	0.102567694802407
GSM3578326	0.0566883313700628
GSM3578327	0.156472818895472
GSM3578328	0.0563730496265272
GSM3578329	0.107783851167895
GSM3578330	0.0626850556153095
GSM3578331	0.0474308469359006
GSM3578332	0.0594914455991634
GSM3578333	0.0495244633671762
GSM3578334	0.125535297124424
GSM3578335	0.0703361247902546
GSM3578336	0.102190563933267
GSM3578337	0.100351132435818
GSM3578338	0.0601351342774328
GSM3578339	0.047252278066658
GSM3578340	0.063024355938167
GSM3578341	0.0502567541900377
GSM3578342	0.0361114285921845
GSM3578343	0.042230059438663
GSM3578344	0.0370606803805838
GSM3578345	0.0510357480587418
GSM3578346	0.041702897790825
GSM3578347	0.0365174280154418
GSM3578348	0.0684377000896964
GSM3578349	0.0625608233514011
GSM3578350	0.0541694593872507
GSM3578351	0.075096709833929
GSM3578352	0.0714460816312399
GSM3578353	0.0620442555752863
GSM3578354	0.0713343044538353
GSM3578355	0.0680311938698872
GSM3578356	0.0537464078178024
GSM3578357	0.0625754593540889
GSM3578358	0.0825492414097816
GSM3578359	0.0902361172875948
GSM3578360	0.0776365983037651
GSM3578361	0.075105492559624
GSM3578362	0.0747036924508227
GSM3578363	0.080546584165423
GSM3578364	0.084327798140589
GSM3578365	0.0833927351651123
GSM3578366	0.105962165985306
GSM3578367	0.00156879812491347
GSM3578368	0.000581397006915314
GSM3578369	0.00121458217050923
GSM3578370	0.00109093254486113
GSM3578371	0.00134101539389426
GSM3578372	0.00245300240335943
GSM3578373	0.000676960513757855
GSM3578374	0.00132583726322207
GSM3578375	0.000502251621450543
GSM3578376	0.00116382525837811
GSM3578377	0.0324361903798252
GSM3578378	0.0208280086942749
GSM3578379	0.00361663593458499
GSM3578380	0.0268051153932636
GSM3578381	0.0160198068930445
GSM3578382	0.0270472107962043
GSM3578383	0.0247289349618757
GSM3578384	0.0148311244388079
GSM3578385	0.0365338942815611
GSM3578386	0.0255531155081068
GSM3578387	0.0419131165099797
GSM3578388	0.0186660449552587
GSM3578389	0.0124628157329539
GSM3578390	0.0198378395444571
GSM3578391	0.0143684084299516
GSM3578392	0.0156456704352844
GSM3578393	0.0202405696422898
GSM3578394	0.013855100208389
GSM3578395	0.0203947613587053
GSM3578396	0.0192094398200823
GSM3578397	0.01531951860162
GSM3578398	0.0229593181966998
GSM3578399	0.0208195224696819
GSM3578400	0.0737653861310128
GSM3578401	0.0372246051722116
GSM3578402	0.0110422862058917
GSM3578403	0.0288511140392233
GSM3578404	0.0323584017929826
GSM3578405	0.00823077371634778
GSM3578406	0.0127884745756798
GSM3578407	0.0721954002729193
GSM3578408	0.0402150834789402
GSM3578409	0.0567614941548589
GSM3578410	0.0117206761398703
GSM3578411	0.0400596337056391
GSM3578412	0.0223778439877993
GSM3578413	0.0382194314918983
GSM3578414	0.0213968487636321
GSM3578415	0.00876741108289619
GSM3578416	0.017421764580247
GSM3578417	0.0162675512449673
GSM3578418	0.0095335548585632
GSM3578419	0.0645860775837528
GSM3578420	0.0467480590777192
GSM3578421	0.0826262249410593
GSM3578422	0.0307623597505681
GSM3578423	0.0817561228026426
GSM3578424	0.0404779660547771
GSM3578425	0.0509480722618309
GSM3578426	0.0446407334722336
GSM3578427	0.0507421519958562
GSM3578428	0.0661053864120731
GSM3578429	0.0696524615177498
GSM3578430	0.11524336950518
GSM3578431	0.031867987441323
GSM3578432	0.0451211565737462
GSM3578433	0.0612324272325337
GSM3578434	0.115753534102952
GSM3578435	0.0209537710919822
GSM3578436	0.107162243365936
GSM3578437	0.0352210628672953
GSM3578438	0.0592185889349805
GSM3578439	0.0160697502287089
GSM3578440	0.0592970744824205
GSM3578441	0.0567284113719937
GSM3578442	0.0459790591893362
GSM3578443	0.0435964525209109
GSM3578444	0.0585747336893529
GSM3578445	0.0379954548758822
GSM3578446	0.108270817107676
GSM3578447	0.0703237635905878
GSM3578448	0.0299860138229654
GSM3578449	0.0648490841020209
GSM3578450	0.0835172877209582
GSM3578451	0.0632239914380152
GSM3578452	0.0814443332509962
GSM3578453	0.054469052199866
GSM3578454	0.0601860915883489
GSM3578455	0.0597736591143965
GSM3578456	0.0877461124226648
GSM3578457	0.03841468234361
GSM3578458	0.052155559233228
GSM3578459	0.0474846844231018
GSM3578460	0.0923951140543964
GSM3578461	0.0467081087922662
GSM3578462	0.0361076402944397
GSM3578463	0.10444683168894
GSM3578464	0.0933028785924325
GSM3578465	0.0262892124994701
GSM3578466	0.0385262209097069
GSM3578467	0.0346751813924233
GSM3578468	0.0416555079950102
GSM3578469	0.0383563039887612
GSM3578470	0.0316361428017848
GSM3578471	0.0283035293970164
GSM3578472	0.0863421355927936
GSM3578473	0.0124210906100706
GSM3578474	0.035239375586466
GSM3578475	0.0942314903053942
GSM3578476	0.0461477935060305
GSM3578477	0.0939398142292198
GSM3578478	0.016822513124734
GSM3578479	0.0110777435819888
GSM3578480	0.0425771313068942
GSM3578481	0.0187067523729146
GSM3578482	0.0176519785456723
GSM3578483	0.0214723606094176
GSM3578484	0.0573226612208666
GSM3578485	0.0909717390420053
GSM3578486	0.0251957305110312
GSM3578487	0.127178160148323
GSM3578488	0.114413827734368
GSM3578489	0.0561812511981399
GSM3578490	0.0264231936059671
GSM3578491	0.0290311054766486
GSM3578492	0.0494708838958624
GSM3578493	0.082026573748631
GSM3578494	0.0712764408925087
GSM3578495	0.0807846426751438
GSM3578496	0.0321511834541821
GSM3578497	0.0532001980534054
GSM3578498	0.0934065874893941
GSM3578499	0.0755376460898651
GSM3578500	0.0996820542229305
GSM3578501	0.0808846198865476
GSM3578502	0.0414446596394349
GSM3578503	0.106488115538205
GSM3578504	0.0657658338725699
GSM3578505	0.0172685182034906
GSM3578506	0.0437874926830936
GSM3578507	0.0204563368170679
GSM3578508	0.074502656870896
GSM3578509	0.0775235526790922
GSM3578510	0.0571412756354354
GSM3578511	0.0725320054589865
GSM3578512	0.0492374532069194
GSM3578513	0.0305839624083984
GSM3578514	0.0546239192372621
GSM3578515	0.0889576347624203
GSM3578516	0.023653367257281
GSM3578517	0.0700307047750659
GSM3578518	0.078508702422591
GSM3578519	0.0527922770944958
GSM3578520	0.0581671973275975
GSM3578521	0.075328250835641
GSM3578522	0.0537313707096546
GSM3578523	0.101003934678045
GSM3578524	0.0785765084143555
GSM3578525	0.0762774245835809
GSM3578526	0.0467445476223297
GSM3578527	0.0581919709306627
GSM3578528	0.0344540367014186
GSM3578529	0.052175203849062
GSM3578530	0.0503120637737375
GSM3578531	0.0597587355680515
GSM3578532	0.0489862761266614
GSM3578533	0.0360431980354669
GSM3578534	0.0448781556252826
GSM3578535	0.0372445131614766
GSM3578536	0.028442519609955
GSM3578537	0.0589120578595824
GSM3578538	0.0778867262516556
GSM3578539	0.0314002818874305
GSM3578540	0.0118095009631573
GSM3578541	0.0768315910498128
GSM3578542	0.09522740392517
GSM3578543	0.028681092424405
GSM3578544	0.0674496962055288
GSM3578545	0.0682273405454236
GSM3578546	0.0985636713106143
GSM3578547	0.0548822034405449
GSM3578548	0.034216303326612
GSM3578549	0.0107854121755791
GSM3578550	0.0387327641598674
GSM3578551	0.031192320353681
GSM3578552	0.0537290303810593
GSM3578553	0.0391589751578283
GSM3578554	0.0452112657680045
GSM3578555	0.0591402623904828
GSM3578556	0.0659984148597585
GSM3578557	0.0409013210241971
GSM3578558	0.00888982171333161
GSM3578559	0.0501422003988839
GSM3578560	0.0435555159291067
GSM3578561	0.0381019094401973
GSM3578562	0.0330613052997492
GSM3578563	0.0146277523753564
GSM3578564	0.0294629184957511
GSM3578565	0.0248944070086186
GSM3578566	0.0217202294589768
GSM3578567	0.0364454268573977
GSM3578568	0.0399345359320206
GSM3578569	0.0377565199290735
GSM3578570	0.0841715310829516
GSM3578571	0.0463521729504051
GSM3578572	0.0554312692442323
GSM3578573	0.0164755657388875
GSM3578574	0.0362711920797934
GSM3578575	0.029138274690537
GSM3578576	0.0629746548726251
GSM3578577	0.0330011960866994
GSM3578578	0.0529059807788405
GSM3578579	0.0296409034262306
GSM3578580	0.020593450435421
GSM3578581	0.0325469154624007
GSM3578582	0.0230494413713587
GSM3578583	0.0282915253574624
GSM3578584	0.0682713467294765
GSM3578585	0.041544538274061
GSM3578586	0.0556595529912205
GSM3578587	0.0619029348476617
GSM3578588	0.0461413170926284
GSM3578589	0.0668245681462183
GSM3578590	0.0546435554907637
GSM3578591	0.0846633574515875
GSM3578592	0.0756979085052525
GSM3578593	0.0373643938884305
GSM3578594	0.0814140095382703
GSM3578595	0.0612088666475037
GSM3578596	0.0760473694513659
GSM3578597	0.0701720624607288
GSM3578598	0.0858849013285235
GSM3578599	0.045668819913206
GSM3578600	0.0661279775256942
GSM3578601	0.0291261406353382
GSM3578602	0.0600815444282718
GSM3578603	0.067951351265518
GSM3578604	0.0730999911226558
GSM3578605	0.0676791332009257
GSM3578606	0.0507230458683729
GSM3578607	0.0532858938144589
GSM3578608	0.0763808099974322
GSM3578609	0.0799537032200025
GSM3578610	0.0399157774603954
GSM3578611	0.0750817172200067
GSM3578612	0.060838066990374
GSM3578613	0.0811924259148749
GSM3578614	0.0577875037635859
GSM3578615	0.0835214542162847
GSM3578616	0.0965601593283142
GSM3578617	0.0970034992912318
GSM3578618	0.0676793787666052
GSM3578619	0.104690636433341
GSM3578620	0.0635060492685963
GSM3578621	0.0907729005988625
GSM3578622	0.090287505141357
GSM3578623	0.0786468664931857
GSM3578624	0.0372038554199996
GSM3578625	0.0429606055469971
GSM3578626	0.0566289810833646
GSM3578627	0.0238105721164753
GSM3578628	0.0399811212450481
GSM3578629	0.0331427643936742
GSM3578630	0.0655015767464224
GSM3578631	0.0749907107570049
GSM3578632	0.0769367374164149
GSM3578633	0.0499708216556279
GSM3578634	0.0543114045701244
GSM3578635	0.0480095465271221
GSM3578636	0.0546705270903675
GSM3578637	0.058471679022806
GSM3578638	0.0522281197821743
GSM3578639	0.0712137060586249
GSM3578640	0.0467589984830324
GSM3578641	0.0513225351340823
GSM3578642	0.0485909975438143
GSM3578643	0.0764494694003891
GSM3578644	0.0570936470530945
GSM3578645	0.0953587083839887
GSM3578646	0.0663130860471212
GSM3578647	0.0757017999566474
GSM3578648	0.073008663699969
GSM3578649	0.0498323097610984
GSM1160112	0.348090918057848
GSM1160113	0.475895902722076
GSM1160114	0.314418317285164
GSM1160115	0.582552568951385
GSM1160116	0.528227129054338
GSM1160117	0.666901369881172
GSM1160118	0.581493398236278
GSM1160119	0.412374820859609
GSM1160120	0.571704713345347
GSM1160121	0.377806167927404
GSM1160122	0.319574525921376
GSM1160123	0.421848399398788
GSM1160124	0.281802614027533
GSM1160125	0.162352541663142
GSM1160126	0.341389210061625
GSM1160127	0.445513122526875
GSM1160128	0.393442306512842
GSM1160129	0.462229163040994
GSM1160138	0.280269729293208
GSM1160139	0.270756033778942
GSM1160140	0.396953940514827
GSM1861606	1.96382791431568
GSM1861606	1.96382791431568
GSM1861607	2.18097284511357
GSM1861607	2.18097284511357
GSM1861608	1.09584681274974
GSM1861608	1.09584681274974
GSM1861609	1.21320021688249
GSM1861609	1.21320021688249
GSM1861610	1.93027197501205
GSM1861610	1.93027197501205
GSM1861611	1.44843152604076
GSM1861611	1.44843152604076
GSM1861612	2.19486711226314
GSM1861612	2.19486711226314
GSM1861613	1.89081068995803
GSM1861613	1.89081068995803
GSM1861614	1.01716516578877
GSM1861614	1.01716516578877
GSM1861615	1.03196607206532
GSM1861615	1.03196607206532
GSM1861616	0.68504330107021
GSM1861616	0.68504330107021
GSM1861617	0.710045511943816
GSM1861617	0.710045511943816
GSM1861618	0.454731489896661
GSM1861618	0.454731489896661
GSM1861619	0.478256998169043
GSM1861619	0.478256998169043
GSM1861620	0.745535610037578
GSM1861620	0.745535610037578
GSM1861621	0.7036446070665
GSM1861621	0.7036446070665
GSM896803	0.283344178002681
GSM896804	0.290538857119691
GSM896805	0.254779509711548
GSM896806	0.265075438339329
GSM896807	0.232504374405882
GSM896808	0.28432549393411
GSM896809	0.284971758025519
GSM896810	0.300950337273728
GSM896811	0.279612171622826
GSM896812	0.301284617952912
GSM896813	0.268900046225133
GSM896814	0.300705382662545
GSM896815	0.240499971914924
GSM896816	0.301301324952239
GSM922146	0.411166044806658
GSM922147	0.378047699167246
GSM922148	0.239540675997465
GSM922149	0.284650914157727
GSM922150	0.344001834823511
GSM922151	0.338331792977158
GSM922152	0.313119390813874
GSM922153	0.375086576960142
GSM922154	0.355504537187015
GSM922155	0.376822546281058
GSM922156	0.302779844759816
GSM922157	0.375241746911988
GSM922158	0.208964399430981
GSM922159	0.197676540554221
GSM922160	0.15858698775407
GSM922161	0.239556031320449
GSM922162	0.170273706172227
GSM922163	0.190721685408169
GSM922164	0.161620292593391
GSM922165	0.225495278165723
GSM922166	0.293553097303635
GSM922167	0.270942704898226
GSM922168	0.181772888481984
GSM922169	0.2159984342657
GSM922170	0.344402313048483
GSM922171	0.3195857266349
GSM922172	0.282526244440145
GSM922173	0.342382536574646
GSM922174	0.341322257316898
GSM922175	0.323584858835653
GSM922176	0.254278335886107
GSM922177	0.312526817128312
GSM922178	0.218215805043375
GSM922179	0.129573605969831
GSM922180	0.132880147413982
GSM922181	0.197263409777601
GSM922182	0.151452070395366
GSM922183	0.152519632828926
GSM922184	0.104323990722584
GSM922185	0.189912318502686
GSM922186	0.256608405340171
GSM922187	0.266247691855734
GSM922188	0.18611669116609
GSM922189	0.239483042555522
GSM922190	0.219554782376223
GSM922191	0.205382135730393
GSM922192	0.168638539895263
GSM922193	0.230791146596866
GSM922194	0.194178317153644
GSM922195	0.131843801999809
GSM922196	0.190366155847072
GSM922197	0.174838541095269
GSM922198	0.199374395485224
GSM922199	0.123790216548295
GSM922200	0.170603771646351
GSM922201	0.127970739300792
GSM922202	0.251056989091855
GSM922203	0.155832226651283
GSM922204	0.131703601496071
GSM922205	0.0915771736796508
GSM922206	0.103853890556554
GSM922207	0.191517976969242
GSM922208	0.113946376043436
GSM922209	0.212082752677212
GSM922210	0.15144619521123
GSM922211	0.209648142305499
GSM922212	0.153863708885086
GSM922213	0.114202970583437
GSM922214	0.145645901802289
GSM922215	0.241490487878159
GSM922216	0.15579818928256
GSM922217	0.185798577608631
GSM922218	0.240777483392117
GSM922219	0.17730366353164
GSM922220	0.171702091681259
GSM922221	0.147734616721569
GSM922222	0.224869393245263
GSM922223	0.203931887249989
GSM922224	0.236957093566223
GSM922225	0.228102076223236
GSM922226	0.224915178212806
GSM922227	0.172251295124796
GSM922228	0.239332572903937
GSM922230	0.180392652140801
GSM922250	0.262252889492974
GSM922251	0.259823989937848
GSM922252	0.223947731092318
GSM922253	0.291736300157687
GSM922254	0.228615466586931
GSM922255	0.261830513727193
GSM922256	0.221553266192946
GSM922257	0.242650596179587
GSM922258	0.126150435308218
GSM922259	0.279191237367017
GSM922260	0.164554660197335
GSM922261	0.278194960535024
GSM922262	0.269336467524107
GSM922263	0.306511865118799
GSM922264	0.257311994340812
GSM922265	0.280378572821954
GSM922266	0.274745379906822
GSM922267	0.272248970967919
GSM922268	0.303048551720493
GSM922269	0.247461905904092
GSM922270	0.287390770933322
GSM922271	0.250415980479701
GSM922272	0.241992075366438
GSM922273	0.237239607849459
GSM922274	0.285509263215353
GSM922275	0.193793408630736
GSM2514771	1.02146971001054
GSM2514772	1.08144446415917
GSM2514773	0.865932063868637
GSM2514774	1.00071613319509
GSM2514775	1.09442402903909
GSM2514776	0.933550604562219
GSM2514777	0.773036833613598
GSM2514778	0.907960520480553
GSM2514779	0.941578114004066
GSM2514780	1.1081172151048
GSM2514781	1.07044572131894
GSM2514782	1.07809449700009
GSM2514783	1.09928183278363
GSM2514784	1.07384393631561
GSM2514785	0.926989739691594
GSM2514786	1.07332018394011
GSM2514787	0.96503049362203
GSM2514788	1.21284420515467
GSM2514789	1.33521967242064
GSM2514790	1.07000105170949
GSM1598282	0.670657030334796
GSM1598283	0.990964103139196
GSM1598284	1.08710452134493
GSM1598285	1.01718179366836
GSM1598286	0.728420199644032
GSM1598287	1.29724552063133
GSM1598288	1.0551004761574
GSM1598289	1.19182300681725
GSM1598290	0.749104837211252
GSM1598291	0.895888035582128
GSM1598292	2.04819884988736
GSM1598293	1.8873500653982
GSM1598294	1.65763101032481
GSM1598295	1.82145440591627
GSM1598296	1.29470983200994
GSM1598297	1.86993479285951
GSM1598298	1.71912421712956
GSM1598299	2.04514000369369
GSM1598300	1.71681108661445
GSM1598301	1.73154278426634
GSM1598302	1.65542219197368
GSM1598303	1.9187567134221
GSM3735309	0.21579499407444
GSM3735310	0.205182501971446
GSM3735311	0.22901868687918
GSM3735312	0.192638774941066
GSM3735313	0.0432276246464664
GSM3735314	0.30732205592986
GSM3735315	0.213201306320638
GSM3735316	0.575410187818694
GSM3735317	0.162598893612986
GSM3735318	0.172764289220732
GSM3735319	0.131781330417597
GSM3735320	0.144811551631659
GSM3735321	0.162143868889006
GSM3735322	0.157405662768597
GSM3735323	0.147630150461216
GSM3735324	0.145331898925445
GSM3735325	0.111881846415098
GSM3735326	0.185238753339913
GSM3735327	0.152440795239438
GSM3735328	0.14698680546725
GSM3735329	0.18901256092031
GSM3735330	0.211317949885628
GSM3735331	0.185906673138471
GSM3735332	0.166926342757045
GSM3735333	0.201535731081467
GSM3735334	0.267034930731469
GSM3735335	0.269960205641498
GSM3735336	0.170270349551717
GSM3735337	0.183140246993766
GSM3735338	0.212067480652837
GSM3735339	0.13869639540689
GSM3735340	0.164578413847579
GSM3735341	0.145191763139296
GSM3735342	0.15557687140628
GSM3735343	0.157004827675441
GSM3735354	0.223379544695746
GSM3735355	0.256799453607031
GSM3735356	0.273236988347406
GSM3735357	0.00138785670635623
GSM3735358	0.242165170735395
GSM3735359	0.250837287077521
GSM3735360	0.243568082913654
GSM3735361	0.249119659659276
GSM3735362	0.312110559507134
GSM3735363	0.240004615939789
GSM3735364	0.203518517720302
GSM3735365	0.225162985046354
GSM3735366	0.463734585449019
GSM3735367	0.235219111112774
GSM3735368	0.282080801423654
GSM3735369	0.229649734395593
GSM3735370	0.22014806584746
GSM3735371	0.260643406167571
GSM3735372	0.199408251783991
GSM3735373	0.233059240563641
GSM3735374	0.17413653375422
GSM3735375	0.219387630310462
GSM3735376	0.231327669563154
GSM3735377	0.20984035488436
GSM3735410	0.223313541994852
GSM3735411	0.240612284882033
GSM3735412	0.192008344407591
GSM3735413	0.265206115812808
GSM3735414	0.248578622884902
GSM3735415	0.182706066317119
GSM3735416	0.19698319739301
GSM3735417	0.197755980387655
GSM3735418	0.190847115245442
GSM3735419	0.212574056860821
GSM3735420	0.274581886246162
GSM3735421	0.242022904369327
GSM3735422	0.120773837398199
GSM3735423	0.246627442868375
GSM3735424	0.222838621883045
GSM3735425	0.220245744741384
GSM3735426	0.259533925843153
GSM3735427	0.225628241189586
GSM3735428	0.254720344309262
GSM3735429	0.272383327307917
GSM3735430	0.043237043671355
GSM3735431	0.170123810930299
GSM3735432	0.16505375161546
GSM3735433	0.163386087531811
GSM3735434	0.231108128009294
GSM3735435	0.268896191927036
GSM3735436	0.209862749376335
GSM3735437	0.151912276752756
GSM3735438	0.170596174181421
GSM3735439	0.137729997706731
GSM3735440	0.241646012869335
GSM3735441	0.212522358635292
GSM3735306	0.260834216095099
GSM3735307	0.304148419230494
GSM3735308	0.281039740622052
GSM3735344	0.214390371243666
GSM3735345	0.200781505096942
GSM3735346	0.235164354600611
GSM3735347	0.241644393001038
GSM3735348	0.245584079352172
GSM3735349	0.265024804595101
GSM3735350	0.244523127983198
GSM3735351	0.17195399682551
GSM3735352	0.429522782446332
GSM3735353	0.291807534646436
GSM3735378	0.271191441316857
GSM3735379	0.311951438060457
GSM3735380	0.241285073425213
GSM3735381	0.258396956740696
GSM3735382	0.336981849419009
GSM3735383	0.350848329707451
GSM3735384	0.376535257598218
GSM3735385	0.321705750409161
GSM3735386	0.304817585711737
GSM3735387	0.347510620106053
GSM3735388	0.291504998271965
GSM3735389	0.350816534131895
GSM3735390	0.271429137216772
GSM3735391	0.189886595515369
GSM3735392	0.234209269935724
GSM3735393	0.209483025404945
GSM3735394	0.232090081260269
GSM3735395	0.269532360336534
GSM3735396	0.300510436323896
GSM3735397	0.396582144378066
GSM3735398	0.254044353506145
GSM3735399	0.331492873595045
GSM3735400	0.214210526938922
GSM3735401	0.0924347270728433
GSM3735402	0.0324621225249982
GSM3735403	0.0783845001790204
GSM3735404	0.176242620156418
GSM3735405	0.215648405999891
GSM3735406	0.319954252593817
GSM3735407	0.375833805197797
GSM3735408	0.325318910107646
GSM3735409	0.30901455318769
GSM3735442	0.423837570243613
GSM3735443	0.288670363914845
GSM3735444	0.333843607611442
GSM2672034	0.547717370274695
GSM2672035	0.505499890180144
GSM2672036	0.173281192603837
GSM2672037	0.28896628301506
GSM2672038	0.474586618280494
GSM2672039	0.480243108063719
GSM2672040	0.518073325127333
GSM2672041	0.502236198063472
GSM2672042	0.366415557573967
GSM2672043	0.0366477002619602
GSM2672044	1.19817810127743e-05
GSM2672045	2.95204173271831e-05
GSM2672046	0.548282511706677
GSM2672047	0.121428298511722
GSM2672048	0.0304726413275877
GSM2672049	0.0246972779614721
GSM2672050	0.273553896627485
GSM2672051	0.470414407249729
GSM2672052	0.528154710312947
GSM2672053	0.0113862750826876
GSM2672054	0.21583303072839
GSM2672055	0.559717446870413
GSM2672056	0.465197229900512
GSM2672057	0.346496372731281
GSM2672058	0.582694319318798
GSM2672059	0.493147709024675
GSM2672060	0.294237520009537
GSM2672061	0.655541086096968
GSM2672062	0.49092901656137
GSM2672063	0.320076356054766
GSM2672064	0.166699211268119
GSM2672065	0.196604351927203
GSM2672066	0.690241599037777
GSM2672067	0.296402273346971
GSM2672068	0.533918320749765
GSM2672069	0.689532745336906
GSM2672070	0.230657994326216
GSM2672071	0.000274442154017299
GSM2672072	0.43913347719704
GSM2672073	0.36815845031295
GSM2672074	0.0635112079690059
GSM2672075	0.358114679653475
GSM2672076	0.376702454396214
GSM2672077	0.542342115449867
GSM2672078	0.751256860514302
GSM2672079	0.380961659466465
GSM2672080	0.715612654212709
GSM2672081	0.328928230673045
GSM2672082	0.407371844041319
GSM2672083	0.277581649730371
GSM2672084	0.338860662347924
GSM2672085	0.441797411351585
GSM2672086	0.631250552816566
GSM2672087	0.465824028081358
GSM2672088	0.656321194365382
GSM2672089	0.853354628176678
GSM2672090	0.353824738298599
GSM2672091	0.452280220961166
GSM2672092	0.550562940360703
GSM2672093	0.478487524111212
GSM2672094	0.235147413493525
GSM2672095	0.386922209769186
GSM2672096	0.127982982939368
GSM2672097	0.592153824985387
GSM2672098	0.442858308535995
GSM2672099	0.0516557128739022
GSM2672100	0.0101329876006544
GSM2672101	0.120809045609998
GSM2672102	0.00192331191645198
GSM2672103	0.576454031829343
GSM2672104	0.101350424707173
GSM2672105	0.00302103358109319
GSM2672106	0.20915368084108
GSM2672107	0.0198201891402034
GSM2672108	0.321643535287368
GSM2672109	0.135717011779278
GSM2672110	0.179690960905635
GSM2672111	0.359831835773582
GSM2672112	0.314279167507272
GSM2672113	0.00674203039573566
GSM2672114	0.538533324050801
GSM2672115	7.7363342436401e-05
GSM2672116	0.0946197437879365
GSM2672117	0.235986531175021
GSM2672118	0.47432626038343
GSM2672119	3.05523770500034e-05
GSM2672120	0.539412094944513
GSM2672121	0.114212462585506
GSM2672122	0.0319630378128393
GSM2672123	0.302676271242866
GSM2672124	0.696418047042797
GSM2672125	0.698667028628623
GSM1396537	0.507188062854867
GSM1396538	0.488097737043731
GSM1396539	0.492836232320151
GSM1571055	0.159848436357868
GSM1571056	0.156778941658385
GSM1571057	0.156701811246673
GSM1571058	0.146740837724287
GSM1571059	0.151925985487681
GSM1571060	0.149473920717086
GSM1571061	0.0412955762147377
GSM1571062	0.160308949693327
GSM1571063	0.150757877536293
GSM1571064	0.153107366951574
GSM1571065	0.140752963615748
GSM1571066	0.148227019900608
GSM1571067	0.145845057547113
GSM1571068	0.0930420636089008
GSM1571069	0.135136633298406
GSM1571070	0.127792480516801
GSM1571071	0.129396249516823
GSM1571072	0.120352097048049
GSM1571073	0.126044519459114
GSM1571074	0.123663349569374
GSM1571075	0.0715281951996504
GSM1694954	0.906823451157167
GSM1694955	1.24922309775739
GSM1694956	1.03702069111174
GSM1694957	0.920450546372564
GSM1694958	0.905923045851073
GSM1694959	0.800737509735635
GSM1694960	0.759654106136009
GSM1694961	0.981329858183032
GSM1694962	1.10679179685966
GSM1694963	1.01706529445372
[truncated: 111 more rows]
