# Supplementary material for: Recurrent RNA edits in human preimplantation potentially enhance maternal mRNA clearance
Source: Commun Biol. 2022 Dec 21;5:1400. doi: 10.1038/s42003-022-04338-0 (PMC9772385; doi:10.1038/s42003-022-04338-0)
Supplement: Supplementary file 9 — Supplementary Data 5 [file 42003_2022_4338_MOESM9_ESM.csv]

SAMPLE	A-to-G proportion (%)
GSM3928482	81.9362511893435
GSM3928572	80.4085645095548
GSM3928573	79.9829226640644
GSM3928364	81.2661795065046
GSM3928485	82.2251880611502
GSM3928363	80.4603072609381
GSM3928367	82.9366480683664
GSM3928369	81.0187611361493
GSM3928365	81.5746084089036
GSM3928483	84.7722782850125
GSM3928577	82.4421526995407
GSM3928575	84.7614761476148
GSM2706238	79.1448007774539
GSM3928571	81.2885079024913
GSM896809	82.8593588417787
GSM3928370	79.9700184501845
GSM2706237	79.5068363234016
GSM3928366	82.9744759731926
GSM3928578	81.1583722306226
GSM1833291	84.1527589836115
GSM1160122	81.223083548665
GSM2706260	84.3347639484979
GSM3928479	81.5591144606689
GSM3928481	82.4354838709678
GSM1160120	82.6672653794342
GSM2706261	82.0849005910801
GSM2706262	83.6771206061882
GSM3928570	81.036786318696
GSM896810	82.6932309169467
GSM3928486	81.8635607321131
GSM896812	80.3676643884044
GSM3928368	80.891256962945
GSM3928484	84.8858392033034
GSM896813	82.2607722439843
GSM1160121	84.5247877293892
GSM896811	82.4266590714896
GSM3928362	81.0156320592753
GSM896814	82.0822162645219
GSM3928480	82.2969563412219
GSM1833290	82.2621478154349
GSM3928579	81.0267698643755
GSM3928371	79.7900763358779
GSM1833288	82.139725226542
GSM3928576	81.5756282138353
GSM3928574	81.8625237105952
GSM2706263	83.7821663674447
GSM1833289	85.3960396039604
GSM2706239	80.5308422301305
GSM1861614	86.4059590316574
GSM1861615	87.3936968484242
GSM922155	76.8833087149188
GSM3928589	78.9334435717239
GSM922153	78.9460784313726
GSM3928386	78.8881948782011
GSM3928387	78.9754535752401
GSM3928381	74.5975908751732
GSM3928587	79.2121373436252
GSM3928588	79.5691150954309
GSM922150	75.3171247357294
GSM922149	76.8378063010502
GSM3928375	80.0744057002333
GSM3928582	77.1177860276747
GSM922148	76.6170875129713
GSM3928489	79.002398671505
GSM3928389	77.7723537547799
GSM922146	76.7591059602649
GSM922156	80.1423754215062
GSM3928496	81.0138731349795
GSM3928392	76.6232783411533
GSM3928490	79.9079483094353
GSM922157	77.9488394126007
GSM1833295	74.9021799888206
GSM3928376	79.1398737537609
GSM3928494	81.5749467923381
GSM3928580	81.3201233514861
GSM3928585	80.495385194952
GSM3928372	78.3290797177601
GSM3928384	77.4406332453826
GSM3928388	77.6722978023621
GSM3928391	76.979374584165
GSM3928385	78.5390910673864
GSM1833296	72.7141382868937
GSM3928390	77.462792345854
GSM1833292	77.3175542406312
GSM3928488	80.953472381389
GSM922152	80.2477632484515
GSM1160124	85.1510685335299
GSM3928492	79.4186729301233
GSM3928491	79.0566672271734
GSM3928383	78.2619359058208
GSM3928487	80.0837464504019
GSM3928495	80.6525873285957
GSM3928377	78.9365250662219
GSM3928382	77.1559789079776
GSM3928590	78.1486017554603
GSM3928586	78.6057692307692
GSM3928493	79.49435491653
GSM922147	78.9811949535825
GSM3928581	81.4465175053891
GSM3928583	78.0814512253724
GSM922151	77.5437636761488
GSM3928380	79.4924642535102
GSM3928373	78.4035895619318
GSM3928374	77.1702682563338
GSM922154	79.7227507474857
GSM3928378	80.5584826132771
GSM3928379	78.7077079623506
GSM3928584	81.2067061540006
GSM1160126	80.1315428884626
GSM1833294	75.2336448598131
GSM1160123	81.7134478424801
GSM1160125	85.6015779092702
GSM2706241	77.7507809788268
GSM2706240	80.6831566548881
GSM922176	69.4789081885856
GSM3928397	77.846008502598
GSM922167	77.2289660946003
GSM3928393	77.519244226732
GSM3928598	80.1026570048309
GSM3928508	71.0703592814371
GSM3928602	77.8146989835809
GSM3928603	74.8124112756033
GSM3928596	70.8705302096178
GSM3928507	75.3384476534296
GSM922175	73.6490250696379
GSM3928413	79.4136291600634
GSM3928609	76.1533665835411
GSM2706265	77.4914675767918
GSM3928498	79.7840325721367
GSM922165	65.9919028340081
GSM1833298	74.7822480298631
GSM3928415	80.6472081218274
GSM3928395	77.473716759431
GSM3928410	75.968992248062
GSM3928411	78.9716393820613
GSM3928500	77.4986638161411
GSM3928407	78.9100817438692
GSM922174	74.5069393718042
GSM3928503	78.2656908405411
GSM3928499	81.2849162011173
GSM922166	78.0294117647059
GSM2706267	75.9110088224012
GSM3928601	78.3521809369952
GSM3928424	74.3400211193242
GSM3928605	75.4182540997184
GSM3928419	75.879640863868
GSM3928592	76.5934654525978
GSM3928509	74.2472871771359
GSM3928412	77.7520576131687
GSM3928414	80.2688728024819
GSM3928504	78.8770053475936
GSM922161	68.988173455979
GSM3928406	78.8792141102925
GSM3928402	77.8613771089831
GSM3928512	73.2558139534884
GSM922177	73.5446685878963
GSM3928606	74.6042003231018
GSM3928398	79.6636085626911
GSM3928600	79.2034097589653
GSM3928519	68.3708248125426
GSM3928404	82.2098327420172
GSM3928497	78.6012782694199
GSM3928426	68.0420105026257
GSM3928417	79.4417606011809
GSM3928515	65.1567944250871
GSM3928399	75.612203934163
GSM3928510	75.5187364509136
GSM3928511	74.8756218905473
GSM3928593	73.4459128732257
GSM3928401	75.3754531330917
GSM3928501	79.2357875116496
GSM922159	75.9326113116727
GSM3928403	79.3231094658911
GSM3928416	78.9012875536481
GSM3928518	69.7399527186761
GSM922158	70
GSM3928405	77.2136597159263
GSM3928394	77.0107456854445
GSM3928505	71.9507714915503
GSM1833302	72.0508866615266
GSM1833304	71.1289327575571
GSM3928420	69.5024077046549
GSM3928604	75.5163918893311
GSM2706264	84.8899464604402
GSM1833300	68.1838267786125
GSM922170	68.297604035309
GSM3928408	78.8301709267681
GSM3928506	73.2939108198817
GSM922172	70.9576138147567
GSM3928591	74.9293652288567
GSM3928418	76.8225444149479
GSM3928610	73.2437275985663
GSM1160127	72.5179856115108
GSM3928513	74.253123302553
GSM3928514	70.0645599728169
GSM3928607	76.6253351206434
GSM1160128	74.6881878209831
GSM3928599	80.0701344243133
GSM3928409	79.1988756148981
GSM3928396	79.5850314931456
GSM3928502	78.6487083241334
GSM3928516	74.3760399334443
GSM922169	77.5708844688955
GSM922162	70.6382978723404
GSM3928608	78.4688995215311
GSM3928517	72.7371273712737
GSM922173	75.3521126760563
GSM1833297	78.0207134637514
GSM3928425	71.4958348424484
GSM3928421	70.3410981697171
GSM3928597	77.7682403433477
GSM3928595	79.3384879725086
GSM3928611	76.5014299332698
GSM3928594	77.5214433599527
GSM1160129	78.7543252595156
GSM922171	68.4375
GSM3928400	75.9350536387359
GSM922160	75.2659574468085
GSM2706266	76.0431317393343
GSM3928422	72.2879177377892
GSM3928423	72.0468251152891
GSM922168	83.8974358974359
GSM922163	71.7105263157895
GSM2706243	70.2614379084967
GSM922164	68.4365781710914
GSM2706242	67.0658682634731
GSM4050204	62.9770992366412
GSM4050409	62.0320855614973
GSM4050262	52.5423728813559
GSM4050338	66.7605633802817
GSM4050354	58.6407766990291
GSM4050297	61.0278372591007
GSM4050427	85.9212481426449
GSM4050337	90.6118143459916
GSM4050668	56.8733153638814
GSM4050274	60.9090909090909
GSM4050310	59.0009425070688
GSM4050436	57.004160887656
GSM4050306	44.7033898305085
GSM4050410	67.7705977382876
GSM3735355	82.6446280991736
GSM3735366	71.3709677419355
GSM4050365	56.2390158172232
GSM4050495	65.1920838183935
GSM4050430	66.3524292965917
GSM3735442	71.2933753943218
GSM4050302	55.3755522827688
GSM3735368	69.2982456140351
GSM4050256	46.4285714285714
GSM4050320	57.7916992952232
GSM4050416	66.5835411471322
GSM3735443	73.1481481481482
GSM4050522	67.2459893048128
GSM4050303	51.0638297872341
GSM4050283	45.8479532163743
GSM4050428	67.7926158680283
GSM4050525	40.9230769230769
GSM4050328	61.3733905579399
GSM4050316	54.064039408867
GSM4050481	74.2990654205608
GSM4050426	82.0712694877506
GSM4050232	46.4028776978417
GSM3735338	79.3911007025761
GSM4050353	57.1059431524548
GSM4050446	52.2448979591837
GSM4050186	46.4285714285714
GSM4050226	28.8888888888889
GSM4050321	65.5945419103314
GSM4050480	71.0023866348449
GSM4050388	70.7239459029435
GSM4050423	59.0705987488829
GSM3735444	71.5827338129497
GSM3735441	66.5671641791045
GSM4050212	52.1568627450981
GSM4050445	55.2367288378766
GSM4050257	45.8715596330275
GSM4050329	36.0248447204969
GSM4050347	52.2238163558106
GSM3735352	78.1382228490832
GSM3735397	69.2307692307692
GSM3735428	60.8247422680412
GSM4050260	46.5875370919881
GSM4050437	60.1554907677357
GSM4050478	65.3014789533561
GSM4050351	42.9032258064516
GSM4050476	58.3138173302108
GSM4050552	48.1865284974093
GSM4050252	59.1422121896163
GSM4050218	40.2877697841727
GSM3735360	76.9230769230769
GSM3735407	70.2970297029703
GSM4050199	46.2337662337662
GSM4050443	63.2754342431762
GSM4050277	50.0453309156845
GSM3735377	70.3601108033241
GSM4050304	48.8954344624448
GSM4050293	60.7218683651805
GSM4050349	47.1698113207547
GSM4050496	69.3599160545645
GSM4050361	57.8444747612551
GSM4050401	76.3418079096045
GSM4050386	57.4237954768928
GSM3735408	71.7741935483871
GSM4050255	48.7364620938628
GSM4050327	54.5258620689655
GSM4050378	60.6001936108422
GSM4050500	58.4070796460177
GSM4050366	53.7878787878788
GSM4050508	63.9871382636656
GSM3735329	65.8536585365854
GSM4050364	52.851711026616
GSM4050492	57.7268195413759
GSM4050356	58.2969432314411
GSM4050308	52.9478458049887
GSM4050439	62.2537431048069
GSM4050330	35.7541899441341
GSM4050284	48.5931558935361
GSM4050259	47.4576271186441
GSM4050295	57.7540106951872
GSM4050298	56.3088512241055
GSM4050318	55.2201257861635
GSM4050322	45.2681388012618
GSM4050374	53.3734939759036
GSM4050404	57.4766355140187
GSM4050419	53.7825059101655
GSM4050421	61.8538324420677
GSM4050362	58.8235294117647
GSM3735440	64.5833333333334
GSM4050343	58.953722334004
GSM4050507	56.0897435897436
GSM4050402	55.7504873294347
GSM4050520	61.4489003880983
GSM3735364	64.6464646464647
GSM4050213	47.148288973384
GSM4050387	62.1198156682028
GSM4050488	62.2390891840607
GSM3735335	60.8108108108108
GSM4050216	45.7983193277311
GSM3735422	65.2173913043478
GSM4050415	61.2826603325416
GSM4050222	45.364238410596
GSM4050214	36.3636363636364
GSM4050513	62.3471882640587
GSM3735309	55.952380952381
GSM4050305	49.1666666666667
GSM3735316	68.824531516184
GSM4050228	45.3038674033149
GSM3735409	71.1111111111111
GSM3735333	87.2340425531915
GSM4050326	62.4365482233503
GSM4050344	61.3984674329502
GSM4050342	59.1803278688525
GSM4050497	65.8212560386474
GSM4050647	60.8247422680412
GSM4050280	46.9255663430421
GSM4050227	35.7651245551601
GSM4050258	44.8979591836735
GSM4050265	50.0645161290323
GSM3735439	62.1301775147929
GSM3735434	46.1538461538462
GSM4050471	66.3306451612903
GSM4050431	57.9113924050633
GSM3735406	76.5957446808511
GSM4050350	48.2484076433121
GSM4050325	56.4738292011019
GSM4050271	55.8670820353063
GSM4050352	53.4920634920635
GSM4050270	49.1085899513776
GSM3735417	69.4117647058824
GSM4050435	58.2746478873239
GSM4050207	51.1961722488038
GSM4050221	39.5604395604396
GSM4050253	41.2811387900356
GSM4050301	44.5054945054945
GSM4050345	43.520782396088
GSM4050220	48.4848484848485
GSM3735310	62.5
GSM3735312	70.5128205128205
GSM3735420	64.3410852713178
GSM4050189	45.021645021645
GSM4050477	58.0939947780679
GSM3735363	71.7647058823529
GSM3735371	72.7272727272727
GSM3735361	71.1711711711712
GSM4050485	65.1813471502591
GSM3735342	70.2127659574468
GSM3735398	77.5700934579439
GSM3735314	70.7317073170732
GSM3735350	69.4915254237288
GSM3735359	66.1538461538462
GSM4050331	54.950495049505
GSM4050289	49.9469777306469
GSM4050300	51.6666666666667
GSM4050363	48.3271375464684
GSM4050312	57.0900123304562
GSM4050250	49.2957746478873
GSM4050390	63.7176938369781
GSM4050418	50.1030927835052
GSM4050317	61.3314447592068
GSM4050470	58.8531187122737
GSM4050346	54.3969849246231
GSM4050463	57.4139976275208
GSM4050516	58.4821428571429
GSM4050670	56.1611374407583
GSM4050499	57.2948328267477
GSM4050429	66.9376693766938
GSM4050358	65.5241935483871
GSM4050263	59.9033816425121
GSM4050211	40.2439024390244
GSM4050397	63.302752293578
GSM4050197	43.984962406015
GSM4050299	43.4262948207171
GSM4050674	56.7484662576687
GSM4050231	42.7325581395349
GSM3735343	43.3628318584071
GSM4050506	40.9756097560976
GSM4050203	47.6470588235294
GSM4050217	39.3939393939394
GSM3735356	80.1047120418848
GSM3735339	84.2857142857143
GSM3735315	70.1923076923077
GSM4050230	42.8571428571429
GSM4050225	47.4820143884892
GSM3735415	69.0909090909091
GSM4050333	52.2309711286089
GSM4050233	47.5728155339806
GSM3735358	70.8955223880597
GSM3735424	63.5593220338983
GSM3735426	53.8461538461539
GSM3735427	62.3188405797102
GSM3735351	63.6363636363636
GSM3735399	74.1935483870968
GSM3735340	60
GSM3735396	80.4878048780488
GSM4050219	42.3728813559322
GSM4050267	53.90625
GSM3735354	68.6746987951807
GSM3735334	69.5652173913044
GSM3735438	57.8947368421053
GSM3735414	62.2222222222222
GSM3735367	57.7464788732394
GSM3735423	65.5172413793104
GSM3735425	53.4883720930233
GSM3735429	62.8571428571429
GSM3735337	65.702479338843
GSM3735421	70.7602339181287
GSM3735353	76.9736842105263
GSM3735370	66.9354838709678
GSM3735374	78.9473684210526
GSM3735328	65.5555555555556
GSM3735311	71.1229946524064
GSM4050205	36.8421052631579
GSM3735341	66.0714285714286
GSM3735435	71.304347826087
GSM3735419	53.125
GSM3735330	76.9230769230769
GSM3735365	73.0337078651685
GSM3735332	73.6842105263158
GSM3735376	70.3125
GSM3735313	50
GSM3735362	64.7540983606558
GSM3735418	65.4545454545455
GSM3735372	76.7123287671233
GSM3735336	62.8571428571429
GSM3735375	61.7021276595745
GSM3735369	70.4918032786885
GSM3735436	69.0476190476191
GSM3735373	79.2452830188679
GSM3735416	61.7021276595745
GSM3735331	71.9298245614035
GSM3735437	64.5161290322581
GSM4050652	71.8498659517426
GSM4050642	71.5223097112861
GSM4050537	74.0677966101695
GSM4050543	74.6820349761526
GSM4050555	81.5841584158416
GSM4050546	55.2795031055901
GSM4050654	72.2361809045226
GSM4050541	78.726483357453
GSM4050565	74.4292237442923
GSM4050554	81.0402684563758
GSM4050650	69.5970695970696
GSM4050667	56.4459930313589
GSM4050639	76.3222131814483
GSM4050662	80
GSM4050545	58.6614173228347
GSM4050641	91.5285451197053
GSM4050535	82.4786324786325
GSM4050651	65.1245551601424
GSM4050538	74.6221662468514
GSM4050661	63.8477801268499
GSM4050656	81.6880180859081
GSM4050638	71.4594594594595
GSM4050645	81.5714285714286
GSM4050663	47.1875
GSM4050646	70.8333333333334
GSM4050657	72.4180581323439
GSM4050653	66.0714285714286
GSM4050548	33.50622406639
GSM4050547	38.8322520852641
GSM4050519	68.8453159041394
GSM4050669	58.8785046728972
GSM4050676	61.2745098039216
GSM4050673	67.0378619153675
GSM4050659	69.1919191919192
GSM4050563	70.8520179372198
GSM4050675	55.327868852459
GSM4050658	53.2981530343008
GSM4050665	68.5
GSM4050671	55.1330798479088
GSM4050648	52.054794520548
GSM4050369	49.4214876033058
GSM4050165	53.0844155844156
GSM4050201	47.7751756440281
GSM4050130	35.4085603112841
GSM4050170	43.6073059360731
GSM4050149	46.5686274509804
GSM4050164	47.5935828877005
GSM4050128	52.8455284552846
GSM4050129	32.4817518248175
GSM4050131	37.8843788437884
GSM4050184	53.7190082644628
GSM2706244	58.599695585997
GSM4050206	41.0480349344978
GSM4050187	47.4063400576369
GSM4050139	47.7690288713911
GSM4050210	62.1890547263682
GSM1833330	67.8082191780822
GSM4050133	43.5768261964736
GSM4050122	50.7413509060956
GSM4050169	47.5
GSM4050243	46.6911764705882
GSM4050155	50.5454545454546
GSM4050143	56.4476885644769
GSM4050140	57.9737335834897
GSM4050127	48.7226277372263
GSM4050192	49.3243243243243
GSM4050138	46.6666666666667
GSM4050195	65.7627118644068
GSM4050209	47.2118959107807
GSM1861619	95.2941176470588
GSM4050202	39.5348837209302
GSM4050150	53.4336782690499
GSM1833331	73.5955056179775
GSM4050194	53.1578947368421
GSM4050141	49.3234932349324
GSM4050144	49.5945945945946
GSM4050126	47.9365079365079
GSM4050200	45.2380952380953
GSM4050125	56.4655172413793
GSM4050142	47.4418604651163
GSM4050158	47.1766848816029
GSM4050134	43.4689507494647
GSM4050146	57.6323987538941
GSM1861618	97.8609625668449
GSM4050239	49.3788819875776
GSM4050124	51.015228426396
GSM2706245	54.9920760697306
GSM4050208	57.9831932773109
GSM4050152	47.7528089887641
GSM4050151	48.581560283688
GSM4050372	48.3180428134557
GSM4050137	48.0349344978166
GSM4050147	41.2532637075718
GSM4050188	51.2437810945274
GSM4050191	46.8085106382979
GSM4050196	50.2645502645503
GSM1833329	63.0541871921182
GSM4050185	44.5783132530121
GSM4050145	61.1111111111111
GSM3735378	77.7777777777778
GSM3735389	65.6126482213439
GSM3735388	69.5214105793451
GSM3735410	74.6031746031746
GSM3735387	85.7954545454546
GSM3735385	81.5972222222222
GSM3735386	74.4186046511628
GSM3735382	80.9302325581395
GSM3735384	87.5
GSM3735379	86.7924528301887
GSM3735381	84.8837209302326
GSM3735411	80.8823529411765
GSM3735380	88.5057471264368
GSM3735383	69.7674418604651
GSM3735412	80.4878048780488
GSM3735413	79.3103448275862
GSM4050422	81.7460317460318
GSM4050434	64.6393210749647
GSM4050382	78.3659378596088
GSM4050399	79.4633077765608
GSM4050407	63.0630630630631
GSM4050438	71.7245989304813
GSM4050504	65.1700680272109
GSM4050611	66.1192739844425
GSM4050643	80.0528401585205
GSM4050456	68.6363636363636
GSM4050468	78.0793319415449
GSM4050313	58.4672435105068
GSM4050261	60.6027987082885
GSM3735344	81.5028901734104
GSM3735400	66.5983606557377
GSM4050564	71.4663143989432
GSM4050341	57.7669902912621
GSM4050339	62.6900584795322
GSM4050632	65.1480637813212
GSM3735347	62.5
GSM4050489	79.7405189620758
GSM4050285	57.5
GSM4050383	59.1246903385632
GSM4050502	74.5991019884541
GSM4050503	78.4119106699752
GSM4050572	68.3168316831683
GSM4050458	70.1634877384196
GSM4050501	36.8186874304783
GSM4050542	61.7931034482759
GSM4050466	70.9497206703911
GSM4050389	71.6296697347049
GSM4050454	72.6515151515152
GSM3735348	85.8768406961178
GSM4050571	64.5107794361526
GSM4050465	77.2465960665658
GSM4050420	53.2467532467533
GSM4050405	62.0094191522763
GSM4050440	62.7959413754228
GSM4050479	56.0102301790281
GSM4050309	57.4314574314574
GSM4050433	55.9590316573557
GSM4050273	62.0355411954766
GSM4050288	68.3347005742412
GSM4050505	73.0267673301304
GSM4050521	63.1054131054131
GSM4050536	80.8270676691729
GSM3735390	62.8099173553719
GSM4050385	62.2820919175911
GSM4050380	74.0911418330773
GSM4050539	61.7574257425743
GSM4050649	67.7558569667078
GSM4050377	53.9424280350438
GSM4050509	75.7367387033399
GSM4050569	66.9824086603518
GSM4050292	60.3378921962993
GSM4050379	63.5294117647059
GSM4050393	71.6150081566069
GSM4050424	65.4509283819629
GSM4050432	77.6666666666667
GSM4050291	68.532206969377
GSM4050417	56.1604584527221
GSM4050518	67.7165354330709
GSM4050311	73.5240413877054
GSM4050464	69.2844677137871
GSM4050442	60.0508905852417
GSM3735395	66.1016949152543
GSM4050403	60.8996539792388
GSM4050570	74.6835443037975
GSM4050294	50.314465408805
GSM4050462	68.9981096408318
GSM4050459	72.1153846153846
GSM4050314	58.09199318569
GSM4050275	59.1006423982869
GSM4050425	67.72030651341
GSM3735345	84.6601941747573
GSM4050553	49.6659242761693
GSM4050610	80.952380952381
GSM4050655	66.5377176015474
GSM4050567	57.3943661971831
GSM4050498	71.2589073634204
GSM4050473	75.2032520325203
GSM4050623	65.0187265917603
GSM4050640	87.3499538319483
GSM4050357	72.1611721611722
GSM4050644	68.6206896551724
GSM4050290	54.4615384615385
GSM4050324	57.5257731958763
GSM4050384	58.4158415841584
GSM4050381	63.7383177570094
GSM4050412	58.2781456953642
GSM3735323	82.6086956521739
GSM3735346	85.8490566037736
GSM4050264	57.3943661971831
GSM4050664	64.3006263048017
GSM4050323	63.4581105169341
GSM4050573	70.8333333333334
GSM4050455	59.5284872298625
GSM3735318	63.3802816901409
GSM4050444	54.3814432989691
GSM4050296	57.190635451505
GSM4050441	65.7681940700809
GSM4050544	53.8011695906433
GSM4050336	55.2123552123552
GSM3735404	73.9884393063584
GSM3735401	66.6666666666667
GSM4050660	60.5263157894737
GSM4050360	58.3333333333333
GSM4050482	77.7158774373259
GSM4050334	25.4601226993865
GSM4050335	45.7004830917874
GSM4050279	47.6510067114094
GSM4050406	58.8235294117647
GSM3735405	62.7586206896552
GSM3735327	48.7804878048781
GSM3735308	70.9923664122137
GSM3735349	70.9090909090909
GSM3735319	47.3684210526316
GSM3735321	52
GSM4050453	71.6129032258065
GSM3735324	57.1428571428571
GSM4050287	60.0461893764434
GSM4050491	53.7634408602151
GSM4050376	71.4285714285714
GSM3735307	77.8947368421053
GSM4050461	62.3762376237624
GSM4050467	62.1621621621622
GSM3735392	62.4
GSM3735306	62.7118644067797
GSM3735431	64.5161290322581
GSM3735393	60.7142857142857
GSM3735325	66.6666666666667
GSM3735326	66.6666666666667
GSM3735391	57.1428571428571
GSM3735402	48.7804878048781
GSM4050617	33.3333333333333
GSM3735322	57.7777777777778
GSM3735320	61.6666666666667
GSM3735394	65.8536585365854
GSM3735433	47.7272727272727
GSM3735317	47.8260869565218
GSM3735432	62.5
GSM3735403	27.6595744680851
GSM3735430	100
GSM1833334	76.6355140186916
GSM1833332	67.4556213017752
GSM1833333	70.9923664122137
GSM1861620	97.926267281106
GSM1861621	96.2577962577963
GSM2672089	61.2875536480687
GSM2672080	46.4435146443515
GSM2672051	32.3207776427704
GSM2672091	45.2561669829222
GSM2672103	38.957475994513
GSM2672069	46.8160377358491
GSM2672078	50.5226480836237
GSM2672046	71.672526368659
GSM2672077	57.0588235294118
GSM2672097	63.9664804469274
GSM2672076	62.0512820512821
GSM2672124	33.060312732688
GSM2672068	57.6374745417515
GSM2672066	49.4805194805195
GSM2672086	61.6254036598493
GSM2672059	48.040313549832
GSM2672061	51.4456630109671
GSM2672056	47.3963868225292
GSM2672038	55.5023923444976
GSM2672041	48.7179487179487
GSM2672083	34.7126436781609
GSM2672074	25
GSM2672034	47.7523324851569
GSM2672082	34.0557275541796
GSM2672072	37.4384236453202
GSM2672052	56.0475161987041
GSM2672098	63.953488372093
GSM2672058	61.7647058823529
GSM2672090	42.483660130719
GSM2672118	43.0379746835443
GSM2672114	51.983584131327
GSM2672079	54.5454545454545
GSM2672073	22.7810650887574
GSM2672111	50.1577287066246
GSM2672060	32.6530612244898
GSM2672039	55.8518518518519
GSM2672057	64.9056603773585
GSM2672125	49.4117647058824
GSM2672040	56.9620253164557
GSM2672094	27.5862068965517
GSM2672088	44.8979591836735
GSM2672050	50
GSM2672085	35.1966873706004
GSM2672087	45.2582883577487
GSM2672112	26.530612244898
GSM2672035	38.7096774193548
GSM2672109	38.2608695652174
GSM2672092	43.2
GSM2672063	16
GSM2672075	47.4201474201474
GSM2672116	16.6666666666667
GSM2672042	35.9060402684564
GSM2672123	44.7058823529412
GSM2672081	57.6388888888889
GSM2672055	28.2051282051282
GSM2672065	16.3461538461538
GSM2672067	53.3333333333333
GSM2672037	48.3870967741936
GSM2672064	15.1315789473684
GSM2672096	45.8333333333333
GSM2672054	20.7547169811321
GSM2672036	31.3432835820896
GSM2672095	25.8620689655172
GSM2672084	37.7358490566038
GSM2672062	29.4117647058824
GSM2672121	65.8415841584159
GSM2672104	18.9189189189189
GSM2672053	17.8571428571429
GSM2672106	22.2222222222222
GSM2672093	22.4489795918367
GSM2672047	17.4603174603175
GSM2672043	16.6666666666667
GSM2672105	57.1428571428571
GSM2672070	26.7441860465116
GSM2672122	47.0588235294118
GSM2672099	56.0975609756098
GSM2672107	20
GSM2672120	21.4285714285714
GSM2672117	13.0841121495327
GSM2672108	41.5384615384615
GSM2672048	1.47058823529412
GSM2672049	2.94117647058824
GSM2672110	12.5
GSM2672101	10
GSM1833321	56.6225165562914
GSM1833316	49.3333333333333
GSM1833318	92.8571428571429
GSM922197	54.6511627906977
GSM922219	55.1020408163265
GSM922206	47.8260869565218
GSM922203	54.8611111111111
GSM922222	58.6734693877551
GSM922216	55.4824561403509
GSM922207	57.7437858508604
GSM922196	69.0476190476191
GSM922204	58.8235294117647
GSM922199	65.4320987654321
GSM922223	69.1304347826087
GSM922205	52.0408163265306
GSM922211	44.4444444444444
GSM922195	55.6291390728477
GSM922200	64.2857142857143
GSM922198	53.0351437699681
GSM922215	65.8536585365854
GSM922218	62.4454148471616
GSM922209	60
GSM922217	61.7801047120419
GSM922221	48.2587064676617
GSM922210	59.4059405940594
GSM922212	55.4054054054054
GSM922214	52.1008403361345
GSM922194	58.6666666666667
GSM922213	65.5405405405405
GSM922202	57.5581395348837
GSM922208	52.9850746268657
GSM922220	59.2920353982301
GSM1833328	72.9166666666667
GSM922201	47.3684210526316
GSM1833326	64.7058823529412
GSM1833325	64.2105263157895
GSM1833323	72.0588235294118
GSM1833324	79.4520547945206
GSM4050162	45.8426966292135
GSM4050400	75.2453653217012
GSM4050493	65.0580875781948
GSM4050618	56.781914893617
GSM4050132	43.327239488117
GSM4050494	72.5251455796718
GSM4050348	44.300518134715
GSM4050486	66.2121212121212
GSM4050319	56.5396498455201
GSM4050408	65.0644783118406
GSM4050452	72.6227795193313
GSM4050551	59.8901098901099
GSM4050355	61.5520282186949
GSM4050540	59.6238938053097
GSM4050451	53.5962877030163
GSM4050148	41.5335463258786
GSM4050574	64.4955300127714
GSM4050413	57.6246334310851
GSM4050154	46.119733924612
GSM4050624	68.1739130434783
GSM4050175	57.3846153846154
GSM4050246	48.8029465930018
GSM4050248	48.5915492957747
GSM4050272	60.3389830508475
GSM4050510	47.2527472527473
GSM4050315	53.4733441033926
GSM4050269	52.958152958153
GSM4050483	63.5245901639344
GSM4050123	44.5564516129032
GSM4050612	61.0112359550562
GSM4050615	72.3672367236724
GSM4050630	66.8443496801706
GSM4050395	53.5108958837773
GSM4050511	75.8114374034003
GSM4050414	74.1144414168937
GSM4050475	61.5780445969125
GSM4050247	38.1756756756757
GSM4050373	58.4589614740369
GSM4050616	73.4682405845981
GSM4050620	58.3446404341927
GSM4050163	48.6238532110092
GSM4050340	61.6492146596859
GSM4050484	57.3351278600269
GSM4050549	55.7951482479784
GSM4050449	69.3135935397039
GSM4050254	50.3432494279176
GSM4050159	50.5535055350554
GSM4050514	77.8856526429342
GSM4050281	59.4632768361582
GSM4050176	60.1801801801802
GSM4050276	62.2589531680441
GSM4050223	54.6979865771812
GSM4050487	57.2351421188631
GSM4050371	63.1578947368421
GSM4050621	60.4761904761905
GSM4050622	61.5733736762481
GSM4050457	62.1414913957935
GSM4050490	66.2640901771337
GSM4050392	59.0452261306533
GSM4050575	70.7090788601723
GSM4050167	47.9865771812081
GSM4050512	65.1843817787419
GSM4050179	37.2693726937269
GSM4050266	50.2564102564103
GSM4050626	61.0932475884244
GSM4050282	51.1784511784512
GSM4050672	63.1111111111111
GSM4050375	60.0917431192661
GSM4050359	70.1277955271566
GSM4050268	51.7894736842105
GSM4050193	44.0273037542662
GSM4050278	49.2004920049201
GSM4050182	42.9545454545455
GSM4050472	64.4588045234249
GSM4050157	40.5745062836625
GSM4050450	52.9569892473118
GSM4050629	70.2156334231806
GSM4050533	69.4672131147541
GSM4050237	47.3837209302326
GSM4050391	57.6694411414982
GSM4050474	67.2429481346679
GSM4050469	58.974358974359
GSM4050161	41.7355371900826
GSM4050614	65.1933701657459
GSM4050526	62.7906976744186
GSM4050631	60
GSM4050245	48.4042553191489
GSM4050619	62.8252788104089
GSM4050156	39.016393442623
GSM4050609	58.994708994709
GSM4050633	56.8588469184891
GSM4050394	57.9180509413068
GSM4050396	56.6343042071198
GSM4050307	61.9453924914676
GSM4050550	51.8181818181818
GSM4050183	53.2163742690059
GSM4050153	37.5838926174497
GSM4050181	32.7790973871734
GSM4050625	60.4719764011799
GSM4050166	41.9354838709678
GSM4050515	48.5915492957747
GSM4050177	34.8404255319149
GSM4050171	43.8122332859175
GSM4050523	62.5
GSM4050370	61.9136960600375
GSM4050168	30.0884955752212
GSM4050249	51.0392609699769
GSM4050136	73.394495412844
GSM4050236	43.1818181818182
GSM4050215	50
GSM4050238	50.4643962848297
GSM4050173	28.2122905027933
GSM4050398	52.6217228464419
GSM4050174	45.0549450549451
GSM4050241	37.0919881305638
GSM4050666	49.1596638655462
GSM4050240	43.3774834437086
GSM4050242	53
GSM4050244	40.6130268199234
GSM4050172	34.9809885931559
GSM4050534	56.021897810219
GSM4050180	36.734693877551
GSM4050190	47.7011494252874
GSM4050178	35.5140186915888
GSM4050627	51.8867924528302
GSM922261	83.3369307144399
GSM1888633	94.1690962099125
GSM3370007	96.9035168666051
GSM922251	74.6600741656366
GSM922262	79.0571870170015
GSM922230	76.9987699876999
GSM922257	83.3828996282528
GSM922273	80.0433839479393
GSM3370008	97.123167796981
GSM4127838	79.6407185628743
GSM3370013	97.1041707847401
GSM3370016	96.8970380818054
GSM1694968	95.305009092412
GSM1888681	95.3207671957672
GSM3370011	97.6299407485187
GSM3370012	97.1859215906358
GSM3370014	97.3076322771968
GSM3370009	98.1540420114577
GSM1888631	94.7409664780148
GSM1888632	94.5535797411787
GSM1888649	93.8298587760592
GSM1888643	93.8457609805925
GSM1888650	94.3828811616355
GSM922266	77.007299270073
GSM1888637	94.384091327564
GSM1888641	93.4485049833887
GSM1888648	94.2083333333333
GSM1888639	94.4864048338369
GSM1888640	94.5077917141771
GSM1888642	93.9330250805661
GSM922275	81.5315315315315
GSM1985629	64.3617021276596
GSM922263	87.3184228729537
GSM4127829	83.1610044313146
GSM896816	77.4273858921162
GSM1694955	95.6102003642987
GSM1888661	95.6133964324718
GSM1694960	95.4277286135693
GSM1888653	95.4226651901071
GSM1694954	92.4688561721404
GSM1694961	93.8298535369274
GSM1694962	95.6656346749226
GSM1694965	94.8497854077253
GSM1694966	94.7245927075252
GSM1694967	94.1619585687382
GSM1694970	95.8923023817743
GSM1694971	96.0562103354488
GSM1888652	95.6646759566468
GSM1888656	94.8519948519949
GSM1888666	94.0888554216867
GSM1888669	92.5148851715339
GSM1888671	96.1033076574536
GSM1888672	93.8317757009346
GSM1888677	95.9268208491543
GSM1888678	94.7245927075252
GSM3370015	97.1621621621622
GSM1694959	68.308181096108
GSM1888676	68.2997881355932
GSM1694964	94.9290673105946
GSM1888674	94.9019607843137
GSM3370010	98.0379332897319
GSM1694957	94.8660714285714
GSM1888680	94.8660714285714
GSM1694969	96.2540239976588
GSM1888675	96.3364595545135
GSM1694963	95.4707214493691
GSM1888665	95.4663212435233
GSM922274	78.2608695652174
GSM1985628	65.8666666666667
GSM922271	82.7647319450598
GSM922228	77.408256880734
GSM922267	80.4610318331504
GSM4127845	79.734219269103
GSM3602456	79.3650793650794
GSM922250	83.8491840180079
GSM922268	80.9290953545232
GSM3081011	80.6477093206951
GSM922264	79.4031597425395
GSM3081010	84.4859813084112
GSM4127840	82.2727272727273
GSM4127844	78.4023668639053
GSM4127836	81.1224489795919
GSM3602454	74.6478873239437
GSM1694958	95.0116395078151
GSM1888670	95.0083194675541
GSM3602455	80
GSM4127837	72.5443786982249
GSM922265	83.2087015635622
GSM922255	81.025641025641
GSM896815	76.0282021151586
GSM4127831	80.5063291139241
GSM922227	77.8162911611785
GSM922254	76.2637362637363
GSM4127832	79.8418972332016
GSM4127839	80.7445442875481
GSM4127841	78.4217016029593
GSM922270	76.3605442176871
GSM922226	79.1666666666667
GSM922253	78.895096213532
GSM922259	80.9195402298851
GSM3602469	84.7826086956522
GSM922224	74.8645720476706
GSM922260	87.6332622601279
GSM4127826	88.2211538461539
GSM4127834	83.5317460317461
GSM922256	84.7033595425304
GSM3602467	81.7280453257791
GSM3602457	70.8955223880597
GSM922269	74.7445255474453
GSM1985631	67.7007299270073
GSM1694956	95.1175406871609
GSM1888664	95.1160687368104
GSM4127827	73.8041002277905
GSM922272	72.7427597955707
GSM4127843	73.6842105263158
GSM1571058	96.5317919075144
GSM922225	77.5534441805226
GSM2151862	63.0434782608696
GSM922258	81.460023174971
GSM922252	74.7940691927512
GSM4127842	81.6176470588235
GSM4127828	74.4798890429958
GSM3602468	83.037037037037
GSM3602466	62.095531587057
GSM4127833	79.4416243654822
GSM4127830	80.7339449541285
GSM1571060	98.7341772151899
GSM3602450	79
GSM3602463	74.9303621169917
GSM4127835	75.8333333333333
GSM3602462	75.968992248062
GSM3602459	88.2352941176471
GSM1571064	97.7142857142857
GSM3602458	85.6
GSM2151860	59.2592592592593
GSM2151861	58.3333333333333
GSM3602451	88.2352941176471
GSM3602453	72.1518987341772
GSM3602460	82.6086956521739
GSM3602464	75.3246753246753
GSM1571055	98.5714285714286
GSM1571069	98.159509202454
GSM1571066	98.3783783783784
GSM1571057	97.2527472527473
GSM1571063	98.314606741573
GSM1571070	95.8041958041958
GSM1571073	96.6386554621849
GSM1571056	98.4536082474227
GSM1571059	97.6047904191617
GSM1571067	97.5757575757576
GSM1571075	88.3720930232558
GSM1571062	96.8586387434555
GSM1571072	98.2608695652174
GSM1571065	93.75
GSM1571068	92.9577464788732
GSM1985630	60.7655502392344
GSM3602452	85
GSM3602461	85.7142857142857
GSM3602465	85.7142857142857
GSM1571074	96.8503937007874
GSM1571071	95.0354609929078
GSM1571061	93.3333333333333
GSM4050460	69.5181907571288
GSM4050229	68.9342403628118
GSM4050368	67.6532769556025
GSM4050532	55.6064073226545
GSM4050528	49.1879350348028
GSM4050517	75.5834829443447
GSM4050568	64.3923240938166
GSM4050531	62.7416520210896
GSM4050286	60.5263157894737
GSM4050448	63.0514705882353
GSM4050527	65.6880733944954
GSM4050529	75.6472491909385
GSM4050411	70.5964912280702
GSM4050524	70.3213610586012
GSM4050447	65.7848324514991
GSM4050198	60.9195402298851
GSM4050160	50.0802568218299
GSM4050135	57.5342465753425
GSM4050251	55.7739557739558
GSM4050530	62.4113475177305
GSM4050234	68.1564245810056
GSM4050367	61.1320754716981
GSM4050224	70.9859154929578
GSM4050332	67.6646706586826
GSM4050235	61.7857142857143
GSM3928552	56.6180758017493
GSM3928451	42.3500611995104
GSM3928619	37.0067014147431
GSM3928614	43.2007400555042
GSM3928534	64.0638864241349
GSM3928565	60.5824232969319
GSM3928521	52.1620142309798
GSM3928553	76.6786263454639
GSM3928554	58.7596899224806
GSM3928469	43.7801350048216
GSM3928458	42.1352893235534
GSM3928550	77.1298995788792
GSM922180	75.8301158301158
GSM3928545	44.0348525469169
GSM922192	73.7235367372354
GSM3928559	60.1856375183195
GSM3928632	63.8637343682622
GSM922193	66.1687170474517
GSM3928561	59.7255369928401
GSM3928431	39.0038809831824
GSM3928563	57.0778851620239
GSM3928630	46.001134429949
GSM3928539	59.2317765168049
GSM3928544	62.4864864864865
GSM3928452	38.4049079754601
GSM3928540	58.3167330677291
GSM3928449	41.557734204793
GSM3928528	52.3091881380652
GSM3928557	52.6066350710901
GSM922185	72.4137931034483
GSM3928436	33.6822660098522
GSM3928444	58.25
GSM3928621	45.0226244343892
GSM3928633	47.991967871486
GSM3928626	54.3381535038932
GSM3928625	43.9650145772595
GSM3928640	53.0585106382979
GSM3928612	41.9574468085106
GSM3928618	42.4892703862661
GSM3928622	45.8618071374336
GSM3928635	49.7435897435897
GSM3928524	53.356890459364
GSM3928542	48.4792626728111
GSM3928522	47.8260869565218
GSM3928529	52.5687597301505
GSM3928526	48.922056384743
GSM3928634	54.9208534067447
GSM3928532	46.771978021978
GSM3928432	40.5637254901961
GSM3928628	46.7175572519084
GSM3928439	38.7864823348694
GSM3928536	48.428207306712
GSM922191	71.4155251141553
GSM3928527	51.1545293072824
GSM3928429	38.8274336283186
GSM3928435	34.8615916955017
GSM3928448	38.9655172413793
GSM3928473	39.3192488262911
GSM3928446	38.1520119225037
GSM922188	71.3839750260146
GSM3928459	78.1230183893469
GSM3928636	82.0618556701031
GSM922189	71.701982228298
GSM1160140	46.1538461538462
GSM3928428	35.5889724310777
GSM3928549	58.6901763224181
GSM3928547	46.7696629213483
GSM3928556	54.1350022351363
GSM3928520	46.0755813953488
GSM3928443	36.4069006543724
GSM3928427	36.7547169811321
GSM3928560	53.1293463143255
GSM3928430	40.3835616438356
GSM922179	63.9097744360902
GSM1833314	68.7704026115343
GSM3928551	48.490813648294
GSM3928537	48.0536912751678
GSM3928564	52.4532119372787
GSM3928617	47.1615720524018
GSM3928453	44.811320754717
GSM3928434	34.8426707597851
GSM3928450	42.2396856581532
GSM3928455	43.0141287284144
GSM3928474	51.4027149321267
GSM3928538	51.4782608695652
GSM922181	75.6
GSM3928525	53.4670487106017
GSM3928615	43.4969853574505
GSM922183	67.84140969163
GSM3928613	51.2392513909965
GSM3928466	40.5102040816327
GSM3928447	39.8051948051948
GSM3928627	32.0425531914894
GSM3928641	36.3817097415507
GSM3928461	36.0551431601273
GSM922186	69.4752402069475
GSM3928555	58.0513418903151
GSM922187	64.2304385210662
GSM3928462	44.1410693970421
GSM3928445	35.5263157894737
GSM3928548	60.4140526976161
GSM3928433	37.1287128712871
GSM3928457	54.1247484909457
GSM3928639	84.7351092487279
GSM3928464	46.7331118493909
GSM3928620	41.9047619047619
GSM3928637	50.4920514761544
GSM3928623	45.2554744525548
GSM3928533	42.7007299270073
GSM3928638	51.6010978956999
GSM3928460	38.241308793456
GSM3928558	60.2033405954975
GSM3928629	45.8558558558559
GSM3928616	43.3261955745896
GSM3928624	41.5562913907285
GSM3928471	55.9203980099503
GSM922190	64.4536652835408
GSM3928535	49.2244897959184
GSM3928438	39.581351094196
GSM3928470	53.3573141486811
GSM3928454	45.1070336391437
GSM3928530	54.9800796812749
GSM3928531	50.53460889139
GSM3928631	38.6844166014096
GSM3928437	32.3660714285714
GSM922184	55.8823529411765
GSM1160139	50.7692307692308
GSM3928467	46.8480424684804
GSM3928463	44.2367601246106
GSM3928440	31.5910837817064
GSM3928541	57.6461769115442
GSM3928472	51.4097744360902
GSM3928523	51.0382513661202
GSM922178	66.8941979522184
GSM3928442	32.0916905444126
GSM1861616	96.420581655481
GSM1861617	97.3799126637555
GSM3928546	56.2599049128368
GSM3928456	50.7295173961841
GSM3928468	57.2992700729927
GSM3928465	38.2716049382716
GSM3928562	51.37278828554
GSM1833307	65.0943396226415
GSM3928441	36.2815884476534
GSM922182	65.4970760233918
GSM1833312	67.6136363636364
GSM1833309	57.3643410852713
GSM3928543	43.7962962962963
GSM1160138	64.0625
GSM1861607	84.3089759117212
GSM2514781	82.7726505904535
GSM2706234	78.9220917822839
GSM2514771	82.3671155209072
GSM2514775	84.2099322799097
GSM2514787	83.0124575311438
GSM2514789	82.2055137844612
GSM2514783	84.5303113052977
GSM1861606	85.1893022951677
GSM2514785	82.9821717990276
GSM2706233	77.292576419214
GSM2514777	83.8126972991933
GSM2514779	84.222459322486
GSM2514773	83.5317460317461
GSM1861608	86.8660418963616
GSM1861609	87.145914641823
GSM3928347	79.7488645471547
GSM3928353	83.4800785456388
GSM3928352	82.1210910180837
GSM1861611	85.2331162152897
GSM1861610	85.1790808240888
GSM1833282	83.1740785976004
GSM2514788	83.0104966994914
GSM2514772	82.7554215470254
GSM2514780	85.0291302538494
GSM2514784	84.0516673256887
GSM2514774	85.1263621609089
GSM2514786	84.452296819788
GSM2514782	83.4280096132838
GSM2514790	84.3895778814427
GSM3928349	81.6060508529128
GSM3928354	80.6097633311584
GSM3928346	79.0923141773219
GSM3928351	76.105432410704
GSM2706235	79.336314426924
GSM3928348	81.2345679012346
GSM3928350	86.6741780190515
GSM1833279	84.8196051735875
GSM1833280	83.3533221396018
GSM2514776	86.591855622397
GSM2706236	78.5676947203346
GSM896804	84.1599038172528
GSM896805	83.8921534739025
GSM1833281	83.2761804273279
GSM896803	82.4020887728459
GSM2514778	83.434508522064
GSM1160114	81.5149136577708
GSM1160113	83.8702254947078
GSM1160112	80.8966074313409
GSM1396538	96.5384615384615
GSM1396539	96.3340122199593
GSM1396537	97.8482446206116
GSM1861612	85.433962264151
GSM1160117	82.4484697064335
GSM1160115	81.645056726094
GSM1160116	82.6068792647264
GSM1861613	85.3255181075989
GSM3578419	64.1304347826087
GSM3578635	46.3917525773196
GSM3578589	78.8461538461538
GSM3578734	71.9298245614035
GSM3578919	68.0306905370844
GSM3578638	60
GSM3578936	73.828125
GSM3578538	76.4705882352941
GSM3578312	62.8482972136223
GSM3578456	76.8856447688564
GSM3578314	50.9090909090909
GSM3578472	54.0540540540541
GSM3578327	49.8922413793104
GSM3578933	76.0638297872341
GSM3578523	58.5714285714286
GSM3578321	53.7170263788969
GSM3578937	75.1712328767123
GSM3578605	61.1111111111111
GSM3578446	56.6084788029925
GSM3578585	72.5609756097561
GSM3578681	64
GSM3578337	64.6464646464647
GSM3578318	59.1412742382272
GSM3578917	74.4635193133047
GSM3578747	68.5157421289355
GSM3578640	61.9047619047619
GSM3578592	80.4953560371517
GSM3578348	51.0204081632653
GSM3578595	54.9019607843137
GSM3578753	57.0048309178744
GSM3578440	47.0588235294118
GSM3578508	55.2238805970149
GSM3578512	54.5454545454545
GSM3578869	58.0645161290323
GSM3578718	56.9444444444445
GSM3578647	77.6536312849162
GSM3578313	45.0479233226837
GSM3578713	62.037037037037
GSM3578329	60.0343053173242
GSM3578924	79.6133567662566
GSM3578748	70.1470588235294
GSM3578504	68.0851063829787
GSM3578872	75.0841750841751
GSM3578929	65.0537634408602
GSM3578918	64.0186915887851
GSM3578914	64.4963144963145
GSM3578320	39.3939393939394
GSM3578303	58.5209003215434
GSM3578707	76.1904761904762
GSM3578317	64.1068447412354
GSM3578630	52.5252525252525
GSM3578444	52.8301886792453
GSM3578338	63.302752293578
GSM3578827	40.3508771929825
GSM3578910	62.5
GSM3578525	64.7887323943662
GSM3578786	36.3636363636364
GSM3578692	76.3157894736842
GSM3578322	33.0434782608696
GSM3578913	68.3080808080808
GSM3578730	51.8518518518519
GSM3578767	60.4477611940299
GSM3578365	53.448275862069
GSM3578870	47.9166666666667
GSM3578421	52.9411764705882
GSM3578935	78.0254777070064
GSM3578922	64.0759930915371
GSM3578315	56.0224089635854
GSM3578334	48.3644859813084
GSM3578328	54.3478260869565
GSM3578916	67.5646551724138
GSM3578921	78.3950617283951
GSM3578816	69.7674418604651
GSM3578733	55.6291390728477
GSM3578928	76.9784172661871
GSM3578305	58.9403973509934
GSM3578915	67.7898909811695
GSM3578319	55.1440329218107
GSM3578324	46.5940054495913
GSM3578336	56.5476190476191
GSM3578860	60.7142857142857
GSM3578902	51.1111111111111
GSM3578901	41.5841584158416
GSM3578541	60.2040816326531
GSM3578619	68.4684684684685
GSM3578614	62.5
GSM3578622	67.3684210526316
GSM3578455	51.5789473684211
GSM3578629	65.1162790697675
GSM3578888	45.4545454545455
GSM3578740	61.1111111111111
GSM3578732	70.3703703703704
GSM3578711	69.1056910569106
GSM3578468	57.5757575757576
GSM3578615	61.4457831325301
GSM3578501	71.7948717948718
GSM3578766	73.0769230769231
GSM3578500	55.7142857142857
GSM3578427	30.7692307692308
GSM3578620	65.7534246575342
GSM3578621	52.1276595744681
GSM3578453	59.433962264151
GSM3578779	74.869109947644
GSM3578920	72.3577235772358
GSM3578745	52.4390243902439
GSM3578925	68.4848484848485
GSM3578930	71.4876033057851
GSM3578452	51.4084507042254
GSM3578506	46.4285714285714
GSM3578781	46.09375
GSM3578743	58.1395348837209
GSM3578931	67.639902676399
GSM3578361	40.625
GSM3578426	64.5161290322581
GSM3578697	76.056338028169
GSM3578545	60.8695652173913
GSM3578447	27.8688524590164
GSM3578634	49.0909090909091
GSM3578590	75
GSM3578721	63.6363636363636
GSM3578715	67.1232876712329
GSM3578300	51.5151515151515
GSM3578477	38.7755102040816
GSM3578805	60
GSM3578862	69.0476190476191
GSM3578923	69.8198198198198
GSM3578926	75
GSM3578927	74.3362831858407
GSM3578332	46.9387755102041
GSM3578795	67.8571428571429
GSM3578746	66.8341708542714
GSM3578463	49.5238095238095
GSM3578588	66.6666666666667
GSM3578714	70.1030927835052
GSM3578784	68.1818181818182
GSM3578641	72.8813559322034
GSM3578609	48.7179487179487
GSM3578603	40.4761904761905
GSM3578639	71.0526315789474
GSM3578469	63.8888888888889
GSM3578698	53.3333333333333
GSM3578591	60.8108108108108
GSM3578597	73.4375
GSM3578598	64.2857142857143
GSM3578610	44.1176470588235
GSM3578879	55.7692307692308
GSM3578366	43.75
GSM3578874	37.037037037037
GSM3578762	73.9130434782609
GSM3578586	65.5913978494624
GSM3578425	48.2758620689655
GSM3578299	45.4545454545455
GSM3578662	55
GSM3578744	74.7899159663866
GSM3578934	74.1935483870968
GSM3578298	56.7796610169492
GSM3578572	32.1428571428572
GSM3578905	59.4594594594595
GSM3578854	66.6666666666667
GSM3578821	61.1111111111111
GSM3578648	53.6585365853659
GSM3578738	55.8139534883721
GSM3578565	75
GSM3578808	56.6666666666667
GSM3578356	55.5555555555556
GSM3578778	41.1764705882353
GSM3578454	54.1666666666667
GSM3578618	50.5747126436782
GSM3578370	11.1842105263158
GSM3578372	9.96563573883162
GSM3578304	43.3734939759036
GSM3578706	50
GSM3578326	66.6666666666667
GSM3578612	50
GSM3578617	72.463768115942
GSM3578878	56.6666666666667
GSM3578316	55.3846153846154
GSM3578490	75
GSM3578602	47.0588235294118
GSM3578645	60.7142857142857
GSM3578531	60
GSM3578535	10.5263157894737
GSM3578492	40.9090909090909
GSM3578529	38.9830508474576
GSM3578676	51.5151515151515
GSM3578530	52.9411764705882
GSM3578534	45
GSM3578731	50
GSM3578742	44.4444444444444
GSM3578309	75
GSM3578434	65.0406504065041
GSM3578527	36.3636363636364
GSM3578546	49.2063492063492
GSM3578557	14.2857142857143
GSM3578803	39.2857142857143
GSM3578341	40.625
GSM3578691	52.9411764705882
GSM3578810	40
GSM3578306	47.6190476190476
GSM3578449	28.5714285714286
GSM3578495	51.6129032258065
GSM3578498	62.8205128205128
GSM3578503	52.0408163265306
GSM3578509	57.1428571428571
GSM3578511	57.2727272727273
GSM3578570	50
GSM3578600	61.1111111111111
GSM3578604	59.7014925373134
GSM3578656	33.3333333333333
GSM3578665	50
GSM3578670	48.2758620689655
GSM3578671	51.7241379310345
GSM3578719	40
GSM3578728	89.4736842105263
GSM3578801	52.6315789473684
GSM3578932	70.3296703296703
GSM3578383	71.4285714285714
GSM3578423	51.1111111111111
GSM3578723	28.5714285714286
GSM3578857	77.7777777777778
GSM3578880	58.9041095890411
GSM3578518	68.75
GSM3578825	90
GSM3578515	48.3870967741936
GSM3578517	59.375
GSM3578760	50
GSM3578408	65.3846153846154
GSM3578493	46.4285714285714
GSM3578559	47.2222222222222
GSM3578461	35.8974358974359
GSM3578865	50
GSM3578544	40
GSM3578773	71.4285714285714
GSM3578420	52.7272727272727
GSM3578632	80.3738317757009
GSM3578451	49.1228070175439
GSM3578430	47.2222222222222
GSM3578896	55.5555555555556
GSM3578889	50
GSM3578623	51.6666666666667
GSM3578353	50.9803921568627
GSM3578780	68.9655172413793
GSM3578533	47.6190476190476
GSM3578751	54.1666666666667
GSM3578323	42.1052631578947
GSM3578325	46.9879518072289
GSM3578776	28.125
GSM3578771	65.2173913043478
GSM3578890	61.5384615384615
GSM3578596	45.945945945946
GSM3578717	45
GSM3578554	7.69230769230769
GSM3578709	64.8148148148148
GSM3578756	83.3333333333333
GSM3578340	52.9411764705882
GSM3578342	50
GSM3578680	43.1034482758621
GSM3578331	50
GSM3578333	43.4782608695652
GSM3578335	42.8571428571429
GSM3578631	64.1379310344828
GSM3578311	43.3333333333333
GSM3578887	27.027027027027
GSM3578700	51.1111111111111
GSM3578542	56.9105691056911
GSM3578350	40.9090909090909
GSM3578749	56.25
GSM3578443	57.6923076923077
GSM3578679	48.3870967741936
GSM3578302	36.2068965517241
GSM3578797	75
GSM3578424	72.2222222222222
GSM3578491	50
GSM3578643	52.8301886792453
GSM3578806	56.7567567567568
GSM3578807	68.421052631579
GSM3578826	100
GSM3578841	56.6666666666667
GSM3578885	44.4444444444444
GSM3578912	66.6666666666667
GSM3578693	71.4285714285714
GSM3578699	42.5925925925926
GSM3578818	42.8571428571429
GSM3578822	50
GSM3578833	50
GSM3578834	87.5
GSM3578884	46.5116279069768
GSM3578791	80
GSM3578909	100
GSM3578438	42.4242424242424
GSM3578616	68.8524590163934
GSM3578407	20
GSM3578409	60
GSM3578428	45.945945945946
GSM3578429	50
GSM3578445	34.4827586206897
GSM3578475	38.2978723404255
GSM3578593	60
GSM3578608	44
GSM3578636	56
GSM3578667	82.3529411764706
GSM3578678	33.3333333333333
GSM3578729	62.8571428571429
GSM3578739	60
GSM3578757	66.6666666666667
GSM3578765	50
GSM3578772	60
GSM3578783	41.8604651162791
GSM3578793	52.6315789473684
GSM3578798	22.2222222222222
GSM3578871	58.1081081081081
GSM3578877	44.6428571428571
GSM3578883	68.75
GSM3578892	64.406779661017
GSM3578904	80
GSM3578377	100
GSM3578378	20
GSM3578380	55.5555555555556
GSM3578382	27.2727272727273
GSM3578385	68.75
GSM3578387	77.7777777777778
GSM3578390	25
GSM3578391	71.4285714285714
GSM3578400	53.5714285714286
GSM3578401	75
GSM3578405	100
GSM3578406	100
GSM3578412	37.5
GSM3578431	27.2727272727273
GSM3578432	48.6486486486487
GSM3578433	54.9019607843137
GSM3578436	43.8775510204082
GSM3578441	50
GSM3578442	51.4705882352941
GSM3578450	38.2716049382716
GSM3578457	37.5
GSM3578458	26.0869565217391
GSM3578459	35.7142857142857
GSM3578460	46.4788732394366
GSM3578462	27.2727272727273
GSM3578474	55.5555555555556
GSM3578476	33.3333333333333
GSM3578480	40
GSM3578482	100
GSM3578594	58.3333333333333
GSM3578607	50
GSM3578626	56.8181818181818
GSM3578633	47.3684210526316
GSM3578637	56.5217391304348
GSM3578644	48.7179487179487
GSM3578650	50
GSM3578652	58.974358974359
GSM3578657	64.7058823529412
GSM3578663	86.6666666666667
GSM3578682	65
GSM3578696	45.8333333333333
GSM3578712	41.8604651162791
GSM3578716	65.3061224489796
GSM3578755	50
GSM3578769	32
GSM3578774	39.5348837209302
GSM3578785	25
GSM3578787	54.0540540540541
GSM3578789	40
GSM3578790	14.2857142857143
GSM3578792	73.3333333333333
GSM3578796	58.8235294117647
GSM3578812	45.4545454545455
GSM3578813	71.4285714285714
GSM3578814	57.1428571428571
GSM3578820	47.0588235294118
GSM3578823	18.1818181818182
GSM3578824	50
GSM3578828	100
GSM3578830	38.4615384615385
GSM3578832	14.2857142857143
GSM3578838	33.3333333333333
GSM3578839	33.3333333333333
GSM3578842	100
GSM3578843	75
GSM3578844	50
GSM3578846	52.1739130434783
GSM3578849	46.1538461538462
GSM3578851	62.5
GSM3578855	57.1428571428571
GSM3578856	65.3846153846154
GSM3578864	64.2857142857143
GSM3578866	57.8947368421053
GSM3578868	43.4782608695652
GSM3578875	66.6666666666667
GSM3578876	48
GSM3578882	61.2903225806452
GSM3578886	12.5
GSM3578894	22.2222222222222
GSM3578895	25
GSM3578897	28.5714285714286
GSM3578898	48.4848484848485
GSM3578899	50
GSM3578906	60.4651162790698
GSM3578911	50
GSM3578467	41.6666666666667
GSM3578646	48.3333333333333
GSM3578439	66.6666666666667
GSM3578829	33.3333333333333
GSM3578908	61.1111111111111
GSM3578741	68.75
GSM3578758	77.6315789473684
GSM3578308	37.7049180327869
GSM3578777	57.5757575757576
GSM3578351	61.2903225806452
GSM3578537	47.6190476190476
GSM3578642	43.4782608695652
GSM3578564	18.1818181818182
GSM3578339	68.1159420289855
GSM3578510	42.8571428571429
GSM3578900	66.6666666666667
GSM3578695	59.0909090909091
GSM3578708	81.3953488372093
GSM3578543	23.5294117647059
GSM3578799	58.3333333333333
GSM3578840	51.1627906976744
GSM3578484	33.3333333333333
GSM3578903	50
GSM3578669	55.8823529411765
GSM3578540	68.421052631579
GSM3578688	76.9230769230769
GSM3578548	48.8888888888889
GSM3578549	25
GSM3578358	51.6129032258065
GSM3578352	42.5531914893617
GSM3578330	48.6486486486487
GSM3578606	54.5454545454545
GSM3578465	55.5555555555556
GSM3578466	42.8571428571429
GSM3578861	40.9090909090909
GSM3578664	66.6666666666667
GSM3578448	50
GSM3578836	42.8571428571429
GSM3578802	9.52380952380952
GSM3578725	33.3333333333333
GSM3578653	45
GSM3578613	46.1538461538462
GSM3578625	57.1428571428571
GSM3578628	20
GSM3578655	60
GSM3578658	54.1666666666667
GSM3578673	76.1904761904762
GSM3578651	71.875
GSM3578550	18.75
GSM3578354	44.6808510638298
GSM3578654	80
GSM3578411	36.8421052631579
GSM3578526	55.1724137931035
GSM3578522	68.1818181818182
GSM3578800	50
GSM3578374	6.76691729323308
GSM3578893	61.1111111111111
GSM3578584	38.4615384615385
GSM3578464	56.25
GSM3578672	50
GSM3578705	78.9473684210526
GSM3578689	50
GSM3578710	46.6666666666667
GSM3578907	57.1428571428571
GSM3578489	38.4615384615385
GSM3578551	33.3333333333333
GSM3578720	66.6666666666667
GSM3578483	100
GSM3578736	57.8947368421053
GSM3578360	48.1481481481482
GSM3578435	72
GSM3578359	44.4444444444444
GSM3578381	100
GSM3578624	33.3333333333333
GSM3578364	54.7619047619048
GSM3578694	58.0645161290323
GSM3578371	10.2857142857143
GSM3578552	43.4782608695652
GSM3578547	37.1428571428572
GSM3578701	30
GSM3578362	37.8378378378378
GSM3578611	48.1481481481482
GSM3578355	21.4285714285714
GSM3578659	65.2173913043478
GSM3578310	77.7777777777778
GSM3578494	62.1621621621622
GSM3578349	42.1052631578947
GSM3578343	20
GSM3578363	60
GSM3578367	8.29015544041451
GSM3578373	13.4328358208955
GSM3578376	10.6796116504854
GSM3578307	53.125
GSM3578519	58.0645161290323
GSM3578754	33.3333333333333
GSM3578770	45.4545454545455
GSM3578560	25.8064516129032
GSM3578532	63.6363636363636
GSM3578539	46.1538461538462
GSM3578514	42.8571428571429
GSM3578574	12.5
GSM3578675	55.1724137931035
GSM3578368	10
GSM3578369	2.4390243902439
GSM3578301	25
GSM3578496	40.9090909090909
GSM3578562	50
GSM3578568	40
GSM3578727	46.4285714285714
GSM3578437	52.1739130434783
GSM3578817	58.3333333333333
GSM3578587	40.5405405405405
GSM3578661	39.1304347826087
GSM3578499	61.2903225806452
GSM3578761	41.6666666666667
GSM3578497	43.75
GSM3578553	50
GSM3578690	55.5555555555556
GSM3578521	51.7241379310345
GSM3578524	67.3913043478261
GSM3578735	58.3333333333333
GSM3578704	68.75
GSM3578578	50
GSM3578555	36.3636363636364
GSM3578556	34.6153846153846
GSM3578502	63.6363636363636
GSM3578416	25
GSM3578850	100
GSM3578863	40
GSM3578726	36.3636363636364
GSM3578649	45.4545454545455
GSM3578666	62.5
GSM3578599	53.3333333333333
GSM3578395	20
GSM3578528	9.09090909090909
GSM3578677	50
GSM3578660	33.3333333333333
GSM3578344	50
GSM3578867	50
GSM3578687	66.6666666666667
GSM3578487	14.2857142857143
GSM3578811	25
GSM3578357	40.9090909090909
GSM3578471	60
GSM3578470	46.1538461538462
GSM3578520	32.1428571428572
GSM3578571	27.2727272727273
GSM3578576	40
GSM3578627	25
GSM3578347	37.5
GSM3578566	66.6666666666667
GSM3578752	73.3333333333333
GSM3578513	37.5
GSM3578858	50
GSM3578815	40
GSM3578835	50
GSM3578569	11.1111111111111
GSM3578345	40
GSM3578702	28.5714285714286
GSM3578788	100
GSM3578683	55.5555555555556
GSM3578685	100
GSM3578567	23.8095238095238
GSM3578573	14.2857142857143
GSM3578881	28.5714285714286
GSM3578396	66.6666666666667
GSM3578536	50
GSM3578388	50
GSM3578486	57.1428571428571
GSM3578561	27.2727272727273
GSM3578703	30
GSM3578386	33.3333333333333
GSM3578724	42.8571428571429
GSM3578686	40
GSM3578891	50
GSM3578397	100
GSM3578418	40
GSM3578873	50
GSM3578384	100
GSM3578579	25
GSM3578404	20
GSM3578582	16.6666666666667
GSM3578473	100
GSM3578389	100
GSM3578575	40
GSM3578413	30
GSM3578507	50
GSM3578394	50
GSM3578601	12.5
GSM3578847	25
GSM3578581	33.3333333333333
GSM3928569	82.5236328826134
GSM3928356	81.8892261001517
GSM3928566	77.9611980939415
GSM3928476	82.4029737903226
GSM3928358	82.40167918692
GSM3928475	81.6300656554222
GSM896807	83.4961997828447
GSM1833287	83.1306017925736
GSM3928568	84.7383140231722
GSM3928360	85.3228476821192
GSM3928361	85.3354323080649
GSM3928567	78.4500621632822
GSM1160118	85.5707762557078
GSM3928478	85.7393209200438
GSM1833286	83.55
GSM1833283	83.9052535681749
GSM896806	83.749671312122
GSM3928355	82.144031568563
GSM1833284	84.1452344931921
GSM3928477	86.8524332810047
GSM896808	83.3819241982507
GSM3928359	83.315283175129
GSM1160119	82.8873543375054
GSM3928357	82.2290652627397
GSM1833285	85.7902511078287
GSM1598293	83.0106218189865
GSM1598302	83.2063951658589
GSM1598292	80.6793232597185
GSM1598299	81.8177368833203
GSM1598289	77.7908435246159
GSM1598296	81.403967734903
GSM1598301	79.6541136662698
GSM1598297	80.3885333092942
GSM1598295	79.8823016564952
[truncated: 13 more rows]
