# Supplementary material for: Recurrent RNA edits in human preimplantation potentially enhance maternal mRNA clearance
Source: Commun Biol. 2022 Dec 21;5:1400. doi: 10.1038/s42003-022-04338-0 (PMC9772385; doi:10.1038/s42003-022-04338-0)
Supplement: Supplementary file 10 — Supplementary Data 6 [file 42003_2022_4338_MOESM10_ESM.csv]

CHROM	POS	Gene_ID	Gene_Name	Annotation.corrected	stage	completely.lost.in.GSE95477.old.mother.embryos	completely.lost.in.GSE133854.AG.embryos	completely.lost.in.GSE133854.PG.embryos
chr1	3889608	ENSG00000198912.11	C1orf174	3_prime_UTR_variant	oocyte.MII	TRUE	FALSE	FALSE
chr1	24414735	ENSG00000001460.18	STPG1	intron_variant	zygote	FALSE	FALSE	TRUE
chr1	32231262	ENSG00000084623.11	EIF3I	3_prime_UTR_variant	zygote	FALSE	FALSE	TRUE
chr1	35602076	ENSG00000126067.12	PSMB2	3_prime_UTR_variant	zygote	FALSE	FALSE	TRUE
chr1	84926010	ENSG00000153898.13	MCOLN2	3_prime_UTR_variant	zygote	FALSE	FALSE	TRUE
chr1	117111774	ENSG00000134253.10	TRIM45	3_prime_UTR_variant	oocyte.GV	TRUE	FALSE	FALSE
chr1	160289729	ENSG00000122218.16	COPA	3_prime_UTR_variant	zygote	FALSE	TRUE	FALSE
chr1	160289870	ENSG00000122218.16	COPA	3_prime_UTR_variant	zygote	FALSE	TRUE	FALSE
chr1	166997088	ENSG00000143194.13	MAEL	intron_variant	zygote	FALSE	TRUE	FALSE
chr1	166997100	ENSG00000143194.13	MAEL	intron_variant	zygote	FALSE	FALSE	TRUE
chr1	179862780	ENSG00000169905.12	TOR1AIP2	3_prime_UTR_variant	oocyte.MII	TRUE	FALSE	FALSE
chr1	179862806	ENSG00000169905.12	TOR1AIP2	3_prime_UTR_variant	oocyte.MII	TRUE	FALSE	FALSE
chr1	214356378	ENSG00000152104.12	PTPN14	3_prime_UTR_variant	oocyte.GV	TRUE	FALSE	FALSE
chr1	235131445	ENSG00000188739.15	RBM34	3_prime_UTR_variant	zygote	FALSE	TRUE	FALSE
chr10	12120965	ENSG00000181192.12	DHTKD1	3_prime_UTR_variant	zygote	FALSE	TRUE	FALSE
chr11	99867959	ENSG00000149972.11	CNTN5	intron_variant	zygote	FALSE	FALSE	TRUE
chr11	106771692	ENSG00000152402.10	GUCY1A2	intron_variant	zygote	FALSE	TRUE	FALSE
chr11	125676091	ENSG00000149554.13	CHEK1	3_prime_UTR_variant	zygote	FALSE	TRUE	FALSE
chr11	125676117	ENSG00000149554.13	CHEK1	3_prime_UTR_variant	zygote	FALSE	TRUE	TRUE
chr12	100561142	ENSG00000012504.15	NR1H4	intron_variant	zygote	FALSE	TRUE	FALSE
chr12	100561185	ENSG00000012504.15	NR1H4	intron_variant	oocyte.GV	TRUE	FALSE	FALSE
chr12	123708177	ENSG00000168778.12	TCTN2	3_prime_UTR_variant	oocyte.MII	TRUE	FALSE	FALSE
chr13	25340712	ENSG00000139496.16	NUP58	3_prime_UTR_variant	zygote	FALSE	TRUE	FALSE
chr14	103590590	ENSG00000256053.7	COA8	3_prime_UTR_variant	zygote	FALSE	TRUE	FALSE
chr14	103590590	ENSG00000256500.5	AL139300.1	intron_variant	zygote	FALSE	TRUE	FALSE
chr14	103590590	ENSG00000126214.21	KLC1	intron_variant	zygote	FALSE	TRUE	FALSE
chr14	103590667	ENSG00000256053.7	COA8	3_prime_UTR_variant	zygote	FALSE	TRUE	FALSE
chr14	103590667	ENSG00000256500.5	AL139300.1	intron_variant	zygote	FALSE	TRUE	FALSE
chr14	103590667	ENSG00000126214.21	KLC1	intron_variant	zygote	FALSE	TRUE	FALSE
chr15	34980522	ENSG00000198146.4	ZNF770	3_prime_UTR_variant	zygote	FALSE	TRUE	FALSE
chr15	34980534	ENSG00000198146.4	ZNF770	3_prime_UTR_variant	zygote	FALSE	TRUE	FALSE
chr15	55618043	ENSG00000166450.13	PRTG	3_prime_UTR_variant	zygote	FALSE	TRUE	FALSE
chr16	28965777	ENSG00000176953.12	NFATC2IP	3_prime_UTR_variant	zygote	FALSE	FALSE	TRUE
chr16	69356500	ENSG00000132604.11	TERF2	3_prime_UTR_variant	zygote	FALSE	TRUE	FALSE
chr16	71473862	ENSG00000157429.16	ZNF19	3_prime_UTR_variant	zygote	FALSE	TRUE	FALSE
chr16	81060381	ENSG00000166455.13	C16orf46	intron_variant	oocyte.GV	TRUE	FALSE	FALSE
chr16	81060381	ENSG00000284512.1	AC092718.8	intron_variant	oocyte.GV	TRUE	FALSE	FALSE
chr16	81060381	ENSG00000260643.2	AC092718.3	intron_variant	oocyte.GV	TRUE	FALSE	FALSE
chr16	84027107	ENSG00000166558.10	SLC38A8	intron_variant	zygote	FALSE	TRUE	FALSE
chr16	84027108	ENSG00000166558.10	SLC38A8	intron_variant	zygote	FALSE	TRUE	FALSE
chr16	84027228	ENSG00000166558.10	SLC38A8	intron_variant	zygote	FALSE	TRUE	FALSE
chr16	84122450	ENSG00000103160.12	HSDL1	3_prime_UTR_variant	zygote	FALSE	FALSE	TRUE
chr17	4734124	ENSG00000161921.15	CXCL16	3_prime_UTR_variant	oocyte.GV	TRUE	FALSE	FALSE
chr17	4734162	ENSG00000161921.15	CXCL16	3_prime_UTR_variant	oocyte.GV	TRUE	FALSE	FALSE
chr17	46941860	ENSG00000108433.16	GOSR2	3_prime_UTR_variant	zygote	FALSE	TRUE	FALSE
chr18	21673332	ENSG00000158201.10	ABHD3	intron_variant	zygote	FALSE	FALSE	TRUE
chr19	18368319	ENSG00000130517.14	PGPEP1	3_prime_UTR_variant	2-cell	FALSE	FALSE	TRUE
chr19	22858490	ENSG00000268696.3	ZNF723	3_prime_UTR_variant	zygote	FALSE	FALSE	TRUE
chr19	22858499	ENSG00000268696.3	ZNF723	3_prime_UTR_variant	zygote	FALSE	FALSE	TRUE
chr19	36743937	ENSG00000267041.6	ZNF850	3_prime_UTR_variant	zygote	FALSE	FALSE	TRUE
chr19	36747514	ENSG00000267041.6	ZNF850	3_prime_UTR_variant	zygote	FALSE	TRUE	FALSE
chr19	49907803	ENSG00000213024.11	NUP62	3_prime_UTR_variant	zygote	FALSE	TRUE	FALSE
chr19	49907803	ENSG00000104951.16	IL4I1	intron_variant	zygote	FALSE	TRUE	FALSE
chr19	51410842	ENSG00000142512.15	SIGLEC10	3_prime_UTR_variant	oocyte.MII	TRUE	FALSE	FALSE
chr19	53386036	ENSG00000203326.12	ZNF525	3_prime_UTR_variant	zygote	FALSE	TRUE	TRUE
chr19	55859741	ENSG00000160505.16	NLRP4	intron_variant	oocyte.GV	TRUE	FALSE	FALSE
chr2	8856827	ENSG00000143797.12	MBOAT2	3_prime_UTR_variant	zygote	FALSE	TRUE	FALSE
chr2	8856828	ENSG00000143797.12	MBOAT2	3_prime_UTR_variant	zygote	FALSE	TRUE	TRUE
chr2	10739271	ENSG00000143882.12	ATP6V1C2	intron_variant	zygote	FALSE	FALSE	TRUE
chr2	32221211	ENSG00000152683.14	SLC30A6	3_prime_UTR_variant	zygote	FALSE	TRUE	FALSE
chr2	189747298	ENSG00000128694.12	OSGEPL1	3_prime_UTR_variant	zygote	FALSE	FALSE	TRUE
chr2	202778152	ENSG00000163596.16	ICA1L	3_prime_UTR_variant	zygote	FALSE	TRUE	FALSE
chr2	202778153	ENSG00000163596.16	ICA1L	3_prime_UTR_variant	zygote	FALSE	TRUE	FALSE
chr2	216038759	ENSG00000115425.14	PECR	3_prime_UTR_variant	zygote	FALSE	TRUE	FALSE
chr2	233837022	ENSG00000123485.12	HJURP	3_prime_UTR_variant	zygote	FALSE	TRUE	FALSE
chr2	233837043	ENSG00000123485.12	HJURP	3_prime_UTR_variant	zygote	FALSE	TRUE	FALSE
chr2	233837044	ENSG00000123485.12	HJURP	3_prime_UTR_variant	zygote	FALSE	TRUE	FALSE
chr2	233837101	ENSG00000123485.12	HJURP	3_prime_UTR_variant	zygote	FALSE	TRUE	FALSE
chr2	233837204	ENSG00000123485.12	HJURP	3_prime_UTR_variant	zygote	FALSE	TRUE	FALSE
chr2	233837239	ENSG00000123485.12	HJURP	3_prime_UTR_variant	zygote	FALSE	TRUE	FALSE
chr2	233837360	ENSG00000123485.12	HJURP	3_prime_UTR_variant	zygote	FALSE	TRUE	FALSE
chr21	33264079	ENSG00000159110.19	IFNAR2	3_prime_UTR_variant	oocyte.MII	TRUE	FALSE	FALSE
chr21	33264079	ENSG00000249624.9	AP000295.1	intron_variant	oocyte.MII	TRUE	FALSE	FALSE
chr21	33265140	ENSG00000159110.19	IFNAR2	3_prime_UTR_variant	zygote	FALSE	TRUE	TRUE
chr21	33265140	ENSG00000249624.9	AP000295.1	intron_variant	zygote	FALSE	TRUE	TRUE
chr22	23163489	ENSG00000100228.12	RAB36	3_prime_UTR_variant	zygote	FALSE	TRUE	FALSE
chr22	23163490	ENSG00000100228.12	RAB36	3_prime_UTR_variant	zygote	FALSE	TRUE	FALSE
chr22	23163502	ENSG00000100228.12	RAB36	3_prime_UTR_variant	zygote	FALSE	TRUE	FALSE
chr22	23164120	ENSG00000100228.12	RAB36	3_prime_UTR_variant	zygote	FALSE	TRUE	TRUE
chr3	10151674	ENSG00000134086.7	VHL	3_prime_UTR_variant	zygote	FALSE	TRUE	FALSE
chr3	48750198	ENSG00000114302.16	PRKAR2A	3_prime_UTR_variant	oocyte.GV	TRUE	FALSE	FALSE
chr3	64591189	ENSG00000163638.13	ADAMTS9	intron_variant	zygote	FALSE	FALSE	TRUE
chr3	64591277	ENSG00000163638.13	ADAMTS9	intron_variant	zygote	FALSE	FALSE	TRUE
chr3	64591357	ENSG00000163638.13	ADAMTS9	intron_variant	zygote	FALSE	FALSE	TRUE
chr3	69107749	ENSG00000163380.15	LMOD3	3_prime_UTR_variant	zygote	FALSE	TRUE	FALSE
chr3	69107750	ENSG00000163380.15	LMOD3	3_prime_UTR_variant	zygote	FALSE	TRUE	FALSE
chr3	125083582	ENSG00000221955.10	SLC12A8	3_prime_UTR_variant	oocyte.MII	TRUE	FALSE	FALSE
chr3	160436714	ENSG00000213186.8	TRIM59	3_prime_UTR_variant	oocyte.MII	TRUE	FALSE	FALSE
chr3	183812114	ENSG00000163872.16	YEATS2	3_prime_UTR_variant	zygote	FALSE	TRUE	FALSE
chr3	183812115	ENSG00000163872.16	YEATS2	3_prime_UTR_variant	zygote	FALSE	TRUE	FALSE
chr3	183812185	ENSG00000163872.16	YEATS2	3_prime_UTR_variant	zygote	FALSE	TRUE	FALSE
chr3	183812193	ENSG00000163872.16	YEATS2	3_prime_UTR_variant	zygote	FALSE	TRUE	FALSE
chr3	185491060	ENSG00000163900.11	TMEM41A	3_prime_UTR_variant	oocyte.MII	TRUE	FALSE	FALSE
chr3	185491066	ENSG00000163900.11	TMEM41A	3_prime_UTR_variant	oocyte.MII	TRUE	FALSE	FALSE
chr3	185491070	ENSG00000163900.11	TMEM41A	3_prime_UTR_variant	oocyte.MII	TRUE	FALSE	FALSE
chr4	140697260	ENSG00000109436.8	TBC1D9	intron_variant	zygote	FALSE	TRUE	FALSE
chr4	150153819	ENSG00000170390.16	DCLK2	intron_variant	zygote	FALSE	TRUE	TRUE
chr5	80142336	ENSG00000164300.17	SERINC5	3_prime_UTR_variant	zygote	FALSE	TRUE	FALSE
chr5	160402486	ENSG00000164609.10	SLU7	3_prime_UTR_variant	zygote	FALSE	TRUE	FALSE
chr7	97169211	ENSG00000196636.7	SDHAF3	intron_variant	oocyte.MII	TRUE	FALSE	FALSE
chr7	105566410	ENSG00000185055.11	EFCAB10	3_prime_UTR_variant	zygote	FALSE	TRUE	FALSE
chr8	22355818	ENSG00000197181.12	PIWIL2	3_prime_UTR_variant	zygote	FALSE	TRUE	FALSE
chr8	23020609	ENSG00000120889.13	TNFRSF10B	3_prime_UTR_variant	zygote	FALSE	TRUE	FALSE
chr8	28190741	ENSG00000134014.17	ELP3	3_prime_UTR_variant	zygote	FALSE	FALSE	TRUE
chr9	19372606	ENSG00000137145.20	DENND4C	3_prime_UTR_variant	zygote	FALSE	FALSE	TRUE
chr9	129827923	ENSG00000136819.15	C9orf78	3_prime_UTR_variant	oocyte.MII	TRUE	FALSE	FALSE
chr9	129975657	ENSG00000187239.17	FNBP1	intron_variant	oocyte.MII	TRUE	FALSE	FALSE
chr9	129975722	ENSG00000187239.17	FNBP1	intron_variant	zygote	FALSE	TRUE	FALSE
chr9	132375886	ENSG00000125482.13	TTF1	3_prime_UTR_variant	zygote	FALSE	TRUE	TRUE
chr9	132375956	ENSG00000125482.13	TTF1	missense_variant	zygote	FALSE	FALSE	TRUE
chrX	3610224	ENSG00000183943.6	PRKX	intron_variant	zygote	FALSE	TRUE	FALSE
chrX	3610236	ENSG00000183943.6	PRKX	intron_variant	zygote	FALSE	TRUE	FALSE
chrX	3610360	ENSG00000183943.6	PRKX	intron_variant	zygote	FALSE	TRUE	FALSE
chrX	3610370	ENSG00000183943.6	PRKX	intron_variant	zygote	FALSE	TRUE	FALSE
chrX	49069439	ENSG00000147144.13	CCDC120	3_prime_UTR_variant	zygote	FALSE	TRUE	FALSE
chrX	150575882	ENSG00000171100.14	MTM1	intron_variant	zygote	FALSE	FALSE	TRUE
