# Supplementary material for: Recurrent RNA edits in human preimplantation potentially enhance maternal mRNA clearance
Source: Commun Biol. 2022 Dec 21;5:1400. doi: 10.1038/s42003-022-04338-0 (PMC9772385; doi:10.1038/s42003-022-04338-0)
Supplement: Supplementary file 12 — Supplementary Data 8 [file 42003_2022_4338_MOESM12_ESM.csv]

CHROM	POS	stage	CHROM.and.POS	group	site.occurrence.for.this.group	total.sample.count	group.occurrence.pct	recurrence.type	disease
chr1	87248	2-cell	chr1_87248	2-cell@parthenogenetic	4	10	0.4	detected but not recurrent	parthenogenetic
chr1	3756069	zygote	chr1_3756069	zygote@androgenetic	1	4	0.25	detected but not recurrent	androgenetic
chr1	3780493	4-cell	chr1_3780493	4-cell@parthenogenetic	5	11	0.454545454545455	detected but not recurrent	parthenogenetic
chr1	9982985	8-cell	chr1_9982985	8-cell@parthenogenetic	10	21	0.476190476190476	detected but not recurrent	parthenogenetic
chr1	10306514	2-cell	chr1_10306514	2-cell@parthenogenetic	4	10	0.4	detected but not recurrent	parthenogenetic
chr1	11287674	zygote	chr1_11287674	zygote@parthenogenetic	1	4	0.25	detected but not recurrent	parthenogenetic
chr1	19258972	zygote	chr1_19258972	zygote@androgenetic	1	4	0.25	detected but not recurrent	androgenetic
chr1	19911650	zygote	chr1_19911650	zygote@parthenogenetic	1	4	0.25	detected but not recurrent	parthenogenetic
chr1	24414735	zygote	chr1_24414735	zygote@androgenetic	1	4	0.25	detected but not recurrent	androgenetic
chr1	24414735	zygote	chr1_24414735	zygote@parthenogenetic				not detected	parthenogenetic
chr1	24414769	4-cell	chr1_24414769	4-cell@androgenetic	3	10	0.3	detected but not recurrent	androgenetic
chr1	25817489	zygote	chr1_25817489	zygote@androgenetic	1	4	0.25	detected but not recurrent	androgenetic
chr1	32175529	zygote	chr1_32175529	zygote@parthenogenetic	1	4	0.25	detected but not recurrent	parthenogenetic
chr1	32175530	4-cell	chr1_32175530	4-cell@androgenetic	3	10	0.3	detected but not recurrent	androgenetic
chr1	32175530	zygote	chr1_32175530	zygote@androgenetic	1	4	0.25	detected but not recurrent	androgenetic
chr1	32175600	zygote	chr1_32175600	zygote@androgenetic	1	4	0.25	detected but not recurrent	androgenetic
chr1	32231262	zygote	chr1_32231262	zygote@androgenetic	1	4	0.25	detected but not recurrent	androgenetic
chr1	32231262	zygote	chr1_32231262	zygote@parthenogenetic				not detected	parthenogenetic
chr1	32857440	zygote	chr1_32857440	zygote@androgenetic	1	4	0.25	detected but not recurrent	androgenetic
chr1	32857500	zygote	chr1_32857500	zygote@androgenetic	1	4	0.25	detected but not recurrent	androgenetic
chr1	35434359	2-cell	chr1_35434359	2-cell@androgenetic	2	8	0.25	detected but not recurrent	androgenetic
chr1	35434359	2-cell	chr1_35434359	2-cell@parthenogenetic	3	10	0.3	detected but not recurrent	parthenogenetic
chr1	35602076	zygote	chr1_35602076	zygote@androgenetic	1	4	0.25	detected but not recurrent	androgenetic
chr1	35602076	zygote	chr1_35602076	zygote@parthenogenetic				not detected	parthenogenetic
chr1	35720719	zygote	chr1_35720719	zygote@androgenetic	1	4	0.25	detected but not recurrent	androgenetic
chr1	35720741	2-cell	chr1_35720741	2-cell@androgenetic	2	8	0.25	detected but not recurrent	androgenetic
chr1	35720741	zygote	chr1_35720741	zygote@parthenogenetic	1	4	0.25	detected but not recurrent	parthenogenetic
chr1	35735473	zygote	chr1_35735473	zygote@parthenogenetic	1	4	0.25	detected but not recurrent	parthenogenetic
chr1	37522644	2-cell	chr1_37522644	2-cell@androgenetic	3	8	0.375	detected but not recurrent	androgenetic
chr1	38023918	2-cell	chr1_38023918	2-cell@parthenogenetic	4	10	0.4	detected but not recurrent	parthenogenetic
chr1	38838437	zygote	chr1_38838437	zygote@parthenogenetic	1	4	0.25	detected but not recurrent	parthenogenetic
chr1	42178550	zygote	chr1_42178550	zygote@androgenetic	1	4	0.25	detected but not recurrent	androgenetic
chr1	47250575	zygote	chr1_47250575	zygote@androgenetic	1	4	0.25	detected but not recurrent	androgenetic
chr1	47250653	zygote	chr1_47250653	zygote@androgenetic	1	4	0.25	detected but not recurrent	androgenetic
chr1	47250656	zygote	chr1_47250656	zygote@androgenetic	1	4	0.25	detected but not recurrent	androgenetic
chr1	47250766	zygote	chr1_47250766	zygote@androgenetic	1	4	0.25	detected but not recurrent	androgenetic
chr1	52894094	2-cell	chr1_52894094	2-cell@parthenogenetic	4	10	0.4	detected but not recurrent	parthenogenetic
chr1	67000205	zygote	chr1_67000205	zygote@androgenetic	1	4	0.25	detected but not recurrent	androgenetic
chr1	67000205	zygote	chr1_67000205	zygote@parthenogenetic	1	4	0.25	detected but not recurrent	parthenogenetic
chr1	84926010	zygote	chr1_84926010	zygote@parthenogenetic				not detected	parthenogenetic
chr1	86703045	2-cell	chr1_86703045	2-cell@parthenogenetic	1	10	0.1	detected but not recurrent	parthenogenetic
chr1	93887741	zygote	chr1_93887741	zygote@androgenetic	1	4	0.25	detected but not recurrent	androgenetic
chr1	100978016	zygote	chr1_100978016	zygote@parthenogenetic	1	4	0.25	detected but not recurrent	parthenogenetic
chr1	109602944	zygote	chr1_109602944	zygote@parthenogenetic	1	4	0.25	detected but not recurrent	parthenogenetic
chr1	109602945	zygote	chr1_109602945	zygote@parthenogenetic				not detected	parthenogenetic
chr1	109602961	zygote	chr1_109602961	zygote@parthenogenetic				not detected	parthenogenetic
chr1	114770356	zygote	chr1_114770356	zygote@parthenogenetic	1	4	0.25	detected but not recurrent	parthenogenetic
chr1	117111865	zygote	chr1_117111865	zygote@parthenogenetic	1	4	0.25	detected but not recurrent	parthenogenetic
chr1	149941560	2-cell	chr1_149941560	2-cell@parthenogenetic	3	10	0.3	detected but not recurrent	parthenogenetic
chr1	149941767	zygote	chr1_149941767	zygote@androgenetic	1	4	0.25	detected but not recurrent	androgenetic
chr1	151731222	2-cell	chr1_151731222	2-cell@parthenogenetic	4	10	0.4	detected but not recurrent	parthenogenetic
chr1	160289729	zygote	chr1_160289729	zygote@androgenetic				not detected	androgenetic
chr1	160289742	zygote	chr1_160289742	zygote@androgenetic	1	4	0.25	detected but not recurrent	androgenetic
chr1	160289870	zygote	chr1_160289870	zygote@androgenetic				not detected	androgenetic
chr1	160996644	8-cell	chr1_160996644	8-cell@androgenetic	11	23	0.478260869565217	detected but not recurrent	androgenetic
chr1	160996644	8-cell	chr1_160996644	8-cell@parthenogenetic	5	21	0.238095238095238	detected but not recurrent	parthenogenetic
chr1	160998043	8-cell	chr1_160998043	8-cell@androgenetic	10	23	0.434782608695652	detected but not recurrent	androgenetic
chr1	160998043	8-cell	chr1_160998043	8-cell@parthenogenetic	9	21	0.428571428571429	detected but not recurrent	parthenogenetic
chr1	166996927	zygote	chr1_166996927	zygote@androgenetic	1	4	0.25	detected but not recurrent	androgenetic
chr1	166996927	zygote	chr1_166996927	zygote@parthenogenetic	1	4	0.25	detected but not recurrent	parthenogenetic
chr1	166996956	zygote	chr1_166996956	zygote@androgenetic	1	4	0.25	detected but not recurrent	androgenetic
chr1	166996956	zygote	chr1_166996956	zygote@parthenogenetic	1	4	0.25	detected but not recurrent	parthenogenetic
chr1	166997011	zygote	chr1_166997011	zygote@androgenetic	1	4	0.25	detected but not recurrent	androgenetic
chr1	166997011	zygote	chr1_166997011	zygote@parthenogenetic	1	4	0.25	detected but not recurrent	parthenogenetic
chr1	166997017	zygote	chr1_166997017	zygote@androgenetic	1	4	0.25	detected but not recurrent	androgenetic
chr1	166997017	zygote	chr1_166997017	zygote@parthenogenetic	1	4	0.25	detected but not recurrent	parthenogenetic
chr1	166997087	zygote	chr1_166997087	zygote@androgenetic	1	4	0.25	detected but not recurrent	androgenetic
chr1	166997088	zygote	chr1_166997088	zygote@androgenetic				not detected	androgenetic
chr1	166997088	zygote	chr1_166997088	zygote@parthenogenetic	1	4	0.25	detected but not recurrent	parthenogenetic
chr1	166997100	zygote	chr1_166997100	zygote@androgenetic	1	4	0.25	detected but not recurrent	androgenetic
chr1	166997100	zygote	chr1_166997100	zygote@parthenogenetic				not detected	parthenogenetic
chr1	173800132	2-cell	chr1_173800132	2-cell@parthenogenetic	4	10	0.4	detected but not recurrent	parthenogenetic
chr1	179919208	zygote	chr1_179919208	zygote@androgenetic	1	4	0.25	detected but not recurrent	androgenetic
chr1	189440999	zygote	chr1_189440999	zygote@parthenogenetic	1	4	0.25	detected but not recurrent	parthenogenetic
chr1	189441061	zygote	chr1_189441061	zygote@androgenetic	1	4	0.25	detected but not recurrent	androgenetic
chr1	189441061	zygote	chr1_189441061	zygote@parthenogenetic	1	4	0.25	detected but not recurrent	parthenogenetic
chr1	189441075	zygote	chr1_189441075	zygote@androgenetic	1	4	0.25	detected but not recurrent	androgenetic
chr1	189441173	zygote	chr1_189441173	zygote@androgenetic	1	4	0.25	detected but not recurrent	androgenetic
chr1	189441571	zygote	chr1_189441571	zygote@parthenogenetic	1	4	0.25	detected but not recurrent	parthenogenetic
chr1	200253181	2-cell	chr1_200253181	2-cell@androgenetic	3	8	0.375	detected but not recurrent	androgenetic
chr1	200253194	2-cell	chr1_200253194	2-cell@androgenetic	3	8	0.375	detected but not recurrent	androgenetic
chr1	200253195	2-cell	chr1_200253195	2-cell@androgenetic	3	8	0.375	detected but not recurrent	androgenetic
chr1	200253304	2-cell	chr1_200253304	2-cell@androgenetic	3	8	0.375	detected but not recurrent	androgenetic
chr1	202879253	zygote	chr1_202879253	zygote@parthenogenetic	1	4	0.25	detected but not recurrent	parthenogenetic
chr1	205769702	zygote	chr1_205769702	zygote@androgenetic	1	4	0.25	detected but not recurrent	androgenetic
chr1	205769702	zygote	chr1_205769702	zygote@parthenogenetic	1	4	0.25	detected but not recurrent	parthenogenetic
chr1	214356231	2-cell	chr1_214356231	2-cell@androgenetic	3	8	0.375	detected but not recurrent	androgenetic
chr1	214356231	2-cell	chr1_214356231	2-cell@parthenogenetic	3	10	0.3	detected but not recurrent	parthenogenetic
chr1	220058843	4-cell	chr1_220058843	4-cell@androgenetic	4	10	0.4	detected but not recurrent	androgenetic
chr1	222558153	zygote	chr1_222558153	zygote@parthenogenetic	1	4	0.25	detected but not recurrent	parthenogenetic
chr1	226226424	8-cell	chr1_226226424	8-cell@androgenetic	6	23	0.260869565217391	detected but not recurrent	androgenetic
chr1	235131445	zygote	chr1_235131445	zygote@androgenetic				not detected	androgenetic
chr10	12120965	zygote	chr10_12120965	zygote@androgenetic				not detected	androgenetic
chr10	16751139	2-cell	chr10_16751139	2-cell@parthenogenetic	4	10	0.4	detected but not recurrent	parthenogenetic
chr10	54062140	zygote	chr10_54062140	zygote@androgenetic	1	4	0.25	detected but not recurrent	androgenetic
chr10	60465175	zygote	chr10_60465175	zygote@androgenetic	1	4	0.25	detected but not recurrent	androgenetic
chr10	102449864	2-cell	chr10_102449864	2-cell@androgenetic	3	8	0.375	detected but not recurrent	androgenetic
chr10	102512947	2-cell	chr10_102512947	2-cell@androgenetic	1	8	0.125	detected but not recurrent	androgenetic
chr10	102512947	2-cell	chr10_102512947	2-cell@parthenogenetic	4	10	0.4	detected but not recurrent	parthenogenetic
chr10	104126016	4-cell	chr10_104126016	4-cell@parthenogenetic	5	11	0.454545454545455	detected but not recurrent	parthenogenetic
chr10	104126016	zygote	chr10_104126016	zygote@parthenogenetic	1	4	0.25	detected but not recurrent	parthenogenetic
chr10	107911359	4-cell	chr10_107911359	4-cell@parthenogenetic	4	11	0.363636363636364	detected but not recurrent	parthenogenetic
chr10	114228829	4-cell	chr10_114228829	4-cell@androgenetic	4	10	0.4	detected but not recurrent	androgenetic
chr10	116665180	zygote	chr10_116665180	zygote@androgenetic	1	4	0.25	detected but not recurrent	androgenetic
chr10	120759991	2-cell	chr10_120759991	2-cell@parthenogenetic	1	10	0.1	detected but not recurrent	parthenogenetic
chr11	4574584	zygote	chr11_4574584	zygote@parthenogenetic	1	4	0.25	detected but not recurrent	parthenogenetic
chr11	5611480	zygote	chr11_5611480	zygote@androgenetic	1	4	0.25	detected but not recurrent	androgenetic
chr11	5611534	zygote	chr11_5611534	zygote@androgenetic	1	4	0.25	detected but not recurrent	androgenetic
chr11	9750230	zygote	chr11_9750230	zygote@androgenetic	1	4	0.25	detected but not recurrent	androgenetic
chr11	44060734	zygote	chr11_44060734	zygote@parthenogenetic	1	4	0.25	detected but not recurrent	parthenogenetic
chr11	65040095	2-cell	chr11_65040095	2-cell@parthenogenetic	4	10	0.4	detected but not recurrent	parthenogenetic
chr11	89719766	4-cell	chr11_89719766	4-cell@androgenetic	4	10	0.4	detected but not recurrent	androgenetic
chr11	89719766	zygote	chr11_89719766	zygote@parthenogenetic	1	4	0.25	detected but not recurrent	parthenogenetic
chr11	94308243	zygote	chr11_94308243	zygote@androgenetic				not detected	androgenetic
chr11	94308243	zygote	chr11_94308243	zygote@parthenogenetic				not detected	parthenogenetic
chr11	99867938	zygote	chr11_99867938	zygote@parthenogenetic	1	4	0.25	detected but not recurrent	parthenogenetic
chr11	99867959	zygote	chr11_99867959	zygote@androgenetic	1	4	0.25	detected but not recurrent	androgenetic
chr11	99867959	zygote	chr11_99867959	zygote@parthenogenetic				not detected	parthenogenetic
chr11	106185720	zygote	chr11_106185720	zygote@parthenogenetic	1	4	0.25	detected but not recurrent	parthenogenetic
chr11	106771692	zygote	chr11_106771692	zygote@androgenetic				not detected	androgenetic
chr11	106771692	zygote	chr11_106771692	zygote@parthenogenetic	1	4	0.25	detected but not recurrent	parthenogenetic
chr11	108694625	zygote	chr11_108694625	zygote@parthenogenetic	1	4	0.25	detected but not recurrent	parthenogenetic
chr11	108694626	zygote	chr11_108694626	zygote@parthenogenetic	1	4	0.25	detected but not recurrent	parthenogenetic
chr11	108694760	zygote	chr11_108694760	zygote@parthenogenetic	1	4	0.25	detected but not recurrent	parthenogenetic
chr11	111500059	2-cell	chr11_111500059	2-cell@parthenogenetic	4	10	0.4	detected but not recurrent	parthenogenetic
chr11	111500059	4-cell	chr11_111500059	4-cell@parthenogenetic	4	11	0.363636363636364	detected but not recurrent	parthenogenetic
chr11	119412784	2-cell	chr11_119412784	2-cell@parthenogenetic	4	10	0.4	detected but not recurrent	parthenogenetic
chr11	125656300	2-cell	chr11_125656300	2-cell@androgenetic	2	8	0.25	detected but not recurrent	androgenetic
chr11	125656300	2-cell	chr11_125656300	2-cell@parthenogenetic	4	10	0.4	detected but not recurrent	parthenogenetic
chr11	125675961	zygote	chr11_125675961	zygote@androgenetic	1	4	0.25	detected but not recurrent	androgenetic
chr11	125676008	zygote	chr11_125676008	zygote@androgenetic	1	4	0.25	detected but not recurrent	androgenetic
chr11	125676091	2-cell	chr11_125676091	2-cell@androgenetic	2	8	0.25	detected but not recurrent	androgenetic
chr11	125676091	zygote	chr11_125676091	zygote@androgenetic				not detected	androgenetic
chr11	125676117	zygote	chr11_125676117	zygote@androgenetic				not detected	androgenetic
chr11	125676117	zygote	chr11_125676117	zygote@parthenogenetic				not detected	parthenogenetic
chr11	129900455	zygote	chr11_129900455	zygote@parthenogenetic	1	4	0.25	detected but not recurrent	parthenogenetic
chr11	129942091	zygote	chr11_129942091	zygote@androgenetic	1	4	0.25	detected but not recurrent	androgenetic
chr12	12329762	2-cell	chr12_12329762	2-cell@parthenogenetic	4	10	0.4	detected but not recurrent	parthenogenetic
chr12	12469098	2-cell	chr12_12469098	2-cell@parthenogenetic	4	10	0.4	detected but not recurrent	parthenogenetic
chr12	29485153	zygote	chr12_29485153	zygote@parthenogenetic	1	4	0.25	detected but not recurrent	parthenogenetic
chr12	42441734	2-cell	chr12_42441734	2-cell@androgenetic	3	8	0.375	detected but not recurrent	androgenetic
chr12	42441734	zygote	chr12_42441734	zygote@parthenogenetic	1	4	0.25	detected but not recurrent	parthenogenetic
chr12	48148891	zygote	chr12_48148891	zygote@parthenogenetic	1	4	0.25	detected but not recurrent	parthenogenetic
chr12	54240522	zygote	chr12_54240522	zygote@parthenogenetic	1	4	0.25	detected but not recurrent	parthenogenetic
chr12	64714107	zygote	chr12_64714107	zygote@androgenetic	1	4	0.25	detected but not recurrent	androgenetic
chr12	71786184	zygote	chr12_71786184	zygote@parthenogenetic	1	4	0.25	detected but not recurrent	parthenogenetic
chr12	100432130	4-cell	chr12_100432130	4-cell@parthenogenetic	5	11	0.454545454545455	detected but not recurrent	parthenogenetic
chr12	100432130	zygote	chr12_100432130	zygote@androgenetic	1	4	0.25	detected but not recurrent	androgenetic
chr12	100432168	zygote	chr12_100432168	zygote@parthenogenetic	1	4	0.25	detected but not recurrent	parthenogenetic
chr12	100432202	2-cell	chr12_100432202	2-cell@parthenogenetic	4	10	0.4	detected but not recurrent	parthenogenetic
chr12	100432225	2-cell	chr12_100432225	2-cell@parthenogenetic	4	10	0.4	detected but not recurrent	parthenogenetic
chr12	100561141	zygote	chr12_100561141	zygote@androgenetic	1	4	0.25	detected but not recurrent	androgenetic
chr12	100561142	zygote	chr12_100561142	zygote@androgenetic				not detected	androgenetic
chr12	100561156	zygote	chr12_100561156	zygote@androgenetic	1	4	0.25	detected but not recurrent	androgenetic
chr12	100561295	zygote	chr12_100561295	zygote@androgenetic	1	4	0.25	detected but not recurrent	androgenetic
chr12	101386399	zygote	chr12_101386399	zygote@parthenogenetic	1	4	0.25	detected but not recurrent	parthenogenetic
chr12	105472210	2-cell	chr12_105472210	2-cell@androgenetic	3	8	0.375	detected but not recurrent	androgenetic
chr12	109449470	zygote	chr12_109449470	zygote@androgenetic	1	4	0.25	detected but not recurrent	androgenetic
chr12	109449482	zygote	chr12_109449482	zygote@androgenetic	1	4	0.25	detected but not recurrent	androgenetic
chr12	109449483	zygote	chr12_109449483	zygote@androgenetic	1	4	0.25	detected but not recurrent	androgenetic
chr12	109449559	zygote	chr12_109449559	zygote@androgenetic	1	4	0.25	detected but not recurrent	androgenetic
chr12	109449614	zygote	chr12_109449614	zygote@androgenetic	1	4	0.25	detected but not recurrent	androgenetic
chr12	111218323	2-cell	chr12_111218323	2-cell@androgenetic	3	8	0.375	detected but not recurrent	androgenetic
chr12	120762864	2-cell	chr12_120762864	2-cell@androgenetic	2	8	0.25	detected but not recurrent	androgenetic
chr12	122144767	2-cell	chr12_122144767	2-cell@androgenetic	2	8	0.25	detected but not recurrent	androgenetic
chr12	122144767	zygote	chr12_122144767	zygote@androgenetic	1	4	0.25	detected but not recurrent	androgenetic
chr12	132722531	4-cell	chr12_132722531	4-cell@parthenogenetic	4	11	0.363636363636364	detected but not recurrent	parthenogenetic
chr13	19672324	zygote	chr13_19672324	zygote@parthenogenetic	1	4	0.25	detected but not recurrent	parthenogenetic
chr13	19672405	zygote	chr13_19672405	zygote@parthenogenetic	1	4	0.25	detected but not recurrent	parthenogenetic
chr13	25340712	zygote	chr13_25340712	zygote@androgenetic				not detected	androgenetic
chr13	30207659	2-cell	chr13_30207659	2-cell@parthenogenetic	4	10	0.4	detected but not recurrent	parthenogenetic
chr13	52689691	zygote	chr13_52689691	zygote@parthenogenetic	1	4	0.25	detected but not recurrent	parthenogenetic
chr13	87496826	2-cell	chr13_87496826	2-cell@androgenetic	3	8	0.375	detected but not recurrent	androgenetic
chr13	87496826	zygote	chr13_87496826	zygote@parthenogenetic	1	4	0.25	detected but not recurrent	parthenogenetic
chr13	87496867	2-cell	chr13_87496867	2-cell@androgenetic	3	8	0.375	detected but not recurrent	androgenetic
chr13	87496867	2-cell	chr13_87496867	2-cell@parthenogenetic	3	10	0.3	detected but not recurrent	parthenogenetic
chr13	89427794	zygote	chr13_89427794	zygote@parthenogenetic	1	4	0.25	detected but not recurrent	parthenogenetic
chr13	100086689	zygote	chr13_100086689	zygote@androgenetic	1	4	0.25	detected but not recurrent	androgenetic
chr13	112620695	zygote	chr13_112620695	zygote@androgenetic	1	4	0.25	detected but not recurrent	androgenetic
chr13	112620695	zygote	chr13_112620695	zygote@parthenogenetic	1	4	0.25	detected but not recurrent	parthenogenetic
chr13	112620941	zygote	chr13_112620941	zygote@androgenetic	1	4	0.25	detected but not recurrent	androgenetic
chr13	112621008	zygote	chr13_112621008	zygote@androgenetic	1	4	0.25	detected but not recurrent	androgenetic
chr13	112621024	zygote	chr13_112621024	zygote@androgenetic	1	4	0.25	detected but not recurrent	androgenetic
chr13	112621162	zygote	chr13_112621162	zygote@androgenetic	1	4	0.25	detected but not recurrent	androgenetic
chr14	22972906	8-cell	chr14_22972906	8-cell@parthenogenetic	3	21	0.142857142857143	detected but not recurrent	parthenogenetic
chr14	31896643	2-cell	chr14_31896643	2-cell@parthenogenetic	3	10	0.3	detected but not recurrent	parthenogenetic
chr14	31896662	2-cell	chr14_31896662	2-cell@parthenogenetic	2	10	0.2	detected but not recurrent	parthenogenetic
chr14	31896663	2-cell	chr14_31896663	2-cell@parthenogenetic	4	10	0.4	detected but not recurrent	parthenogenetic
chr14	31896692	2-cell	chr14_31896692	2-cell@parthenogenetic	4	10	0.4	detected but not recurrent	parthenogenetic
chr14	31896720	2-cell	chr14_31896720	2-cell@parthenogenetic	4	10	0.4	detected but not recurrent	parthenogenetic
chr14	31896746	2-cell	chr14_31896746	2-cell@parthenogenetic	4	10	0.4	detected but not recurrent	parthenogenetic
chr14	31896746	zygote	chr14_31896746	zygote@androgenetic	1	4	0.25	detected but not recurrent	androgenetic
chr14	31896763	2-cell	chr14_31896763	2-cell@parthenogenetic				not detected	parthenogenetic
chr14	31896813	2-cell	chr14_31896813	2-cell@parthenogenetic	3	10	0.3	detected but not recurrent	parthenogenetic
chr14	31896835	2-cell	chr14_31896835	2-cell@parthenogenetic	3	10	0.3	detected but not recurrent	parthenogenetic
chr14	31896844	2-cell	chr14_31896844	2-cell@androgenetic	1	8	0.125	detected but not recurrent	androgenetic
chr14	31896844	2-cell	chr14_31896844	2-cell@parthenogenetic	2	10	0.2	detected but not recurrent	parthenogenetic
chr14	31896844	zygote	chr14_31896844	zygote@parthenogenetic	1	4	0.25	detected but not recurrent	parthenogenetic
chr14	55162461	zygote	chr14_55162461	zygote@parthenogenetic	1	4	0.25	detected but not recurrent	parthenogenetic
chr14	55162567	zygote	chr14_55162567	zygote@parthenogenetic	1	4	0.25	detected but not recurrent	parthenogenetic
chr14	67652842	zygote	chr14_67652842	zygote@androgenetic	1	4	0.25	detected but not recurrent	androgenetic
chr14	70369354	zygote	chr14_70369354	zygote@androgenetic	1	4	0.25	detected but not recurrent	androgenetic
chr14	72805266	2-cell	chr14_72805266	2-cell@parthenogenetic	4	10	0.4	detected but not recurrent	parthenogenetic
chr14	72805308	zygote	chr14_72805308	zygote@androgenetic	1	4	0.25	detected but not recurrent	androgenetic
chr14	72805358	zygote	chr14_72805358	zygote@androgenetic	1	4	0.25	detected but not recurrent	androgenetic
chr14	92163021	zygote	chr14_92163021	zygote@androgenetic	1	4	0.25	detected but not recurrent	androgenetic
chr14	92163165	zygote	chr14_92163165	zygote@androgenetic	1	4	0.25	detected but not recurrent	androgenetic
chr14	103475691	2-cell	chr14_103475691	2-cell@androgenetic	2	8	0.25	detected but not recurrent	androgenetic
chr14	103475691	2-cell	chr14_103475691	2-cell@parthenogenetic	2	10	0.2	detected but not recurrent	parthenogenetic
chr14	103590590	4-cell	chr14_103590590	4-cell@androgenetic	3	10	0.3	detected but not recurrent	androgenetic
chr14	103590590	4-cell	chr14_103590590	4-cell@parthenogenetic	5	11	0.454545454545455	detected but not recurrent	parthenogenetic
chr14	103590590	zygote	chr14_103590590	zygote@androgenetic				not detected	androgenetic
chr14	103590612	zygote	chr14_103590612	zygote@androgenetic	1	4	0.25	detected but not recurrent	androgenetic
chr14	103590613	zygote	chr14_103590613	zygote@androgenetic	1	4	0.25	detected but not recurrent	androgenetic
chr14	103590667	zygote	chr14_103590667	zygote@androgenetic				not detected	androgenetic
chr14	103590740	zygote	chr14_103590740	zygote@androgenetic	1	4	0.25	detected but not recurrent	androgenetic
chr15	23435714	zygote	chr15_23435714	zygote@parthenogenetic	1	4	0.25	detected but not recurrent	parthenogenetic
chr15	27332260	zygote	chr15_27332260	zygote@androgenetic	1	4	0.25	detected but not recurrent	androgenetic
chr15	27332266	2-cell	chr15_27332266	2-cell@parthenogenetic	4	10	0.4	detected but not recurrent	parthenogenetic
chr15	34372433	2-cell	chr15_34372433	2-cell@androgenetic	3	8	0.375	detected but not recurrent	androgenetic
chr15	34980522	zygote	chr15_34980522	zygote@androgenetic				not detected	androgenetic
chr15	34980534	zygote	chr15_34980534	zygote@androgenetic				not detected	androgenetic
chr15	34980534	zygote	chr15_34980534	zygote@parthenogenetic	1	4	0.25	detected but not recurrent	parthenogenetic
chr15	38715399	zygote	chr15_38715399	zygote@parthenogenetic				not detected	parthenogenetic
chr15	40418579	zygote	chr15_40418579	zygote@parthenogenetic	1	4	0.25	detected but not recurrent	parthenogenetic
chr15	40418931	2-cell	chr15_40418931	2-cell@parthenogenetic	4	10	0.4	detected but not recurrent	parthenogenetic
chr15	40664125	zygote	chr15_40664125	zygote@androgenetic	1	4	0.25	detected but not recurrent	androgenetic
chr15	41280794	zygote	chr15_41280794	zygote@parthenogenetic	1	4	0.25	detected but not recurrent	parthenogenetic
chr15	44976146	2-cell	chr15_44976146	2-cell@parthenogenetic	4	10	0.4	detected but not recurrent	parthenogenetic
chr15	44976146	zygote	chr15_44976146	zygote@parthenogenetic	1	4	0.25	detected but not recurrent	parthenogenetic
chr15	55218960	zygote	chr15_55218960	zygote@androgenetic	1	4	0.25	detected but not recurrent	androgenetic
chr15	55218960	zygote	chr15_55218960	zygote@parthenogenetic	1	4	0.25	detected but not recurrent	parthenogenetic
chr15	55219015	2-cell	chr15_55219015	2-cell@parthenogenetic	4	10	0.4	detected but not recurrent	parthenogenetic
chr15	55618043	zygote	chr15_55618043	zygote@androgenetic				not detected	androgenetic
chr15	65117616	2-cell	chr15_65117616	2-cell@androgenetic	2	8	0.25	detected but not recurrent	androgenetic
chr15	65117623	2-cell	chr15_65117623	2-cell@androgenetic	2	8	0.25	detected but not recurrent	androgenetic
chr15	65149234	zygote	chr15_65149234	zygote@parthenogenetic	1	4	0.25	detected but not recurrent	parthenogenetic
chr15	65149308	zygote	chr15_65149308	zygote@androgenetic	1	4	0.25	detected but not recurrent	androgenetic
chr15	75370155	zygote	chr15_75370155	zygote@parthenogenetic	1	4	0.25	detected but not recurrent	parthenogenetic
chr15	75370156	zygote	chr15_75370156	zygote@parthenogenetic	1	4	0.25	detected but not recurrent	parthenogenetic
chr15	77284996	zygote	chr15_77284996	zygote@parthenogenetic	1	4	0.25	detected but not recurrent	parthenogenetic
chr15	89196722	2-cell	chr15_89196722	2-cell@parthenogenetic	2	10	0.2	detected but not recurrent	parthenogenetic
chr15	98423331	4-cell	chr15_98423331	4-cell@parthenogenetic	5	11	0.454545454545455	detected but not recurrent	parthenogenetic
chr15	98984291	2-cell	chr15_98984291	2-cell@androgenetic	2	8	0.25	detected but not recurrent	androgenetic
chr15	98984291	2-cell	chr15_98984291	2-cell@parthenogenetic	3	10	0.3	detected but not recurrent	parthenogenetic
chr15	101176762	zygote	chr15_101176762	zygote@androgenetic	1	4	0.25	detected but not recurrent	androgenetic
chr15	101176782	zygote	chr15_101176782	zygote@androgenetic	1	4	0.25	detected but not recurrent	androgenetic
chr16	9404625	zygote	chr16_9404625	zygote@parthenogenetic				not detected	parthenogenetic
chr16	10482756	zygote	chr16_10482756	zygote@androgenetic	1	4	0.25	detected but not recurrent	androgenetic
chr16	18808390	zygote	chr16_18808390	zygote@androgenetic	1	4	0.25	detected but not recurrent	androgenetic
chr16	18808390	zygote	chr16_18808390	zygote@parthenogenetic	1	4	0.25	detected but not recurrent	parthenogenetic
chr16	22229538	2-cell	chr16_22229538	2-cell@androgenetic	3	8	0.375	detected but not recurrent	androgenetic
chr16	22229538	2-cell	chr16_22229538	2-cell@parthenogenetic	3	10	0.3	detected but not recurrent	parthenogenetic
chr16	22284304	zygote	chr16_22284304	zygote@parthenogenetic	1	4	0.25	detected but not recurrent	parthenogenetic
chr16	22284398	4-cell	chr16_22284398	4-cell@parthenogenetic	5	11	0.454545454545455	detected but not recurrent	parthenogenetic
chr16	22284509	zygote	chr16_22284509	zygote@parthenogenetic	1	4	0.25	detected but not recurrent	parthenogenetic
chr16	22285974	zygote	chr16_22285974	zygote@parthenogenetic	1	4	0.25	detected but not recurrent	parthenogenetic
chr16	28965777	zygote	chr16_28965777	zygote@androgenetic	1	4	0.25	detected but not recurrent	androgenetic
chr16	28965777	zygote	chr16_28965777	zygote@parthenogenetic				not detected	parthenogenetic
chr16	28965970	zygote	chr16_28965970	zygote@androgenetic	1	4	0.25	detected but not recurrent	androgenetic
chr16	28966399	zygote	chr16_28966399	zygote@androgenetic	1	4	0.25	detected but not recurrent	androgenetic
chr16	46581030	zygote	chr16_46581030	zygote@parthenogenetic	1	4	0.25	detected but not recurrent	parthenogenetic
chr16	69327305	zygote	chr16_69327305	zygote@androgenetic	1	4	0.25	detected but not recurrent	androgenetic
chr16	69327386	zygote	chr16_69327386	zygote@androgenetic	1	4	0.25	detected but not recurrent	androgenetic
chr16	69327387	zygote	chr16_69327387	zygote@androgenetic	1	4	0.25	detected but not recurrent	androgenetic
chr16	69356500	zygote	chr16_69356500	zygote@androgenetic				not detected	androgenetic
chr16	69356607	zygote	chr16_69356607	zygote@parthenogenetic	1	4	0.25	detected but not recurrent	parthenogenetic
chr16	69463035	zygote	chr16_69463035	zygote@parthenogenetic	1	4	0.25	detected but not recurrent	parthenogenetic
chr16	71473811	zygote	chr16_71473811	zygote@androgenetic	1	4	0.25	detected but not recurrent	androgenetic
chr16	71473856	zygote	chr16_71473856	zygote@androgenetic	1	4	0.25	detected but not recurrent	androgenetic
chr16	71473862	zygote	chr16_71473862	zygote@androgenetic				not detected	androgenetic
chr16	75598761	zygote	chr16_75598761	zygote@androgenetic	1	4	0.25	detected but not recurrent	androgenetic
chr16	75598791	zygote	chr16_75598791	zygote@parthenogenetic	1	4	0.25	detected but not recurrent	parthenogenetic
chr16	76803880	2-cell	chr16_76803880	2-cell@androgenetic	2	8	0.25	detected but not recurrent	androgenetic
chr16	76803880	2-cell	chr16_76803880	2-cell@parthenogenetic	4	10	0.4	detected but not recurrent	parthenogenetic
chr16	81060282	2-cell	chr16_81060282	2-cell@parthenogenetic	3	10	0.3	detected but not recurrent	parthenogenetic
chr16	81060433	2-cell	chr16_81060433	2-cell@parthenogenetic	3	10	0.3	detected but not recurrent	parthenogenetic
chr16	84027095	zygote	chr16_84027095	zygote@androgenetic	1	4	0.25	detected but not recurrent	androgenetic
chr16	84027107	2-cell	chr16_84027107	2-cell@parthenogenetic	4	10	0.4	detected but not recurrent	parthenogenetic
chr16	84027107	zygote	chr16_84027107	zygote@androgenetic				not detected	androgenetic
chr16	84027108	zygote	chr16_84027108	zygote@androgenetic				not detected	androgenetic
chr16	84027187	zygote	chr16_84027187	zygote@androgenetic	1	4	0.25	detected but not recurrent	androgenetic
chr16	84027228	zygote	chr16_84027228	zygote@androgenetic				not detected	androgenetic
chr16	84027228	zygote	chr16_84027228	zygote@parthenogenetic	1	4	0.25	detected but not recurrent	parthenogenetic
chr16	84027238	zygote	chr16_84027238	zygote@androgenetic	1	4	0.25	detected but not recurrent	androgenetic
chr16	84122450	zygote	chr16_84122450	zygote@parthenogenetic				not detected	parthenogenetic
chr16	84122598	zygote	chr16_84122598	zygote@parthenogenetic	1	4	0.25	detected but not recurrent	parthenogenetic
chr16	84122603	zygote	chr16_84122603	zygote@parthenogenetic	1	4	0.25	detected but not recurrent	parthenogenetic
chr16	84250214	2-cell	chr16_84250214	2-cell@androgenetic	3	8	0.375	detected but not recurrent	androgenetic
chr16	84250214	2-cell	chr16_84250214	2-cell@parthenogenetic	4	10	0.4	detected but not recurrent	parthenogenetic
chr16	84250348	2-cell	chr16_84250348	2-cell@parthenogenetic	4	10	0.4	detected but not recurrent	parthenogenetic
chr16	84250426	2-cell	chr16_84250426	2-cell@androgenetic	1	8	0.125	detected but not recurrent	androgenetic
chr16	89817322	2-cell	chr16_89817322	2-cell@androgenetic	3	8	0.375	detected but not recurrent	androgenetic
chr17	1780760	2-cell	chr17_1780760	2-cell@androgenetic	1	8	0.125	detected but not recurrent	androgenetic
chr17	1780760	2-cell	chr17_1780760	2-cell@parthenogenetic	4	10	0.4	detected but not recurrent	parthenogenetic
chr17	1781058	2-cell	chr17_1781058	2-cell@parthenogenetic	4	10	0.4	detected but not recurrent	parthenogenetic
chr17	1781148	2-cell	chr17_1781148	2-cell@parthenogenetic	4	10	0.4	detected but not recurrent	parthenogenetic
chr17	1781171	2-cell	chr17_1781171	2-cell@androgenetic	1	8	0.125	detected but not recurrent	androgenetic
chr17	1781171	2-cell	chr17_1781171	2-cell@parthenogenetic	4	10	0.4	detected but not recurrent	parthenogenetic
chr17	1781193	2-cell	chr17_1781193	2-cell@androgenetic	3	8	0.375	detected but not recurrent	androgenetic
chr17	1781193	2-cell	chr17_1781193	2-cell@parthenogenetic	4	10	0.4	detected but not recurrent	parthenogenetic
chr17	3435618	4-cell	chr17_3435618	4-cell@parthenogenetic	4	11	0.363636363636364	detected but not recurrent	parthenogenetic
chr17	3435619	4-cell	chr17_3435619	4-cell@parthenogenetic	2	11	0.181818181818182	detected but not recurrent	parthenogenetic
chr17	3435619	zygote	chr17_3435619	zygote@parthenogenetic	1	4	0.25	detected but not recurrent	parthenogenetic
chr17	4557834	2-cell	chr17_4557834	2-cell@androgenetic	3	8	0.375	detected but not recurrent	androgenetic
chr17	4557834	2-cell	chr17_4557834	2-cell@parthenogenetic	4	10	0.4	detected but not recurrent	parthenogenetic
chr17	4563908	2-cell	chr17_4563908	2-cell@androgenetic	2	8	0.25	detected but not recurrent	androgenetic
chr17	4563908	2-cell	chr17_4563908	2-cell@parthenogenetic	3	10	0.3	detected but not recurrent	parthenogenetic
chr17	7668682	zygote	chr17_7668682	zygote@parthenogenetic	1	4	0.25	detected but not recurrent	parthenogenetic
chr17	9499670	zygote	chr17_9499670	zygote@parthenogenetic	1	4	0.25	detected but not recurrent	parthenogenetic
chr17	9914294	zygote	chr17_9914294	zygote@parthenogenetic	1	4	0.25	detected but not recurrent	parthenogenetic
chr17	16383291	zygote	chr17_16383291	zygote@androgenetic	1	4	0.25	detected but not recurrent	androgenetic
chr17	16384101	zygote	chr17_16384101	zygote@parthenogenetic				not detected	parthenogenetic
chr17	17201737	2-cell	chr17_17201737	2-cell@parthenogenetic	3	10	0.3	detected but not recurrent	parthenogenetic
chr17	30999388	zygote	chr17_30999388	zygote@androgenetic	1	4	0.25	detected but not recurrent	androgenetic
chr17	40280213	zygote	chr17_40280213	zygote@parthenogenetic	1	4	0.25	detected but not recurrent	parthenogenetic
chr17	40280214	zygote	chr17_40280214	zygote@parthenogenetic	1	4	0.25	detected but not recurrent	parthenogenetic
chr17	40280348	zygote	chr17_40280348	zygote@parthenogenetic	1	4	0.25	detected but not recurrent	parthenogenetic
chr17	40280394	4-cell	chr17_40280394	4-cell@parthenogenetic	5	11	0.454545454545455	detected but not recurrent	parthenogenetic
chr17	40302630	zygote	chr17_40302630	zygote@androgenetic	1	4	0.25	detected but not recurrent	androgenetic
chr17	41851347	zygote	chr17_41851347	zygote@parthenogenetic	1	4	0.25	detected but not recurrent	parthenogenetic
chr17	41851359	zygote	chr17_41851359	zygote@parthenogenetic	1	4	0.25	detected but not recurrent	parthenogenetic
chr17	46941860	zygote	chr17_46941860	zygote@androgenetic				not detected	androgenetic
chr17	51553446	zygote	chr17_51553446	zygote@androgenetic	1	4	0.25	detected but not recurrent	androgenetic
chr17	57167411	4-cell	chr17_57167411	4-cell@androgenetic	3	10	0.3	detected but not recurrent	androgenetic
chr17	57167524	zygote	chr17_57167524	zygote@parthenogenetic	1	4	0.25	detected but not recurrent	parthenogenetic
chr17	59204234	2-cell	chr17_59204234	2-cell@androgenetic	3	8	0.375	detected but not recurrent	androgenetic
chr17	59204234	2-cell	chr17_59204234	2-cell@parthenogenetic	3	10	0.3	detected but not recurrent	parthenogenetic
chr17	59204275	zygote	chr17_59204275	zygote@parthenogenetic	1	4	0.25	detected but not recurrent	parthenogenetic
chr17	63592141	zygote	chr17_63592141	zygote@parthenogenetic	1	4	0.25	detected but not recurrent	parthenogenetic
chr17	64543477	2-cell	chr17_64543477	2-cell@parthenogenetic	4	10	0.4	detected but not recurrent	parthenogenetic
chr17	64543478	2-cell	chr17_64543478	2-cell@parthenogenetic	4	10	0.4	detected but not recurrent	parthenogenetic
chr17	64543541	2-cell	chr17_64543541	2-cell@parthenogenetic	4	10	0.4	detected but not recurrent	parthenogenetic
chr17	69545766	2-cell	chr17_69545766	2-cell@androgenetic	2	8	0.25	detected but not recurrent	androgenetic
chr17	69545766	2-cell	chr17_69545766	2-cell@parthenogenetic	4	10	0.4	detected but not recurrent	parthenogenetic
chr17	81061003	2-cell	chr17_81061003	2-cell@parthenogenetic	4	10	0.4	detected but not recurrent	parthenogenetic
chr17	81061004	2-cell	chr17_81061004	2-cell@parthenogenetic	4	10	0.4	detected but not recurrent	parthenogenetic
chr17	81061045	2-cell	chr17_81061045	2-cell@parthenogenetic	4	10	0.4	detected but not recurrent	parthenogenetic
chr17	81061106	2-cell	chr17_81061106	2-cell@parthenogenetic	3	10	0.3	detected but not recurrent	parthenogenetic
chr17	81672986	zygote	chr17_81672986	zygote@androgenetic	1	4	0.25	detected but not recurrent	androgenetic
chr18	212343	zygote	chr18_212343	zygote@androgenetic	1	4	0.25	detected but not recurrent	androgenetic
chr18	212343	zygote	chr18_212343	zygote@parthenogenetic	1	4	0.25	detected but not recurrent	parthenogenetic
chr18	21673332	zygote	chr18_21673332	zygote@parthenogenetic				not detected	parthenogenetic
chr18	35248771	zygote	chr18_35248771	zygote@androgenetic	1	4	0.25	detected but not recurrent	androgenetic
chr18	35248771	zygote	chr18_35248771	zygote@parthenogenetic	1	4	0.25	detected but not recurrent	parthenogenetic
chr18	36562291	zygote	chr18_36562291	zygote@parthenogenetic	1	4	0.25	detected but not recurrent	parthenogenetic
chr18	38539018	zygote	chr18_38539018	zygote@parthenogenetic	1	4	0.25	detected but not recurrent	parthenogenetic
chr18	38539108	zygote	chr18_38539108	zygote@parthenogenetic	1	4	0.25	detected but not recurrent	parthenogenetic
chr18	38540520	zygote	chr18_38540520	zygote@parthenogenetic	1	4	0.25	detected but not recurrent	parthenogenetic
chr18	38540542	4-cell	chr18_38540542	4-cell@androgenetic	4	10	0.4	detected but not recurrent	androgenetic
chr18	38545877	zygote	chr18_38545877	zygote@parthenogenetic	1	4	0.25	detected but not recurrent	parthenogenetic
chr18	38545901	8-cell	chr18_38545901	8-cell@parthenogenetic	10	21	0.476190476190476	detected but not recurrent	parthenogenetic
chr18	38545993	8-cell	chr18_38545993	8-cell@androgenetic	9	23	0.391304347826087	detected but not recurrent	androgenetic
chr18	38545993	zygote	chr18_38545993	zygote@parthenogenetic				not detected	parthenogenetic
chr18	38554941	4-cell	chr18_38554941	4-cell@parthenogenetic	5	11	0.454545454545455	detected but not recurrent	parthenogenetic
chr18	44513115	2-cell	chr18_44513115	2-cell@parthenogenetic	4	10	0.4	detected but not recurrent	parthenogenetic
chr18	46638550	zygote	chr18_46638550	zygote@androgenetic	1	4	0.25	detected but not recurrent	androgenetic
chr18	47323962	4-cell	chr18_47323962	4-cell@parthenogenetic	4	11	0.363636363636364	detected but not recurrent	parthenogenetic
chr18	49341218	zygote	chr18_49341218	zygote@parthenogenetic	1	4	0.25	detected but not recurrent	parthenogenetic
chr19	2908558	2-cell	chr19_2908558	2-cell@androgenetic	3	8	0.375	detected but not recurrent	androgenetic
chr19	2908558	zygote	chr19_2908558	zygote@androgenetic	1	4	0.25	detected but not recurrent	androgenetic
chr19	2908613	zygote	chr19_2908613	zygote@androgenetic	1	4	0.25	detected but not recurrent	androgenetic
chr19	2908684	2-cell	chr19_2908684	2-cell@androgenetic	2	8	0.25	detected but not recurrent	androgenetic
chr19	9528246	zygote	chr19_9528246	zygote@androgenetic	1	4	0.25	detected but not recurrent	androgenetic
chr19	9528246	zygote	chr19_9528246	zygote@parthenogenetic	1	4	0.25	detected but not recurrent	parthenogenetic
chr19	9528260	zygote	chr19_9528260	zygote@androgenetic	1	4	0.25	detected but not recurrent	androgenetic
chr19	10140640	2-cell	chr19_10140640	2-cell@androgenetic	3	8	0.375	detected but not recurrent	androgenetic
chr19	10140640	2-cell	chr19_10140640	2-cell@parthenogenetic	2	10	0.2	detected but not recurrent	parthenogenetic
chr19	10140641	2-cell	chr19_10140641	2-cell@androgenetic	3	8	0.375	detected but not recurrent	androgenetic
chr19	10140641	2-cell	chr19_10140641	2-cell@parthenogenetic	4	10	0.4	detected but not recurrent	parthenogenetic
chr19	11132463	zygote	chr19_11132463	zygote@parthenogenetic	1	4	0.25	detected but not recurrent	parthenogenetic
chr19	18364342	2-cell	chr19_18364342	2-cell@androgenetic	3	8	0.375	detected but not recurrent	androgenetic
chr19	18366138	zygote	chr19_18366138	zygote@parthenogenetic	1	4	0.25	detected but not recurrent	parthenogenetic
chr19	18366139	2-cell	chr19_18366139	2-cell@androgenetic	2	8	0.25	detected but not recurrent	androgenetic
chr19	18366139	2-cell	chr19_18366139	2-cell@parthenogenetic	4	10	0.4	detected but not recurrent	parthenogenetic
chr19	18366139	zygote	chr19_18366139	zygote@androgenetic	1	4	0.25	detected but not recurrent	androgenetic
chr19	18366139	zygote	chr19_18366139	zygote@parthenogenetic	1	4	0.25	detected but not recurrent	parthenogenetic
chr19	18368319	2-cell	chr19_18368319	2-cell@androgenetic	2	8	0.25	detected but not recurrent	androgenetic
chr19	18368319	2-cell	chr19_18368319	2-cell@parthenogenetic				not detected	parthenogenetic
chr19	21378838	zygote	chr19_21378838	zygote@parthenogenetic	1	4	0.25	detected but not recurrent	parthenogenetic
chr19	21453075	zygote	chr19_21453075	zygote@parthenogenetic	1	4	0.25	detected but not recurrent	parthenogenetic
chr19	21453242	2-cell	chr19_21453242	2-cell@parthenogenetic	4	10	0.4	detected but not recurrent	parthenogenetic
chr19	22858490	zygote	chr19_22858490	zygote@parthenogenetic				not detected	parthenogenetic
chr19	22858499	zygote	chr19_22858499	zygote@parthenogenetic				not detected	parthenogenetic
chr19	22859967	8-cell	chr19_22859967	8-cell@parthenogenetic	10	21	0.476190476190476	detected but not recurrent	parthenogenetic
chr19	23787348	2-cell	chr19_23787348	2-cell@parthenogenetic	4	10	0.4	detected but not recurrent	parthenogenetic
chr19	36016159	4-cell	chr19_36016159	4-cell@parthenogenetic	5	11	0.454545454545455	detected but not recurrent	parthenogenetic
chr19	36743937	zygote	chr19_36743937	zygote@parthenogenetic				not detected	parthenogenetic
chr19	36743964	zygote	chr19_36743964	zygote@androgenetic	1	4	0.25	detected but not recurrent	androgenetic
chr19	36745446	2-cell	chr19_36745446	2-cell@parthenogenetic	4	10	0.4	detected but not recurrent	parthenogenetic
chr19	36745748	zygote	chr19_36745748	zygote@androgenetic	1	4	0.25	detected but not recurrent	androgenetic
chr19	36747514	zygote	chr19_36747514	zygote@androgenetic				not detected	androgenetic
chr19	37486948	4-cell	chr19_37486948	4-cell@parthenogenetic	4	11	0.363636363636364	detected but not recurrent	parthenogenetic
chr19	37486949	4-cell	chr19_37486949	4-cell@parthenogenetic	4	11	0.363636363636364	detected but not recurrent	parthenogenetic
chr19	37487016	4-cell	chr19_37487016	4-cell@parthenogenetic	4	11	0.363636363636364	detected but not recurrent	parthenogenetic
chr19	39024362	zygote	chr19_39024362	zygote@androgenetic	1	4	0.25	detected but not recurrent	androgenetic
chr19	39024594	4-cell	chr19_39024594	4-cell@androgenetic	4	10	0.4	detected but not recurrent	androgenetic
chr19	39024594	4-cell	chr19_39024594	4-cell@parthenogenetic	5	11	0.454545454545455	detected but not recurrent	parthenogenetic
chr19	39024608	4-cell	chr19_39024608	4-cell@androgenetic	3	10	0.3	detected but not recurrent	androgenetic
chr19	39024651	zygote	chr19_39024651	zygote@androgenetic	1	4	0.25	detected but not recurrent	androgenetic
chr19	39024770	zygote	chr19_39024770	zygote@androgenetic	1	4	0.25	detected but not recurrent	androgenetic
chr19	39024813	zygote	chr19_39024813	zygote@androgenetic	1	4	0.25	detected but not recurrent	androgenetic
chr19	39024938	zygote	chr19_39024938	zygote@androgenetic	1	4	0.25	detected but not recurrent	androgenetic
chr19	40741185	2-cell	chr19_40741185	2-cell@parthenogenetic	4	10	0.4	detected but not recurrent	parthenogenetic
chr19	42227839	2-cell	chr19_42227839	2-cell@parthenogenetic	4	10	0.4	detected but not recurrent	parthenogenetic
chr19	49907729	zygote	chr19_49907729	zygote@androgenetic	1	4	0.25	detected but not recurrent	androgenetic
chr19	49907803	zygote	chr19_49907803	zygote@androgenetic				not detected	androgenetic
chr19	52291503	2-cell	chr19_52291503	2-cell@parthenogenetic	4	10	0.4	detected but not recurrent	parthenogenetic
chr19	53240519	zygote	chr19_53240519	zygote@androgenetic	1	4	0.25	detected but not recurrent	androgenetic
chr19	53242204	zygote	chr19_53242204	zygote@androgenetic	1	4	0.25	detected but not recurrent	androgenetic
chr19	53386036	zygote	chr19_53386036	zygote@androgenetic				not detected	androgenetic
chr19	53386036	zygote	chr19_53386036	zygote@parthenogenetic				not detected	parthenogenetic
chr19	55719291	2-cell	chr19_55719291	2-cell@parthenogenetic	4	10	0.4	detected but not recurrent	parthenogenetic
chr19	55859673	zygote	chr19_55859673	zygote@androgenetic	1	4	0.25	detected but not recurrent	androgenetic
chr19	55859673	zygote	chr19_55859673	zygote@parthenogenetic	1	4	0.25	detected but not recurrent	parthenogenetic
chr19	55876637	2-cell	chr19_55876637	2-cell@parthenogenetic	4	10	0.4	detected but not recurrent	parthenogenetic
chr19	57495260	zygote	chr19_57495260	zygote@androgenetic	1	4	0.25	detected but not recurrent	androgenetic
chr19	57507743	2-cell	chr19_57507743	2-cell@parthenogenetic	4	10	0.4	detected but not recurrent	parthenogenetic
chr19	57507743	zygote	chr19_57507743	zygote@parthenogenetic	1	4	0.25	detected but not recurrent	parthenogenetic
chr19	57540545	2-cell	chr19_57540545	2-cell@parthenogenetic	4	10	0.4	detected but not recurrent	parthenogenetic
chr19	57608827	2-cell	chr19_57608827	2-cell@parthenogenetic	4	10	0.4	detected but not recurrent	parthenogenetic
chr19	57608833	2-cell	chr19_57608833	2-cell@parthenogenetic	4	10	0.4	detected but not recurrent	parthenogenetic
chr19	57608842	2-cell	chr19_57608842	2-cell@parthenogenetic	4	10	0.4	detected but not recurrent	parthenogenetic
chr19	57608850	2-cell	chr19_57608850	2-cell@parthenogenetic	4	10	0.4	detected but not recurrent	parthenogenetic
chr19	57608872	2-cell	chr19_57608872	2-cell@androgenetic	3	8	0.375	detected but not recurrent	androgenetic
chr19	57608872	2-cell	chr19_57608872	2-cell@parthenogenetic	4	10	0.4	detected but not recurrent	parthenogenetic
chr19	57608885	2-cell	chr19_57608885	2-cell@parthenogenetic	4	10	0.4	detected but not recurrent	parthenogenetic
chr19	57608901	2-cell	chr19_57608901	2-cell@androgenetic	1	8	0.125	detected but not recurrent	androgenetic
chr19	57608901	2-cell	chr19_57608901	2-cell@parthenogenetic	4	10	0.4	detected but not recurrent	parthenogenetic
chr19	57807369	2-cell	chr19_57807369	2-cell@parthenogenetic	4	10	0.4	detected but not recurrent	parthenogenetic
chr19	57843027	zygote	chr19_57843027	zygote@androgenetic	1	4	0.25	detected but not recurrent	androgenetic
chr19	57843065	zygote	chr19_57843065	zygote@androgenetic	1	4	0.25	detected but not recurrent	androgenetic
chr2	3543851	2-cell	chr2_3543851	2-cell@androgenetic	3	8	0.375	detected but not recurrent	androgenetic
chr2	3543886	2-cell	chr2_3543886	2-cell@androgenetic	1	8	0.125	detected but not recurrent	androgenetic
chr2	3543887	2-cell	chr2_3543887	2-cell@androgenetic	2	8	0.25	detected but not recurrent	androgenetic
chr2	8856827	zygote	chr2_8856827	zygote@androgenetic				not detected	androgenetic
chr2	8856827	zygote	chr2_8856827	zygote@parthenogenetic	1	4	0.25	detected but not recurrent	parthenogenetic
chr2	8856828	4-cell	chr2_8856828	4-cell@androgenetic	2	10	0.2	detected but not recurrent	androgenetic
chr2	8856828	zygote	chr2_8856828	zygote@androgenetic				not detected	androgenetic
chr2	8856828	zygote	chr2_8856828	zygote@parthenogenetic				not detected	parthenogenetic
chr2	8856834	zygote	chr2_8856834	zygote@androgenetic	1	4	0.25	detected but not recurrent	androgenetic
chr2	8856834	zygote	chr2_8856834	zygote@parthenogenetic	1	4	0.25	detected but not recurrent	parthenogenetic
chr2	10739098	2-cell	chr2_10739098	2-cell@parthenogenetic	4	10	0.4	detected but not recurrent	parthenogenetic
chr2	10739163	zygote	chr2_10739163	zygote@androgenetic	1	4	0.25	detected but not recurrent	androgenetic
chr2	10739172	zygote	chr2_10739172	zygote@androgenetic	1	4	0.25	detected but not recurrent	androgenetic
chr2	10739271	zygote	chr2_10739271	zygote@androgenetic	1	4	0.25	detected but not recurrent	androgenetic
chr2	10739271	zygote	chr2_10739271	zygote@parthenogenetic				not detected	parthenogenetic
chr2	30096266	2-cell	chr2_30096266	2-cell@parthenogenetic	4	10	0.4	detected but not recurrent	parthenogenetic
chr2	30096311	2-cell	chr2_30096311	2-cell@parthenogenetic	4	10	0.4	detected but not recurrent	parthenogenetic
chr2	30096312	2-cell	chr2_30096312	2-cell@parthenogenetic	4	10	0.4	detected but not recurrent	parthenogenetic
chr2	32221211	zygote	chr2_32221211	zygote@androgenetic				not detected	androgenetic
chr2	44318130	4-cell	chr2_44318130	4-cell@parthenogenetic	1	11	0.0909090909090909	detected but not recurrent	parthenogenetic
chr2	45052014	2-cell	chr2_45052014	2-cell@androgenetic	3	8	0.375	detected but not recurrent	androgenetic
chr2	45052014	2-cell	chr2_45052014	2-cell@parthenogenetic	3	10	0.3	detected but not recurrent	parthenogenetic
chr2	61393319	zygote	chr2_61393319	zygote@androgenetic	1	4	0.25	detected but not recurrent	androgenetic
chr2	61393319	zygote	chr2_61393319	zygote@parthenogenetic	1	4	0.25	detected but not recurrent	parthenogenetic
chr2	69323963	zygote	chr2_69323963	zygote@parthenogenetic	1	4	0.25	detected but not recurrent	parthenogenetic
chr2	69880587	zygote	chr2_69880587	zygote@androgenetic	1	4	0.25	detected but not recurrent	androgenetic
chr2	69880592	zygote	chr2_69880592	zygote@androgenetic	1	4	0.25	detected but not recurrent	androgenetic
chr2	69880592	zygote	chr2_69880592	zygote@parthenogenetic	1	4	0.25	detected but not recurrent	parthenogenetic
chr2	74218077	2-cell	chr2_74218077	2-cell@androgenetic	3	8	0.375	detected but not recurrent	androgenetic
chr2	76438520	2-cell	chr2_76438520	2-cell@parthenogenetic	4	10	0.4	detected but not recurrent	parthenogenetic
chr2	105265306	zygote	chr2_105265306	zygote@androgenetic	1	4	0.25	detected but not recurrent	androgenetic
chr2	112191090	zygote	chr2_112191090	zygote@androgenetic	1	4	0.25	detected but not recurrent	androgenetic
chr2	117863300	2-cell	chr2_117863300	2-cell@parthenogenetic	4	10	0.4	detected but not recurrent	parthenogenetic
chr2	151132267	zygote	chr2_151132267	zygote@parthenogenetic				not detected	parthenogenetic
chr2	163088492	zygote	chr2_163088492	zygote@androgenetic				not detected	androgenetic
chr2	163088492	zygote	chr2_163088492	zygote@parthenogenetic				not detected	parthenogenetic
chr2	168786867	zygote	chr2_168786867	zygote@androgenetic	1	4	0.25	detected but not recurrent	androgenetic
chr2	170808429	4-cell	chr2_170808429	4-cell@androgenetic	3	10	0.3	detected but not recurrent	androgenetic
chr2	173225338	2-cell	chr2_173225338	2-cell@androgenetic	1	8	0.125	detected but not recurrent	androgenetic
chr2	173225339	2-cell	chr2_173225339	2-cell@androgenetic	1	8	0.125	detected but not recurrent	androgenetic
chr2	189747298	zygote	chr2_189747298	zygote@androgenetic	1	4	0.25	detected but not recurrent	androgenetic
chr2	189747298	zygote	chr2_189747298	zygote@parthenogenetic				not detected	parthenogenetic
chr2	197474668	zygote	chr2_197474668	zygote@parthenogenetic	1	4	0.25	detected but not recurrent	parthenogenetic
chr2	200890102	4-cell	chr2_200890102	4-cell@androgenetic	4	10	0.4	detected but not recurrent	androgenetic
chr2	200890288	2-cell	chr2_200890288	2-cell@parthenogenetic	4	10	0.4	detected but not recurrent	parthenogenetic
chr2	202777325	4-cell	chr2_202777325	4-cell@androgenetic	3	10	0.3	detected but not recurrent	androgenetic
chr2	202777325	4-cell	chr2_202777325	4-cell@parthenogenetic	5	11	0.454545454545455	detected but not recurrent	parthenogenetic
chr2	202777326	4-cell	chr2_202777326	4-cell@androgenetic	4	10	0.4	detected but not recurrent	androgenetic
chr2	202777326	4-cell	chr2_202777326	4-cell@parthenogenetic	5	11	0.454545454545455	detected but not recurrent	parthenogenetic
chr2	202778152	zygote	chr2_202778152	zygote@androgenetic				not detected	androgenetic
chr2	202778153	zygote	chr2_202778153	zygote@androgenetic				not detected	androgenetic
chr2	203429503	2-cell	chr2_203429503	2-cell@parthenogenetic	3	10	0.3	detected but not recurrent	parthenogenetic
chr2	206793057	2-cell	chr2_206793057	2-cell@parthenogenetic	4	10	0.4	detected but not recurrent	parthenogenetic
chr2	207754591	zygote	chr2_207754591	zygote@parthenogenetic	1	4	0.25	detected but not recurrent	parthenogenetic
chr2	207754755	zygote	chr2_207754755	zygote@parthenogenetic	1	4	0.25	detected but not recurrent	parthenogenetic
chr2	207754938	2-cell	chr2_207754938	2-cell@parthenogenetic	4	10	0.4	detected but not recurrent	parthenogenetic
chr2	207754938	zygote	chr2_207754938	zygote@androgenetic	1	4	0.25	detected but not recurrent	androgenetic
chr2	207754938	zygote	chr2_207754938	zygote@parthenogenetic	1	4	0.25	detected but not recurrent	parthenogenetic
chr2	207754951	2-cell	chr2_207754951	2-cell@parthenogenetic	4	10	0.4	detected but not recurrent	parthenogenetic
chr2	207755124	zygote	chr2_207755124	zygote@androgenetic	1	4	0.25	detected but not recurrent	androgenetic
chr2	207755124	zygote	chr2_207755124	zygote@parthenogenetic	1	4	0.25	detected but not recurrent	parthenogenetic
chr2	207755178	2-cell	chr2_207755178	2-cell@parthenogenetic	3	10	0.3	detected but not recurrent	parthenogenetic
chr2	208356424	zygote	chr2_208356424	zygote@parthenogenetic	1	4	0.25	detected but not recurrent	parthenogenetic
chr2	208356534	zygote	chr2_208356534	zygote@parthenogenetic	1	4	0.25	detected but not recurrent	parthenogenetic
chr2	216038699	zygote	chr2_216038699	zygote@androgenetic	1	4	0.25	detected but not recurrent	androgenetic
chr2	216038749	zygote	chr2_216038749	zygote@androgenetic	1	4	0.25	detected but not recurrent	androgenetic
chr2	216038759	zygote	chr2_216038759	zygote@androgenetic				not detected	androgenetic
chr2	216038820	2-cell	chr2_216038820	2-cell@parthenogenetic	4	10	0.4	detected but not recurrent	parthenogenetic
chr2	216038821	2-cell	chr2_216038821	2-cell@parthenogenetic	4	10	0.4	detected but not recurrent	parthenogenetic
chr2	216038897	zygote	chr2_216038897	zygote@androgenetic	1	4	0.25	detected but not recurrent	androgenetic
chr2	216038914	zygote	chr2_216038914	zygote@androgenetic	1	4	0.25	detected but not recurrent	androgenetic
chr2	216038920	zygote	chr2_216038920	zygote@androgenetic	1	4	0.25	detected but not recurrent	androgenetic
chr2	227957767	2-cell	chr2_227957767	2-cell@androgenetic	3	8	0.375	detected but not recurrent	androgenetic
chr2	227957767	2-cell	chr2_227957767	2-cell@parthenogenetic				not detected	parthenogenetic
chr2	233837022	zygote	chr2_233837022	zygote@androgenetic				not detected	androgenetic
chr2	233837043	zygote	chr2_233837043	zygote@androgenetic				not detected	androgenetic
chr2	233837044	zygote	chr2_233837044	zygote@androgenetic				not detected	androgenetic
chr2	233837066	zygote	chr2_233837066	zygote@androgenetic	1	4	0.25	detected but not recurrent	androgenetic
chr2	233837101	zygote	chr2_233837101	zygote@androgenetic				not detected	androgenetic
chr2	233837204	zygote	chr2_233837204	zygote@androgenetic				not detected	androgenetic
chr2	233837239	zygote	chr2_233837239	zygote@androgenetic				not detected	androgenetic
chr2	233837360	zygote	chr2_233837360	zygote@androgenetic				not detected	androgenetic
chr2	238400386	zygote	chr2_238400386	zygote@parthenogenetic	1	4	0.25	detected but not recurrent	parthenogenetic
chr2	241549971	2-cell	chr2_241549971	2-cell@androgenetic				not detected	androgenetic
chr2	241549971	2-cell	chr2_241549971	2-cell@parthenogenetic	1	10	0.1	detected but not recurrent	parthenogenetic
chr2	241549971	4-cell	chr2_241549971	4-cell@androgenetic	4	10	0.4	detected but not recurrent	androgenetic
chr2	241549971	4-cell	chr2_241549971	4-cell@parthenogenetic	4	11	0.363636363636364	detected but not recurrent	parthenogenetic
chr2	241549971	8-cell	chr2_241549971	8-cell@androgenetic	8	23	0.347826086956522	detected but not recurrent	androgenetic
chr2	241549971	8-cell	chr2_241549971	8-cell@parthenogenetic	6	21	0.285714285714286	detected but not recurrent	parthenogenetic
chr2	241549983	2-cell	chr2_241549983	2-cell@androgenetic	1	8	0.125	detected but not recurrent	androgenetic
chr2	241549983	2-cell	chr2_241549983	2-cell@parthenogenetic	1	10	0.1	detected but not recurrent	parthenogenetic
chr2	241549983	4-cell	chr2_241549983	4-cell@androgenetic	4	10	0.4	detected but not recurrent	androgenetic
chr2	241549983	4-cell	chr2_241549983	4-cell@parthenogenetic	4	11	0.363636363636364	detected but not recurrent	parthenogenetic
chr2	241549983	8-cell	chr2_241549983	8-cell@androgenetic	8	23	0.347826086956522	detected but not recurrent	androgenetic
chr2	241549983	8-cell	chr2_241549983	8-cell@parthenogenetic	7	21	0.333333333333333	detected but not recurrent	parthenogenetic
chr2	241549984	2-cell	chr2_241549984	2-cell@androgenetic				not detected	androgenetic
chr2	241549984	2-cell	chr2_241549984	2-cell@parthenogenetic	1	10	0.1	detected but not recurrent	parthenogenetic
chr2	241549984	4-cell	chr2_241549984	4-cell@androgenetic	4	10	0.4	detected but not recurrent	androgenetic
chr2	241549984	4-cell	chr2_241549984	4-cell@parthenogenetic	3	11	0.272727272727273	detected but not recurrent	parthenogenetic
chr2	241549984	8-cell	chr2_241549984	8-cell@androgenetic	6	23	0.260869565217391	detected but not recurrent	androgenetic
chr2	241549984	8-cell	chr2_241549984	8-cell@parthenogenetic	5	21	0.238095238095238	detected but not recurrent	parthenogenetic
chr20	436856	2-cell	chr20_436856	2-cell@parthenogenetic	4	10	0.4	detected but not recurrent	parthenogenetic
chr20	3806461	2-cell	chr20_3806461	2-cell@androgenetic	2	8	0.25	detected but not recurrent	androgenetic
chr20	17962342	8-cell	chr20_17962342	8-cell@parthenogenetic	6	21	0.285714285714286	detected but not recurrent	parthenogenetic
chr20	32020730	zygote	chr20_32020730	zygote@androgenetic	1	4	0.25	detected but not recurrent	androgenetic
chr20	32020730	zygote	chr20_32020730	zygote@parthenogenetic	1	4	0.25	detected but not recurrent	parthenogenetic
chr20	36890751	zygote	chr20_36890751	zygote@parthenogenetic	1	4	0.25	detected but not recurrent	parthenogenetic
chr20	36892574	zygote	chr20_36892574	zygote@androgenetic	1	4	0.25	detected but not recurrent	androgenetic
chr20	36892620	2-cell	chr20_36892620	2-cell@parthenogenetic	4	10	0.4	detected but not recurrent	parthenogenetic
chr20	44498330	2-cell	chr20_44498330	2-cell@parthenogenetic	4	10	0.4	detected but not recurrent	parthenogenetic
chr20	45077661	zygote	chr20_45077661	zygote@androgenetic	1	4	0.25	detected but not recurrent	androgenetic
chr20	45077661	zygote	chr20_45077661	zygote@parthenogenetic	1	4	0.25	detected but not recurrent	parthenogenetic
chr20	46486283	4-cell	chr20_46486283	4-cell@androgenetic	4	10	0.4	detected but not recurrent	androgenetic
chr20	46486335	zygote	chr20_46486335	zygote@androgenetic	1	4	0.25	detected but not recurrent	androgenetic
chr20	52151817	2-cell	chr20_52151817	2-cell@androgenetic	3	8	0.375	detected but not recurrent	androgenetic
chr20	56388760	2-cell	chr20_56388760	2-cell@androgenetic	3	8	0.375	detected but not recurrent	androgenetic
chr20	56388760	2-cell	chr20_56388760	2-cell@parthenogenetic	3	10	0.3	detected but not recurrent	parthenogenetic
chr20	56767384	2-cell	chr20_56767384	2-cell@parthenogenetic	4	10	0.4	detected but not recurrent	parthenogenetic
chr20	56767453	2-cell	chr20_56767453	2-cell@parthenogenetic	4	10	0.4	detected but not recurrent	parthenogenetic
chr20	56767453	4-cell	chr20_56767453	4-cell@parthenogenetic	5	11	0.454545454545455	detected but not recurrent	parthenogenetic
chr20	56767572	2-cell	chr20_56767572	2-cell@parthenogenetic	3	10	0.3	detected but not recurrent	parthenogenetic
chr20	56767654	2-cell	chr20_56767654	2-cell@parthenogenetic	4	10	0.4	detected but not recurrent	parthenogenetic
chr20	58678291	zygote	chr20_58678291	zygote@parthenogenetic	1	4	0.25	detected but not recurrent	parthenogenetic
chr20	58678397	zygote	chr20_58678397	zygote@parthenogenetic	1	4	0.25	detected but not recurrent	parthenogenetic
chr20	58678398	zygote	chr20_58678398	zygote@parthenogenetic	1	4	0.25	detected but not recurrent	parthenogenetic
chr20	62845365	2-cell	chr20_62845365	2-cell@androgenetic	2	8	0.25	detected but not recurrent	androgenetic
chr20	62845365	zygote	chr20_62845365	zygote@androgenetic	1	4	0.25	detected but not recurrent	androgenetic
chr20	62845409	zygote	chr20_62845409	zygote@androgenetic	1	4	0.25	detected but not recurrent	androgenetic
chr20	62852033	2-cell	chr20_62852033	2-cell@parthenogenetic	4	10	0.4	detected but not recurrent	parthenogenetic
chr21	28159048	2-cell	chr21_28159048	2-cell@parthenogenetic	4	10	0.4	detected but not recurrent	parthenogenetic
chr21	28159048	4-cell	chr21_28159048	4-cell@parthenogenetic	4	11	0.363636363636364	detected but not recurrent	parthenogenetic
chr21	29194008	zygote	chr21_29194008	zygote@androgenetic	1	4	0.25	detected but not recurrent	androgenetic
chr21	29194016	2-cell	chr21_29194016	2-cell@parthenogenetic	2	10	0.2	detected but not recurrent	parthenogenetic
chr21	29194016	zygote	chr21_29194016	zygote@androgenetic	1	4	0.25	detected but not recurrent	androgenetic
chr21	33264079	2-cell	chr21_33264079	2-cell@parthenogenetic	4	10	0.4	detected but not recurrent	parthenogenetic
chr21	33265140	2-cell	chr21_33265140	2-cell@parthenogenetic	3	10	0.3	detected but not recurrent	parthenogenetic
chr21	33265140	zygote	chr21_33265140	zygote@androgenetic				not detected	androgenetic
chr21	33265140	zygote	chr21_33265140	zygote@parthenogenetic				not detected	parthenogenetic
chr21	42909307	4-cell	chr21_42909307	4-cell@parthenogenetic	5	11	0.454545454545455	detected but not recurrent	parthenogenetic
chr22	17862532	2-cell	chr22_17862532	2-cell@androgenetic	3	8	0.375	detected but not recurrent	androgenetic
chr22	20950057	2-cell	chr22_20950057	2-cell@parthenogenetic	3	10	0.3	detected but not recurrent	parthenogenetic
chr22	20950057	zygote	chr22_20950057	zygote@parthenogenetic	1	4	0.25	detected but not recurrent	parthenogenetic
chr22	21700380	2-cell	chr22_21700380	2-cell@parthenogenetic	4	10	0.4	detected but not recurrent	parthenogenetic
chr22	23163489	zygote	chr22_23163489	zygote@androgenetic				not detected	androgenetic
chr22	23163490	zygote	chr22_23163490	zygote@androgenetic				not detected	androgenetic
chr22	23163502	zygote	chr22_23163502	zygote@androgenetic				not detected	androgenetic
chr22	23164120	zygote	chr22_23164120	zygote@androgenetic				not detected	androgenetic
chr22	23164120	zygote	chr22_23164120	zygote@parthenogenetic				not detected	parthenogenetic
chr22	24732796	zygote	chr22_24732796	zygote@parthenogenetic	1	4	0.25	detected but not recurrent	parthenogenetic
chr22	30660936	8-cell	chr22_30660936	8-cell@parthenogenetic	7	21	0.333333333333333	detected but not recurrent	parthenogenetic
chr22	30660998	8-cell	chr22_30660998	8-cell@parthenogenetic	7	21	0.333333333333333	detected but not recurrent	parthenogenetic
chr22	33826435	2-cell	chr22_33826435	2-cell@androgenetic	3	8	0.375	detected but not recurrent	androgenetic
chr22	33826435	2-cell	chr22_33826435	2-cell@parthenogenetic	2	10	0.2	detected but not recurrent	parthenogenetic
chr22	33826467	2-cell	chr22_33826467	2-cell@androgenetic	2	8	0.25	detected but not recurrent	androgenetic
chr22	33826467	2-cell	chr22_33826467	2-cell@parthenogenetic	4	10	0.4	detected but not recurrent	parthenogenetic
chr22	41209379	2-cell	chr22_41209379	2-cell@parthenogenetic	4	10	0.4	detected but not recurrent	parthenogenetic
chr22	41209380	2-cell	chr22_41209380	2-cell@parthenogenetic	4	10	0.4	detected but not recurrent	parthenogenetic
chr22	45194414	2-cell	chr22_45194414	2-cell@parthenogenetic	4	10	0.4	detected but not recurrent	parthenogenetic
chr22	45340841	zygote	chr22_45340841	zygote@parthenogenetic	1	4	0.25	detected but not recurrent	parthenogenetic
chr22	45340902	4-cell	chr22_45340902	4-cell@androgenetic	4	10	0.4	detected but not recurrent	androgenetic
chr22	45340903	4-cell	chr22_45340903	4-cell@androgenetic	4	10	0.4	detected but not recurrent	androgenetic
chr22	45340932	4-cell	chr22_45340932	4-cell@androgenetic	4	10	0.4	detected but not recurrent	androgenetic
chr22	45341077	4-cell	chr22_45341077	4-cell@androgenetic	4	10	0.4	detected but not recurrent	androgenetic
chr3	7313163	zygote	chr3_7313163	zygote@parthenogenetic	1	4	0.25	detected but not recurrent	parthenogenetic
chr3	10151674	zygote	chr3_10151674	zygote@androgenetic				not detected	androgenetic
chr3	10243307	zygote	chr3_10243307	zygote@parthenogenetic	1	4	0.25	detected but not recurrent	parthenogenetic
chr3	12539369	2-cell	chr3_12539369	2-cell@androgenetic	3	8	0.375	detected but not recurrent	androgenetic
chr3	12539369	2-cell	chr3_12539369	2-cell@parthenogenetic	2	10	0.2	detected but not recurrent	parthenogenetic
chr3	17816031	2-cell	chr3_17816031	2-cell@parthenogenetic	4	10	0.4	detected but not recurrent	parthenogenetic
chr3	17816054	zygote	chr3_17816054	zygote@androgenetic	1	4	0.25	detected but not recurrent	androgenetic
chr3	17816084	zygote	chr3_17816084	zygote@parthenogenetic				not detected	parthenogenetic
chr3	20170169	zygote	chr3_20170169	zygote@parthenogenetic	1	4	0.25	detected but not recurrent	parthenogenetic
chr3	24556670	2-cell	chr3_24556670	2-cell@parthenogenetic	4	10	0.4	detected but not recurrent	parthenogenetic
chr3	24896520	4-cell	chr3_24896520	4-cell@androgenetic	4	10	0.4	detected but not recurrent	androgenetic
chr3	31858095	zygote	chr3_31858095	zygote@parthenogenetic	1	4	0.25	detected but not recurrent	parthenogenetic
chr3	34268851	2-cell	chr3_34268851	2-cell@parthenogenetic	4	10	0.4	detected but not recurrent	parthenogenetic
chr3	34487190	zygote	chr3_34487190	zygote@androgenetic	1	4	0.25	detected but not recurrent	androgenetic
chr3	44444029	2-cell	chr3_44444029	2-cell@androgenetic	3	8	0.375	detected but not recurrent	androgenetic
chr3	44444029	2-cell	chr3_44444029	2-cell@parthenogenetic	4	10	0.4	detected but not recurrent	parthenogenetic
chr3	48749771	2-cell	chr3_48749771	2-cell@androgenetic	3	8	0.375	detected but not recurrent	androgenetic
chr3	48749771	2-cell	chr3_48749771	2-cell@parthenogenetic	2	10	0.2	detected but not recurrent	parthenogenetic
chr3	48750010	2-cell	chr3_48750010	2-cell@parthenogenetic	4	10	0.4	detected but not recurrent	parthenogenetic
chr3	48750153	2-cell	chr3_48750153	2-cell@parthenogenetic	4	10	0.4	detected but not recurrent	parthenogenetic
chr3	48750281	zygote	chr3_48750281	zygote@androgenetic	1	4	0.25	detected but not recurrent	androgenetic
chr3	48750281	zygote	chr3_48750281	zygote@parthenogenetic	1	4	0.25	detected but not recurrent	parthenogenetic
chr3	48750324	zygote	chr3_48750324	zygote@androgenetic	1	4	0.25	detected but not recurrent	androgenetic
chr3	48750337	zygote	chr3_48750337	zygote@androgenetic	1	4	0.25	detected but not recurrent	androgenetic
chr3	48750337	zygote	chr3_48750337	zygote@parthenogenetic	1	4	0.25	detected but not recurrent	parthenogenetic
chr3	48750423	zygote	chr3_48750423	zygote@androgenetic	1	4	0.25	detected but not recurrent	androgenetic
chr3	48750474	zygote	chr3_48750474	zygote@androgenetic	1	4	0.25	detected but not recurrent	androgenetic
chr3	48750474	zygote	chr3_48750474	zygote@parthenogenetic	1	4	0.25	detected but not recurrent	parthenogenetic
chr3	48924797	zygote	chr3_48924797	zygote@parthenogenetic	1	4	0.25	detected but not recurrent	parthenogenetic
chr3	52749715	2-cell	chr3_52749715	2-cell@parthenogenetic	4	10	0.4	detected but not recurrent	parthenogenetic
chr3	53679012	zygote	chr3_53679012	zygote@androgenetic	1	4	0.25	detected but not recurrent	androgenetic
chr3	53679012	zygote	chr3_53679012	zygote@parthenogenetic	1	4	0.25	detected but not recurrent	parthenogenetic
chr3	56620985	4-cell	chr3_56620985	4-cell@parthenogenetic	4	11	0.363636363636364	detected but not recurrent	parthenogenetic
chr3	64591189	zygote	chr3_64591189	zygote@androgenetic	1	4	0.25	detected but not recurrent	androgenetic
chr3	64591189	zygote	chr3_64591189	zygote@parthenogenetic				not detected	parthenogenetic
chr3	64591274	zygote	chr3_64591274	zygote@parthenogenetic	1	4	0.25	detected but not recurrent	parthenogenetic
chr3	64591277	zygote	chr3_64591277	zygote@parthenogenetic				not detected	parthenogenetic
chr3	64591357	zygote	chr3_64591357	zygote@parthenogenetic				not detected	parthenogenetic
chr3	68976994	zygote	chr3_68976994	zygote@parthenogenetic	1	4	0.25	detected but not recurrent	parthenogenetic
chr3	68977077	zygote	chr3_68977077	zygote@parthenogenetic	1	4	0.25	detected but not recurrent	parthenogenetic
chr3	69107749	zygote	chr3_69107749	zygote@androgenetic				not detected	androgenetic
chr3	69107750	zygote	chr3_69107750	zygote@androgenetic				not detected	androgenetic
chr3	69107750	zygote	chr3_69107750	zygote@parthenogenetic	1	4	0.25	detected but not recurrent	parthenogenetic
chr3	123273551	zygote	chr3_123273551	zygote@androgenetic	1	4	0.25	detected but not recurrent	androgenetic
chr3	123273552	zygote	chr3_123273552	zygote@androgenetic	1	4	0.25	detected but not recurrent	androgenetic
chr3	123273758	zygote	chr3_123273758	zygote@androgenetic	1	4	0.25	detected but not recurrent	androgenetic
chr3	123273758	zygote	chr3_123273758	zygote@parthenogenetic	1	4	0.25	detected but not recurrent	parthenogenetic
chr3	125083199	zygote	chr3_125083199	zygote@parthenogenetic	1	4	0.25	detected but not recurrent	parthenogenetic
chr3	126458511	2-cell	chr3_126458511	2-cell@androgenetic	3	8	0.375	detected but not recurrent	androgenetic
chr3	126458511	2-cell	chr3_126458511	2-cell@parthenogenetic	4	10	0.4	detected but not recurrent	parthenogenetic
chr3	149741388	zygote	chr3_149741388	zygote@androgenetic	1	4	0.25	detected but not recurrent	androgenetic
chr3	149741388	zygote	chr3_149741388	zygote@parthenogenetic	1	4	0.25	detected but not recurrent	parthenogenetic
chr3	150871730	2-cell	chr3_150871730	2-cell@parthenogenetic	4	10	0.4	detected but not recurrent	parthenogenetic
chr3	150871790	2-cell	chr3_150871790	2-cell@parthenogenetic	3	10	0.3	detected but not recurrent	parthenogenetic
chr3	150871790	zygote	chr3_150871790	zygote@androgenetic	1	4	0.25	detected but not recurrent	androgenetic
chr3	150871790	zygote	chr3_150871790	zygote@parthenogenetic				not detected	parthenogenetic
chr3	150871794	2-cell	chr3_150871794	2-cell@parthenogenetic	2	10	0.2	detected but not recurrent	parthenogenetic
chr3	155762747	2-cell	chr3_155762747	2-cell@parthenogenetic	4	10	0.4	detected but not recurrent	parthenogenetic
chr3	155763101	zygote	chr3_155763101	zygote@parthenogenetic	1	4	0.25	detected but not recurrent	parthenogenetic
chr3	176844697	2-cell	chr3_176844697	2-cell@androgenetic	1	8	0.125	detected but not recurrent	androgenetic
chr3	176844697	2-cell	chr3_176844697	2-cell@parthenogenetic	4	10	0.4	detected but not recurrent	parthenogenetic
chr3	183812114	zygote	chr3_183812114	zygote@androgenetic				not detected	androgenetic
chr3	183812115	zygote	chr3_183812115	zygote@androgenetic				not detected	androgenetic
chr3	183812185	2-cell	chr3_183812185	2-cell@androgenetic	3	8	0.375	detected but not recurrent	androgenetic
chr3	183812185	zygote	chr3_183812185	zygote@androgenetic				not detected	androgenetic
chr3	183812193	zygote	chr3_183812193	zygote@androgenetic				not detected	androgenetic
chr3	183812193	zygote	chr3_183812193	zygote@parthenogenetic	1	4	0.25	detected but not recurrent	parthenogenetic
chr3	196560509	2-cell	chr3_196560509	2-cell@parthenogenetic	4	10	0.4	detected but not recurrent	parthenogenetic
chr3	196560510	2-cell	chr3_196560510	2-cell@parthenogenetic	4	10	0.4	detected but not recurrent	parthenogenetic
chr3	196832200	zygote	chr3_196832200	zygote@parthenogenetic	1	4	0.25	detected but not recurrent	parthenogenetic
chr3	196933290	zygote	chr3_196933290	zygote@parthenogenetic	1	4	0.25	detected but not recurrent	parthenogenetic
chr4	7057533	2-cell	chr4_7057533	2-cell@androgenetic	2	8	0.25	detected but not recurrent	androgenetic
chr4	7057534	2-cell	chr4_7057534	2-cell@androgenetic	3	8	0.375	detected but not recurrent	androgenetic
chr4	9051496	2-cell	chr4_9051496	2-cell@parthenogenetic	4	10	0.4	detected but not recurrent	parthenogenetic
chr4	9051518	4-cell	chr4_9051518	4-cell@androgenetic	3	10	0.3	detected but not recurrent	androgenetic
chr4	9051518	zygote	chr4_9051518	zygote@androgenetic	1	4	0.25	detected but not recurrent	androgenetic
chr4	9051747	2-cell	chr4_9051747	2-cell@parthenogenetic	4	10	0.4	detected but not recurrent	parthenogenetic
chr4	17632171	2-cell	chr4_17632171	2-cell@parthenogenetic	3	10	0.3	detected but not recurrent	parthenogenetic
chr4	87161339	zygote	chr4_87161339	zygote@androgenetic	1	4	0.25	detected but not recurrent	androgenetic
chr4	105846161	zygote	chr4_105846161	zygote@parthenogenetic	1	4	0.25	detected but not recurrent	parthenogenetic
chr4	105846163	zygote	chr4_105846163	zygote@parthenogenetic	1	4	0.25	detected but not recurrent	parthenogenetic
chr4	105846169	zygote	chr4_105846169	zygote@parthenogenetic	1	4	0.25	detected but not recurrent	parthenogenetic
chr4	140697260	2-cell	chr4_140697260	2-cell@parthenogenetic	4	10	0.4	detected but not recurrent	parthenogenetic
chr4	140697260	zygote	chr4_140697260	zygote@androgenetic				not detected	androgenetic
chr4	140697260	zygote	chr4_140697260	zygote@parthenogenetic	1	4	0.25	detected but not recurrent	parthenogenetic
chr4	150153819	2-cell	chr4_150153819	2-cell@parthenogenetic	4	10	0.4	detected but not recurrent	parthenogenetic
chr4	150153819	zygote	chr4_150153819	zygote@androgenetic				not detected	androgenetic
chr4	150153819	zygote	chr4_150153819	zygote@parthenogenetic				not detected	parthenogenetic
chr4	152669400	8-cell	chr4_152669400	8-cell@parthenogenetic	10	21	0.476190476190476	detected but not recurrent	parthenogenetic
chr4	185491983	zygote	chr4_185491983	zygote@parthenogenetic	1	4	0.25	detected but not recurrent	parthenogenetic
chr5	1629534	zygote	chr5_1629534	zygote@androgenetic	1	4	0.25	detected but not recurrent	androgenetic
chr5	1629534	zygote	chr5_1629534	zygote@parthenogenetic	1	4	0.25	detected but not recurrent	parthenogenetic
chr5	53773097	zygote	chr5_53773097	zygote@androgenetic	1	4	0.25	detected but not recurrent	androgenetic
chr5	53773097	zygote	chr5_53773097	zygote@parthenogenetic				not detected	parthenogenetic
chr5	53773110	zygote	chr5_53773110	zygote@androgenetic	1	4	0.25	detected but not recurrent	androgenetic
chr5	53773110	zygote	chr5_53773110	zygote@parthenogenetic				not detected	parthenogenetic
chr5	53775428	zygote	chr5_53775428	zygote@parthenogenetic	1	4	0.25	detected but not recurrent	parthenogenetic
chr5	53775443	zygote	chr5_53775443	zygote@parthenogenetic	1	4	0.25	detected but not recurrent	parthenogenetic
chr5	53775539	4-cell	chr5_53775539	4-cell@parthenogenetic	5	11	0.454545454545455	detected but not recurrent	parthenogenetic
chr5	53775599	zygote	chr5_53775599	zygote@androgenetic	1	4	0.25	detected but not recurrent	androgenetic
chr5	74134686	2-cell	chr5_74134686	2-cell@androgenetic	2	8	0.25	detected but not recurrent	androgenetic
chr5	74134686	2-cell	chr5_74134686	2-cell@parthenogenetic	3	10	0.3	detected but not recurrent	parthenogenetic
chr5	74134686	8-cell	chr5_74134686	8-cell@androgenetic	5	23	0.217391304347826	detected but not recurrent	androgenetic
chr5	74142658	2-cell	chr5_74142658	2-cell@parthenogenetic	3	10	0.3	detected but not recurrent	parthenogenetic
chr5	78359506	2-cell	chr5_78359506	2-cell@parthenogenetic	4	10	0.4	detected but not recurrent	parthenogenetic
chr5	79437815	zygote	chr5_79437815	zygote@parthenogenetic	1	4	0.25	detected but not recurrent	parthenogenetic
chr5	80142336	zygote	chr5_80142336	zygote@androgenetic				not detected	androgenetic
chr5	80142336	zygote	chr5_80142336	zygote@parthenogenetic	1	4	0.25	detected but not recurrent	parthenogenetic
chr5	80876393	2-cell	chr5_80876393	2-cell@androgenetic	3	8	0.375	detected but not recurrent	androgenetic
chr5	80876508	2-cell	chr5_80876508	2-cell@androgenetic	1	8	0.125	detected but not recurrent	androgenetic
chr5	97893953	2-cell	chr5_97893953	2-cell@parthenogenetic	3	10	0.3	detected but not recurrent	parthenogenetic
chr5	97893954	2-cell	chr5_97893954	2-cell@parthenogenetic	4	10	0.4	detected but not recurrent	parthenogenetic
chr5	97893954	zygote	chr5_97893954	zygote@androgenetic	1	4	0.25	detected but not recurrent	androgenetic
chr5	97893954	zygote	chr5_97893954	zygote@parthenogenetic	1	4	0.25	detected but not recurrent	parthenogenetic
chr5	106965649	zygote	chr5_106965649	zygote@parthenogenetic	1	4	0.25	detected but not recurrent	parthenogenetic
chr5	109053965	zygote	chr5_109053965	zygote@parthenogenetic	1	4	0.25	detected but not recurrent	parthenogenetic
chr5	120093788	2-cell	chr5_120093788	2-cell@parthenogenetic	4	10	0.4	detected but not recurrent	parthenogenetic
chr5	127451033	2-cell	chr5_127451033	2-cell@parthenogenetic	4	10	0.4	detected but not recurrent	parthenogenetic
chr5	128188553	zygote	chr5_128188553	zygote@parthenogenetic	1	4	0.25	detected but not recurrent	parthenogenetic
chr5	132695336	zygote	chr5_132695336	zygote@androgenetic	1	4	0.25	detected but not recurrent	androgenetic
chr5	133208870	4-cell	chr5_133208870	4-cell@androgenetic	2	10	0.2	detected but not recurrent	androgenetic
chr5	145758535	zygote	chr5_145758535	zygote@androgenetic	1	4	0.25	detected but not recurrent	androgenetic
chr5	151769993	zygote	chr5_151769993	zygote@androgenetic	1	4	0.25	detected but not recurrent	androgenetic
chr5	157740647	2-cell	chr5_157740647	2-cell@androgenetic	3	8	0.375	detected but not recurrent	androgenetic
chr5	157740647	2-cell	chr5_157740647	2-cell@parthenogenetic	4	10	0.4	detected but not recurrent	parthenogenetic
chr5	157740673	2-cell	chr5_157740673	2-cell@androgenetic	3	8	0.375	detected but not recurrent	androgenetic
chr5	157740673	2-cell	chr5_157740673	2-cell@parthenogenetic	3	10	0.3	detected but not recurrent	parthenogenetic
chr5	157756912	zygote	chr5_157756912	zygote@androgenetic	1	4	0.25	detected but not recurrent	androgenetic
chr5	157756913	zygote	chr5_157756913	zygote@androgenetic	1	4	0.25	detected but not recurrent	androgenetic
chr5	160402486	zygote	chr5_160402486	zygote@androgenetic				not detected	androgenetic
chr5	176347474	zygote	chr5_176347474	zygote@parthenogenetic	1	4	0.25	detected but not recurrent	parthenogenetic
chr6	24172749	zygote	chr6_24172749	zygote@parthenogenetic	1	4	0.25	detected but not recurrent	parthenogenetic
chr6	42050112	2-cell	chr6_42050112	2-cell@parthenogenetic	4	10	0.4	detected but not recurrent	parthenogenetic
chr6	42057678	2-cell	chr6_42057678	2-cell@parthenogenetic	4	10	0.4	detected but not recurrent	parthenogenetic
chr6	63822263	zygote	chr6_63822263	zygote@parthenogenetic	1	4	0.25	detected but not recurrent	parthenogenetic
chr6	74058530	zygote	chr6_74058530	zygote@androgenetic	1	4	0.25	detected but not recurrent	androgenetic
chr6	74058530	zygote	chr6_74058530	zygote@parthenogenetic	1	4	0.25	detected but not recurrent	parthenogenetic
chr6	89573090	zygote	chr6_89573090	zygote@androgenetic	1	4	0.25	detected but not recurrent	androgenetic
chr6	104697971	zygote	chr6_104697971	zygote@androgenetic	1	4	0.25	detected but not recurrent	androgenetic
chr6	110231482	zygote	chr6_110231482	zygote@androgenetic	1	4	0.25	detected but not recurrent	androgenetic
chr6	110231482	zygote	chr6_110231482	zygote@parthenogenetic	1	4	0.25	detected but not recurrent	parthenogenetic
chr6	117352219	zygote	chr6_117352219	zygote@androgenetic	1	4	0.25	detected but not recurrent	androgenetic
chr6	148966077	2-cell	chr6_148966077	2-cell@androgenetic	3	8	0.375	detected but not recurrent	androgenetic
chr6	148966077	2-cell	chr6_148966077	2-cell@parthenogenetic	2	10	0.2	detected but not recurrent	parthenogenetic
chr6	148966156	2-cell	chr6_148966156	2-cell@androgenetic	1	8	0.125	detected but not recurrent	androgenetic
chr6	148966156	2-cell	chr6_148966156	2-cell@parthenogenetic	2	10	0.2	detected but not recurrent	parthenogenetic
chr7	13217595	2-cell	chr7_13217595	2-cell@androgenetic	3	8	0.375	detected but not recurrent	androgenetic
chr7	13217595	2-cell	chr7_13217595	2-cell@parthenogenetic	3	10	0.3	detected but not recurrent	parthenogenetic
chr7	13217603	2-cell	chr7_13217603	2-cell@androgenetic	2	8	0.25	detected but not recurrent	androgenetic
chr7	13217603	2-cell	chr7_13217603	2-cell@parthenogenetic	3	10	0.3	detected but not recurrent	parthenogenetic
chr7	36504420	2-cell	chr7_36504420	2-cell@parthenogenetic	2	10	0.2	detected but not recurrent	parthenogenetic
chr7	36504450	zygote	chr7_36504450	zygote@androgenetic				not detected	androgenetic
chr7	39848077	zygote	chr7_39848077	zygote@parthenogenetic	1	4	0.25	detected but not recurrent	parthenogenetic
chr7	44578674	zygote	chr7_44578674	zygote@parthenogenetic	1	4	0.25	detected but not recurrent	parthenogenetic
chr7	44578686	zygote	chr7_44578686	zygote@parthenogenetic	1	4	0.25	detected but not recurrent	parthenogenetic
chr7	64222075	8-cell	chr7_64222075	8-cell@androgenetic	11	23	0.478260869565217	detected but not recurrent	androgenetic
chr7	64267217	8-cell	chr7_64267217	8-cell@androgenetic	9	23	0.391304347826087	detected but not recurrent	androgenetic
chr7	64267217	8-cell	chr7_64267217	8-cell@parthenogenetic	7	21	0.333333333333333	detected but not recurrent	parthenogenetic
chr7	65957757	zygote	chr7_65957757	zygote@androgenetic	1	4	0.25	detected but not recurrent	androgenetic
chr7	65957757	zygote	chr7_65957757	zygote@parthenogenetic	1	4	0.25	detected but not recurrent	parthenogenetic
chr7	66956938	zygote	chr7_66956938	zygote@androgenetic	1	4	0.25	detected but not recurrent	androgenetic
chr7	77375600	2-cell	chr7_77375600	2-cell@parthenogenetic	4	10	0.4	detected but not recurrent	parthenogenetic
chr7	77375601	2-cell	chr7_77375601	2-cell@parthenogenetic	3	10	0.3	detected but not recurrent	parthenogenetic
chr7	87405697	zygote	chr7_87405697	zygote@parthenogenetic	1	4	0.25	detected but not recurrent	parthenogenetic
chr7	87405720	2-cell	chr7_87405720	2-cell@parthenogenetic	4	10	0.4	detected but not recurrent	parthenogenetic
chr7	87405720	zygote	chr7_87405720	zygote@parthenogenetic	1	4	0.25	detected but not recurrent	parthenogenetic
chr7	90385781	zygote	chr7_90385781	zygote@parthenogenetic	1	4	0.25	detected but not recurrent	parthenogenetic
chr7	92537157	4-cell	chr7_92537157	4-cell@parthenogenetic	5	11	0.454545454545455	detected but not recurrent	parthenogenetic
chr7	92537937	zygote	chr7_92537937	zygote@parthenogenetic	1	4	0.25	detected but not recurrent	parthenogenetic
chr7	96120558	zygote	chr7_96120558	zygote@parthenogenetic	1	4	0.25	detected but not recurrent	parthenogenetic
chr7	98079078	2-cell	chr7_98079078	2-cell@androgenetic	2	8	0.25	detected but not recurrent	androgenetic
chr7	98079078	2-cell	chr7_98079078	2-cell@parthenogenetic	4	10	0.4	detected but not recurrent	parthenogenetic
chr7	99184315	2-cell	chr7_99184315	2-cell@parthenogenetic	3	10	0.3	detected but not recurrent	parthenogenetic
chr7	99194877	2-cell	chr7_99194877	2-cell@parthenogenetic	4	10	0.4	detected but not recurrent	parthenogenetic
chr7	100633791	2-cell	chr7_100633791	2-cell@parthenogenetic	4	10	0.4	detected but not recurrent	parthenogenetic
chr7	102637231	2-cell	chr7_102637231	2-cell@androgenetic	3	8	0.375	detected but not recurrent	androgenetic
chr7	105566103	zygote	chr7_105566103	zygote@androgenetic	1	4	0.25	detected but not recurrent	androgenetic
chr7	105566103	zygote	chr7_105566103	zygote@parthenogenetic	1	4	0.25	detected but not recurrent	parthenogenetic
chr7	105566410	zygote	chr7_105566410	zygote@androgenetic				not detected	androgenetic
chr7	105566410	zygote	chr7_105566410	zygote@parthenogenetic	1	4	0.25	detected but not recurrent	parthenogenetic
chr7	105566440	zygote	chr7_105566440	zygote@androgenetic	1	4	0.25	detected but not recurrent	androgenetic
chr7	105566440	zygote	chr7_105566440	zygote@parthenogenetic	1	4	0.25	detected but not recurrent	parthenogenetic
chr7	110174371	zygote	chr7_110174371	zygote@parthenogenetic	1	4	0.25	detected but not recurrent	parthenogenetic
chr7	128457486	4-cell	chr7_128457486	4-cell@parthenogenetic	4	11	0.363636363636364	detected but not recurrent	parthenogenetic
chr7	128457692	zygote	chr7_128457692	zygote@androgenetic	1	4	0.25	detected but not recurrent	androgenetic
chr7	129529256	2-cell	chr7_129529256	2-cell@parthenogenetic	4	10	0.4	detected but not recurrent	parthenogenetic
chr7	129529372	2-cell	chr7_129529372	2-cell@parthenogenetic	4	10	0.4	detected but not recurrent	parthenogenetic
chr7	129530081	2-cell	chr7_129530081	2-cell@androgenetic	2	8	0.25	detected but not recurrent	androgenetic
chr7	129530249	2-cell	chr7_129530249	2-cell@androgenetic	3	8	0.375	detected but not recurrent	androgenetic
chr7	129530249	2-cell	chr7_129530249	2-cell@parthenogenetic	4	10	0.4	detected but not recurrent	parthenogenetic
chr7	138642656	2-cell	chr7_138642656	2-cell@parthenogenetic	2	10	0.2	detected but not recurrent	parthenogenetic
chr7	141499373	zygote	chr7_141499373	zygote@parthenogenetic	1	4	0.25	detected but not recurrent	parthenogenetic
chr7	145783892	zygote	chr7_145783892	zygote@androgenetic	1	4	0.25	detected but not recurrent	androgenetic
chr7	145783893	zygote	chr7_145783893	zygote@androgenetic	1	4	0.25	detected but not recurrent	androgenetic
chr7	145783919	zygote	chr7_145783919	zygote@androgenetic	1	4	0.25	detected but not recurrent	androgenetic
chr7	145783995	2-cell	chr7_145783995	2-cell@parthenogenetic	4	10	0.4	detected but not recurrent	parthenogenetic
chr7	153762585	zygote	chr7_153762585	zygote@androgenetic				not detected	androgenetic
chr7	153762585	zygote	chr7_153762585	zygote@parthenogenetic	1	4	0.25	detected but not recurrent	parthenogenetic
chr8	9189426	zygote	chr8_9189426	zygote@parthenogenetic	1	4	0.25	detected but not recurrent	parthenogenetic
chr8	11843220	2-cell	chr8_11843220	2-cell@androgenetic	2	8	0.25	detected but not recurrent	androgenetic
chr8	13706222	zygote	chr8_13706222	zygote@androgenetic	1	4	0.25	detected but not recurrent	androgenetic
chr8	22355818	2-cell	chr8_22355818	2-cell@parthenogenetic	4	10	0.4	detected but not recurrent	parthenogenetic
chr8	22355818	zygote	chr8_22355818	zygote@androgenetic				not detected	androgenetic
chr8	22355818	zygote	chr8_22355818	zygote@parthenogenetic	1	4	0.25	detected but not recurrent	parthenogenetic
chr8	23020609	zygote	chr8_23020609	zygote@androgenetic				not detected	androgenetic
chr8	23069774	zygote	chr8_23069774	zygote@androgenetic	1	4	0.25	detected but not recurrent	androgenetic
chr8	23273387	4-cell	chr8_23273387	4-cell@parthenogenetic	5	11	0.454545454545455	detected but not recurrent	parthenogenetic
chr8	23273387	zygote	chr8_23273387	zygote@parthenogenetic	1	4	0.25	detected but not recurrent	parthenogenetic
chr8	23273454	zygote	chr8_23273454	zygote@parthenogenetic	1	4	0.25	detected but not recurrent	parthenogenetic
chr8	23273499	4-cell	chr8_23273499	4-cell@parthenogenetic	3	11	0.272727272727273	detected but not recurrent	parthenogenetic
chr8	27764478	2-cell	chr8_27764478	2-cell@parthenogenetic	4	10	0.4	detected but not recurrent	parthenogenetic
chr8	27764478	zygote	chr8_27764478	zygote@androgenetic	1	4	0.25	detected but not recurrent	androgenetic
chr8	28190738	zygote	chr8_28190738	zygote@parthenogenetic	1	4	0.25	detected but not recurrent	parthenogenetic
chr8	28190741	zygote	chr8_28190741	zygote@androgenetic	1	4	0.25	detected but not recurrent	androgenetic
chr8	28190741	zygote	chr8_28190741	zygote@parthenogenetic				not detected	parthenogenetic
chr8	28190833	zygote	chr8_28190833	zygote@parthenogenetic	1	4	0.25	detected but not recurrent	parthenogenetic
chr8	34038441	zygote	chr8_34038441	zygote@androgenetic	1	4	0.25	detected but not recurrent	androgenetic
chr8	34038458	zygote	chr8_34038458	zygote@androgenetic				not detected	androgenetic
chr8	41542128	2-cell	chr8_41542128	2-cell@androgenetic	3	8	0.375	detected but not recurrent	androgenetic
chr8	41542277	8-cell	chr8_41542277	8-cell@parthenogenetic	3	21	0.142857142857143	detected but not recurrent	parthenogenetic
chr8	41543969	8-cell	chr8_41543969	8-cell@parthenogenetic	10	21	0.476190476190476	detected but not recurrent	parthenogenetic
chr8	42716249	2-cell	chr8_42716249	2-cell@androgenetic	3	8	0.375	detected but not recurrent	androgenetic
chr8	42855483	2-cell	chr8_42855483	2-cell@parthenogenetic	4	10	0.4	detected but not recurrent	parthenogenetic
chr8	47977549	8-cell	chr8_47977549	8-cell@parthenogenetic	9	21	0.428571428571429	detected but not recurrent	parthenogenetic
chr8	103399637	zygote	chr8_103399637	zygote@parthenogenetic	1	4	0.25	detected but not recurrent	parthenogenetic
chr8	111021857	zygote	chr8_111021857	zygote@androgenetic	1	4	0.25	detected but not recurrent	androgenetic
chr8	111021905	zygote	chr8_111021905	zygote@androgenetic	1	4	0.25	detected but not recurrent	androgenetic
chr8	114602070	zygote	chr8_114602070	zygote@androgenetic				not detected	androgenetic
chr8	121043412	2-cell	chr8_121043412	2-cell@parthenogenetic	4	10	0.4	detected but not recurrent	parthenogenetic
chr8	121043412	4-cell	chr8_121043412	4-cell@parthenogenetic	4	11	0.363636363636364	detected but not recurrent	parthenogenetic
chr8	126554091	zygote	chr8_126554091	zygote@parthenogenetic	1	4	0.25	detected but not recurrent	parthenogenetic
chr8	138868978	zygote	chr8_138868978	zygote@parthenogenetic	1	4	0.25	detected but not recurrent	parthenogenetic
chr9	19372606	zygote	chr9_19372606	zygote@parthenogenetic				not detected	parthenogenetic
chr9	19372615	zygote	chr9_19372615	zygote@parthenogenetic	1	4	0.25	detected but not recurrent	parthenogenetic
chr9	34984628	zygote	chr9_34984628	zygote@parthenogenetic	1	4	0.25	detected but not recurrent	parthenogenetic
chr9	37503349	zygote	chr9_37503349	zygote@androgenetic	1	4	0.25	detected but not recurrent	androgenetic
chr9	37503541	2-cell	chr9_37503541	2-cell@androgenetic	3	8	0.375	detected but not recurrent	androgenetic
chr9	76392898	8-cell	chr9_76392898	8-cell@parthenogenetic	10	21	0.476190476190476	detected but not recurrent	parthenogenetic
chr9	93445729	zygote	chr9_93445729	zygote@androgenetic	1	4	0.25	detected but not recurrent	androgenetic
chr9	95353724	2-cell	chr9_95353724	2-cell@parthenogenetic	4	10	0.4	detected but not recurrent	parthenogenetic
chr9	95354002	2-cell	chr9_95354002	2-cell@parthenogenetic	2	10	0.2	detected but not recurrent	parthenogenetic
chr9	95354011	2-cell	chr9_95354011	2-cell@parthenogenetic	4	10	0.4	detected but not recurrent	parthenogenetic
chr9	95354022	zygote	chr9_95354022	zygote@androgenetic				not detected	androgenetic
chr9	95354022	zygote	chr9_95354022	zygote@parthenogenetic				not detected	parthenogenetic
chr9	95354042	2-cell	chr9_95354042	2-cell@parthenogenetic	3	10	0.3	detected but not recurrent	parthenogenetic
chr9	95354049	2-cell	chr9_95354049	2-cell@androgenetic	3	8	0.375	detected but not recurrent	androgenetic
chr9	95354957	8-cell	chr9_95354957	8-cell@androgenetic	11	23	0.478260869565217	detected but not recurrent	androgenetic
chr9	95355202	4-cell	chr9_95355202	4-cell@androgenetic	2	10	0.2	detected but not recurrent	androgenetic
chr9	95355202	zygote	chr9_95355202	zygote@androgenetic	1	4	0.25	detected but not recurrent	androgenetic
chr9	98124178	2-cell	chr9_98124178	2-cell@parthenogenetic	4	10	0.4	detected but not recurrent	parthenogenetic
chr9	98124219	2-cell	chr9_98124219	2-cell@parthenogenetic	4	10	0.4	detected but not recurrent	parthenogenetic
chr9	98124243	2-cell	chr9_98124243	2-cell@parthenogenetic	4	10	0.4	detected but not recurrent	parthenogenetic
chr9	105874709	zygote	chr9_105874709	zygote@parthenogenetic	1	4	0.25	detected but not recurrent	parthenogenetic
chr9	113291957	zygote	chr9_113291957	zygote@androgenetic	1	4	0.25	detected but not recurrent	androgenetic
chr9	113291957	zygote	chr9_113291957	zygote@parthenogenetic	1	4	0.25	detected but not recurrent	parthenogenetic
chr9	114644897	zygote	chr9_114644897	zygote@androgenetic	1	4	0.25	detected but not recurrent	androgenetic
chr9	114644897	zygote	chr9_114644897	zygote@parthenogenetic	1	4	0.25	detected but not recurrent	parthenogenetic
chr9	114645060	zygote	chr9_114645060	zygote@androgenetic	1	4	0.25	detected but not recurrent	androgenetic
chr9	120817356	zygote	chr9_120817356	zygote@parthenogenetic	1	4	0.25	detected but not recurrent	parthenogenetic
chr9	126836826	2-cell	chr9_126836826	2-cell@parthenogenetic	4	10	0.4	detected but not recurrent	parthenogenetic
chr9	126836848	zygote	chr9_126836848	zygote@androgenetic	1	4	0.25	detected but not recurrent	androgenetic
chr9	126836849	zygote	chr9_126836849	zygote@androgenetic	1	4	0.25	detected but not recurrent	androgenetic
chr9	126836984	zygote	chr9_126836984	zygote@androgenetic	1	4	0.25	detected but not recurrent	androgenetic
chr9	129975657	zygote	chr9_129975657	zygote@androgenetic	1	4	0.25	detected but not recurrent	androgenetic
chr9	129975659	zygote	chr9_129975659	zygote@androgenetic	1	4	0.25	detected but not recurrent	androgenetic
chr9	129975710	zygote	chr9_129975710	zygote@androgenetic	1	4	0.25	detected but not recurrent	androgenetic
chr9	129975722	zygote	chr9_129975722	zygote@androgenetic				not detected	androgenetic
chr9	132375886	zygote	chr9_132375886	zygote@androgenetic				not detected	androgenetic
chr9	132375886	zygote	chr9_132375886	zygote@parthenogenetic				not detected	parthenogenetic
chr9	132375955	2-cell	chr9_132375955	2-cell@androgenetic	2	8	0.25	detected but not recurrent	androgenetic
chr9	132375955	2-cell	chr9_132375955	2-cell@parthenogenetic	3	10	0.3	detected but not recurrent	parthenogenetic
chr9	132375956	zygote	chr9_132375956	zygote@parthenogenetic				not detected	parthenogenetic
chr9	136903186	zygote	chr9_136903186	zygote@parthenogenetic	1	4	0.25	detected but not recurrent	parthenogenetic
chr9	137392079	2-cell	chr9_137392079	2-cell@androgenetic	3	8	0.375	detected but not recurrent	androgenetic
chrX	3610224	zygote	chrX_3610224	zygote@androgenetic				not detected	androgenetic
chrX	3610236	zygote	chrX_3610236	zygote@androgenetic				not detected	androgenetic
chrX	3610360	zygote	chrX_3610360	zygote@androgenetic				not detected	androgenetic
chrX	3610370	zygote	chrX_3610370	zygote@androgenetic				not detected	androgenetic
chrX	10583788	zygote	chrX_10583788	zygote@androgenetic	1	4	0.25	detected but not recurrent	androgenetic
chrX	48578031	zygote	chrX_48578031	zygote@androgenetic	1	4	0.25	detected but not recurrent	androgenetic
chrX	49069416	zygote	chrX_49069416	zygote@androgenetic	1	4	0.25	detected but not recurrent	androgenetic
chrX	49069439	zygote	chrX_49069439	zygote@androgenetic				not detected	androgenetic
chrX	49069648	zygote	chrX_49069648	zygote@parthenogenetic	1	4	0.25	detected but not recurrent	parthenogenetic
chrX	50096727	zygote	chrX_50096727	zygote@parthenogenetic	1	4	0.25	detected but not recurrent	parthenogenetic
chrX	91883550	zygote	chrX_91883550	zygote@parthenogenetic	1	4	0.25	detected but not recurrent	parthenogenetic
chrX	91883551	zygote	chrX_91883551	zygote@parthenogenetic	1	4	0.25	detected but not recurrent	parthenogenetic
chrX	119538436	2-cell	chrX_119538436	2-cell@parthenogenetic	3	10	0.3	detected but not recurrent	parthenogenetic
chrX	150575882	zygote	chrX_150575882	zygote@parthenogenetic				not detected	parthenogenetic
