# Supplementary material for: Recurrent RNA edits in human preimplantation potentially enhance maternal mRNA clearance
Source: Commun Biol. 2022 Dec 21;5:1400. doi: 10.1038/s42003-022-04338-0 (PMC9772385; doi:10.1038/s42003-022-04338-0)
Supplement: Supplementary file 13 — Supplementary Data 9 [file 42003_2022_4338_MOESM13_ESM.csv]

CHROM	POS	Annotation	Annotation_Impact	Gene_Name	Gene_ID	Feature_Type	Feature_ID	Transcript_BioType	Rank	HGVS.c	HGVS.p	cDNA.pos / cDNA.length	CDS.pos / CDS.length	AA.pos / AA.length	Distance	ERRORS / WARNINGS / INFO	event
chr1	1014330	missense_variant	MODERATE	ISG15	ENSG00000187608.10	transcript	ENST00000624697.4	protein_coding	3/3	c.326T>C	p.Val109Ala	577/787	326/474	109/157			T>C
chr1	1014330	missense_variant	MODERATE	ISG15	ENSG00000187608.10	transcript	ENST00000624652.1	protein_coding	3/3	c.326T>C	p.Val109Ala	552/657	326/431	109/142		WARNING_TRANSCRIPT_INCOMPLETE	T>C
chr1	1014330	missense_variant	MODERATE	ISG15	ENSG00000187608.10	transcript	ENST00000649529.1	protein_coding	2/2	c.350T>C	p.Val117Ala	427/637	350/498	117/165			T>C
chr1	1264825	missense_variant	MODERATE	UBE2J2	ENSG00000160087.20	transcript	ENST00000400930.8	protein_coding	3/8	c.137A>G	p.Lys46Arg	305/1021	137/828	46/275			A>G
chr1	1264825	missense_variant	MODERATE	UBE2J2	ENSG00000160087.20	transcript	ENST00000422076.5	protein_coding	3/5	c.137A>G	p.Lys46Arg	476/643	137/304	46/100		WARNING_TRANSCRIPT_INCOMPLETE	A>G
chr1	1401236	splice_region_variant&intron_variant	LOW	MRPL20-AS1	ENSG00000224870.7	transcript	ENST00000453521.1	pseudogene	1/1	n.55-7T>C							T>C
chr1	1406222	splice_region_variant&intron_variant	LOW	MRPL20	ENSG00000242485.6	transcript	ENST00000493287.5	pseudogene	1/2	n.82+4T>C							T>C
chr1	1406928	missense_variant	MODERATE	MRPL20	ENSG00000242485.6	transcript	ENST00000344843.12	protein_coding	2/4	c.179A>G	p.Lys60Arg	255/700	179/450	60/149			A>G
chr1	1406928	missense_variant	MODERATE	MRPL20	ENSG00000242485.6	transcript	ENST00000482352.1	protein_coding	2/3	c.179A>G	p.Lys60Arg	252/1049	179/468	60/155			A>G
chr1	1406928	missense_variant	MODERATE	MRPL20	ENSG00000242485.6	transcript	ENST00000492508.1	protein_coding	1/3	c.71A>G	p.Lys24Arg	71/588	71/201	24/66		WARNING_TRANSCRIPT_NO_START_CODON	A>G
chr1	1645852	missense_variant	MODERATE	CDK11B	ENSG00000248333.8	transcript	ENST00000626918.2	protein_coding	5/21	c.278A>G	p.Lys93Arg	390/2457	278/2319	93/772			A>G
chr1	1645852	missense_variant	MODERATE	CDK11B	ENSG00000248333.8	transcript	ENST00000629312.2	protein_coding	5/22	c.311A>G	p.Lys104Arg	423/2496	311/2358	104/785			A>G
chr1	1645874	missense_variant	MODERATE	CDK11B	ENSG00000248333.8	transcript	ENST00000626918.2	protein_coding	5/21	c.256A>G	p.Lys86Glu	368/2457	256/2319	86/772			A>G
chr1	1645874	missense_variant	MODERATE	CDK11B	ENSG00000248333.8	transcript	ENST00000629312.2	protein_coding	5/22	c.289A>G	p.Lys97Glu	401/2496	289/2358	97/785			A>G
chr1	1645874	splice_region_variant&intron_variant	LOW	CDK11B	ENSG00000248333.8	transcript	ENST00000629289.2	protein_coding	5/21	c.313-8A>G							A>G
chr1	1645976	splice_region_variant&intron_variant	LOW	CDK11B	ENSG00000248333.8	transcript	ENST00000629289.2	protein_coding	4/21	c.296-7A>G							A>G
chr1	1645977	splice_region_variant&intron_variant	LOW	CDK11B	ENSG00000248333.8	transcript	ENST00000629289.2	protein_coding	4/21	c.296-8A>G							A>G
chr1	1731829	splice_region_variant&non_coding_transcript_exon_variant	LOW	SLC35E2A	ENSG00000215790.7	transcript	ENST00000475229.2	pseudogene	3/3	n.1258A>G							A>G
chr1	3737594	splice_region_variant&non_coding_transcript_exon_variant	LOW	TP73-AS1	ENSG00000227372.12	transcript	ENST00000636630.1	pseudogene	6/6	n.2529A>G							A>G
chr1	3737775	splice_region_variant&intron_variant	LOW	TP73-AS1	ENSG00000227372.12	transcript	ENST00000419973.1	pseudogene	1/2	n.95+6A>G							A>G
chr1	3737776	splice_region_variant&intron_variant	LOW	TP73-AS1	ENSG00000227372.12	transcript	ENST00000419973.1	pseudogene	1/2	n.95+5A>G							A>G
chr1	3737856	splice_acceptor_variant&intron_variant	HIGH	TP73-AS1	ENSG00000227372.12	transcript	ENST00000418088.6	pseudogene	5/5	n.1454-2A>G							A>G
chr1	3737856	splice_acceptor_variant&intron_variant	HIGH	TP73-AS1	ENSG00000227372.12	transcript	ENST00000648479.1	pseudogene	4/4	n.1551-2A>G							A>G
chr1	3737856	splice_acceptor_variant&intron_variant	HIGH	TP73-AS1	ENSG00000227372.12	transcript	ENST00000647831.1	pseudogene	4/4	n.2170-2A>G							A>G
chr1	3737856	splice_acceptor_variant&intron_variant	HIGH	TP73-AS1	ENSG00000227372.12	transcript	ENST00000648270.1	pseudogene	5/5	n.1226-2A>G							A>G
chr1	3737856	splice_acceptor_variant&intron_variant	HIGH	TP73-AS1	ENSG00000227372.12	transcript	ENST00000650039.1	pseudogene	4/4	n.1665-2A>G							A>G
chr1	3737856	splice_acceptor_variant&intron_variant	HIGH	TP73-AS1	ENSG00000227372.12	transcript	ENST00000649468.1	pseudogene	5/5	n.1847-2A>G							A>G
chr1	3737856	splice_acceptor_variant&intron_variant	HIGH	TP73-AS1	ENSG00000227372.12	transcript	ENST00000648553.1	pseudogene	5/5	n.2785-2A>G							A>G
chr1	3781215	missense_variant	MODERATE	LRRC47	ENSG00000130764.10	transcript	ENST00000378251.3	protein_coding	7/7	c.1625A>G	p.Lys542Arg	1647/4303	1625/1752	542/583			A>G
chr1	3860412	splice_region_variant&intron_variant	LOW	DFFB	ENSG00000169598.15	transcript	ENST00000477548.5	nonsense_mediated_decay	2/7	n.242-8A>G							A>G
chr1	3860412	splice_region_variant&intron_variant	LOW	DFFB	ENSG00000169598.15	transcript	ENST00000625756.2	protein_coding	2/2	c.242-8A>G							A>G
chr1	6222164	splice_region_variant&intron_variant	LOW	ICMT	ENSG00000116237.16	transcript	ENST00000495791.1	pseudogene	1/1	n.66-4A>G							A>G
chr1	6554246	missense_variant	MODERATE	NOL9	ENSG00000162408.11	transcript	ENST00000377705.6	protein_coding	1/12	c.257T>C	p.Ile86Thr	268/6627	257/2109	86/702			T>C
chr1	7996445	splice_donor_variant&intron_variant	HIGH	AL034417.4	ENSG00000284747.1	transcript	ENST00000641354.1	pseudogene	3/5	n.555+2T>C							T>C
chr1	8001908	splice_region_variant&intron_variant	LOW	AL034417.4	ENSG00000284747.1	transcript	ENST00000642135.1	pseudogene	1/1	n.1190-7T>C							T>C
chr1	8805937	splice_region_variant&non_coding_transcript_exon_variant	LOW	AL357552.2	ENSG00000228423.2	transcript	ENST00000433876.2	pseudogene	2/2	n.276A>G							A>G
chr1	8868057	missense_variant&splice_region_variant	MODERATE	ENO1	ENSG00000074800.16	transcript	ENST00000234590.10	protein_coding	5/12	c.241A>G	p.Lys81Glu	357/1781	241/1305	81/434			A>G
chr1	8868057	missense_variant&splice_region_variant	MODERATE	ENO1	ENSG00000074800.16	transcript	ENST00000489867.2	protein_coding	5/5	c.241A>G	p.Lys81Glu	629/637	241/249	81/82		WARNING_TRANSCRIPT_NO_STOP_CODON	A>G
chr1	8868057	missense_variant&splice_region_variant	MODERATE	ENO1	ENSG00000074800.16	transcript	ENST00000497492.1	protein_coding	5/7	c.241A>G	p.Lys81Glu	303/647	241/585	81/194		WARNING_TRANSCRIPT_NO_STOP_CODON	A>G
chr1	8868057	missense_variant&splice_region_variant	MODERATE	ENO1	ENSG00000074800.16	transcript	ENST00000647408.1	protein_coding	5/12	c.241A>G	p.Lys81Glu	360/1782	241/1305	81/434			A>G
chr1	8868057	missense_variant&splice_region_variant	MODERATE	ENO1	ENSG00000074800.16	transcript	ENST00000646660.1	protein_coding	5/7	c.241A>G	p.Lys81Glu	308/581	241/514	81/170		WARNING_TRANSCRIPT_INCOMPLETE	A>G
chr1	8868057	missense_variant&splice_region_variant	MODERATE	ENO1	ENSG00000074800.16	transcript	ENST00000646906.1	protein_coding	6/7	c.241A>G	p.Lys81Glu	412/548	241/377	81/124		WARNING_TRANSCRIPT_INCOMPLETE	A>G
chr1	8868057	missense_variant&splice_region_variant	MODERATE	ENO1	ENSG00000074800.16	transcript	ENST00000646156.1	protein_coding	6/6	c.70A>G	p.Lys24Glu	592/622	70/100	24/32		WARNING_TRANSCRIPT_INCOMPLETE	A>G
chr1	8868057	missense_variant&splice_region_variant	MODERATE	ENO1	ENSG00000074800.16	transcript	ENST00000643438.1	protein_coding	6/6	c.241A>G	p.Lys81Glu	560/569	241/250	81/82		WARNING_TRANSCRIPT_INCOMPLETE	A>G
chr1	8868057	splice_region_variant&non_coding_transcript_exon_variant	LOW	ENO1	ENSG00000074800.16	transcript	ENST00000464920.2	retained_intron	2/9	n.1126A>G							A>G
chr1	8868057	splice_region_variant&non_coding_transcript_exon_variant	LOW	ENO1	ENSG00000074800.16	transcript	ENST00000646370.2	nonsense_mediated_decay	6/13	n.300A>G							A>G
chr1	8868057	splice_region_variant&non_coding_transcript_exon_variant	LOW	ENO1	ENSG00000074800.16	transcript	ENST00000645609.1	retained_intron	5/10	n.763A>G							A>G
chr1	8868057	splice_region_variant&non_coding_transcript_exon_variant	LOW	ENO1	ENSG00000074800.16	transcript	ENST00000645600.1	pseudogene	3/6	n.114A>G							A>G
chr1	8868057	splice_region_variant&non_coding_transcript_exon_variant	LOW	ENO1	ENSG00000074800.16	transcript	ENST00000646680.1	nonsense_mediated_decay	4/6	n.182A>G							A>G
chr1	9268035	splice_region_variant&non_coding_transcript_exon_variant	LOW	H6PD	ENSG00000049239.12	transcript	ENST00000495451.1	pseudogene	1/2	n.2506A>G							A>G
chr1	9268036	splice_region_variant&non_coding_transcript_exon_variant	LOW	H6PD	ENSG00000049239.12	transcript	ENST00000495451.1	pseudogene	1/2	n.2507A>G							A>G
chr1	9268043	splice_region_variant&intron_variant	LOW	H6PD	ENSG00000049239.12	transcript	ENST00000495451.1	pseudogene	1/1	n.2508+6A>G							A>G
chr1	9268044	splice_region_variant&intron_variant	LOW	H6PD	ENSG00000049239.12	transcript	ENST00000495451.1	pseudogene	1/1	n.2508+7A>G							A>G
chr1	9271143	splice_acceptor_variant&intron_variant	HIGH	H6PD	ENSG00000049239.12	transcript	ENST00000495451.1	pseudogene	1/1	n.2509-2A>G							A>G
chr1	9981299	stop_lost	HIGH	NMNAT1	ENSG00000173614.14	transcript	ENST00000403197.5	protein_coding	5/5	c.483A>G	p.Ter161Trpext*?	627/1094	483/483	161/160			A>G
chr1	9982869	splice_region_variant&non_coding_transcript_exon_variant	LOW	NMNAT1	ENSG00000173614.14	transcript	ENST00000462686.1	nonsense_mediated_decay	5/6	n.*168A>G							A>G
chr1	9983002	splice_acceptor_variant&intron_variant	HIGH	NMNAT1	ENSG00000173614.14	transcript	ENST00000462686.1	nonsense_mediated_decay	5/5	n.*170-2A>G							A>G
chr1	10303832	missense_variant	MODERATE	KIF1B	ENSG00000054523.17	transcript	ENST00000377093.8	protein_coding	21/21	c.2647A>G	p.Ser883Gly	2800/7565	2647/3462	883/1153			A>G
chr1	10303832	missense_variant	MODERATE	KIF1B	ENSG00000054523.17	transcript	ENST00000377083.5	protein_coding	21/21	c.2647A>G	p.Ser883Gly	2960/5885	2647/3462	883/1153			A>G
chr1	10430573	splice_region_variant&intron_variant	LOW	CENPS	ENSG00000175279.22	transcript	ENST00000309048.8	protein_coding	1/4	c.51+5A>G							A>G
chr1	10430573	splice_region_variant&intron_variant	LOW	CENPS-CORT	ENSG00000251503.8	transcript	ENST00000400900.6	protein_coding	1/4	c.51+5A>G							A>G
chr1	10430573	splice_region_variant&intron_variant	LOW	CENPS-CORT	ENSG00000251503.8	transcript	ENST00000470413.6	protein_coding	1/3	c.51+5A>G							A>G
chr1	10430573	splice_region_variant&intron_variant	LOW	CENPS-CORT	ENSG00000251503.8	transcript	ENST00000602787.6	protein_coding	1/5	c.51+5A>G							A>G
chr1	10430573	splice_region_variant&intron_variant	LOW	CENPS	ENSG00000175279.22	transcript	ENST00000602486.1	pseudogene	1/1	n.57+5A>G							A>G
chr1	10433885	missense_variant	MODERATE	CENPS	ENSG00000175279.22	transcript	ENST00000309048.8	protein_coding	2/5	c.95A>G	p.Glu32Gly	180/905	95/417	32/138			A>G
chr1	10433885	missense_variant	MODERATE	CENPS-CORT	ENSG00000251503.8	transcript	ENST00000400900.6	protein_coding	2/5	c.95A>G	p.Glu32Gly	511/1469	95/495	32/164			A>G
chr1	10433885	missense_variant	MODERATE	CENPS-CORT	ENSG00000251503.8	transcript	ENST00000470413.6	protein_coding	2/4	c.95A>G	p.Glu32Gly	229/626	95/234	32/77			A>G
chr1	10433885	missense_variant	MODERATE	CENPS-CORT	ENSG00000251503.8	transcript	ENST00000602787.6	protein_coding	2/6	c.95A>G	p.Glu32Gly	178/571	95/417	32/138			A>G
chr1	10458774	splice_donor_variant&intron_variant	HIGH	AL354956.1	ENSG00000203469.2	transcript	ENST00000424487.1	pseudogene	1/1	n.218+2T>C							T>C
chr1	10458777	splice_region_variant&intron_variant	LOW	AL354956.1	ENSG00000203469.2	transcript	ENST00000424487.1	pseudogene	1/1	n.218+5T>C							T>C
chr1	10459086	splice_region_variant&intron_variant	LOW	AL354956.1	ENSG00000203469.2	transcript	ENST00000424487.1	pseudogene	1/1	n.219-4T>C							T>C
chr1	10459091	splice_region_variant&non_coding_transcript_exon_variant	LOW	AL354956.1	ENSG00000203469.2	transcript	ENST00000424487.1	pseudogene	2/2	n.220T>C							T>C
chr1	10461582	missense_variant	MODERATE	DFFA	ENSG00000160049.12	transcript	ENST00000377038.8	protein_coding	6/6	c.904A>G	p.Ser302Gly	975/6035	904/996	302/331			A>G
chr1	11015550	missense_variant	MODERATE	TARDBP	ENSG00000120948.17	transcript	ENST00000476201.5	protein_coding	3/6	c.265A>G	p.Ile89Val	367/929	265/827	89/274		WARNING_TRANSCRIPT_INCOMPLETE	A>G
chr1	11022346	missense_variant	MODERATE	TARDBP	ENSG00000120948.17	transcript	ENST00000240185.7	protein_coding	6/6	c.937T>C	p.Phe313Leu	1293/5367	937/1245	313/414			T>C
chr1	11022346	missense_variant	MODERATE	TARDBP	ENSG00000120948.17	transcript	ENST00000639083.1	protein_coding	6/6	c.937T>C	p.Phe313Leu	1006/2269	937/1245	313/414			T>C
chr1	11022346	splice_region_variant&intron_variant	LOW	TARDBP	ENSG00000120948.17	transcript	ENST00000638264.1	protein_coding	4/4	c.476-7T>C						WARNING_TRANSCRIPT_NO_STOP_CODON	T>C
chr1	11029785	splice_region_variant&intron_variant	LOW	AL109811.2	ENSG00000271895.2	transcript	ENST00000612387.1	pseudogene	1/1	n.24+4T>C							T>C
chr1	11029785	splice_region_variant&intron_variant	LOW	AL109811.3	ENSG00000277726.4	transcript	ENST00000622108.1	nonsense_mediated_decay	3/3	n.*275+4T>C							T>C
chr1	11029788	splice_region_variant&intron_variant	LOW	AL109811.2	ENSG00000271895.2	transcript	ENST00000612387.1	pseudogene	1/1	n.24+7A>G							A>G
chr1	11029788	splice_region_variant&intron_variant	LOW	AL109811.3	ENSG00000277726.4	transcript	ENST00000622108.1	nonsense_mediated_decay	3/3	n.*275+7A>G							A>G
chr1	11909329	splice_region_variant&non_coding_transcript_exon_variant	LOW	AL021155.5	ENSG00000285646.2	transcript	ENST00000666735.1	pseudogene	1/1	n.1179A>G							A>G
chr1	12202156	missense_variant	MODERATE	TNFRSF1B	ENSG00000028137.19	transcript	ENST00000376259.7	protein_coding	9/10	c.1090A>G	p.Ser364Gly	1191/3687	1090/1386	364/461			A>G
chr1	15774955	missense_variant	MODERATE	FBLIM1	ENSG00000162458.13	transcript	ENST00000441801.6	protein_coding	6/6	c.1049A>G	p.His350Arg	1256/1543	1049/1125	350/374			A>G
chr1	18881713	missense_variant	MODERATE	ALDH4A1	ENSG00000159423.17	transcript	ENST00000290597.9	protein_coding	8/16	c.853A>G	p.Thr285Ala	883/2124	853/1692	285/563			A>G
chr1	18881713	missense_variant	MODERATE	ALDH4A1	ENSG00000159423.17	transcript	ENST00000375341.8	protein_coding	8/15	c.853A>G	p.Thr285Ala	885/3139	853/1692	285/563			A>G
chr1	18881713	missense_variant	MODERATE	ALDH4A1	ENSG00000159423.17	transcript	ENST00000538839.5	protein_coding	8/14	c.853A>G	p.Thr285Ala	858/2957	853/1539	285/512			A>G
chr1	18881713	missense_variant	MODERATE	ALDH4A1	ENSG00000159423.17	transcript	ENST00000538309.5	protein_coding	8/15	c.673A>G	p.Thr225Ala	989/1940	673/1512	225/503			A>G
chr1	19232772	missense_variant&splice_region_variant	MODERATE	EMC1	ENSG00000127463.15	transcript	ENST00000477853.6	protein_coding	15/23	c.1634T>C	p.Leu545Pro	1649/6640	1634/2982	545/993			T>C
chr1	19232772	missense_variant&splice_region_variant	MODERATE	EMC1	ENSG00000127463.15	transcript	ENST00000375199.7	protein_coding	15/23	c.1631T>C	p.Leu544Pro	1631/5408	1631/2979	544/992			T>C
chr1	19232772	missense_variant&splice_region_variant	MODERATE	EMC1	ENSG00000127463.15	transcript	ENST00000375208.7	protein_coding	14/22	c.1568T>C	p.Leu523Pro	1581/4084	1568/2916	523/971			T>C
chr1	19297482	splice_region_variant&intron_variant	LOW	AL035413.1	ENSG00000270728.1	transcript	ENST00000604801.1	processed_pseudogene	1/1	n.111-7A>G							A>G
chr1	19614502	splice_region_variant&non_coding_transcript_exon_variant	LOW	MICOS10	ENSG00000173436.15	transcript	ENST00000462646.5	pseudogene	2/4	n.117A>G							A>G
chr1	20775450	splice_region_variant&non_coding_transcript_exon_variant	LOW	HP1BP3	ENSG00000127483.18	transcript	ENST00000487117.1	pseudogene	3/3	n.1598A>G							A>G
chr1	22511888	missense_variant	MODERATE	ZBTB40	ENSG00000184677.18	transcript	ENST00000375647.5	protein_coding	11/18	c.2215A>G	p.Lys739Glu	2438/8701	2215/3720	739/1239			A>G
chr1	22511888	missense_variant	MODERATE	ZBTB40	ENSG00000184677.18	transcript	ENST00000374651.8	protein_coding	9/16	c.1879A>G	p.Lys627Glu	2102/8368	1879/3384	627/1127			A>G
chr1	22511888	missense_variant	MODERATE	ZBTB40	ENSG00000184677.18	transcript	ENST00000404138.5	protein_coding	12/19	c.2215A>G	p.Lys739Glu	2726/8992	2215/3720	739/1239			A>G
chr1	23302340	splice_region_variant&intron_variant	LOW	AL109936.6	ENSG00000284726.1	transcript	ENST00000641772.1	pseudogene	1/1	n.82-4T>C							T>C
chr1	24411642	splice_region_variant&non_coding_transcript_exon_variant	LOW	STPG1	ENSG00000001460.18	transcript	ENST00000483528.1	pseudogene	1/4	n.386A>G							A>G
chr1	25802054	missense_variant	MODERATE	SELENON	ENSG00000162430.17	transcript	ENST00000361547.7	protein_coding	3/13	c.340A>G	p.Ser114Gly	378/4314	340/1773	114/590		WARNING_TRANSCRIPT_MULTIPLE_STOP_CODONS	A>G
chr1	25802076	missense_variant	MODERATE	SELENON	ENSG00000162430.17	transcript	ENST00000361547.7	protein_coding	3/13	c.362A>G	p.Gln121Arg	400/4314	362/1773	121/590		WARNING_TRANSCRIPT_MULTIPLE_STOP_CODONS	A>G
chr1	25834333	splice_acceptor_variant&intron_variant	HIGH	AUNIP	ENSG00000127423.10	transcript	ENST00000481602.1	pseudogene	1/1	n.136-2A>G							A>G
chr1	25835150	missense_variant	MODERATE	AUNIP	ENSG00000127423.10	transcript	ENST00000538789.5	protein_coding	3/4	c.917T>C	p.Phe306Ser	1018/1392	917/1116	306/371			T>C
chr1	25835150	missense_variant	MODERATE	AUNIP	ENSG00000127423.10	transcript	ENST00000374298.3	protein_coding	3/3	c.917T>C	p.Phe306Ser	972/2116	917/1074	306/357			T>C
chr1	26170444	missense_variant	MODERATE	ZNF593	ENSG00000142684.9	transcript	ENST00000374266.7	protein_coding	2/3	c.227T>C	p.Leu76Pro	303/638	227/405	76/134			T>C
chr1	26170444	missense_variant	MODERATE	ZNF593	ENSG00000142684.9	transcript	ENST00000270812.6	protein_coding	2/2	c.227T>C	p.Leu76Pro	269/698	227/471	76/156			T>C
chr1	26170708	missense_variant	MODERATE	ZNF593	ENSG00000142684.9	transcript	ENST00000374266.7	protein_coding	3/3	c.397T>C	p.Ser133Pro	473/638	397/405	133/134			T>C
chr1	26181081	splice_region_variant&non_coding_transcript_exon_variant	LOW	CNKSR1	ENSG00000142675.18	transcript	ENST00000465415.1	retained_intron	3/3	n.622A>G							A>G
chr1	26276746	missense_variant	MODERATE	CEP85	ENSG00000130695.15	transcript	ENST00000252992.8	protein_coding	13/14	c.2114T>C	p.Leu705Pro	2245/3935	2114/2289	705/762			T>C
chr1	26276746	missense_variant	MODERATE	CEP85	ENSG00000130695.15	transcript	ENST00000453146.1	protein_coding	9/10	c.1133T>C	p.Leu378Pro	1135/2821	1133/1305	378/434		WARNING_TRANSCRIPT_NO_START_CODON	T>C
chr1	26276746	missense_variant	MODERATE	CEP85	ENSG00000130695.15	transcript	ENST00000451429.7	protein_coding	13/14	c.2114T>C	p.Leu705Pro	2247/3922	2114/2286	705/761			T>C
chr1	26276746	missense_variant	MODERATE	CEP85	ENSG00000130695.15	transcript	ENST00000640292.2	protein_coding	12/13	c.1961T>C	p.Leu654Pro	2094/2663	1961/2136	654/711			T>C
chr1	26447720	missense_variant	MODERATE	DHDDS	ENSG00000117682.17	transcript	ENST00000374185.7	protein_coding	6/6	c.602A>G	p.Gln201Arg	692/1148	602/630	201/209			A>G
chr1	26448373	missense_variant	MODERATE	DHDDS	ENSG00000117682.17	transcript	ENST00000427245.6	protein_coding	7/7	c.560A>G	p.His187Arg	676/868	560/597	187/198			A>G
chr1	26448375	missense_variant	MODERATE	DHDDS	ENSG00000117682.17	transcript	ENST00000427245.6	protein_coding	7/7	c.562A>G	p.Ile188Val	678/868	562/597	188/198			A>G
chr1	26448382	missense_variant	MODERATE	DHDDS	ENSG00000117682.17	transcript	ENST00000427245.6	protein_coding	7/7	c.569A>G	p.Gln190Arg	685/868	569/597	190/198			A>G
chr1	26780028	missense_variant	MODERATE	ARID1A	ENSG00000117713.20	transcript	ENST00000324856.13	protein_coding	20/20	c.6130A>G	p.Asn2044Asp	6519/8595	6130/6858	2044/2285			A>G
chr1	26780028	missense_variant	MODERATE	ARID1A	ENSG00000117713.20	transcript	ENST00000430799.7	protein_coding	20/20	c.4978A>G	p.Asn1660Asp	5372/6521	4978/5706	1660/1901			A>G
chr1	26780028	missense_variant	MODERATE	ARID1A	ENSG00000117713.20	transcript	ENST00000457599.6	protein_coding	20/20	c.5479A>G	p.Asn1827Asp	5479/6268	5479/6207	1827/2068			A>G
chr1	26780028	missense_variant	MODERATE	ARID1A	ENSG00000117713.20	transcript	ENST00000374152.7	protein_coding	19/19	c.4981A>G	p.Asn1661Asp	5732/6460	4981/5709	1661/1902			A>G
chr1	26780028	missense_variant	MODERATE	ARID1A	ENSG00000117713.20	transcript	ENST00000636219.1	protein_coding	19/19	c.4984A>G	p.Asn1662Asp	4984/7058	4984/5712	1662/1903		WARNING_TRANSCRIPT_NO_START_CODON	A>G
chr1	27759975	missense_variant	MODERATE	FAM76A	ENSG00000009780.15	transcript	ENST00000446647.1	protein_coding	4/4	c.294A>G	p.Ile98Met	294/504	294/375	98/124		WARNING_TRANSCRIPT_NO_START_CODON	A>G
chr1	28334949	missense_variant	MODERATE	MED18	ENSG00000130772.14	transcript	ENST00000373842.9	protein_coding	3/3	c.606A>G	p.Ile202Met	813/1829	606/627	202/208			A>G
chr1	28334949	missense_variant	MODERATE	MED18	ENSG00000130772.14	transcript	ENST00000398997.2	protein_coding	3/4	c.606A>G	p.Ile202Met	798/1106	606/627	202/208			A>G
chr1	28334951	missense_variant	MODERATE	MED18	ENSG00000130772.14	transcript	ENST00000373842.9	protein_coding	3/3	c.608A>G	p.Asp203Gly	815/1829	608/627	203/208			A>G
chr1	28334951	missense_variant	MODERATE	MED18	ENSG00000130772.14	transcript	ENST00000398997.2	protein_coding	3/4	c.608A>G	p.Asp203Gly	800/1106	608/627	203/208			A>G
chr1	28334957	missense_variant	MODERATE	MED18	ENSG00000130772.14	transcript	ENST00000373842.9	protein_coding	3/3	c.614A>G	p.Lys205Arg	821/1829	614/627	205/208			A>G
chr1	28334957	missense_variant	MODERATE	MED18	ENSG00000130772.14	transcript	ENST00000398997.2	protein_coding	3/4	c.614A>G	p.Lys205Arg	806/1106	614/627	205/208			A>G
chr1	28334959	missense_variant	MODERATE	MED18	ENSG00000130772.14	transcript	ENST00000373842.9	protein_coding	3/3	c.616A>G	p.Arg206Gly	823/1829	616/627	206/208			A>G
chr1	28334959	missense_variant	MODERATE	MED18	ENSG00000130772.14	transcript	ENST00000398997.2	protein_coding	3/4	c.616A>G	p.Arg206Gly	808/1106	616/627	206/208			A>G
chr1	28335085	splice_region_variant	LOW	MED18	ENSG00000130772.14	transcript	ENST00000398997.2	protein_coding	3/4	c.*115A>G							A>G
chr1	28335092	splice_region_variant&intron_variant	LOW	MED18	ENSG00000130772.14	transcript	ENST00000398997.2	protein_coding	3/3	c.*116+6A>G							A>G
chr1	28497275	splice_region_variant&intron_variant	LOW	PHACTR4	ENSG00000204138.13	transcript	ENST00000632964.1	pseudogene	3/3	n.908+4A>G							A>G
chr1	28497303	splice_region_variant	LOW	PHACTR4	ENSG00000204138.13	transcript	ENST00000373836.4	protein_coding	13/13	c.*754A>G							A>G
chr1	28497543	splice_region_variant&non_coding_transcript_exon_variant	LOW	PHACTR4	ENSG00000204138.13	transcript	ENST00000632421.1	nonsense_mediated_decay	15/15	n.*3093A>G							A>G
chr1	29065824	splice_region_variant&non_coding_transcript_exon_variant	LOW	EPB41	ENSG00000159023.21	transcript	ENST00000646800.1	nonsense_mediated_decay	17/19	n.*63A>G							A>G
chr1	29065830	splice_region_variant&intron_variant	LOW	EPB41	ENSG00000159023.21	transcript	ENST00000646800.1	nonsense_mediated_decay	17/18	n.*64+5A>G							A>G
chr1	29149090	missense_variant	MODERATE	SRSF4	ENSG00000116350.17	transcript	ENST00000373795.7	protein_coding	6/6	c.805A>G	p.Ser269Gly	953/2300	805/1485	269/494			A>G
chr1	29149090	missense_variant	MODERATE	SRSF4	ENSG00000116350.17	transcript	ENST00000466448.4	protein_coding	5/5	c.715A>G	p.Ser239Gly	845/1264	715/1134	239/377		WARNING_TRANSCRIPT_NO_STOP_CODON	A>G
chr1	31539100	splice_region_variant&intron_variant	LOW	LINC01226	ENSG00000284543.1	transcript	ENST00000639946.1	pseudogene	2/2	n.161+8A>G							A>G
chr1	32226290	missense_variant	MODERATE	EIF3I	ENSG00000084623.11	transcript	ENST00000373586.1	protein_coding	5/11	c.370T>C	p.Phe124Leu	442/1458	370/978	124/325			T>C
chr1	32226290	missense_variant	MODERATE	EIF3I	ENSG00000084623.11	transcript	ENST00000355082.9	protein_coding	6/6	c.370T>C	p.Phe124Leu	559/564	370/375	124/124		WARNING_TRANSCRIPT_NO_STOP_CODON	T>C
chr1	32231170	missense_variant	MODERATE	EIF3I	ENSG00000084623.11	transcript	ENST00000373586.1	protein_coding	11/11	c.952T>C	p.Tyr318His	1024/1458	952/978	318/325			T>C
chr1	32593716	missense_variant	MODERATE	ZBTB8A	ENSG00000160062.15	transcript	ENST00000373510.9	protein_coding	3/5	c.785A>G	p.Tyr262Cys	1014/7077	785/1326	262/441			A>G
chr1	32593716	missense_variant	MODERATE	ZBTB8A	ENSG00000160062.15	transcript	ENST00000316459.4	protein_coding	3/5	c.785A>G	p.Tyr262Cys	1012/1943	785/1023	262/340			A>G
chr1	32621312	splice_region_variant	LOW	ZBTB8OS	ENSG00000176261.15	transcript	ENST00000492007.5	protein_coding	4/4	c.*550A>G						WARNING_TRANSCRIPT_NO_START_CODON	A>G
chr1	32673501	missense_variant	MODERATE	RBBP4	ENSG00000162521.19	transcript	ENST00000463378.5	protein_coding	7/8	c.532A>G	p.Asn178Asp	534/882	532/786	178/261		WARNING_TRANSCRIPT_NO_START_CODON	A>G
chr1	32673555	missense_variant	MODERATE	RBBP4	ENSG00000162521.19	transcript	ENST00000463378.5	protein_coding	7/8	c.586A>G	p.Ser196Gly	588/882	586/786	196/261		WARNING_TRANSCRIPT_NO_START_CODON	A>G
chr1	32673587	splice_region_variant&intron_variant	LOW	RBBP4	ENSG00000162521.19	transcript	ENST00000463378.5	protein_coding	7/7	c.611+7A>G						WARNING_TRANSCRIPT_NO_START_CODON	A>G
chr1	32842776	splice_region_variant&intron_variant	LOW	S100PBP	ENSG00000116497.18	transcript	ENST00000531123.5	pseudogene	6/6	n.1284-7A>G							A>G
chr1	32842777	splice_region_variant&intron_variant	LOW	S100PBP	ENSG00000116497.18	transcript	ENST00000531123.5	pseudogene	6/6	n.1284-6A>G							A>G
chr1	32842785	splice_region_variant&non_coding_transcript_exon_variant	LOW	S100PBP	ENSG00000116497.18	transcript	ENST00000531123.5	pseudogene	7/7	n.1286A>G							A>G
chr1	34855862	missense_variant	MODERATE	SMIM12	ENSG00000163866.9	transcript	ENST00000521580.3	protein_coding	2/2	c.116A>G	p.Asp39Gly	194/5694	116/279	39/92			A>G
chr1	34855862	missense_variant	MODERATE	SMIM12	ENSG00000163866.9	transcript	ENST00000446026.1	protein_coding	2/2	c.116A>G	p.Asp39Gly	2005/2817	116/279	39/92			A>G
chr1	34855862	missense_variant	MODERATE	SMIM12	ENSG00000163866.9	transcript	ENST00000456842.1	protein_coding	2/2	c.116A>G	p.Asp39Gly	225/918	116/279	39/92			A>G
chr1	34855862	missense_variant	MODERATE	SMIM12	ENSG00000163866.9	transcript	ENST00000423898.1	protein_coding	2/2	c.116A>G	p.Asp39Gly	384/897	116/279	39/92			A>G
chr1	34855862	missense_variant	MODERATE	SMIM12	ENSG00000163866.9	transcript	ENST00000417239.1	protein_coding	3/3	c.116A>G	p.Asp39Gly	511/684	116/279	39/92			A>G
chr1	35093392	splice_acceptor_variant&intron_variant	HIGH	ZMYM1	ENSG00000197056.11	transcript	ENST00000373330.1	protein_coding	1/10	c.-122-2A>G							A>G
chr1	35751257	missense_variant	MODERATE	CLSPN	ENSG00000092853.14	transcript	ENST00000318121.8	protein_coding	10/25	c.2021A>G	p.Asn674Ser	2129/8512	2021/4020	674/1339			A>G
chr1	35751257	missense_variant	MODERATE	CLSPN	ENSG00000092853.14	transcript	ENST00000251195.9	protein_coding	10/25	c.2021A>G	p.Asn674Ser	2118/4769	2021/3999	674/1332			A>G
chr1	35751257	missense_variant	MODERATE	CLSPN	ENSG00000092853.14	transcript	ENST00000373220.7	protein_coding	9/24	c.1829A>G	p.Asn610Ser	1887/3977	1829/3828	610/1275			A>G
chr1	35751257	missense_variant	MODERATE	CLSPN	ENSG00000092853.14	transcript	ENST00000520551.1	protein_coding	10/25	c.2021A>G	p.Asn674Ser	2079/4010	2021/3861	674/1286			A>G
chr1	36085698	splice_region_variant&intron_variant	LOW	TEKT2	ENSG00000092850.12	transcript	ENST00000469024.1	nonsense_mediated_decay	3/9	n.283-7T>C							T>C
chr1	36137231	missense_variant	MODERATE	TRAPPC3	ENSG00000054116.12	transcript	ENST00000373166.8	protein_coding	5/5	c.515A>G	p.Glu172Gly	623/1282	515/543	172/180			A>G
chr1	36137231	missense_variant	MODERATE	TRAPPC3	ENSG00000054116.12	transcript	ENST00000617904.4	protein_coding	5/5	c.377A>G	p.Glu126Gly	644/1305	377/405	126/134			A>G
chr1	36137231	missense_variant	MODERATE	TRAPPC3	ENSG00000054116.12	transcript	ENST00000373162.5	protein_coding	5/5	c.377A>G	p.Glu126Gly	879/1056	377/405	126/134			A>G
chr1	36137231	missense_variant	MODERATE	TRAPPC3	ENSG00000054116.12	transcript	ENST00000616395.4	protein_coding	5/5	c.539A>G	p.Glu180Gly	675/1336	539/567	180/188			A>G
chr1	36137231	missense_variant	MODERATE	TRAPPC3	ENSG00000054116.12	transcript	ENST00000373163.5	protein_coding	5/5	c.377A>G	p.Glu126Gly	665/951	377/405	126/134			A>G
chr1	36137231	missense_variant	MODERATE	TRAPPC3	ENSG00000054116.12	transcript	ENST00000616074.4	protein_coding	3/3	c.317A>G	p.Glu106Gly	453/1114	317/345	106/114			A>G
chr1	37861091	splice_region_variant&non_coding_transcript_exon_variant	LOW	AL929472.2	ENSG00000230955.1	transcript	ENST00000419993.1	pseudogene	1/2	n.395A>G							A>G
chr1	37861093	splice_donor_variant&intron_variant	HIGH	AL929472.2	ENSG00000230955.1	transcript	ENST00000419993.1	pseudogene	1/1	n.395+2T>C							T>C
chr1	37861497	splice_region_variant&non_coding_transcript_exon_variant	LOW	AL929472.2	ENSG00000230955.1	transcript	ENST00000419993.1	pseudogene	2/2	n.398A>G							A>G
chr1	38855905	splice_region_variant&synonymous_variant	LOW	RRAGC	ENSG00000116954.8	transcript	ENST00000373001.4	protein_coding	3/7	c.444T>C	p.Asp148Asp	570/2681	444/1200	148/399			T>C
chr1	38855905	splice_region_variant&non_coding_transcript_exon_variant	LOW	AL139260.2	ENSG00000273637.1	transcript	ENST00000622355.1	pseudogene	8/12	n.1195T>C							T>C
chr1	38855905	splice_region_variant&non_coding_transcript_exon_variant	LOW	RRAGC	ENSG00000116954.8	transcript	ENST00000493015.1	pseudogene	2/5	n.141T>C							T>C
chr1	39318479	missense_variant	MODERATE	MACF1	ENSG00000127603.27	transcript	ENST00000567887.5	protein_coding	30/101	c.3920A>G	p.Glu1307Gly	4077/24319	3920/22779	1307/7592			A>G
chr1	39318479	missense_variant	MODERATE	MACF1	ENSG00000127603.27	transcript	ENST00000372915.7	protein_coding	29/97	c.3824A>G	p.Glu1275Gly	3911/23440	3824/22167	1275/7388			A>G
chr1	39318479	missense_variant	MODERATE	MACF1	ENSG00000127603.27	transcript	ENST00000361689.6	protein_coding	29/93	c.3824A>G	p.Glu1275Gly	3876/17538	3824/16293	1275/5430			A>G
chr1	39318479	missense_variant	MODERATE	MACF1	ENSG00000127603.27	transcript	ENST00000524432.5	protein_coding	29/32	c.3698A>G	p.Glu1233Gly	3911/4338	3698/4125	1233/1374		WARNING_TRANSCRIPT_NO_STOP_CODON	A>G
chr1	39318479	missense_variant	MODERATE	MACF1	ENSG00000127603.27	transcript	ENST00000564288.5	protein_coding	30/101	c.3809A>G	p.Glu1270Gly	4586/24828	3809/22668	1270/7555			A>G
chr1	39318479	missense_variant	MODERATE	MACF1	ENSG00000127603.27	transcript	ENST00000530262.5	protein_coding	25/35	c.4271A>G	p.Glu1424Gly	4442/6257	4271/6086	1424/2027		WARNING_TRANSCRIPT_INCOMPLETE	A>G
chr1	39318479	missense_variant	MODERATE	MACF1	ENSG00000127603.27	transcript	ENST00000372925.6	protein_coding	9/71	c.1223A>G	p.Glu408Gly	1224/14496	1223/13302	408/4433		WARNING_TRANSCRIPT_NO_START_CODON	A>G
chr1	39318479	missense_variant	MODERATE	MACF1	ENSG00000127603.27	transcript	ENST00000672812.1	protein_coding	29/36	c.3656A>G	p.Glu1219Gly	3761/6545	3656/6440	1219/2145		WARNING_TRANSCRIPT_INCOMPLETE	A>G
chr1	39318479	missense_variant	MODERATE	MACF1	ENSG00000127603.27	transcript	ENST00000671089.1	protein_coding	29/93	c.3671A>G	p.Glu1224Gly	3677/17339	3671/16140	1224/5379			A>G
chr1	40075139	stop_lost	HIGH	PPT1	ENSG00000131238.17	transcript	ENST00000641319.1	protein_coding	9/10	c.905A>G	p.Ter302Trpext*?	921/2388	905/906	302/301			A>G
chr1	40202474	missense_variant	MODERATE	RLF	ENSG00000117000.9	transcript	ENST00000372771.5	protein_coding	5/8	c.670A>G	p.Lys224Glu	683/6232	670/5745	224/1914			A>G
chr1	40544440	missense_variant	MODERATE	ZNF684	ENSG00000117010.17	transcript	ENST00000372696.3	protein_coding	5/5	c.263A>G	p.Gln88Arg	412/1009	263/279	88/92			A>G
chr1	40544452	missense_variant	MODERATE	ZNF684	ENSG00000117010.17	transcript	ENST00000372696.3	protein_coding	5/5	c.275A>G	p.Lys92Arg	424/1009	275/279	92/92			A>G
chr1	40544456	stop_lost	HIGH	ZNF684	ENSG00000117010.17	transcript	ENST00000372696.3	protein_coding	5/5	c.279A>G	p.Ter93Trpext*?	428/1009	279/279	93/92			A>G
chr1	40544456	missense_variant	MODERATE	ZNF684	ENSG00000117010.17	transcript	ENST00000372697.7	protein_coding	5/5	c.298A>G	p.Ile100Val	447/1028	298/360	100/119			A>G
chr1	40763426	missense_variant	MODERATE	NFYC	ENSG00000066136.20	transcript	ENST00000372669.8	protein_coding	8/9	c.784A>G	p.Ser262Gly	850/1005	784/939	262/312		WARNING_TRANSCRIPT_NO_STOP_CODON	A>G
chr1	42189336	missense_variant	MODERATE	FOXJ3	ENSG00000198815.9	transcript	ENST00000361346.6	protein_coding	10/13	c.1420A>G	p.Asn474Asp	1614/5225	1420/1869	474/622			A>G
chr1	42189336	missense_variant	MODERATE	FOXJ3	ENSG00000198815.9	transcript	ENST00000372572.5	protein_coding	12/15	c.1420A>G	p.Asn474Asp	1732/5352	1420/1869	474/622			A>G
chr1	42189336	missense_variant	MODERATE	FOXJ3	ENSG00000198815.9	transcript	ENST00000372573.5	protein_coding	10/13	c.1420A>G	p.Asn474Asp	1689/5309	1420/1869	474/622			A>G
chr1	42189336	missense_variant	MODERATE	FOXJ3	ENSG00000198815.9	transcript	ENST00000545068.5	protein_coding	10/13	c.1420A>G	p.Asn474Asp	1551/5165	1420/1869	474/622			A>G
chr1	42189336	missense_variant	MODERATE	FOXJ3	ENSG00000198815.9	transcript	ENST00000361776.5	protein_coding	9/12	c.1318A>G	p.Asn440Asp	1492/5106	1318/1767	440/588			A>G
chr1	42480552	start_lost	HIGH	CCDC30	ENSG00000186409.17	transcript	ENST00000654683.1	protein_coding	2/3	c.1A>G	p.Met1?	770/2280	1/243	1/80			A>G
chr1	42480552	start_lost	HIGH	CCDC30	ENSG00000186409.17	transcript	ENST00000667205.1	protein_coding	2/17	c.1A>G	p.Met1?	513/2793	1/2133	1/710			A>G
chr1	42480552	start_lost	HIGH	CCDC30	ENSG00000186409.17	transcript	ENST00000655164.1	protein_coding	2/10	c.1A>G	p.Met1?	464/2412	1/1176	1/391			A>G
chr1	42480552	start_lost	HIGH	CCDC30	ENSG00000186409.17	transcript	ENST00000667947.1	protein_coding	2/3	c.1A>G	p.Met1?	700/1963	1/51	1/16			A>G
chr1	42480552	start_lost	HIGH	CCDC30	ENSG00000186409.17	transcript	ENST00000668663.1	protein_coding	2/17	c.1A>G	p.Met1?	697/2966	1/2133	1/710			A>G
chr1	42480552	start_lost	HIGH	CCDC30	ENSG00000186409.17	transcript	ENST00000660083.1	protein_coding	3/18	c.1A>G	p.Met1?	726/3245	1/2133	1/710			A>G
chr1	42480552	start_lost	HIGH	CCDC30	ENSG00000186409.17	transcript	ENST00000655845.1	protein_coding	2/3	c.1A>G	p.Met1?	438/1699	1/243	1/80			A>G
chr1	42480552	start_lost	HIGH	CCDC30	ENSG00000186409.17	transcript	ENST00000671281.1	protein_coding	2/10	c.1A>G	p.Met1?	679/2627	1/1176	1/391			A>G
chr1	42480552	start_lost	HIGH	CCDC30	ENSG00000186409.17	transcript	ENST00000664805.1	protein_coding	2/17	c.1A>G	p.Met1?	671/2929	1/2133	1/710			A>G
chr1	42480552	start_lost	HIGH	CCDC30	ENSG00000186409.17	transcript	ENST00000654604.1	protein_coding	2/13	c.1A>G	p.Met1?	421/1929	1/1509	1/502		WARNING_TRANSCRIPT_NO_STOP_CODON	A>G
chr1	42480552	start_lost	HIGH	CCDC30	ENSG00000186409.17	transcript	ENST00000655447.1	protein_coding	2/3	c.1A>G	p.Met1?	653/2107	1/243	1/80			A>G
chr1	42480552	start_lost	HIGH	CCDC30	ENSG00000186409.17	transcript	ENST00000661864.1	protein_coding	2/7	c.1A>G	p.Met1?	652/1510	1/822	1/273			A>G
chr1	42480552	start_lost	HIGH	CCDC30	ENSG00000186409.17	transcript	ENST00000665176.1	protein_coding	2/16	c.1A>G	p.Met1?	648/2986	1/2001	1/666			A>G
chr1	42480552	start_lost	HIGH	CCDC30	ENSG00000186409.17	transcript	ENST00000670982.1	protein_coding	2/8	c.1A>G	p.Met1?	530/1261	1/732	1/243		WARNING_TRANSCRIPT_NO_STOP_CODON	A>G
chr1	42480552	start_lost	HIGH	CCDC30	ENSG00000186409.17	transcript	ENST00000670292.1	protein_coding	1/2	c.1A>G	p.Met1?	1243/2743	1/243	1/80			A>G
chr1	43357797	splice_region_variant&intron_variant	LOW	AL139289.2	ENSG00000234694.1	transcript	ENST00000424948.1	pseudogene	2/2	n.338+6A>G							A>G
chr1	43364115	missense_variant	MODERATE	ELOVL1	ENSG00000066322.15	transcript	ENST00000372458.8	protein_coding	8/8	c.641T>C	p.Leu214Pro	752/1466	641/840	214/279			T>C
chr1	43364115	missense_variant	MODERATE	ELOVL1	ENSG00000066322.15	transcript	ENST00000621943.4	protein_coding	8/8	c.641T>C	p.Leu214Pro	908/1625	641/840	214/279			T>C
chr1	43364115	missense_variant	MODERATE	ELOVL1	ENSG00000066322.15	transcript	ENST00000413844.3	protein_coding	7/7	c.560T>C	p.Leu187Pro	734/1451	560/759	187/252			T>C
chr1	43406287	missense_variant	MODERATE	SZT2	ENSG00000198198.17	transcript	ENST00000372450.8	protein_coding	5/5	c.497A>G	p.Gln166Arg	584/1191	497/537	166/178			A>G
chr1	43410324	splice_region_variant&intron_variant	LOW	SZT2	ENSG00000198198.17	transcript	ENST00000406439.7	nonsense_mediated_decay	5/5	n.*820+3A>G							A>G
chr1	43709534	splice_region_variant&non_coding_transcript_exon_variant	LOW	AL451062.1	ENSG00000229444.1	transcript	ENST00000437753.1	pseudogene	4/4	n.327T>C							T>C
chr1	43709534	splice_region_variant&intron_variant	LOW	ST3GAL3	ENSG00000126091.20	transcript	ENST00000646109.1	protein_coding	2/4	c.-31+8A>G						WARNING_TRANSCRIPT_INCOMPLETE	A>G
chr1	43709534	splice_region_variant&intron_variant	LOW	ST3GAL3	ENSG00000126091.20	transcript	ENST00000646971.1	protein_coding	2/12	c.-31+8A>G							A>G
chr1	43972220	missense_variant	MODERATE	DPH2	ENSG00000132768.14	transcript	ENST00000255108.8	protein_coding	5/6	c.1231T>C	p.Ser411Pro	1397/2466	1231/1470	411/489			T>C
chr1	43972220	missense_variant	MODERATE	DPH2	ENSG00000132768.14	transcript	ENST00000459879.1	protein_coding	3/4	c.550T>C	p.Ser184Pro	550/1013	550/789	184/262		WARNING_TRANSCRIPT_NO_START_CODON	T>C
chr1	43972220	missense_variant	MODERATE	DPH2	ENSG00000132768.14	transcript	ENST00000396758.6	protein_coding	4/5	c.547T>C	p.Ser183Pro	698/1738	547/786	183/261			T>C
chr1	44076751	splice_region_variant&non_coding_transcript_exon_variant	LOW	AL139220.2	ENSG00000230615.7	transcript	ENST00000609027.1	pseudogene	5/5	n.869A>G							A>G
chr1	44784671	missense_variant	MODERATE	BEST4	ENSG00000142959.5	transcript	ENST00000372207.4	protein_coding	8/9	c.1106A>G	p.Glu369Gly	1571/2512	1106/1422	369/473			A>G
chr1	45007492	missense_variant	MODERATE	HECTD3	ENSG00000126107.15	transcript	ENST00000372168.7	protein_coding	2/13	c.254A>G	p.Tyr85Cys	416/2530	254/1416	85/471			A>G
chr1	45007492	missense_variant	MODERATE	HECTD3	ENSG00000126107.15	transcript	ENST00000372172.5	protein_coding	10/21	c.1424A>G	p.Tyr475Cys	1491/3597	1424/2586	475/861			A>G
chr1	45509513	splice_region_variant&intron_variant	LOW	MMACHC	ENSG00000132763.15	transcript	ENST00000477188.1	pseudogene	1/1	n.76+5A>G							A>G
chr1	45581220	splice_region_variant&non_coding_transcript_exon_variant	LOW	AL355480.1	ENSG00000280836.1	transcript	ENST00000629041.1	pseudogene	2/2	n.98A>G							A>G
chr1	46036050	missense_variant	MODERATE	MAST2	ENSG00000086015.21	transcript	ENST00000361297.7	protein_coding	29/29	c.5381T>C	p.Leu1794Pro	5665/5737	5381/5397	1794/1798			T>C
chr1	46571459	missense_variant	MODERATE	MKNK1	ENSG00000079277.21	transcript	ENST00000371946.9	protein_coding	8/14	c.538A>G	p.Ser180Gly	738/2719	538/1362	180/453			A>G
chr1	46571459	missense_variant	MODERATE	MKNK1	ENSG00000079277.21	transcript	ENST00000649800.1	protein_coding	8/14	c.574A>G	p.Ser192Gly	818/2809	574/1398	192/465			A>G
chr1	46571504	missense_variant	MODERATE	MKNK1	ENSG00000079277.21	transcript	ENST00000371946.9	protein_coding	8/14	c.493A>G	p.Met165Val	693/2719	493/1362	165/453			A>G
chr1	46571504	missense_variant	MODERATE	MKNK1	ENSG00000079277.21	transcript	ENST00000649800.1	protein_coding	8/14	c.529A>G	p.Met177Val	773/2809	529/1398	177/465			A>G
chr1	46571536	missense_variant	MODERATE	MKNK1	ENSG00000079277.21	transcript	ENST00000371946.9	protein_coding	8/14	c.461A>G	p.Lys154Arg	661/2719	461/1362	154/453			A>G
chr1	46571536	missense_variant	MODERATE	MKNK1	ENSG00000079277.21	transcript	ENST00000649800.1	protein_coding	8/14	c.497A>G	p.Lys166Arg	741/2809	497/1398	166/465			A>G
chr1	51463747	missense_variant	MODERATE	EPS15	ENSG00000085832.17	transcript	ENST00000371733.8	protein_coding	7/25	c.427A>G	p.Asn143Asp	462/5163	427/2691	143/896			A>G
chr1	51463747	missense_variant	MODERATE	EPS15	ENSG00000085832.17	transcript	ENST00000371730.6	protein_coding	7/23	c.427A>G	p.Asn143Asp	437/4736	427/2289	143/762			A>G
chr1	51463747	splice_region_variant&non_coding_transcript_exon_variant	LOW	EPS15	ENSG00000085832.17	transcript	ENST00000465467.1	nonsense_mediated_decay	6/7	n.270A>G							A>G
chr1	51933413	missense_variant	MODERATE	RAB3B	ENSG00000169213.7	transcript	ENST00000371655.4	protein_coding	4/5	c.377A>G	p.Asp126Gly	526/12780	377/660	126/219			A>G
chr1	52857195	missense_variant	MODERATE	ZYG11A	ENSG00000203995.10	transcript	ENST00000371528.2	protein_coding	3/14	c.454A>G	p.Arg152Gly	578/4445	454/2280	152/759			A>G
chr1	52912851	splice_acceptor_variant&intron_variant	HIGH	ECHDC2	ENSG00000121310.17	transcript	ENST00000480312.6	pseudogene	2/4	n.320-2A>G							A>G
chr1	52912856	splice_region_variant&intron_variant	LOW	ECHDC2	ENSG00000121310.17	transcript	ENST00000480312.6	pseudogene	2/4	n.320-7A>G							A>G
chr1	52912857	splice_region_variant&intron_variant	LOW	ECHDC2	ENSG00000121310.17	transcript	ENST00000480312.6	pseudogene	2/4	n.320-8A>G							A>G
chr1	53213846	splice_region_variant	LOW	CPT2	ENSG00000157184.7	transcript	ENST00000635862.1	protein_coding	6/6	c.*251A>G							A>G
chr1	53916897	missense_variant	MODERATE	HSPB11	ENSG00000081870.11	transcript	ENST00000371378.6	protein_coding	6/6	c.538A>G	p.Ser180Gly	571/894	538/645	180/214			A>G
chr1	54047776	5_prime_UTR_premature_start_codon_gain_variant	LOW	TMEM59	ENSG00000116209.12	transcript	ENST00000371348.5	protein_coding	1/7	c.-608A>G							A>G
chr1	54099970	splice_region_variant&non_coding_transcript_exon_variant	LOW	AL353898.2	ENSG00000279049.1	transcript	ENST00000623000.1	pseudogene	2/2	n.253T>C							T>C
chr1	54104616	missense_variant	MODERATE	TCEANC2	ENSG00000116205.14	transcript	ENST00000391366.3	protein_coding	1/1	c.149A>G	p.His50Arg	322/1783	149/393	50/130			A>G
chr1	54104622	missense_variant	MODERATE	TCEANC2	ENSG00000116205.14	transcript	ENST00000391366.3	protein_coding	1/1	c.155A>G	p.Asn52Ser	328/1783	155/393	52/130			A>G
chr1	54104777	missense_variant	MODERATE	TCEANC2	ENSG00000116205.14	transcript	ENST00000391366.3	protein_coding	1/1	c.310A>G	p.Ser104Gly	483/1783	310/393	104/130			A>G
chr1	54196392	5_prime_UTR_premature_start_codon_gain_variant	LOW	CYB5RL	ENSG00000215883.10	transcript	ENST00000421415.5	nonsense_mediated_decay	2/7	n.-123A>G							A>G
chr1	54196392	5_prime_UTR_premature_start_codon_gain_variant	LOW	CYB5RL	ENSG00000215883.10	transcript	ENST00000528287.5	nonsense_mediated_decay	2/8	n.-123A>G							A>G
chr1	54196392	5_prime_UTR_premature_start_codon_gain_variant	LOW	AL357673.1	ENSG00000256407.2	transcript	ENST00000311841.7	nonsense_mediated_decay	2/8	n.-123A>G							A>G
chr1	54196392	5_prime_UTR_premature_start_codon_gain_variant	LOW	CYB5RL	ENSG00000215883.10	transcript	ENST00000497820.1	protein_coding	1/3	c.-123A>G							A>G
chr1	54196392	5_prime_UTR_premature_start_codon_gain_variant	LOW	AL357673.1	ENSG00000256407.2	transcript	ENST00000637610.1	nonsense_mediated_decay	1/10	n.-123A>G							A>G
chr1	54758215	missense_variant	MODERATE	PARS2	ENSG00000162396.6	transcript	ENST00000371279.4	protein_coding	2/2	c.947A>G	p.Lys316Arg	1039/2356	947/1428	316/475			A>G
chr1	54986404	missense_variant	MODERATE	TMEM61	ENSG00000143001.5	transcript	ENST00000371268.4	protein_coding	2/3	c.323T>C	p.Leu108Pro	761/1256	323/633	108/210			T>C
chr1	61797423	missense_variant	MODERATE	PATJ	ENSG00000132849.20	transcript	ENST00000316485.11	protein_coding	11/26	c.1397A>G	p.Asp466Gly	1511/3657	1397/3543	466/1180		WARNING_TRANSCRIPT_NO_STOP_CODON	A>G
chr1	61797423	missense_variant	MODERATE	PATJ	ENSG00000132849.20	transcript	ENST00000371158.6	protein_coding	11/43	c.1397A>G	p.Asp466Gly	1511/8505	1397/5406	466/1801			A>G
chr1	61797423	missense_variant	MODERATE	PATJ	ENSG00000132849.20	transcript	ENST00000613764.4	protein_coding	11/29	c.1397A>G	p.Asp466Gly	1494/4172	1397/3549	466/1182			A>G
chr1	61797423	missense_variant	MODERATE	PATJ	ENSG00000132849.20	transcript	ENST00000642238.1	protein_coding	11/44	c.1397A>G	p.Asp466Gly	1582/8730	1397/5649	466/1882			A>G
chr1	62114765	splice_region_variant&non_coding_transcript_exon_variant	LOW	PATJ	ENSG00000132849.20	transcript	ENST00000635023.1	nonsense_mediated_decay	36/36	n.*3142A>G							A>G
chr1	62114767	splice_region_variant&non_coding_transcript_exon_variant	LOW	PATJ	ENSG00000132849.20	transcript	ENST00000635023.1	nonsense_mediated_decay	36/36	n.*3144A>G							A>G
chr1	62161395	splice_region_variant&intron_variant	LOW	PATJ	ENSG00000132849.20	transcript	ENST00000484937.5	nonsense_mediated_decay	32/32	n.*951+6A>G							A>G
chr1	62162850	splice_acceptor_variant&intron_variant	HIGH	PATJ	ENSG00000132849.20	transcript	ENST00000613764.4	protein_coding	26/28	c.3435-2A>G							A>G
chr1	62162859	missense_variant	MODERATE	PATJ	ENSG00000132849.20	transcript	ENST00000613764.4	protein_coding	27/29	c.3442A>G	p.Ile1148Val	3539/4172	3442/3549	1148/1182			A>G
chr1	62162867	splice_acceptor_variant&intron_variant	HIGH	PATJ	ENSG00000132849.20	transcript	ENST00000613764.4	protein_coding	27/28	c.3448-1A>G							A>G
chr1	62162875	missense_variant	MODERATE	PATJ	ENSG00000132849.20	transcript	ENST00000613764.4	protein_coding	28/29	c.3455A>G	p.Glu1152Gly	3552/4172	3455/3549	1152/1182			A>G
chr1	62162875	splice_region_variant&intron_variant	LOW	PATJ	ENSG00000132849.20	transcript	ENST00000484937.5	nonsense_mediated_decay	32/32	n.*952-8A>G							A>G
chr1	62162897	missense_variant	MODERATE	PATJ	ENSG00000132849.20	transcript	ENST00000613764.4	protein_coding	29/29	c.3472A>G	p.Ser1158Gly	3569/4172	3472/3549	1158/1182			A>G
chr1	63510078	missense_variant	MODERATE	ITGB3BP	ENSG00000142856.16	transcript	ENST00000371092.7	protein_coding	2/10	c.109A>G	p.Ser37Gly	170/1044	109/651	37/216			A>G
chr1	63510108	missense_variant	MODERATE	ITGB3BP	ENSG00000142856.16	transcript	ENST00000371092.7	protein_coding	2/10	c.79A>G	p.Lys27Glu	140/1044	79/651	27/216			A>G
chr1	63510146	missense_variant	MODERATE	ITGB3BP	ENSG00000142856.16	transcript	ENST00000371092.7	protein_coding	2/10	c.41A>G	p.His14Arg	102/1044	41/651	14/216			A>G
chr1	63510152	missense_variant	MODERATE	ITGB3BP	ENSG00000142856.16	transcript	ENST00000371092.7	protein_coding	2/10	c.35A>G	p.Gln12Arg	96/1044	35/651	12/216			A>G
chr1	63655068	missense_variant	MODERATE	PGM1	ENSG00000079739.17	transcript	ENST00000650546.1	protein_coding	11/12	c.1678A>G	p.Lys560Glu	1756/2423	1678/1755	560/584			A>G
chr1	63655069	missense_variant	MODERATE	PGM1	ENSG00000079739.17	transcript	ENST00000650546.1	protein_coding	11/12	c.1679A>G	p.Lys560Arg	1757/2423	1679/1755	560/584			A>G
chr1	68137824	missense_variant	MODERATE	WLS	ENSG00000116729.14	transcript	ENST00000354777.6	protein_coding	11/12	c.1466T>C	p.Leu489Ser	1712/2037	1466/1632	489/543			T>C
chr1	68137824	missense_variant	MODERATE	WLS	ENSG00000116729.14	transcript	ENST00000262348.9	protein_coding	11/12	c.1472T>C	p.Leu491Ser	1696/2716	1472/1626	491/541			T>C
chr1	68137824	missense_variant	MODERATE	WLS	ENSG00000116729.14	transcript	ENST00000370976.7	protein_coding	10/11	c.1199T>C	p.Leu400Ser	1444/2332	1199/1353	400/450			T>C
chr1	70013023	missense_variant	MODERATE	LRRC7	ENSG00000033122.20	transcript	ENST00000310961.9	protein_coding	14/27	c.1085T>C	p.Leu362Ser	1503/6507	1085/4488	362/1495			T>C
chr1	70013023	missense_variant	MODERATE	LRRC7	ENSG00000033122.20	transcript	ENST00000651989.1	protein_coding	13/27	c.1184T>C	p.Leu395Ser	1563/5107	1184/4728	395/1575			T>C
chr1	77868252	missense_variant	MODERATE	MIGA1	ENSG00000180488.15	transcript	ENST00000645756.1	protein_coding	15/15	c.1568A>G	p.Glu523Gly	1594/1978	1568/1758	523/585			A>G
chr1	77868296	missense_variant	MODERATE	MIGA1	ENSG00000180488.15	transcript	ENST00000645756.1	protein_coding	15/15	c.1612A>G	p.Ser538Gly	1638/1978	1612/1758	538/585			A>G
chr1	77868326	missense_variant	MODERATE	MIGA1	ENSG00000180488.15	transcript	ENST00000645756.1	protein_coding	15/15	c.1642A>G	p.Lys548Glu	1668/1978	1642/1758	548/585			A>G
chr1	77868327	missense_variant	MODERATE	MIGA1	ENSG00000180488.15	transcript	ENST00000645756.1	protein_coding	15/15	c.1643A>G	p.Lys548Arg	1669/1978	1643/1758	548/585			A>G
chr1	77868344	missense_variant	MODERATE	MIGA1	ENSG00000180488.15	transcript	ENST00000645756.1	protein_coding	15/15	c.1660A>G	p.Ser554Gly	1686/1978	1660/1758	554/585			A>G
chr1	77868356	missense_variant	MODERATE	MIGA1	ENSG00000180488.15	transcript	ENST00000645756.1	protein_coding	15/15	c.1672A>G	p.Ser558Gly	1698/1978	1672/1758	558/585			A>G
chr1	77868366	missense_variant	MODERATE	MIGA1	ENSG00000180488.15	transcript	ENST00000645756.1	protein_coding	15/15	c.1682A>G	p.Tyr561Cys	1708/1978	1682/1758	561/585			A>G
chr1	77868411	missense_variant	MODERATE	MIGA1	ENSG00000180488.15	transcript	ENST00000645756.1	protein_coding	15/15	c.1727A>G	p.Lys576Arg	1753/1978	1727/1758	576/585			A>G
chr1	84578021	splice_region_variant&non_coding_transcript_exon_variant	LOW	AL359762.1	ENSG00000284882.1	transcript	ENST00000646567.1	pseudogene	2/3	n.298A>G							A>G
chr1	84578021	splice_region_variant&non_coding_transcript_exon_variant	LOW	AL359762.1	ENSG00000284882.1	transcript	ENST00000644618.1	pseudogene	2/3	n.93A>G							A>G
chr1	89713480	missense_variant	MODERATE	LRRC8C	ENSG00000171488.15	transcript	ENST00000370454.9	protein_coding	3/3	c.910A>G	p.Lys304Glu	1117/7170	910/2412	304/803			A>G
chr1	89934159	missense_variant	MODERATE	LRRC8D	ENSG00000171492.14	transcript	ENST00000394593.7	protein_coding	3/3	c.1091A>G	p.Lys364Arg	1503/3345	1091/2577	364/858			A>G
chr1	89934159	missense_variant	MODERATE	LRRC8D	ENSG00000171492.14	transcript	ENST00000337338.9	protein_coding	3/3	c.1091A>G	p.Lys364Arg	1498/3950	1091/2577	364/858			A>G
chr1	90938584	missense_variant	MODERATE	ZNF644	ENSG00000122482.21	transcript	ENST00000337393.10	protein_coding	3/6	c.2770A>G	p.Thr924Ala	2833/5541	2770/3984	924/1327			A>G
chr1	90938584	missense_variant	MODERATE	ZNF644	ENSG00000122482.21	transcript	ENST00000370440.5	protein_coding	3/6	c.2770A>G	p.Thr924Ala	2988/5702	2770/3984	924/1327			A>G
chr1	90938584	missense_variant	MODERATE	ZNF644	ENSG00000122482.21	transcript	ENST00000621077.1	protein_coding	1/3	c.1486A>G	p.Thr496Ala	1537/2056	1486/1953	496/650			A>G
chr1	91950294	5_prime_UTR_premature_start_codon_gain_variant	LOW	BRDT	ENSG00000137948.18	transcript	ENST00000370389.6	protein_coding	2/19	c.-208A>G							A>G
chr1	91950294	5_prime_UTR_premature_start_codon_gain_variant	LOW	BRDT	ENSG00000137948.18	transcript	ENST00000355011.7	protein_coding	2/3	c.-218A>G						WARNING_TRANSCRIPT_NO_STOP_CODON	A>G
chr1	91950294	5_prime_UTR_premature_start_codon_gain_variant	LOW	BRDT	ENSG00000137948.18	transcript	ENST00000427104.5	protein_coding	2/6	c.-218A>G						WARNING_TRANSCRIPT_INCOMPLETE	A>G
chr1	91950297	splice_region_variant&non_coding_transcript_exon_variant	LOW	BRDT	ENSG00000137948.18	transcript	ENST00000461218.5	pseudogene	3/3	n.565A>G							A>G
chr1	91950297	splice_region_variant&intron_variant	LOW	BRDT	ENSG00000137948.18	transcript	ENST00000449584.5	protein_coding	1/3	c.-303-8A>G						WARNING_TRANSCRIPT_NO_STOP_CODON	A>G
chr1	91950297	splice_region_variant&intron_variant	LOW	BRDT	ENSG00000137948.18	transcript	ENST00000457265.1	protein_coding	1/2	c.-207-8A>G						WARNING_TRANSCRIPT_INCOMPLETE	A>G
chr1	91950298	splice_region_variant&non_coding_transcript_exon_variant	LOW	BRDT	ENSG00000137948.18	transcript	ENST00000461218.5	pseudogene	3/3	n.566A>G							A>G
chr1	91950298	splice_region_variant&intron_variant	LOW	BRDT	ENSG00000137948.18	transcript	ENST00000449584.5	protein_coding	1/3	c.-303-7A>G						WARNING_TRANSCRIPT_NO_STOP_CODON	A>G
chr1	91950298	splice_region_variant&intron_variant	LOW	BRDT	ENSG00000137948.18	transcript	ENST00000457265.1	protein_coding	1/2	c.-207-7A>G						WARNING_TRANSCRIPT_INCOMPLETE	A>G
chr1	91950299	splice_region_variant&non_coding_transcript_exon_variant	LOW	BRDT	ENSG00000137948.18	transcript	ENST00000461218.5	pseudogene	3/3	n.567A>G							A>G
chr1	91950299	splice_region_variant&intron_variant	LOW	BRDT	ENSG00000137948.18	transcript	ENST00000449584.5	protein_coding	1/3	c.-303-6A>G						WARNING_TRANSCRIPT_NO_STOP_CODON	A>G
chr1	91950299	splice_region_variant&intron_variant	LOW	BRDT	ENSG00000137948.18	transcript	ENST00000457265.1	protein_coding	1/2	c.-207-6A>G						WARNING_TRANSCRIPT_INCOMPLETE	A>G
chr1	91950300	splice_region_variant&non_coding_transcript_exon_variant	LOW	BRDT	ENSG00000137948.18	transcript	ENST00000470955.5	pseudogene	3/3	n.537A>G							A>G
chr1	91950300	splice_region_variant&intron_variant	LOW	BRDT	ENSG00000137948.18	transcript	ENST00000449584.5	protein_coding	1/3	c.-303-5A>G						WARNING_TRANSCRIPT_NO_STOP_CODON	A>G
chr1	91950300	splice_region_variant&intron_variant	LOW	BRDT	ENSG00000137948.18	transcript	ENST00000457265.1	protein_coding	1/2	c.-207-5A>G						WARNING_TRANSCRIPT_INCOMPLETE	A>G
chr1	91950303	splice_acceptor_variant&intron_variant	HIGH	BRDT	ENSG00000137948.18	transcript	ENST00000449584.5	protein_coding	1/3	c.-303-2A>G						WARNING_TRANSCRIPT_NO_STOP_CODON	A>G
chr1	91950303	splice_acceptor_variant&intron_variant	HIGH	BRDT	ENSG00000137948.18	transcript	ENST00000457265.1	protein_coding	1/2	c.-207-2A>G						WARNING_TRANSCRIPT_INCOMPLETE	A>G
chr1	91950810	splice_region_variant	LOW	BRDT	ENSG00000137948.18	transcript	ENST00000449584.5	protein_coding	3/4	c.-39A>G						WARNING_TRANSCRIPT_NO_STOP_CODON	A>G
chr1	91950815	splice_region_variant&intron_variant	LOW	BRDT	ENSG00000137948.18	transcript	ENST00000449584.5	protein_coding	3/3	c.-38+4A>G						WARNING_TRANSCRIPT_NO_STOP_CODON	A>G
chr1	93309534	splice_region_variant&intron_variant	LOW	CCDC18-AS1	ENSG00000223745.8	transcript	ENST00000427669.5	pseudogene	3/4	n.204+6A>G							A>G
chr1	93354049	missense_variant	MODERATE	DR1	ENSG00000117505.13	transcript	ENST00000370272.9	protein_coding	2/3	c.362A>G	p.Gln121Arg	1101/10124	362/531	121/176			A>G
chr1	93354049	missense_variant	MODERATE	DR1	ENSG00000117505.13	transcript	ENST00000370267.1	protein_coding	3/4	c.362A>G	p.Gln121Arg	949/1647	362/531	121/176			A>G
chr1	95041490	splice_region_variant&intron_variant	LOW	ALG14	ENSG00000172339.10	transcript	ENST00000495856.1	pseudogene	3/3	n.384+3A>G							A>G
chr1	99975072	splice_region_variant&intron_variant	LOW	SLC35A3	ENSG00000117620.15	transcript	ENST00000532693.5	nonsense_mediated_decay	2/3	n.*21+3A>G							A>G
chr1	99975072	splice_region_variant&intron_variant	LOW	SLC35A3	ENSG00000117620.15	transcript	ENST00000427993.7	protein_coding	2/8	c.-19+3A>G							A>G
chr1	99975072	splice_region_variant&intron_variant	LOW	AC118553.2	ENSG00000283761.1	transcript	ENST00000638968.1	nonsense_mediated_decay	2/19	n.-19+3A>G							A>G
chr1	99975072	splice_region_variant&intron_variant	LOW	SLC35A3	ENSG00000117620.15	transcript	ENST00000638988.1	protein_coding	2/6	c.-19+3A>G							A>G
chr1	99975072	splice_region_variant&intron_variant	LOW	SLC35A3	ENSG00000117620.15	transcript	ENST00000640600.1	protein_coding	2/8	c.-19+3A>G							A>G
chr1	100023823	splice_region_variant&non_coding_transcript_exon_variant	LOW	SLC35A3	ENSG00000117620.15	transcript	ENST00000370155.9	nonsense_mediated_decay	8/8	n.*2131A>G							A>G
chr1	100024669	missense_variant	MODERATE	SLC35A3	ENSG00000117620.15	transcript	ENST00000638338.1	protein_coding	7/7	c.778A>G	p.Ser260Gly	923/2890	778/948	260/315			A>G
chr1	100024719	missense_variant	MODERATE	SLC35A3	ENSG00000117620.15	transcript	ENST00000639807.1	protein_coding	7/7	c.839A>G	p.Lys280Arg	1014/2767	839/864	280/287			A>G
chr1	100024719	missense_variant	MODERATE	SLC35A3	ENSG00000117620.15	transcript	ENST00000640600.1	protein_coding	9/9	c.962A>G	p.Lys321Arg	1209/3341	962/987	321/328			A>G
chr1	100024736	missense_variant	MODERATE	SLC35A3	ENSG00000117620.15	transcript	ENST00000639807.1	protein_coding	7/7	c.856A>G	p.Ser286Gly	1031/2767	856/864	286/287			A>G
chr1	100024736	missense_variant	MODERATE	SLC35A3	ENSG00000117620.15	transcript	ENST00000640600.1	protein_coding	9/9	c.979A>G	p.Ser327Gly	1226/3341	979/987	327/328			A>G
chr1	100024736	missense_variant	MODERATE	SLC35A3	ENSG00000117620.15	transcript	ENST00000638338.1	protein_coding	7/7	c.845A>G	p.Gln282Arg	990/2890	845/948	282/315			A>G
chr1	100024747	missense_variant	MODERATE	SLC35A3	ENSG00000117620.15	transcript	ENST00000638338.1	protein_coding	7/7	c.856A>G	p.Ser286Gly	1001/2890	856/948	286/315			A>G
chr1	100921794	missense_variant	MODERATE	SLC30A7	ENSG00000162695.12	transcript	ENST00000357650.9	protein_coding	8/11	c.795A>G	p.Ile265Met	968/8204	795/1131	265/376			A>G
chr1	100921794	missense_variant	MODERATE	SLC30A7	ENSG00000162695.12	transcript	ENST00000370112.8	protein_coding	8/12	c.795A>G	p.Ile265Met	982/7898	795/1131	265/376			A>G
chr1	107603105	missense_variant	MODERATE	VAV3	ENSG00000134215.16	transcript	ENST00000527011.5	protein_coding	23/28	c.2074A>G	p.Ser692Gly	2214/4510	2074/2628	692/875			A>G
chr1	107603105	missense_variant	MODERATE	VAV3	ENSG00000134215.16	transcript	ENST00000370056.9	protein_coding	23/27	c.2074A>G	p.Ser692Gly	2385/5025	2074/2544	692/847			A>G
chr1	107603105	missense_variant	MODERATE	VAV3	ENSG00000134215.16	transcript	ENST00000415432.6	protein_coding	6/10	c.394A>G	p.Ser132Gly	467/1293	394/864	132/287			A>G
chr1	108649355	missense_variant	MODERATE	HENMT1	ENSG00000162639.16	transcript	ENST00000370031.5	protein_coding	8/9	c.835A>G	p.Met279Val	1006/1717	835/1275	279/424			A>G
chr1	108649357	missense_variant	MODERATE	HENMT1	ENSG00000162639.16	transcript	ENST00000370031.5	protein_coding	8/9	c.833A>G	p.Lys278Arg	1004/1717	833/1275	278/424			A>G
chr1	108649421	missense_variant	MODERATE	HENMT1	ENSG00000162639.16	transcript	ENST00000370031.5	protein_coding	8/9	c.769A>G	p.Thr257Ala	940/1717	769/1275	257/424			A>G
chr1	108898951	missense_variant	MODERATE	GPSM2	ENSG00000121957.14	transcript	ENST00000264126.9	protein_coding	7/15	c.754T>C	p.Tyr252His	1246/7152	754/2055	252/684			T>C
chr1	108898951	missense_variant	MODERATE	GPSM2	ENSG00000121957.14	transcript	ENST00000406462.6	protein_coding	8/16	c.754T>C	p.Tyr252His	1527/7433	754/2055	252/684			T>C
chr1	108898951	missense_variant	MODERATE	GPSM2	ENSG00000121957.14	transcript	ENST00000642355.1	protein_coding	7/16	c.754T>C	p.Tyr252His	1250/5609	754/2055	252/684			T>C
chr1	108898951	missense_variant	MODERATE	GPSM2	ENSG00000121957.14	transcript	ENST00000645255.1	protein_coding	4/6	c.430T>C	p.Tyr144His	432/685	430/683	144/226		WARNING_TRANSCRIPT_INCOMPLETE	T>C
chr1	109024944	5_prime_UTR_premature_start_codon_gain_variant	LOW	WDR47	ENSG00000085433.15	transcript	ENST00000528747.1	protein_coding	2/5	c.-89A>G						WARNING_TRANSCRIPT_NO_STOP_CODON	A>G
chr1	109063072	splice_region_variant&non_coding_transcript_exon_variant	LOW	TAF13	ENSG00000197780.10	transcript	ENST00000461096.6	nonsense_mediated_decay	5/5	n.*91A>G							A>G
chr1	109366783	splice_region_variant&non_coding_transcript_exon_variant	LOW	SORT1	ENSG00000134243.12	transcript	ENST00000483508.5	retained_intron	2/2	n.759A>G							A>G
chr1	109596397	splice_region_variant&non_coding_transcript_exon_variant	LOW	AL355310.1	ENSG00000225113.1	transcript	ENST00000436416.1	pseudogene	1/2	n.173A>G							A>G
chr1	109596404	splice_region_variant&intron_variant	LOW	AL355310.1	ENSG00000225113.1	transcript	ENST00000436416.1	pseudogene	1/1	n.174+6A>G							A>G
chr1	109629445	missense_variant	MODERATE	AMPD2	ENSG00000116337.18	transcript	ENST00000342115.8	protein_coding	14/18	c.1736T>C	p.Leu579Pro	2168/3728	1736/2397	579/798			T>C
chr1	109629445	missense_variant	MODERATE	AMPD2	ENSG00000116337.18	transcript	ENST00000528667.7	protein_coding	15/19	c.1817T>C	p.Leu606Pro	2521/4081	1817/2478	606/825			T>C
chr1	109629445	missense_variant	MODERATE	AMPD2	ENSG00000116337.18	transcript	ENST00000358729.8	protein_coding	13/17	c.1754T>C	p.Leu585Pro	1788/2838	1754/2415	585/804			T>C
chr1	109629445	missense_variant	MODERATE	AMPD2	ENSG00000116337.18	transcript	ENST00000528454.5	protein_coding	14/18	c.1625T>C	p.Leu542Pro	2002/2728	1625/2286	542/761			T>C
chr1	109629445	missense_variant	MODERATE	AMPD2	ENSG00000116337.18	transcript	ENST00000476688.2	protein_coding	2/5	c.143T>C	p.Leu48Pro	145/1111	143/693	48/230		WARNING_TRANSCRIPT_NO_START_CODON	T>C
chr1	109629445	missense_variant	MODERATE	AMPD2	ENSG00000116337.18	transcript	ENST00000256578.8	protein_coding	14/18	c.1817T>C	p.Leu606Pro	2339/3899	1817/2478	606/825			T>C
chr1	109629445	missense_variant	MODERATE	AMPD2	ENSG00000116337.18	transcript	ENST00000369840.7	protein_coding	14/18	c.1817T>C	p.Leu606Pro	1890/3130	1817/2511	606/836			T>C
chr1	109629445	missense_variant	MODERATE	AMPD2	ENSG00000116337.18	transcript	ENST00000667949.1	protein_coding	15/19	c.1979T>C	p.Leu660Pro	2545/4107	1979/2640	660/879			T>C
chr1	109737537	missense_variant	MODERATE	GSTM3	ENSG00000134202.11	transcript	ENST00000256594.7	protein_coding	7/8	c.499A>G	p.Ile167Val	728/4046	499/678	167/225			A>G
chr1	109737537	missense_variant	MODERATE	GSTM3	ENSG00000134202.11	transcript	ENST00000361066.7	protein_coding	8/9	c.499A>G	p.Ile167Val	809/4122	499/678	167/225			A>G
chr1	109737537	missense_variant	MODERATE	GSTM3	ENSG00000134202.11	transcript	ENST00000540225.2	protein_coding	7/15	c.499A>G	p.Ile167Val	516/678	499/639	167/212			A>G
chr1	110340340	missense_variant	MODERATE	RBM15	ENSG00000162775.16	transcript	ENST00000369784.8	protein_coding	1/3	c.935T>C	p.Leu312Pro	1835/4248	935/2934	312/977			T>C
chr1	110340340	missense_variant	MODERATE	RBM15	ENSG00000162775.16	transcript	ENST00000487146.8	protein_coding	1/2	c.935T>C	p.Leu312Pro	1018/3312	935/2910	312/969			T>C
chr1	110340340	missense_variant	MODERATE	RBM15	ENSG00000162775.16	transcript	ENST00000618772.4	protein_coding	1/3	c.935T>C	p.Leu312Pro	1018/3431	935/2934	312/977			T>C
chr1	110340340	missense_variant	MODERATE	RBM15	ENSG00000162775.16	transcript	ENST00000617047.1	protein_coding	1/3	c.803T>C	p.Leu268Pro	875/3284	803/2802	268/933			T>C
chr1	110340340	missense_variant	MODERATE	RBM15	ENSG00000162775.16	transcript	ENST00000602849.1	protein_coding	1/1	c.935T>C	p.Leu312Pro	1018/3368	935/2874	312/957			T>C
chr1	110340340	missense_variant	MODERATE	RBM15	ENSG00000162775.16	transcript	ENST00000652747.1	protein_coding	1/2	c.935T>C	p.Leu312Pro	1835/4129	935/2910	312/969			T>C
chr1	110340340	missense_variant	MODERATE	RBM15	ENSG00000162775.16	transcript	ENST00000650953.2	protein_coding	1/2	c.803T>C	p.Leu268Pro	919/3086	803/2691	268/896			T>C
chr1	110340340	missense_variant	MODERATE	RBM15	ENSG00000162775.16	transcript	ENST00000652342.2	protein_coding	1/1	c.803T>C	p.Leu268Pro	916/3266	803/2742	268/913			T>C
chr1	110340340	missense_variant	MODERATE	RBM15	ENSG00000162775.16	transcript	ENST00000654015.1	protein_coding	1/2	c.803T>C	p.Leu268Pro	916/3214	803/2778	268/925			T>C
chr1	110341918	missense_variant	MODERATE	RBM15	ENSG00000162775.16	transcript	ENST00000369784.8	protein_coding	1/3	c.2513A>G	p.Asp838Gly	3413/4248	2513/2934	838/977			A>G
chr1	110341918	missense_variant	MODERATE	RBM15	ENSG00000162775.16	transcript	ENST00000487146.8	protein_coding	1/2	c.2513A>G	p.Asp838Gly	2596/3312	2513/2910	838/969			A>G
chr1	110341918	missense_variant	MODERATE	RBM15	ENSG00000162775.16	transcript	ENST00000618772.4	protein_coding	1/3	c.2513A>G	p.Asp838Gly	2596/3431	2513/2934	838/977			A>G
chr1	110341918	missense_variant	MODERATE	RBM15	ENSG00000162775.16	transcript	ENST00000617047.1	protein_coding	1/3	c.2381A>G	p.Asp794Gly	2453/3284	2381/2802	794/933			A>G
chr1	110341918	missense_variant	MODERATE	RBM15	ENSG00000162775.16	transcript	ENST00000602849.1	protein_coding	1/1	c.2513A>G	p.Asp838Gly	2596/3368	2513/2874	838/957			A>G
chr1	110341918	missense_variant	MODERATE	RBM15	ENSG00000162775.16	transcript	ENST00000652747.1	protein_coding	1/2	c.2513A>G	p.Asp838Gly	3413/4129	2513/2910	838/969			A>G
chr1	110341918	missense_variant	MODERATE	RBM15	ENSG00000162775.16	transcript	ENST00000650953.2	protein_coding	1/2	c.2381A>G	p.Asp794Gly	2497/3086	2381/2691	794/896			A>G
chr1	110341918	missense_variant	MODERATE	RBM15	ENSG00000162775.16	transcript	ENST00000652342.2	protein_coding	1/1	c.2381A>G	p.Asp794Gly	2494/3266	2381/2742	794/913			A>G
chr1	110341918	missense_variant	MODERATE	RBM15	ENSG00000162775.16	transcript	ENST00000654015.1	protein_coding	1/2	c.2381A>G	p.Asp794Gly	2494/3214	2381/2778	794/925			A>G
chr1	112701496	missense_variant	MODERATE	RHOC	ENSG00000155366.16	transcript	ENST00000369636.6	protein_coding	5/5	c.565T>C	p.Tyr189His	615/786	565/600	189/199			T>C
chr1	112702637	missense_variant	MODERATE	RHOC	ENSG00000155366.16	transcript	ENST00000339083.11	protein_coding	5/6	c.334A>G	p.Ile112Val	736/1418	334/582	112/193			A>G
chr1	112702637	missense_variant	MODERATE	RHOC	ENSG00000155366.16	transcript	ENST00000369642.7	protein_coding	4/5	c.334A>G	p.Ile112Val	698/1355	334/582	112/193			A>G
chr1	112702637	missense_variant	MODERATE	RHOC	ENSG00000155366.16	transcript	ENST00000369636.6	protein_coding	4/5	c.334A>G	p.Ile112Val	384/786	334/600	112/199			A>G
chr1	112702637	missense_variant	MODERATE	RHOC	ENSG00000155366.16	transcript	ENST00000285735.6	protein_coding	5/6	c.334A>G	p.Ile112Val	1544/2199	334/582	112/193			A>G
chr1	112702637	missense_variant	MODERATE	RHOC	ENSG00000155366.16	transcript	ENST00000369633.6	protein_coding	5/6	c.334A>G	p.Ile112Val	634/1295	334/582	112/193			A>G
chr1	112702637	missense_variant	MODERATE	RHOC	ENSG00000155366.16	transcript	ENST00000369637.5	protein_coding	5/6	c.334A>G	p.Ile112Val	413/888	334/582	112/193			A>G
chr1	112702637	missense_variant	MODERATE	RHOC	ENSG00000155366.16	transcript	ENST00000369632.6	protein_coding	5/6	c.334A>G	p.Ile112Val	758/1026	334/582	112/193			A>G
chr1	112702637	missense_variant	MODERATE	RHOC	ENSG00000155366.16	transcript	ENST00000425265.6	protein_coding	5/6	c.334A>G	p.Ile112Val	634/866	334/566	112/187		WARNING_TRANSCRIPT_INCOMPLETE	A>G
chr1	112702637	missense_variant	MODERATE	RHOC	ENSG00000155366.16	transcript	ENST00000534717.5	protein_coding	4/5	c.334A>G	p.Ile112Val	400/574	334/508	112/168		WARNING_TRANSCRIPT_INCOMPLETE	A>G
chr1	112702637	missense_variant	MODERATE	RHOC	ENSG00000155366.16	transcript	ENST00000369638.6	protein_coding	5/6	c.334A>G	p.Ile112Val	515/1028	334/582	112/193			A>G
chr1	112702637	missense_variant	MODERATE	RHOC	ENSG00000155366.16	transcript	ENST00000436685.6	protein_coding	5/5	c.334A>G	p.Ile112Val	468/517	334/383	112/126		WARNING_TRANSCRIPT_INCOMPLETE	A>G
chr1	117368329	missense_variant	MODERATE	MAN1A2	ENSG00000198162.12	transcript	ENST00000356554.7	protein_coding	1/13	c.146T>C	p.Leu49Pro	881/8576	146/1926	49/641			T>C
chr1	145841062	missense_variant	MODERATE	POLR3C	ENSG00000186141.9	transcript	ENST00000334163.4	protein_coding	14/15	c.1514A>G	p.Asn505Ser	1704/3777	1514/1605	505/534			A>G
chr1	145934392	splice_donor_variant&intron_variant	HIGH	LIX1L-AS1	ENSG00000234222.6	transcript	ENST00000599147.5	pseudogene	3/3	n.448+2T>C							T>C
chr1	147758725	missense_variant	MODERATE	GJA5	ENSG00000265107.3	transcript	ENST00000579774.3	protein_coding	2/2	c.514T>C	p.Tyr172His	651/3177	514/1077	172/358			T>C
chr1	147758725	missense_variant	MODERATE	GJA5	ENSG00000265107.3	transcript	ENST00000621517.1	protein_coding	2/2	c.514T>C	p.Tyr172His	658/3183	514/1077	172/358			T>C
chr1	147758725	missense_variant	MODERATE	GJA5	ENSG00000265107.3	transcript	ENST00000430508.1	protein_coding	2/2	c.514T>C	p.Tyr172His	650/891	514/755	172/250		WARNING_TRANSCRIPT_INCOMPLETE	T>C
chr1	150601115	stop_lost	HIGH	ENSA	ENSG00000143420.18	transcript	ENST00000369016.8	protein_coding	5/5	c.563A>G	p.Ter188Trpext*?	659/923	563/564	188/187			A>G
chr1	150601133	missense_variant	MODERATE	ENSA	ENSG00000143420.18	transcript	ENST00000369016.8	protein_coding	5/5	c.545A>G	p.Asn182Ser	641/923	545/564	182/187			A>G
chr1	150731136	splice_acceptor_variant&intron_variant	HIGH	CTSS	ENSG00000163131.11	transcript	ENST00000472977.6	nonsense_mediated_decay	3/3	n.*132-2A>G							A>G
chr1	150731137	splice_region_variant&intron_variant	LOW	CTSS	ENSG00000163131.11	transcript	ENST00000472977.6	nonsense_mediated_decay	3/3	n.*132-3A>G							A>G
chr1	150732900	splice_region_variant&intron_variant	LOW	CTSS	ENSG00000163131.11	transcript	ENST00000607427.1	nonsense_mediated_decay	1/1	n.*138+8A>G							A>G
chr1	150961009	missense_variant	MODERATE	SETDB1	ENSG00000143379.12	transcript	ENST00000271640.9	protein_coding	16/22	c.2947T>C	p.Ser983Pro	3137/4437	2947/3876	983/1291			T>C
chr1	150961009	missense_variant	MODERATE	SETDB1	ENSG00000143379.12	transcript	ENST00000368969.8	protein_coding	16/22	c.2947T>C	p.Ser983Pro	3064/4370	2947/3873	983/1290			T>C
chr1	150961009	missense_variant	MODERATE	SETDB1	ENSG00000143379.12	transcript	ENST00000498193.5	protein_coding	16/20	c.2947T>C	p.Ser983Pro	3022/3854	2947/3779	983/1258		WARNING_TRANSCRIPT_INCOMPLETE	T>C
chr1	150996707	splice_region_variant	LOW	MINDY1	ENSG00000143409.15	transcript	ENST00000622754.4	protein_coding	10/11	c.*580A>G							A>G
chr1	150996835	splice_region_variant	LOW	MINDY1	ENSG00000143409.15	transcript	ENST00000361936.9	protein_coding	11/11	c.*452A>G							A>G
chr1	151031396	missense_variant	MODERATE	PRUNE1	ENSG00000143363.17	transcript	ENST00000650332.1	protein_coding	8/9	c.868A>G	p.Arg290Gly	1040/2984	868/1365	290/454			A>G
chr1	151073041	splice_region_variant&non_coding_transcript_exon_variant	LOW	GABPB2	ENSG00000143458.12	transcript	ENST00000462520.5	pseudogene	2/6	n.360A>G							A>G
chr1	151073156	splice_region_variant&non_coding_transcript_exon_variant	LOW	GABPB2	ENSG00000143458.12	transcript	ENST00000462520.5	pseudogene	2/6	n.475A>G							A>G
chr1	151073160	splice_region_variant&intron_variant	LOW	GABPB2	ENSG00000143458.12	transcript	ENST00000462520.5	pseudogene	2/5	n.476+3A>G							A>G
chr1	151342186	stop_lost	HIGH	RFX5	ENSG00000143390.17	transcript	ENST00000290524.8	protein_coding	11/11	c.1851A>G	p.Ter617Trpext*?	2030/3576	1851/1851	617/616			A>G
chr1	151342186	stop_lost	HIGH	RFX5	ENSG00000143390.17	transcript	ENST00000452671.6	protein_coding	11/11	c.1851A>G	p.Ter617Trpext*?	2129/2355	1851/1851	617/616			A>G
chr1	151342186	stop_lost	HIGH	RFX5	ENSG00000143390.17	transcript	ENST00000368870.6	protein_coding	11/11	c.1851A>G	p.Ter617Trpext*?	2102/2459	1851/1851	617/616			A>G
chr1	153668478	missense_variant	MODERATE	ILF2	ENSG00000143621.17	transcript	ENST00000361891.9	protein_coding	4/14	c.188A>G	p.Asp63Gly	259/1852	188/1173	63/390			A>G
chr1	153668478	missense_variant	MODERATE	ILF2	ENSG00000143621.17	transcript	ENST00000615950.4	protein_coding	4/14	c.74A>G	p.Asp25Gly	313/1906	74/1059	25/352			A>G
chr1	153668478	missense_variant	MODERATE	ILF2	ENSG00000143621.17	transcript	ENST00000368681.1	protein_coding	4/6	c.188A>G	p.Asp63Gly	248/726	188/453	63/150			A>G
chr1	153668478	missense_variant	MODERATE	ILF2	ENSG00000143621.17	transcript	ENST00000368684.8	protein_coding	3/6	c.74A>G	p.Asp25Gly	204/476	74/346	25/114		WARNING_TRANSCRIPT_INCOMPLETE	A>G
chr1	154273781	missense_variant	MODERATE	HAX1	ENSG00000143575.14	transcript	ENST00000435087.1	protein_coding	3/6	c.260A>G	p.Gln87Arg	316/822	260/766	87/254		WARNING_TRANSCRIPT_INCOMPLETE	A>G
chr1	154437483	missense_variant	MODERATE	IL6R	ENSG00000160712.13	transcript	ENST00000622330.4	protein_coding	7/7	c.998A>G	p.Gln333Arg	1435/1496	998/1059	333/352			A>G
chr1	154484160	missense_variant	MODERATE	SHE	ENSG00000169291.10	transcript	ENST00000304760.3	protein_coding	6/6	c.1477A>G	p.Lys493Glu	1863/6542	1477/1488	493/495			A>G
chr1	154501701	missense_variant	MODERATE	SHE	ENSG00000169291.10	transcript	ENST00000304760.3	protein_coding	1/6	c.326A>G	p.Gln109Arg	712/6542	326/1488	109/495			A>G
chr1	154964343	missense_variant	MODERATE	SHC1	ENSG00000160691.18	transcript	ENST00000444664.5	protein_coding	5/5	c.638A>G	p.Lys213Arg	639/1305	638/891	213/296		WARNING_TRANSCRIPT_NO_START_CODON	A>G
chr1	154973285	splice_region_variant&intron_variant	LOW	SHC1	ENSG00000160691.18	transcript	ENST00000366442.2	protein_coding	2/5	c.-4+8A>G						WARNING_TRANSCRIPT_INCOMPLETE	A>G
chr1	154973294	splice_region_variant	LOW	SHC1	ENSG00000160691.18	transcript	ENST00000366442.2	protein_coding	2/6	c.-5A>G						WARNING_TRANSCRIPT_INCOMPLETE	A>G
chr1	154987681	5_prime_UTR_premature_start_codon_gain_variant	LOW	FLAD1	ENSG00000160688.19	transcript	ENST00000368431.7	protein_coding	3/3	c.-349A>G							A>G
chr1	155138749	splice_region_variant&non_coding_transcript_exon_variant	LOW	SLC50A1	ENSG00000169241.19	transcript	ENST00000475824.6	nonsense_mediated_decay	6/6	n.*766A>G							A>G
chr1	155138752	splice_region_variant&intron_variant	LOW	SLC50A1	ENSG00000169241.19	transcript	ENST00000479579.1	pseudogene	2/2	n.382-8A>G							A>G
chr1	155138762	splice_region_variant&non_coding_transcript_exon_variant	LOW	SLC50A1	ENSG00000169241.19	transcript	ENST00000479579.1	pseudogene	3/3	n.384T>C							T>C
chr1	155914192	missense_variant	MODERATE	KHDC4	ENSG00000132680.11	transcript	ENST00000368321.8	protein_coding	14/14	c.1774A>G	p.Ser592Gly	1814/2961	1774/1845	592/614			A>G
chr1	156194172	5_prime_UTR_premature_start_codon_gain_variant	LOW	SLC25A44	ENSG00000160785.13	transcript	ENST00000423538.6	protein_coding	1/4	c.-89A>G							A>G
chr1	156194172	5_prime_UTR_premature_start_codon_gain_variant	LOW	SLC25A44	ENSG00000160785.13	transcript	ENST00000359511.4	protein_coding	1/4	c.-89A>G							A>G
chr1	156291523	missense_variant	MODERATE	TMEM79	ENSG00000163472.19	transcript	ENST00000357501.6	protein_coding	4/4	c.394T>C	p.Cys132Arg	550/975	394/528	132/175			T>C
chr1	156291523	missense_variant&splice_region_variant	MODERATE	TMEM79	ENSG00000163472.19	transcript	ENST00000456810.1	protein_coding	4/4	c.394T>C	p.Cys132Arg	522/524	394/396	132/131		WARNING_TRANSCRIPT_NO_STOP_CODON	T>C
chr1	156333210	splice_region_variant&intron_variant	LOW	CCT3	ENSG00000163468.15	transcript	ENST00000415548.1	protein_coding	6/6	c.373+6A>G						WARNING_TRANSCRIPT_NO_STOP_CODON	A>G
chr1	156333230	missense_variant	MODERATE	CCT3	ENSG00000163468.15	transcript	ENST00000415548.1	protein_coding	6/7	c.359A>G	p.Asn120Ser	389/513	359/483	120/160		WARNING_TRANSCRIPT_NO_STOP_CODON	A>G
chr1	156337415	5_prime_UTR_premature_start_codon_gain_variant	LOW	TSACC	ENSG00000163467.11	transcript	ENST00000368255.7	protein_coding	1/4	c.-259A>G							A>G
chr1	156593903	missense_variant	MODERATE	NAXE	ENSG00000163382.12	transcript	ENST00000368235.8	protein_coding	6/6	c.686A>G	p.Asn229Ser	715/1111	686/867	229/288			A>G
chr1	156737490	missense_variant	MODERATE	MRPL24	ENSG00000143314.12	transcript	ENST00000361531.6	protein_coding	6/6	c.559T>C	p.Tyr187His	696/883	559/651	187/216			T>C
chr1	156737490	missense_variant	MODERATE	MRPL24	ENSG00000143314.12	transcript	ENST00000368211.8	protein_coding	6/6	c.559T>C	p.Tyr187His	698/883	559/651	187/216			T>C
chr1	156786674	missense_variant	MODERATE	PRCC	ENSG00000143294.15	transcript	ENST00000271526.9	protein_coding	3/7	c.583A>G	p.Thr195Ala	820/2068	583/1476	195/491			A>G
chr1	160350197	missense_variant	MODERATE	NCSTN	ENSG00000162736.17	transcript	ENST00000294785.10	protein_coding	5/17	c.529A>G	p.Ser177Gly	543/2822	529/2130	177/709			A>G
chr1	160350197	missense_variant	MODERATE	NCSTN	ENSG00000162736.17	transcript	ENST00000421914.5	protein_coding	5/7	c.529A>G	p.Ser177Gly	540/776	529/765	177/254		WARNING_TRANSCRIPT_NO_STOP_CODON	A>G
chr1	160350197	missense_variant	MODERATE	NCSTN	ENSG00000162736.17	transcript	ENST00000438008.5	protein_coding	6/7	c.628A>G	p.Ser210Gly	634/702	628/696	210/231		WARNING_TRANSCRIPT_NO_STOP_CODON	A>G
chr1	160350197	missense_variant	MODERATE	NCSTN	ENSG00000162736.17	transcript	ENST00000424645.6	protein_coding	1/8	c.91A>G	p.Ser31Gly	93/949	91/947	31/314		WARNING_TRANSCRIPT_INCOMPLETE	A>G
chr1	161038602	missense_variant	MODERATE	TSTD1	ENSG00000215845.11	transcript	ENST00000318289.14	protein_coding	2/3	c.82T>C	p.Ser28Pro	130/626	82/330	28/109			T>C
chr1	161038602	missense_variant	MODERATE	TSTD1	ENSG00000215845.11	transcript	ENST00000368023.7	protein_coding	2/4	c.103T>C	p.Ser35Pro	164/574	103/369	35/122			T>C
chr1	161038602	missense_variant	MODERATE	TSTD1	ENSG00000215845.11	transcript	ENST00000423014.3	protein_coding	2/4	c.82T>C	p.Ser28Pro	157/567	82/348	28/115			T>C
chr1	161124375	missense_variant	MODERATE	DEDD	ENSG00000158796.17	transcript	ENST00000368005.5	protein_coding	2/5	c.88T>C	p.Phe30Leu	175/1256	88/1047	30/348			T>C
chr1	161124375	missense_variant	MODERATE	DEDD	ENSG00000158796.17	transcript	ENST00000368006.8	protein_coding	3/6	c.88T>C	p.Phe30Leu	302/2344	88/957	30/318			T>C
chr1	161124375	missense_variant	MODERATE	DEDD	ENSG00000158796.17	transcript	ENST00000458050.6	protein_coding	3/6	c.88T>C	p.Phe30Leu	261/2300	88/957	30/318			T>C
chr1	161124375	missense_variant	MODERATE	DEDD	ENSG00000158796.17	transcript	ENST00000545495.5	protein_coding	2/5	c.88T>C	p.Phe30Leu	290/2329	88/957	30/318			T>C
chr1	161124375	missense_variant	MODERATE	DEDD	ENSG00000158796.17	transcript	ENST00000464113.1	protein_coding	2/5	c.88T>C	p.Phe30Leu	190/964	88/862	30/286		WARNING_TRANSCRIPT_INCOMPLETE	T>C
chr1	161124375	missense_variant	MODERATE	DEDD	ENSG00000158796.17	transcript	ENST00000490843.6	protein_coding	3/6	c.88T>C	p.Phe30Leu	298/1527	88/957	30/318			T>C
chr1	161171892	missense_variant	MODERATE	B4GALT3	ENSG00000158850.15	transcript	ENST00000319769.10	protein_coding	8/8	c.1106T>C	p.Met369Thr	1351/1933	1106/1182	369/393			T>C
chr1	161171892	missense_variant	MODERATE	B4GALT3	ENSG00000158850.15	transcript	ENST00000622395.4	protein_coding	8/8	c.1106T>C	p.Met369Thr	1833/2414	1106/1182	369/393			T>C
chr1	161171892	missense_variant	MODERATE	B4GALT3	ENSG00000158850.15	transcript	ENST00000367998.5	protein_coding	8/8	c.1106T>C	p.Met369Thr	1291/1871	1106/1182	369/393			T>C
chr1	161371290	splice_region_variant&intron_variant	LOW	SDHC	ENSG00000143252.14	transcript	ENST00000437833.2	pseudogene	1/1	n.1139-6A>G							A>G
chr1	162593515	splice_region_variant&intron_variant	LOW	AL596325.2	ENSG00000272574.1	transcript	ENST00000609669.1	pseudogene	1/1	n.409+4A>G							A>G
chr1	162773509	missense_variant	MODERATE	DDR2	ENSG00000162733.19	transcript	ENST00000367921.8	protein_coding	14/18	c.1769A>G	p.Asp590Gly	2128/10086	1769/2568	590/855			A>G
chr1	162773509	missense_variant	MODERATE	DDR2	ENSG00000162733.19	transcript	ENST00000367922.7	protein_coding	15/19	c.1769A>G	p.Asp590Gly	2207/10160	1769/2568	590/855			A>G
chr1	162773509	missense_variant	MODERATE	DDR2	ENSG00000162733.19	transcript	ENST00000446985.6	protein_coding	14/18	c.1769A>G	p.Asp590Gly	2035/2998	1769/2568	590/855			A>G
chr1	162812397	missense_variant	MODERATE	HSD17B7	ENSG00000132196.14	transcript	ENST00000254521.7	protein_coding	9/9	c.1003A>G	p.Arg335Gly	1058/1190	1003/1026	335/341			A>G
chr1	162812403	missense_variant	MODERATE	HSD17B7	ENSG00000132196.14	transcript	ENST00000254521.7	protein_coding	9/9	c.1009A>G	p.Ser337Gly	1064/1190	1009/1026	337/341			A>G
chr1	162812524	splice_region_variant&non_coding_transcript_exon_variant	LOW	HSD17B7	ENSG00000132196.14	transcript	ENST00000470195.2	nonsense_mediated_decay	5/5	n.*404A>G							A>G
chr1	162812525	splice_region_variant&non_coding_transcript_exon_variant	LOW	HSD17B7	ENSG00000132196.14	transcript	ENST00000470195.2	nonsense_mediated_decay	5/5	n.*405A>G							A>G
chr1	162812526	splice_region_variant&non_coding_transcript_exon_variant	LOW	HSD17B7	ENSG00000132196.14	transcript	ENST00000470195.2	nonsense_mediated_decay	5/5	n.*406A>G							A>G
chr1	167383875	missense_variant	MODERATE	POU2F1	ENSG00000143190.23	transcript	ENST00000367866.7	protein_coding	8/16	c.737A>G	p.Asn246Ser	749/13843	737/2301	246/766			A>G
chr1	167383875	missense_variant	MODERATE	POU2F1	ENSG00000143190.23	transcript	ENST00000541643.7	protein_coding	9/17	c.668A>G	p.Asn223Ser	838/13937	668/2232	223/743			A>G
chr1	167383875	missense_variant	MODERATE	POU2F1	ENSG00000143190.23	transcript	ENST00000367862.9	protein_coding	8/16	c.704A>G	p.Asn235Ser	939/14038	704/2268	235/755			A>G
chr1	167383875	missense_variant	MODERATE	POU2F1	ENSG00000143190.23	transcript	ENST00000443275.2	protein_coding	4/12	c.392A>G	p.Asn131Ser	392/12939	392/1686	131/561		WARNING_TRANSCRIPT_NO_START_CODON	A>G
chr1	167383875	missense_variant	MODERATE	POU2F1	ENSG00000143190.23	transcript	ENST00000429375.6	protein_coding	7/15	c.548A>G	p.Asn183Ser	555/13651	548/2112	183/703			A>G
chr1	167383875	missense_variant	MODERATE	POU2F1	ENSG00000143190.23	transcript	ENST00000420254.7	protein_coding	8/14	c.704A>G	p.Asn235Ser	817/1896	704/1783	235/593		WARNING_TRANSCRIPT_INCOMPLETE	A>G
chr1	169850572	splice_region_variant&intron_variant	LOW	C1orf112	ENSG00000000460.17	transcript	ENST00000498289.5	pseudogene	27/28	n.3433+6T>C							T>C
chr1	172442243	missense_variant	MODERATE	PIGC	ENSG00000135845.10	transcript	ENST00000344529.5	protein_coding	2/2	c.380T>C	p.Ile127Thr	670/1456	380/894	127/297			T>C
chr1	172442243	missense_variant	MODERATE	PIGC	ENSG00000135845.10	transcript	ENST00000367728.1	protein_coding	1/1	c.380T>C	p.Ile127Thr	1844/2630	380/894	127/297			T>C
chr1	173734266	missense_variant	MODERATE	KLHL20	ENSG00000076321.11	transcript	ENST00000209884.5	protein_coding	3/12	c.577A>G	p.Thr193Ala	716/3414	577/1830	193/609			A>G
chr1	173799852	splice_region_variant	LOW	CENPL	ENSG00000120334.15	transcript	ENST00000345664.10	protein_coding	5/5	c.*596A>G							A>G
chr1	173799852	splice_region_variant	LOW	CENPL	ENSG00000120334.15	transcript	ENST00000367710.7	protein_coding	6/6	c.*596A>G							A>G
chr1	173806460	splice_region_variant&non_coding_transcript_exon_variant	LOW	CENPL	ENSG00000120334.15	transcript	ENST00000496683.5	pseudogene	4/6	n.750A>G							A>G
chr1	173806476	missense_variant	MODERATE	CENPL	ENSG00000120334.15	transcript	ENST00000356198.6	protein_coding	5/7	c.521A>G	p.Gln174Arg	807/2357	521/1173	174/390			A>G
chr1	173806489	missense_variant	MODERATE	CENPL	ENSG00000120334.15	transcript	ENST00000356198.6	protein_coding	5/7	c.508A>G	p.Thr170Ala	794/2357	508/1173	170/390			A>G
chr1	173806501	missense_variant	MODERATE	CENPL	ENSG00000120334.15	transcript	ENST00000356198.6	protein_coding	5/7	c.496A>G	p.Ser166Gly	782/2357	496/1173	166/390			A>G
chr1	173806540	missense_variant	MODERATE	CENPL	ENSG00000120334.15	transcript	ENST00000356198.6	protein_coding	5/7	c.457A>G	p.Thr153Ala	743/2357	457/1173	153/390			A>G
chr1	173806546	missense_variant	MODERATE	CENPL	ENSG00000120334.15	transcript	ENST00000356198.6	protein_coding	5/7	c.451A>G	p.Ser151Gly	737/2357	451/1173	151/390			A>G
chr1	173806548	missense_variant	MODERATE	CENPL	ENSG00000120334.15	transcript	ENST00000356198.6	protein_coding	5/7	c.449A>G	p.Tyr150Cys	735/2357	449/1173	150/390			A>G
chr1	173806572	missense_variant	MODERATE	CENPL	ENSG00000120334.15	transcript	ENST00000356198.6	protein_coding	5/7	c.425T>C	p.Leu142Pro	711/2357	425/1173	142/390			T>C
chr1	173863247	splice_region_variant&non_coding_transcript_exon_variant	LOW	GAS5-AS1	ENSG00000270084.2	transcript	ENST00000602767.2	pseudogene	2/2	n.120T>C							T>C
chr1	173864016	splice_region_variant&non_coding_transcript_exon_variant	LOW	GAS5	ENSG00000234741.8	transcript	ENST00000449589.5	retained_intron	11/11	n.712T>C							T>C
chr1	173864079	splice_region_variant&intron_variant	LOW	GAS5	ENSG00000234741.8	transcript	ENST00000450589.5	pseudogene	11/11	n.458-4A>G							A>G
chr1	173864079	splice_region_variant&intron_variant	LOW	GAS5	ENSG00000234741.8	transcript	ENST00000414075.5	pseudogene	6/6	n.239-4A>G							A>G
chr1	173864079	splice_region_variant&intron_variant	LOW	GAS5	ENSG00000234741.8	transcript	ENST00000436285.5	retained_intron	9/9	n.598-4A>G							A>G
chr1	173864079	splice_region_variant&intron_variant	LOW	GAS5	ENSG00000234741.8	transcript	ENST00000448718.5	pseudogene	10/10	n.391-4A>G							A>G
chr1	173864079	splice_region_variant&intron_variant	LOW	GAS5	ENSG00000234741.8	transcript	ENST00000431268.5	retained_intron	7/7	n.1524-4A>G							A>G
chr1	173864079	splice_region_variant&intron_variant	LOW	GAS5	ENSG00000234741.8	transcript	ENST00000422207.5	retained_intron	2/2	n.472-4A>G							A>G
chr1	173864079	splice_region_variant&intron_variant	LOW	GAS5	ENSG00000234741.8	transcript	ENST00000444470.5	retained_intron	3/3	n.303-4A>G							A>G
chr1	173864079	splice_region_variant&intron_variant	LOW	GAS5	ENSG00000234741.8	transcript	ENST00000449289.5	pseudogene	10/10	n.367-4A>G							A>G
chr1	173864079	splice_region_variant&intron_variant	LOW	GAS5	ENSG00000234741.8	transcript	ENST00000452197.5	pseudogene	8/8	n.309-4A>G							A>G
chr1	173864079	splice_region_variant&intron_variant	LOW	GAS5	ENSG00000234741.8	transcript	ENST00000436656.5	retained_intron	10/10	n.648-4A>G							A>G
chr1	173864079	splice_region_variant&intron_variant	LOW	GAS5	ENSG00000234741.8	transcript	ENST00000430245.5	pseudogene	12/12	n.549-4A>G							A>G
chr1	173864079	splice_region_variant&intron_variant	LOW	GAS5	ENSG00000234741.8	transcript	ENST00000454813.1	retained_intron	2/2	n.448-4A>G							A>G
chr1	173864079	splice_region_variant&intron_variant	LOW	GAS5	ENSG00000234741.8	transcript	ENST00000449589.5	retained_intron	10/10	n.653-4A>G							A>G
chr1	173864079	splice_region_variant&intron_variant	LOW	GAS5	ENSG00000234741.8	transcript	ENST00000412059.5	retained_intron	9/9	n.805-4A>G							A>G
chr1	173864079	splice_region_variant&intron_variant	LOW	GAS5	ENSG00000234741.8	transcript	ENST00000454068.5	pseudogene	11/11	n.524-4A>G							A>G
chr1	173864079	splice_region_variant&intron_variant	LOW	GAS5	ENSG00000234741.8	transcript	ENST00000451607.5	pseudogene	11/11	n.966-4A>G							A>G
chr1	173870820	missense_variant	MODERATE	ZBTB37	ENSG00000185278.15	transcript	ENST00000367701.9	protein_coding	2/4	c.595A>G	p.Ile199Val	786/19128	595/1512	199/503			A>G
chr1	173870820	missense_variant	MODERATE	ZBTB37	ENSG00000185278.15	transcript	ENST00000367704.5	protein_coding	3/4	c.595A>G	p.Ile199Val	994/2323	595/927	199/308			A>G
chr1	173870820	missense_variant	MODERATE	ZBTB37	ENSG00000185278.15	transcript	ENST00000427304.5	protein_coding	3/5	c.595A>G	p.Ile199Val	871/2300	595/1512	199/503			A>G
chr1	173870820	missense_variant	MODERATE	ZBTB37	ENSG00000185278.15	transcript	ENST00000367702.1	protein_coding	3/4	c.595A>G	p.Ile199Val	832/1337	595/1086	199/361			A>G
chr1	173943459	missense_variant	MODERATE	RC3H1	ENSG00000135870.11	transcript	ENST00000258349.8	protein_coding	17/19	c.3118A>G	p.Thr1040Ala	3197/10988	3118/3402	1040/1133			A>G
chr1	173943459	missense_variant	MODERATE	RC3H1	ENSG00000135870.11	transcript	ENST00000367694.2	protein_coding	17/19	c.3091A>G	p.Thr1031Ala	3178/3775	3091/3378	1031/1125			A>G
chr1	173943459	missense_variant	MODERATE	RC3H1	ENSG00000135870.11	transcript	ENST00000367696.6	protein_coding	18/20	c.3118A>G	p.Thr1040Ala	3470/11261	3118/3402	1040/1133			A>G
chr1	174275852	missense_variant	MODERATE	RABGAP1L	ENSG00000152061.23	transcript	ENST00000357444.10	protein_coding	9/14	c.962A>G	p.Tyr321Cys	1243/2605	962/1818	321/605			A>G
chr1	174275852	missense_variant	MODERATE	RABGAP1L	ENSG00000152061.23	transcript	ENST00000457696.1	protein_coding	9/13	c.1109A>G	p.Tyr370Cys	1210/1847	1109/1746	370/581		WARNING_TRANSCRIPT_NO_STOP_CODON	A>G
chr1	174275852	missense_variant	MODERATE	RABGAP1L	ENSG00000152061.23	transcript	ENST00000251507.8	protein_coding	9/21	c.1073A>G	p.Tyr358Cys	1247/2899	1073/2448	358/815			A>G
chr1	174275852	missense_variant	MODERATE	RABGAP1L	ENSG00000152061.23	transcript	ENST00000367690.5	protein_coding	2/7	c.14A>G	p.Tyr5Cys	110/1815	14/759	5/252			A>G
chr1	174897770	splice_region_variant&intron_variant	LOW	RABGAP1L-IT1	ENSG00000223525.1	transcript	ENST00000414890.1	pseudogene	1/1	n.518-7A>G							A>G
chr1	179108737	missense_variant	MODERATE	ABL2	ENSG00000143322.21	transcript	ENST00000502732.6	protein_coding	12/12	c.2530A>G	p.Ser844Gly	2810/12217	2530/3549	844/1182			A>G
chr1	179108737	missense_variant	MODERATE	ABL2	ENSG00000143322.21	transcript	ENST00000344730.7	protein_coding	13/13	c.2176A>G	p.Ser726Gly	2221/6910	2176/3195	726/1064			A>G
chr1	179108737	missense_variant	MODERATE	ABL2	ENSG00000143322.21	transcript	ENST00000512653.5	protein_coding	12/12	c.2485A>G	p.Ser829Gly	2497/3635	2485/3504	829/1167			A>G
chr1	179108737	missense_variant	MODERATE	ABL2	ENSG00000143322.21	transcript	ENST00000504405.5	protein_coding	12/12	c.2113A>G	p.Ser705Gly	2113/3132	2113/3132	705/1043			A>G
chr1	179108737	missense_variant	MODERATE	ABL2	ENSG00000143322.21	transcript	ENST00000367623.8	protein_coding	11/11	c.2467A>G	p.Ser823Gly	2467/3486	2467/3486	823/1161			A>G
chr1	179108737	missense_variant	MODERATE	ABL2	ENSG00000143322.21	transcript	ENST00000507173.5	protein_coding	12/12	c.2158A>G	p.Ser720Gly	2158/3177	2158/3177	720/1058			A>G
chr1	179108737	missense_variant	MODERATE	ABL2	ENSG00000143322.21	transcript	ENST00000511413.5	protein_coding	13/13	c.2221A>G	p.Ser741Gly	2221/3240	2221/3240	741/1079			A>G
chr1	179108749	missense_variant	MODERATE	ABL2	ENSG00000143322.21	transcript	ENST00000502732.6	protein_coding	12/12	c.2518A>G	p.Ser840Gly	2798/12217	2518/3549	840/1182			A>G
chr1	179108749	missense_variant	MODERATE	ABL2	ENSG00000143322.21	transcript	ENST00000344730.7	protein_coding	13/13	c.2164A>G	p.Ser722Gly	2209/6910	2164/3195	722/1064			A>G
chr1	179108749	missense_variant	MODERATE	ABL2	ENSG00000143322.21	transcript	ENST00000512653.5	protein_coding	12/12	c.2473A>G	p.Ser825Gly	2485/3635	2473/3504	825/1167			A>G
chr1	179108749	missense_variant	MODERATE	ABL2	ENSG00000143322.21	transcript	ENST00000504405.5	protein_coding	12/12	c.2101A>G	p.Ser701Gly	2101/3132	2101/3132	701/1043			A>G
chr1	179108749	missense_variant	MODERATE	ABL2	ENSG00000143322.21	transcript	ENST00000367623.8	protein_coding	11/11	c.2455A>G	p.Ser819Gly	2455/3486	2455/3486	819/1161			A>G
chr1	179108749	missense_variant	MODERATE	ABL2	ENSG00000143322.21	transcript	ENST00000507173.5	protein_coding	12/12	c.2146A>G	p.Ser716Gly	2146/3177	2146/3177	716/1058			A>G
chr1	179108749	missense_variant	MODERATE	ABL2	ENSG00000143322.21	transcript	ENST00000511413.5	protein_coding	13/13	c.2209A>G	p.Ser737Gly	2209/3240	2209/3240	737/1079			A>G
chr1	179196577	splice_region_variant&non_coding_transcript_exon_variant	LOW	AL512326.2	ENSG00000212338.1	transcript	ENST00000391036.1	snoRNA	1/1	n.105T>C							T>C
chr1	179339539	missense_variant	MODERATE	SOAT1	ENSG00000057252.13	transcript	ENST00000367619.8	protein_coding	6/16	c.491A>G	p.Glu164Gly	639/6840	491/1653	164/550			A>G
chr1	179339539	missense_variant	MODERATE	SOAT1	ENSG00000057252.13	transcript	ENST00000540564.5	protein_coding	5/15	c.317A>G	p.Glu106Gly	663/6861	317/1479	106/492			A>G
chr1	179339539	missense_variant	MODERATE	SOAT1	ENSG00000057252.13	transcript	ENST00000539888.5	protein_coding	5/15	c.296A>G	p.Glu99Gly	596/6794	296/1458	99/485			A>G
chr1	179339539	missense_variant	MODERATE	SOAT1	ENSG00000057252.13	transcript	ENST00000426956.1	protein_coding	6/7	c.491A>G	p.Glu164Gly	581/870	491/780	164/259		WARNING_TRANSCRIPT_NO_STOP_CODON	A>G
chr1	179919275	splice_region_variant	LOW	TOR1AIP1	ENSG00000143337.18	transcript	ENST00000271583.7	protein_coding	11/11	c.*1036A>G							A>G
chr1	180502196	missense_variant	MODERATE	ACBD6	ENSG00000230124.8	transcript	ENST00000367595.4	protein_coding	1/8	c.71A>G	p.Asp24Gly	382/1293	71/849	24/282			A>G
chr1	180502196	missense_variant	MODERATE	ACBD6	ENSG00000230124.8	transcript	ENST00000642319.1	protein_coding	1/14	c.71A>G	p.Asp24Gly	759/5109	71/849	24/282			A>G
chr1	182586251	missense_variant	MODERATE	RNASEL	ENSG00000135828.11	transcript	ENST00000367559.7	protein_coding	2/7	c.556A>G	p.Ile186Val	810/4238	556/2226	186/741			A>G
chr1	182586251	missense_variant	MODERATE	RNASEL	ENSG00000135828.11	transcript	ENST00000539397.1	protein_coding	2/6	c.556A>G	p.Ile186Val	810/4046	556/1959	186/652			A>G
chr1	183133465	missense_variant	MODERATE	LAMC1	ENSG00000135862.6	transcript	ENST00000258341.5	protein_coding	22/28	c.3764A>G	p.Glu1255Gly	4061/7929	3764/4830	1255/1609			A>G
chr1	183135055	missense_variant	MODERATE	LAMC1	ENSG00000135862.6	transcript	ENST00000258341.5	protein_coding	24/28	c.4013T>C	p.Leu1338Pro	4310/7929	4013/4830	1338/1609			T>C
chr1	183552993	missense_variant	MODERATE	SMG7	ENSG00000116698.21	transcript	ENST00000507469.5	protein_coding	23/23	c.3329T>C	p.Val1110Ala	3447/4642	3329/3537	1110/1178			T>C
chr1	193027905	missense_variant	MODERATE	UCHL5	ENSG00000116750.13	transcript	ENST00000367450.7	protein_coding	8/12	c.716A>G	p.Lys239Arg	716/1355	716/1107	239/368		WARNING_TRANSCRIPT_NO_START_CODON	A>G
chr1	193027905	missense_variant	MODERATE	UCHL5	ENSG00000116750.13	transcript	ENST00000367451.8	protein_coding	8/12	c.680A>G	p.Lys227Arg	769/1346	680/1068	227/355			A>G
chr1	193097690	missense_variant	MODERATE	GLRX2	ENSG00000023572.9	transcript	ENST00000367440.3	protein_coding	3/4	c.257A>G	p.Lys86Arg	733/1131	257/498	86/165			A>G
chr1	193097690	missense_variant	MODERATE	GLRX2	ENSG00000023572.9	transcript	ENST00000367439.7	protein_coding	3/4	c.254A>G	p.Lys85Arg	303/701	254/495	85/164			A>G
chr1	200048301	missense_variant	MODERATE	NR5A2	ENSG00000116833.14	transcript	ENST00000367362.8	protein_coding	5/8	c.593A>G	p.Gln198Arg	731/4969	593/1626	198/541			A>G
chr1	200048301	missense_variant	MODERATE	NR5A2	ENSG00000116833.14	transcript	ENST00000236914.7	protein_coding	4/7	c.455A>G	p.Gln152Arg	689/3115	455/1488	152/495			A>G
chr1	200048301	missense_variant	MODERATE	NR5A2	ENSG00000116833.14	transcript	ENST00000367357.3	protein_coding	3/4	c.353A>G	p.Gln118Arg	355/1793	353/1131	118/376		WARNING_TRANSCRIPT_NO_START_CODON	A>G
chr1	200048301	missense_variant	MODERATE	NR5A2	ENSG00000116833.14	transcript	ENST00000544748.5	protein_coding	4/7	c.377A>G	p.Gln126Arg	532/4775	377/1410	126/469			A>G
chr1	200407671	missense_variant	MODERATE	ZNF281	ENSG00000162702.8	transcript	ENST00000294740.3	protein_coding	2/2	c.2035T>C	p.Ser679Pro	2160/4891	2035/2688	679/895			T>C
chr1	200407671	missense_variant	MODERATE	ZNF281	ENSG00000162702.8	transcript	ENST00000367353.2	protein_coding	2/2	c.2035T>C	p.Ser679Pro	2144/4864	2035/2688	679/895			T>C
chr1	200407671	missense_variant	MODERATE	ZNF281	ENSG00000162702.8	transcript	ENST00000367352.3	protein_coding	3/3	c.1927T>C	p.Ser643Pro	1992/2933	1927/2580	643/859			T>C
chr1	200408919	missense_variant	MODERATE	ZNF281	ENSG00000162702.8	transcript	ENST00000294740.3	protein_coding	2/2	c.787T>C	p.Cys263Arg	912/4891	787/2688	263/895			T>C
chr1	200408919	missense_variant	MODERATE	ZNF281	ENSG00000162702.8	transcript	ENST00000367353.2	protein_coding	2/2	c.787T>C	p.Cys263Arg	896/4864	787/2688	263/895			T>C
chr1	200408919	missense_variant	MODERATE	ZNF281	ENSG00000162702.8	transcript	ENST00000367352.3	protein_coding	3/3	c.679T>C	p.Cys227Arg	744/2933	679/2580	227/859			T>C
chr1	200848361	missense_variant	MODERATE	CAMSAP2	ENSG00000118200.14	transcript	ENST00000236925.8	protein_coding	12/18	c.1625A>G	p.Asp542Gly	1674/7161	1625/4470	542/1489			A>G
chr1	200848361	missense_variant	MODERATE	CAMSAP2	ENSG00000118200.14	transcript	ENST00000413307.6	protein_coding	11/17	c.1544A>G	p.Asp515Gly	1593/4498	1544/4389	515/1462			A>G
chr1	200848361	missense_variant	MODERATE	CAMSAP2	ENSG00000118200.14	transcript	ENST00000358823.6	protein_coding	11/17	c.1592A>G	p.Asp531Gly	1862/7352	1592/4437	531/1478			A>G
chr1	200914472	splice_acceptor_variant&intron_variant	HIGH	INAVA	ENSG00000163362.11	transcript	ENST00000465162.1	pseudogene	3/4	n.466-2A>G							A>G
chr1	201490239	missense_variant	MODERATE	CSRP1	ENSG00000159176.14	transcript	ENST00000340006.7	protein_coding	3/6	c.218A>G	p.Tyr73Cys	273/1820	218/582	73/193			A>G
chr1	201490239	missense_variant	MODERATE	CSRP1	ENSG00000159176.14	transcript	ENST00000532460.5	protein_coding	3/6	c.218A>G	p.Tyr73Cys	371/1469	218/582	73/193			A>G
chr1	201490239	missense_variant	MODERATE	CSRP1	ENSG00000159176.14	transcript	ENST00000533432.5	protein_coding	3/6	c.218A>G	p.Tyr73Cys	435/1149	218/582	73/193			A>G
chr1	201490239	missense_variant	MODERATE	CSRP1	ENSG00000159176.14	transcript	ENST00000524951.5	protein_coding	3/6	c.107A>G	p.Tyr36Cys	230/582	107/459	36/152		WARNING_TRANSCRIPT_NO_STOP_CODON	A>G
chr1	201490239	missense_variant	MODERATE	CSRP1	ENSG00000159176.14	transcript	ENST00000526723.5	protein_coding	3/6	c.119A>G	p.Tyr40Cys	174/574	119/483	40/160			A>G
chr1	201490239	missense_variant	MODERATE	CSRP1	ENSG00000159176.14	transcript	ENST00000367306.5	protein_coding	4/7	c.218A>G	p.Tyr73Cys	582/2129	218/582	73/193			A>G
chr1	201490239	missense_variant	MODERATE	CSRP1	ENSG00000159176.14	transcript	ENST00000531916.5	protein_coding	4/6	c.218A>G	p.Tyr73Cys	582/890	218/462	73/153			A>G
chr1	201858910	missense_variant	MODERATE	IPO9	ENSG00000198700.10	transcript	ENST00000361565.9	protein_coding	13/24	c.1384A>G	p.Thr462Ala	1437/11416	1384/3126	462/1041			A>G
chr1	202014887	splice_region_variant&non_coding_transcript_exon_variant	LOW	AL691482.3	ENSG00000249007.1	transcript	ENST00000504773.1	pseudogene	2/2	n.217T>C							T>C
chr1	202772769	stop_lost	HIGH	KDM5B	ENSG00000117139.17	transcript	ENST00000649200.1	protein_coding	4/4	c.690A>G	p.Ter230Trpext*?	824/2667	690/690	230/229			A>G
chr1	202772890	missense_variant	MODERATE	KDM5B	ENSG00000117139.17	transcript	ENST00000649200.1	protein_coding	4/4	c.569A>G	p.Asn190Ser	703/2667	569/690	190/229			A>G
chr1	202772891	missense_variant	MODERATE	KDM5B	ENSG00000117139.17	transcript	ENST00000649200.1	protein_coding	4/4	c.568A>G	p.Asn190Asp	702/2667	568/690	190/229			A>G
chr1	202772947	missense_variant	MODERATE	KDM5B	ENSG00000117139.17	transcript	ENST00000649200.1	protein_coding	4/4	c.512A>G	p.Lys171Arg	646/2667	512/690	171/229			A>G
chr1	202772948	missense_variant	MODERATE	KDM5B	ENSG00000117139.17	transcript	ENST00000649200.1	protein_coding	4/4	c.511A>G	p.Lys171Glu	645/2667	511/690	171/229			A>G
chr1	202772969	missense_variant	MODERATE	KDM5B	ENSG00000117139.17	transcript	ENST00000649200.1	protein_coding	4/4	c.490A>G	p.Ile164Val	624/2667	490/690	164/229			A>G
chr1	202772978	missense_variant	MODERATE	KDM5B	ENSG00000117139.17	transcript	ENST00000649200.1	protein_coding	4/4	c.481A>G	p.Thr161Ala	615/2667	481/690	161/229			A>G
chr1	203799246	missense_variant	MODERATE	ZBED6	ENSG00000257315.2	transcript	ENST00000550078.2	protein_coding	1/17	c.1724A>G	p.Asp575Gly	3533/12481	1724/2940	575/979			A>G
chr1	204552031	splice_region_variant&intron_variant	LOW	MDM4	ENSG00000198625.13	transcript	ENST00000621032.4	protein_coding	11/11	c.*3328+3A>G							A>G
chr1	204552032	splice_region_variant&intron_variant	LOW	MDM4	ENSG00000198625.13	transcript	ENST00000621032.4	protein_coding	11/11	c.*3328+4A>G							A>G
chr1	205769437	splice_region_variant	LOW	RAB29	ENSG00000117280.13	transcript	ENST00000235932.8	protein_coding	6/6	c.*905A>G							A>G
chr1	205769438	splice_region_variant	LOW	RAB29	ENSG00000117280.13	transcript	ENST00000235932.8	protein_coding	6/6	c.*904A>G							A>G
chr1	207340561	missense_variant	MODERATE	CD55	ENSG00000196352.15	transcript	ENST00000367063.6	protein_coding	10/10	c.1252A>G	p.Arg418Gly	1486/1691	1252/1335	418/444			A>G
chr1	209429094	splice_region_variant&intron_variant	LOW	MIR205HG	ENSG00000230937.12	transcript	ENST00000429156.6	pseudogene	1/4	n.272+6A>G							A>G
chr1	209429094	splice_region_variant&intron_variant	LOW	MIR205HG	ENSG00000230937.12	transcript	ENST00000431096.5	pseudogene	1/3	n.251+6A>G							A>G
chr1	209429094	splice_region_variant&intron_variant	LOW	MIR205HG	ENSG00000230937.12	transcript	ENST00000366437.7	pseudogene	1/3	n.78+6A>G							A>G
chr1	209429094	splice_region_variant&intron_variant	LOW	MIR205HG	ENSG00000230937.12	transcript	ENST00000660782.1	pseudogene	1/3	n.269+6A>G							A>G
chr1	209429094	splice_region_variant&intron_variant	LOW	MIR205HG	ENSG00000230937.12	transcript	ENST00000657184.1	pseudogene	1/4	n.269+6A>G							A>G
chr1	209429094	splice_region_variant&intron_variant	LOW	MIR205HG	ENSG00000230937.12	transcript	ENST00000667171.1	pseudogene	1/3	n.266+6A>G							A>G
chr1	212100720	missense_variant	MODERATE	DTL	ENSG00000143476.18	transcript	ENST00000366991.5	protein_coding	14/15	c.1730T>C	p.Leu577Pro	1873/4409	1730/2193	577/730			T>C
chr1	212100720	missense_variant	MODERATE	DTL	ENSG00000143476.18	transcript	ENST00000542077.5	protein_coding	13/14	c.1604T>C	p.Leu535Pro	1942/4471	1604/2067	535/688			T>C
chr1	212345893	missense_variant	MODERATE	PPP2R5A	ENSG00000066027.12	transcript	ENST00000261461.7	protein_coding	5/13	c.664A>G	p.Arg222Gly	1365/3245	664/1461	222/486			A>G
chr1	212345893	missense_variant	MODERATE	PPP2R5A	ENSG00000066027.12	transcript	ENST00000537030.3	protein_coding	5/13	c.493A>G	p.Arg165Gly	770/1719	493/1290	165/429			A>G
chr1	214642497	missense_variant	MODERATE	CENPF	ENSG00000117724.13	transcript	ENST00000366955.8	protein_coding	12/20	c.4159A>G	p.Ser1387Gly	4327/10290	4159/9345	1387/3114			A>G
chr1	214648769	missense_variant	MODERATE	CENPF	ENSG00000117724.13	transcript	ENST00000366955.8	protein_coding	14/20	c.7925A>G	p.Glu2642Gly	8093/10290	7925/9345	2642/3114			A>G
chr1	214648769	missense_variant	MODERATE	CENPF	ENSG00000117724.13	transcript	ENST00000614578.1	protein_coding	3/6	c.122A>G	p.Glu41Gly	122/528	122/528	41/175		WARNING_TRANSCRIPT_NO_START_CODON	A>G
chr1	215581012	missense_variant	MODERATE	KCTD3	ENSG00000136636.13	transcript	ENST00000448333.1	protein_coding	8/8	c.583A>G	p.Ser195Gly	584/751	583/639	195/212		WARNING_TRANSCRIPT_NO_START_CODON	A>G
chr1	215581045	missense_variant	MODERATE	KCTD3	ENSG00000136636.13	transcript	ENST00000448333.1	protein_coding	8/8	c.616A>G	p.Arg206Gly	617/751	616/639	206/212		WARNING_TRANSCRIPT_NO_START_CODON	A>G
chr1	216506973	missense_variant	MODERATE	ESRRG	ENSG00000196482.17	transcript	ENST00000366937.5	protein_coding	8/8	c.1379A>G	p.Lys460Arg	1646/5365	1379/1413	460/470			A>G
chr1	216506973	missense_variant	MODERATE	ESRRG	ENSG00000196482.17	transcript	ENST00000408911.8	protein_coding	7/7	c.1343A>G	p.Lys448Arg	1473/5195	1343/1377	448/458			A>G
chr1	216506973	missense_variant	MODERATE	ESRRG	ENSG00000196482.17	transcript	ENST00000366940.6	protein_coding	9/9	c.1274A>G	p.Lys425Arg	1592/5314	1274/1308	425/435			A>G
chr1	216506973	missense_variant	MODERATE	ESRRG	ENSG00000196482.17	transcript	ENST00000360012.7	protein_coding	7/7	c.1274A>G	p.Lys425Arg	1712/5431	1274/1308	425/435			A>G
chr1	216506973	missense_variant	MODERATE	ESRRG	ENSG00000196482.17	transcript	ENST00000361395.6	protein_coding	8/8	c.1274A>G	p.Lys425Arg	1497/5216	1274/1308	425/435			A>G
chr1	216506973	missense_variant	MODERATE	ESRRG	ENSG00000196482.17	transcript	ENST00000366938.6	protein_coding	8/8	c.1274A>G	p.Lys425Arg	1555/5274	1274/1308	425/435			A>G
chr1	216506973	missense_variant	MODERATE	ESRRG	ENSG00000196482.17	transcript	ENST00000359162.6	protein_coding	8/8	c.1274A>G	p.Lys425Arg	1478/5197	1274/1308	425/435			A>G
chr1	216506973	missense_variant	MODERATE	ESRRG	ENSG00000196482.17	transcript	ENST00000493603.5	protein_coding	9/9	c.1274A>G	p.Lys425Arg	1585/5304	1274/1308	425/435			A>G
chr1	216506973	missense_variant	MODERATE	ESRRG	ENSG00000196482.17	transcript	ENST00000487276.5	protein_coding	9/9	c.1274A>G	p.Lys425Arg	1532/3015	1274/1308	425/435			A>G
chr1	216506973	missense_variant	MODERATE	ESRRG	ENSG00000196482.17	transcript	ENST00000493748.5	protein_coding	9/9	c.1274A>G	p.Lys425Arg	1889/2074	1274/1308	425/435			A>G
chr1	216506973	missense_variant	MODERATE	ESRRG	ENSG00000196482.17	transcript	ENST00000463665.5	protein_coding	8/8	c.1157A>G	p.Lys386Arg	1840/3359	1157/1191	386/396			A>G
chr1	216506973	missense_variant	MODERATE	ESRRG	ENSG00000196482.17	transcript	ENST00000616180.4	protein_coding	7/7	c.1274A>G	p.Lys425Arg	1467/5194	1274/1308	425/435			A>G
chr1	216506973	missense_variant	MODERATE	ESRRG	ENSG00000196482.17	transcript	ENST00000391890.7	protein_coding	9/9	c.1274A>G	p.Lys425Arg	1815/5542	1274/1308	425/435			A>G
chr1	216506973	missense_variant	MODERATE	ESRRG	ENSG00000196482.17	transcript	ENST00000361525.7	protein_coding	9/9	c.1274A>G	p.Lys425Arg	1636/5363	1274/1308	425/435			A>G
chr1	220057919	splice_acceptor_variant&intron_variant	HIGH	BPNT1	ENSG00000162813.18	transcript	ENST00000354807.7	protein_coding	10/10	c.871-2A>G							A>G
chr1	220057921	splice_region_variant&intron_variant	LOW	BPNT1	ENSG00000162813.18	transcript	ENST00000354807.7	protein_coding	10/10	c.871-4A>G							A>G
chr1	220058864	missense_variant	MODERATE	BPNT1	ENSG00000162813.18	transcript	ENST00000322067.12	protein_coding	9/9	c.907A>G	p.Lys303Glu	1018/2400	907/927	303/308			A>G
chr1	220058864	missense_variant	MODERATE	BPNT1	ENSG00000162813.18	transcript	ENST00000414869.6	protein_coding	8/8	c.799A>G	p.Lys267Glu	975/2357	799/819	267/272			A>G
chr1	220058864	missense_variant	MODERATE	BPNT1	ENSG00000162813.18	transcript	ENST00000544404.5	protein_coding	8/8	c.742A>G	p.Lys248Glu	997/2379	742/762	248/253			A>G
chr1	220058864	missense_variant	MODERATE	BPNT1	ENSG00000162813.18	transcript	ENST00000469520.6	protein_coding	10/10	c.907A>G	p.Lys303Glu	1357/2737	907/927	303/308			A>G
chr1	220062830	missense_variant	MODERATE	BPNT1	ENSG00000162813.18	transcript	ENST00000322067.12	protein_coding	7/9	c.599A>G	p.Asn200Ser	710/2400	599/927	200/308			A>G
chr1	220062830	missense_variant	MODERATE	BPNT1	ENSG00000162813.18	transcript	ENST00000414869.6	protein_coding	6/8	c.491A>G	p.Asn164Ser	667/2357	491/819	164/272			A>G
chr1	220062830	missense_variant	MODERATE	BPNT1	ENSG00000162813.18	transcript	ENST00000544404.5	protein_coding	6/8	c.434A>G	p.Asn145Ser	689/2379	434/762	145/253			A>G
chr1	220062830	missense_variant	MODERATE	BPNT1	ENSG00000162813.18	transcript	ENST00000463953.5	protein_coding	6/6	c.491A>G	p.Asn164Ser	625/644	491/510	164/169		WARNING_TRANSCRIPT_NO_STOP_CODON	A>G
chr1	220062830	missense_variant	MODERATE	BPNT1	ENSG00000162813.18	transcript	ENST00000469520.6	protein_coding	8/10	c.599A>G	p.Asn200Ser	1049/2737	599/927	200/308			A>G
chr1	220062830	missense_variant	MODERATE	BPNT1	ENSG00000162813.18	transcript	ENST00000354807.7	protein_coding	8/11	c.644A>G	p.Asn215Ser	739/1152	644/876	215/291			A>G
chr1	220141814	missense_variant	MODERATE	IARS2	ENSG00000067704.10	transcript	ENST00000366922.3	protein_coding	20/23	c.2426A>G	p.Glu809Gly	2511/3530	2426/3039	809/1012			A>G
chr1	222991546	missense_variant	MODERATE	DISP1	ENSG00000154309.8	transcript	ENST00000284476.7	protein_coding	5/8	c.690A>G	p.Ile230Met	854/4762	690/4575	230/1524			A>G
chr1	224189739	missense_variant	MODERATE	DEGS1	ENSG00000143753.13	transcript	ENST00000323699.9	protein_coding	2/3	c.245A>G	p.His82Arg	342/2032	245/972	82/323			A>G
chr1	224189739	missense_variant	MODERATE	DEGS1	ENSG00000143753.13	transcript	ENST00000415210.5	protein_coding	2/3	c.182A>G	p.His61Arg	355/957	182/784	61/260		WARNING_TRANSCRIPT_INCOMPLETE	A>G
chr1	224189739	missense_variant	MODERATE	DEGS1	ENSG00000143753.13	transcript	ENST00000391877.3	protein_coding	2/4	c.245A>G	p.His82Arg	316/1345	245/972	82/323			A>G
chr1	224192889	splice_region_variant&intron_variant	LOW	DEGS1	ENSG00000143753.13	transcript	ENST00000391877.3	protein_coding	3/3	c.*41-7A>G							A>G
chr1	224192893	splice_region_variant&intron_variant	LOW	DEGS1	ENSG00000143753.13	transcript	ENST00000391877.3	protein_coding	3/3	c.*41-3A>G							A>G
chr1	224192896	splice_region_variant	LOW	DEGS1	ENSG00000143753.13	transcript	ENST00000391877.3	protein_coding	4/4	c.*41A>G							A>G
chr1	224232181	splice_region_variant&non_coding_transcript_exon_variant	LOW	NVL	ENSG00000143748.18	transcript	ENST00000481213.5	nonsense_mediated_decay	2/4	n.90A>G							A>G
chr1	225554978	missense_variant	MODERATE	ENAH	ENSG00000154380.17	transcript	ENST00000366844.7	protein_coding	3/15	c.277A>G	p.Ser93Gly	729/13168	277/1776	93/591			A>G
chr1	225554978	missense_variant	MODERATE	ENAH	ENSG00000154380.17	transcript	ENST00000366843.6	protein_coding	3/14	c.277A>G	p.Ser93Gly	632/2758	277/1713	93/570			A>G
chr1	225554978	missense_variant	MODERATE	ENAH	ENSG00000154380.17	transcript	ENST00000497899.6	protein_coding	2/4	c.127A>G	p.Ser43Gly	128/807	127/726	43/241		WARNING_TRANSCRIPT_NO_START_CODON	A>G
chr1	225554978	missense_variant	MODERATE	ENAH	ENSG00000154380.17	transcript	ENST00000635051.1	protein_coding	3/15	c.277A>G	p.Ser93Gly	286/3308	277/2409	93/802			A>G
chr1	225554978	missense_variant	MODERATE	ENAH	ENSG00000154380.17	transcript	ENST00000284563.7	protein_coding	3/6	c.277A>G	p.Ser93Gly	303/665	277/639	93/212		WARNING_TRANSCRIPT_NO_STOP_CODON	A>G
chr1	225786866	missense_variant	MODERATE	SRP9	ENSG00000143742.13	transcript	ENST00000366839.8	protein_coding	3/4	c.146A>G	p.Gln49Arg	250/1596	146/249	49/82			A>G
chr1	225786866	missense_variant	MODERATE	SRP9	ENSG00000143742.13	transcript	ENST00000619790.4	protein_coding	3/3	c.146A>G	p.Gln49Arg	274/377	146/249	49/82			A>G
chr1	225786898	missense_variant	MODERATE	SRP9	ENSG00000143742.13	transcript	ENST00000366839.8	protein_coding	3/4	c.178A>G	p.Ser60Gly	282/1596	178/249	60/82			A>G
chr1	225786898	missense_variant	MODERATE	SRP9	ENSG00000143742.13	transcript	ENST00000619790.4	protein_coding	3/3	c.178A>G	p.Ser60Gly	306/377	178/249	60/82			A>G
chr1	225786912	missense_variant	MODERATE	SRP9	ENSG00000143742.13	transcript	ENST00000366839.8	protein_coding	3/4	c.192A>G	p.Ile64Met	296/1596	192/249	64/82			A>G
chr1	225786912	missense_variant	MODERATE	SRP9	ENSG00000143742.13	transcript	ENST00000619790.4	protein_coding	3/3	c.192A>G	p.Ile64Met	320/377	192/249	64/82			A>G
chr1	225786917	missense_variant	MODERATE	SRP9	ENSG00000143742.13	transcript	ENST00000366839.8	protein_coding	3/4	c.197A>G	p.His66Arg	301/1596	197/249	66/82			A>G
chr1	225786917	missense_variant	MODERATE	SRP9	ENSG00000143742.13	transcript	ENST00000619790.4	protein_coding	3/3	c.197A>G	p.His66Arg	325/377	197/249	66/82			A>G
chr1	225786969	stop_lost	HIGH	SRP9	ENSG00000143742.13	transcript	ENST00000366839.8	protein_coding	3/4	c.249A>G	p.Ter83Trpext*?	353/1596	249/249	83/82			A>G
chr1	225786969	stop_lost&splice_region_variant	HIGH	SRP9	ENSG00000143742.13	transcript	ENST00000619790.4	protein_coding	3/3	c.249A>G	p.Ter83Trpext*?	377/377	249/249	83/82			A>G
chr1	228097928	missense_variant	MODERATE	ARF1	ENSG00000143761.16	transcript	ENST00000272102.10	protein_coding	5/5	c.461A>G	p.Tyr154Cys	556/1840	461/546	154/181			A>G
chr1	228097928	missense_variant	MODERATE	ARF1	ENSG00000143761.16	transcript	ENST00000540651.5	protein_coding	5/5	c.461A>G	p.Tyr154Cys	689/1972	461/546	154/181			A>G
chr1	228097928	missense_variant	MODERATE	ARF1	ENSG00000143761.16	transcript	ENST00000541182.1	protein_coding	5/5	c.461A>G	p.Tyr154Cys	723/2006	461/546	154/181			A>G
chr1	228395097	missense_variant	MODERATE	TRIM11	ENSG00000154370.16	transcript	ENST00000284551.11	protein_coding	6/6	c.1015T>C	p.Ser339Pro	1289/2710	1015/1407	339/468			T>C
chr1	228395097	missense_variant	MODERATE	TRIM11	ENSG00000154370.16	transcript	ENST00000493030.6	protein_coding	5/5	c.640T>C	p.Ser214Pro	4350/5774	640/1032	214/343			T>C
chr1	228395097	missense_variant	MODERATE	TRIM11	ENSG00000154370.16	transcript	ENST00000602582.5	protein_coding	5/5	c.409T>C	p.Ser137Pro	410/682	409/681	137/226		WARNING_TRANSCRIPT_NO_START_CODON	T>C
chr1	231238889	missense_variant	MODERATE	C1orf131	ENSG00000143633.13	transcript	ENST00000366649.7	protein_coding	2/7	c.418A>G	p.Lys140Glu	452/1430	418/882	140/293			A>G
chr1	231238889	missense_variant	MODERATE	C1orf131	ENSG00000143633.13	transcript	ENST00000318906.6	protein_coding	2/6	c.418A>G	p.Lys140Glu	447/2483	418/750	140/249			A>G
chr1	231238889	missense_variant	MODERATE	C1orf131	ENSG00000143633.13	transcript	ENST00000366651.7	protein_coding	2/7	c.418A>G	p.Lys140Glu	455/1432	418/879	140/292			A>G
chr1	231238889	missense_variant	MODERATE	C1orf131	ENSG00000143633.13	transcript	ENST00000451322.1	protein_coding	2/6	c.367A>G	p.Lys123Glu	367/795	367/771	123/256		WARNING_TRANSCRIPT_NO_START_CODON	A>G
chr1	231524427	splice_region_variant&non_coding_transcript_exon_variant	LOW	AL445524.1	ENSG00000233461.6	transcript	ENST00000454631.2	pseudogene	3/4	n.297A>G							A>G
chr1	231524539	splice_region_variant&non_coding_transcript_exon_variant	LOW	AL445524.1	ENSG00000233461.6	transcript	ENST00000667843.1	pseudogene	3/3	n.247T>C							T>C
chr1	231524547	splice_region_variant&non_coding_transcript_exon_variant	LOW	AL445524.1	ENSG00000233461.6	transcript	ENST00000454631.2	pseudogene	3/4	n.177A>G							A>G
chr1	231524547	splice_region_variant&intron_variant	LOW	AL445524.1	ENSG00000233461.6	transcript	ENST00000667843.1	pseudogene	2/2	n.245-6A>G							A>G
chr1	231854811	missense_variant	MODERATE	DISC1	ENSG00000162946.22	transcript	ENST00000366633.7	protein_coding	10/10	c.2054A>G	p.Glu685Gly	2107/2676	2054/2268	685/755			A>G
chr1	231854816	missense_variant	MODERATE	DISC1	ENSG00000162946.22	transcript	ENST00000366633.7	protein_coding	10/10	c.2059A>G	p.Lys687Glu	2112/2676	2059/2268	687/755			A>G
chr1	231854817	missense_variant	MODERATE	DISC1	ENSG00000162946.22	transcript	ENST00000366633.7	protein_coding	10/10	c.2060A>G	p.Lys687Arg	2113/2676	2060/2268	687/755			A>G
chr1	231854846	missense_variant	MODERATE	DISC1	ENSG00000162946.22	transcript	ENST00000366633.7	protein_coding	10/10	c.2089A>G	p.Ser697Gly	2142/2676	2089/2268	697/755			A>G
chr1	235419515	splice_region_variant&non_coding_transcript_exon_variant	LOW	TBCE	ENSG00000284770.2	transcript	ENST00000646929.1	nonsense_mediated_decay	3/5	n.*244A>G							A>G
chr1	235496228	missense_variant	MODERATE	B3GALNT2	ENSG00000162885.13	transcript	ENST00000313984.3	protein_coding	2/8	c.193A>G	p.Arg65Gly	363/1874	193/981	65/326			A>G
chr1	235829038	splice_acceptor_variant&intron_variant	HIGH	LYST	ENSG00000143669.13	transcript	ENST00000468107.5	pseudogene	3/3	n.720-2A>G							A>G
chr1	241597808	missense_variant	MODERATE	OPN3	ENSG00000054277.14	transcript	ENST00000366554.3	protein_coding	3/4	c.883T>C	p.Tyr295His	998/2628	883/1209	295/402			T>C
chr1	243305095	missense_variant	MODERATE	SDCCAG8	ENSG00000054282.16	transcript	ENST00000476722.6	protein_coding	5/5	c.416A>G	p.Gln139Arg	418/1871	416/465	139/154		WARNING_TRANSCRIPT_NO_START_CODON	A>G
chr1	243305098	missense_variant	MODERATE	SDCCAG8	ENSG00000054282.16	transcript	ENST00000476722.6	protein_coding	5/5	c.419A>G	p.Glu140Gly	421/1871	419/465	140/154		WARNING_TRANSCRIPT_NO_START_CODON	A>G
chr1	243305119	missense_variant	MODERATE	SDCCAG8	ENSG00000054282.16	transcript	ENST00000476722.6	protein_coding	5/5	c.440A>G	p.Asn147Ser	442/1871	440/465	147/154		WARNING_TRANSCRIPT_NO_START_CODON	A>G
chr1	245122520	splice_region_variant&non_coding_transcript_exon_variant	LOW	EFCAB2	ENSG00000203666.12	transcript	ENST00000479923.1	pseudogene	2/2	n.720A>G							A>G
chr1	246566072	missense_variant	MODERATE	TFB2M	ENSG00000162851.8	transcript	ENST00000366514.5	protein_coding	1/8	c.67T>C	p.Phe23Leu	190/1784	67/1191	23/396			T>C
chr1	247038030	missense_variant	MODERATE	ZNF670	ENSG00000277462.2	transcript	ENST00000366503.3	protein_coding	4/4	c.589T>C	p.Tyr197His	804/4197	589/1170	197/389			T>C
chr1	247100393	missense_variant	MODERATE	ZNF669	ENSG00000188295.14	transcript	ENST00000343381.10	protein_coding	4/4	c.1376A>G	p.Gln459Arg	1549/1951	1376/1395	459/464			A>G
chr1	247100393	missense_variant	MODERATE	ZNF669	ENSG00000188295.14	transcript	ENST00000448299.6	protein_coding	4/4	c.1118A>G	p.Gln373Arg	1287/1718	1118/1137	373/378			A>G
chr1	247100409	missense_variant	MODERATE	ZNF669	ENSG00000188295.14	transcript	ENST00000343381.10	protein_coding	4/4	c.1360A>G	p.Ser454Gly	1533/1951	1360/1395	454/464			A>G
chr1	247100409	missense_variant	MODERATE	ZNF669	ENSG00000188295.14	transcript	ENST00000448299.6	protein_coding	4/4	c.1102A>G	p.Ser368Gly	1271/1718	1102/1137	368/378			A>G
chr1	247100414	missense_variant	MODERATE	ZNF669	ENSG00000188295.14	transcript	ENST00000343381.10	protein_coding	4/4	c.1355A>G	p.Asn452Ser	1528/1951	1355/1395	452/464			A>G
chr1	247100414	missense_variant	MODERATE	ZNF669	ENSG00000188295.14	transcript	ENST00000448299.6	protein_coding	4/4	c.1097A>G	p.Asn366Ser	1266/1718	1097/1137	366/378			A>G
chr1	247100415	missense_variant	MODERATE	ZNF669	ENSG00000188295.14	transcript	ENST00000343381.10	protein_coding	4/4	c.1354A>G	p.Asn452Asp	1527/1951	1354/1395	452/464			A>G
chr1	247100415	missense_variant	MODERATE	ZNF669	ENSG00000188295.14	transcript	ENST00000448299.6	protein_coding	4/4	c.1096A>G	p.Asn366Asp	1265/1718	1096/1137	366/378			A>G
chr1	247156694	missense_variant	MODERATE	ZNF124	ENSG00000196418.12	transcript	ENST00000543802.2	protein_coding	4/4	c.928A>G	p.Arg310Gly	1018/1292	928/1056	310/351			A>G
chr1	247156694	missense_variant	MODERATE	ZNF124	ENSG00000196418.12	transcript	ENST00000340684.10	protein_coding	4/4	c.742A>G	p.Arg248Gly	881/1674	742/870	248/289			A>G
chr1	248848281	missense_variant	MODERATE	ZNF672	ENSG00000171161.13	transcript	ENST00000306562.8	protein_coding	4/4	c.1007A>G	p.Glu336Gly	1809/3045	1007/1359	336/452			A>G
chr10	3136514	missense_variant	MODERATE	PFKP	ENSG00000067057.17	transcript	ENST00000381125.9	protein_coding	22/22	c.2290T>C	p.Tyr764His	2338/2626	2290/2355	764/784			T>C
chr10	3136514	missense_variant	MODERATE	PFKP	ENSG00000067057.17	transcript	ENST00000381075.6	protein_coding	24/24	c.2266T>C	p.Tyr756His	2490/2769	2266/2331	756/776			T>C
chr10	3136514	missense_variant	MODERATE	PFKP	ENSG00000067057.17	transcript	ENST00000415005.6	protein_coding	17/17	c.1642T>C	p.Tyr548His	2061/3265	1642/1707	548/568			T>C
chr10	6115272	missense_variant	MODERATE	RBM17	ENSG00000134453.16	transcript	ENST00000379888.9	protein_coding	11/12	c.1063A>G	p.Ile355Val	1241/3275	1063/1206	355/401			A>G
chr10	6115272	missense_variant	MODERATE	RBM17	ENSG00000134453.16	transcript	ENST00000446108.5	protein_coding	11/12	c.1063A>G	p.Ile355Val	1707/3751	1063/1206	355/401			A>G
chr10	6812367	splice_region_variant&non_coding_transcript_exon_variant	LOW	LINC00707	ENSG00000238266.2	transcript	ENST00000648093.1	pseudogene	4/7	n.786A>G							A>G
chr10	6812367	splice_region_variant&non_coding_transcript_exon_variant	LOW	LINC00707	ENSG00000238266.2	transcript	ENST00000649029.1	pseudogene	3/7	n.639A>G							A>G
chr10	6812375	splice_region_variant&intron_variant	LOW	LINC00707	ENSG00000238266.2	transcript	ENST00000648093.1	pseudogene	4/6	n.787+7A>G							A>G
chr10	6812375	splice_region_variant&intron_variant	LOW	LINC00707	ENSG00000238266.2	transcript	ENST00000649029.1	pseudogene	3/6	n.640+7A>G							A>G
chr10	7769322	missense_variant	MODERATE	KIN	ENSG00000151657.12	transcript	ENST00000379562.9	protein_coding	8/13	c.692A>G	p.Lys231Arg	752/6360	692/1182	231/393			A>G
chr10	11565579	missense_variant	MODERATE	USP6NL	ENSG00000148429.14	transcript	ENST00000609853.1	protein_coding	2/2	c.133A>G	p.Ser45Gly	296/1748	133/147	45/48			A>G
chr10	11565620	missense_variant	MODERATE	USP6NL	ENSG00000148429.14	transcript	ENST00000609853.1	protein_coding	2/2	c.92A>G	p.His31Arg	255/1748	92/147	31/48			A>G
chr10	11887955	splice_acceptor_variant&intron_variant	HIGH	PROSER2-AS1	ENSG00000225778.5	transcript	ENST00000445498.5	pseudogene	1/5	n.520-2A>G							A>G
chr10	12245870	splice_region_variant&intron_variant	LOW	AL512770.1	ENSG00000228302.2	transcript	ENST00000598961.1	pseudogene	1/1	n.281+8T>C							T>C
chr10	12249674	missense_variant	MODERATE	CDC123	ENSG00000151465.14	transcript	ENST00000281141.9	protein_coding	12/13	c.940T>C	p.Ser314Pro	998/1321	940/1011	314/336			T>C
chr10	12249674	missense_variant	MODERATE	CDC123	ENSG00000151465.14	transcript	ENST00000378900.6	protein_coding	11/12	c.817T>C	p.Ser273Pro	840/933	817/888	273/295			T>C
chr10	12826141	splice_region_variant	LOW	CAMK1D	ENSG00000183049.12	transcript	ENST00000378845.5	protein_coding	10/10	c.*416A>G							A>G
chr10	13122874	missense_variant	MODERATE	OPTN	ENSG00000123240.17	transcript	ENST00000424614.1	protein_coding	4/4	c.338A>G	p.His113Arg	340/664	338/378	113/125		WARNING_TRANSCRIPT_NO_START_CODON	A>G
chr10	13137129	splice_region_variant	LOW	OPTN	ENSG00000123240.17	transcript	ENST00000378764.6	protein_coding	15/15	c.*263A>G							A>G
chr10	14899289	missense_variant	MODERATE	DCLRE1C	ENSG00000152457.18	transcript	ENST00000378289.8	protein_coding	14/14	c.1180A>G	p.Arg394Gly	1602/3532	1180/1305	394/434			A>G
chr10	14909234	missense_variant	MODERATE	DCLRE1C	ENSG00000152457.18	transcript	ENST00000378278.7	protein_coding	14/14	c.1253T>C	p.Met418Thr	1339/5960	1253/2079	418/692			T>C
chr10	14909234	missense_variant	MODERATE	DCLRE1C	ENSG00000152457.18	transcript	ENST00000378246.6	protein_coding	13/13	c.908T>C	p.Met303Thr	1282/2637	908/1734	303/577			T>C
chr10	14909234	missense_variant	MODERATE	DCLRE1C	ENSG00000152457.18	transcript	ENST00000357717.6	protein_coding	12/12	c.908T>C	p.Met303Thr	1160/2228	908/1734	303/577			T>C
chr10	14909234	missense_variant	MODERATE	DCLRE1C	ENSG00000152457.18	transcript	ENST00000378249.5	protein_coding	12/12	c.908T>C	p.Met303Thr	1183/2246	908/1734	303/577			T>C
chr10	14909234	missense_variant	MODERATE	DCLRE1C	ENSG00000152457.18	transcript	ENST00000378254.5	protein_coding	15/15	c.893T>C	p.Met298Thr	1422/2485	893/1719	298/572			T>C
chr10	14909234	missense_variant	MODERATE	DCLRE1C	ENSG00000152457.18	transcript	ENST00000378255.5	protein_coding	16/16	c.893T>C	p.Met298Thr	1744/2807	893/1719	298/572			T>C
chr10	14909234	missense_variant	MODERATE	DCLRE1C	ENSG00000152457.18	transcript	ENST00000396817.6	protein_coding	16/16	c.893T>C	p.Met298Thr	1698/2761	893/1719	298/572			T>C
chr10	14909234	missense_variant	MODERATE	DCLRE1C	ENSG00000152457.18	transcript	ENST00000378258.5	protein_coding	15/15	c.893T>C	p.Met298Thr	1400/2463	893/1719	298/572			T>C
chr10	14909234	missense_variant	MODERATE	DCLRE1C	ENSG00000152457.18	transcript	ENST00000378242.1	protein_coding	3/3	c.212T>C	p.Met71Thr	887/1933	212/1038	71/345			T>C
chr10	15104114	missense_variant	MODERATE	RPP38	ENSG00000152464.15	transcript	ENST00000378197.5	protein_coding	3/3	c.800A>G	p.Asn267Ser	1341/1484	800/852	267/283			A>G
chr10	15104114	missense_variant	MODERATE	RPP38	ENSG00000152464.15	transcript	ENST00000378202.5	protein_coding	2/2	c.800A>G	p.Asn267Ser	889/1030	800/852	267/283			A>G
chr10	15104114	missense_variant	MODERATE	RPP38	ENSG00000152464.15	transcript	ENST00000378203.5	protein_coding	3/3	c.800A>G	p.Asn267Ser	1159/1296	800/852	267/283			A>G
chr10	15104114	missense_variant	MODERATE	RPP38	ENSG00000152464.15	transcript	ENST00000616640.1	protein_coding	2/2	c.800A>G	p.Asn267Ser	1397/1537	800/852	267/283			A>G
chr10	15106055	missense_variant	MODERATE	RPP38	ENSG00000152464.15	transcript	ENST00000378201.6	protein_coding	5/5	c.434T>C	p.Val145Ala	758/833	434/438	145/145			T>C
chr10	17615795	missense_variant	MODERATE	HACD1	ENSG00000165996.14	transcript	ENST00000326961.6	protein_coding	2/2	c.427A>G	p.Arg143Gly	455/773	427/477	143/158			A>G
chr10	17615855	missense_variant	MODERATE	HACD1	ENSG00000165996.14	transcript	ENST00000326961.6	protein_coding	2/2	c.367A>G	p.Ser123Gly	395/773	367/477	123/158			A>G
chr10	18654866	splice_region_variant&non_coding_transcript_exon_variant	LOW	NSUN6	ENSG00000241058.4	transcript	ENST00000414939.1	retained_intron	3/3	n.635A>G							A>G
chr10	20787257	missense_variant	MODERATE	NEBL	ENSG00000078114.18	transcript	ENST00000377122.8	protein_coding	27/28	c.2813A>G	p.Tyr938Cys	3210/9216	2813/3045	938/1014			A>G
chr10	20787257	missense_variant	MODERATE	NEBL	ENSG00000078114.18	transcript	ENST00000417816.2	protein_coding	6/7	c.581A>G	p.Tyr194Cys	935/3008	581/813	194/270			A>G
chr10	21712232	splice_region_variant&non_coding_transcript_exon_variant	LOW	MLLT10	ENSG00000078403.17	transcript	ENST00000651382.1	retained_intron	9/19	n.2614A>G							A>G
chr10	21712339	splice_region_variant&non_coding_transcript_exon_variant	LOW	MLLT10	ENSG00000078403.17	transcript	ENST00000651382.1	retained_intron	9/19	n.2721A>G							A>G
chr10	21712343	splice_region_variant&intron_variant	LOW	MLLT10	ENSG00000078403.17	transcript	ENST00000651382.1	retained_intron	9/18	n.2722+3A>G							A>G
chr10	24543781	missense_variant	MODERATE	KIAA1217	ENSG00000120549.18	transcript	ENST00000376454.8	protein_coding	19/21	c.4511A>G	p.Lys1504Arg	4567/7407	4511/5832	1504/1943			A>G
chr10	24543781	missense_variant	MODERATE	KIAA1217	ENSG00000120549.18	transcript	ENST00000376451.4	protein_coding	14/15	c.3560A>G	p.Lys1187Arg	3820/7383	3560/4398	1187/1465			A>G
chr10	24543781	missense_variant	MODERATE	KIAA1217	ENSG00000120549.18	transcript	ENST00000635163.1	protein_coding	5/5	c.1157A>G	p.Lys386Arg	1159/1358	1157/1356	386/451		WARNING_TRANSCRIPT_NO_START_CODON	A>G
chr10	27537978	missense_variant	MODERATE	RAB18	ENSG00000099246.16	transcript	ENST00000356940.10	protein_coding	7/7	c.548A>G	p.Lys183Arg	650/4886	548/621	183/206			A>G
chr10	27537978	missense_variant	MODERATE	RAB18	ENSG00000099246.16	transcript	ENST00000621805.4	protein_coding	8/8	c.635A>G	p.Lys212Arg	635/4894	635/708	212/235			A>G
chr10	27537978	missense_variant	MODERATE	RAB18	ENSG00000099246.16	transcript	ENST00000535776.5	protein_coding	5/5	c.356A>G	p.Lys119Arg	552/4811	356/429	119/142			A>G
chr10	27537978	missense_variant	MODERATE	RAB18	ENSG00000099246.16	transcript	ENST00000611151.4	protein_coding	6/6	c.476A>G	p.Lys159Arg	672/4931	476/549	159/182			A>G
chr10	27537978	missense_variant	MODERATE	RAB18	ENSG00000099246.16	transcript	ENST00000375802.7	protein_coding	5/5	c.413A>G	p.Lys138Arg	455/617	413/486	138/161			A>G
chr10	28523223	splice_region_variant&non_coding_transcript_exon_variant	LOW	WAC-AS1	ENSG00000254635.6	transcript	ENST00000664327.1	pseudogene	3/3	n.2155A>G							A>G
chr10	28682154	missense_variant	MODERATE	BAMBI	ENSG00000095739.11	transcript	ENST00000375533.6	protein_coding	3/3	c.536A>G	p.Glu179Gly	913/1691	536/783	179/260			A>G
chr10	30310486	splice_region_variant&intron_variant	LOW	AL353796.2	ENSG00000285824.1	transcript	ENST00000650129.1	pseudogene	1/2	n.681+3T>C							T>C
chr10	30310836	splice_donor_variant&intron_variant	HIGH	AL353796.2	ENSG00000285824.1	transcript	ENST00000650129.1	pseudogene	2/2	n.853+2T>C							T>C
chr10	30311761	splice_region_variant&non_coding_transcript_exon_variant	LOW	AL353796.2	ENSG00000285824.1	transcript	ENST00000650129.1	pseudogene	3/3	n.855T>C							T>C
chr10	30311762	splice_region_variant&non_coding_transcript_exon_variant	LOW	AL353796.2	ENSG00000285824.1	transcript	ENST00000650129.1	pseudogene	3/3	n.856T>C							T>C
chr10	30438951	missense_variant	MODERATE	MAP3K8	ENSG00000107968.10	transcript	ENST00000263056.6	protein_coding	3/9	c.13A>G	p.Ser5Gly	462/2850	13/1404	5/467			A>G
chr10	30438951	missense_variant	MODERATE	MAP3K8	ENSG00000107968.10	transcript	ENST00000542547.5	protein_coding	2/8	c.13A>G	p.Ser5Gly	394/2782	13/1404	5/467			A>G
chr10	30438951	missense_variant	MODERATE	MAP3K8	ENSG00000107968.10	transcript	ENST00000375321.1	protein_coding	1/7	c.13A>G	p.Ser5Gly	130/2518	13/1404	5/467			A>G
chr10	30438951	missense_variant	MODERATE	MAP3K8	ENSG00000107968.10	transcript	ENST00000375322.2	protein_coding	3/3	c.13A>G	p.Ser5Gly	402/932	13/399	5/132			A>G
chr10	30438951	missense_variant	MODERATE	MAP3K8	ENSG00000107968.10	transcript	ENST00000415139.5	protein_coding	2/4	c.13A>G	p.Ser5Gly	274/1026	13/765	5/254		WARNING_TRANSCRIPT_NO_STOP_CODON	A>G
chr10	30438951	missense_variant	MODERATE	MAP3K8	ENSG00000107968.10	transcript	ENST00000413724.5	protein_coding	2/4	c.13A>G	p.Ser5Gly	120/776	13/669	5/222		WARNING_TRANSCRIPT_NO_STOP_CODON	A>G
chr10	31381832	splice_region_variant&intron_variant	LOW	ZEB1	ENSG00000148516.21	transcript	ENST00000560909.2	retained_intron	1/4	n.107+3A>G							A>G
chr10	32305778	missense_variant	MODERATE	EPC1	ENSG00000120616.16	transcript	ENST00000263062.8	protein_coding	2/15	c.307A>G	p.Ile103Val	577/2913	307/2511	103/836			A>G
chr10	32305778	missense_variant	MODERATE	EPC1	ENSG00000120616.16	transcript	ENST00000319778.11	protein_coding	2/14	c.307A>G	p.Ile103Val	550/3997	307/2442	103/813			A>G
chr10	32305778	missense_variant	MODERATE	EPC1	ENSG00000120616.16	transcript	ENST00000375110.6	protein_coding	2/14	c.157A>G	p.Ile53Val	462/3909	157/2292	53/763			A>G
chr10	32920030	missense_variant	MODERATE	ITGB1	ENSG00000150093.19	transcript	ENST00000302278.8	protein_coding	11/16	c.1324A>G	p.Ser442Gly	1410/3735	1324/2397	442/798			A>G
chr10	32920030	missense_variant	MODERATE	ITGB1	ENSG00000150093.19	transcript	ENST00000423113.5	protein_coding	10/16	c.1324A>G	p.Ser442Gly	1324/3729	1324/2406	442/801			A>G
chr10	32920030	missense_variant	MODERATE	ITGB1	ENSG00000150093.19	transcript	ENST00000396033.6	protein_coding	11/16	c.1324A>G	p.Ser442Gly	1460/3784	1324/2397	442/798			A>G
chr10	43644115	missense_variant	MODERATE	ZNF32	ENSG00000169740.14	transcript	ENST00000374433.7	protein_coding	3/3	c.757A>G	p.Ser253Gly	906/1159	757/822	253/273			A>G
chr10	43644115	missense_variant	MODERATE	ZNF32	ENSG00000169740.14	transcript	ENST00000395797.1	protein_coding	3/3	c.757A>G	p.Ser253Gly	946/1201	757/822	253/273			A>G
chr10	43644115	splice_region_variant&intron_variant	LOW	ZNF32-AS1	ENSG00000226245.1	transcript	ENST00000453284.1	pseudogene	1/1	n.236+8T>C							T>C
chr10	44977405	missense_variant	MODERATE	DEPP1	ENSG00000165507.9	transcript	ENST00000298295.4	protein_coding	2/2	c.626T>C	p.Ile209Thr	843/2120	626/639	209/212			T>C
chr10	45854462	splice_acceptor_variant&intron_variant	HIGH	PARGP1	ENSG00000239883.8	transcript	ENST00000440803.7	pseudogene	4/4	n.423-2A>G							A>G
chr10	46010278	missense_variant	MODERATE	NCOA4	ENSG00000266412.5	transcript	ENST00000578454.5	protein_coding	9/12	c.1691A>G	p.Asn564Ser	1836/2307	1691/1953	564/650			A>G
chr10	46010278	missense_variant	MODERATE	NCOA4	ENSG00000266412.5	transcript	ENST00000585132.5	protein_coding	8/10	c.1643A>G	p.Asn548Ser	1783/3489	1643/1845	548/614			A>G
chr10	46010278	missense_variant	MODERATE	NCOA4	ENSG00000266412.5	transcript	ENST00000581486.5	protein_coding	8/10	c.1643A>G	p.Asn548Ser	1846/3549	1643/1845	548/614			A>G
chr10	46010278	missense_variant	MODERATE	NCOA4	ENSG00000266412.5	transcript	ENST00000585056.5	protein_coding	6/8	c.1343A>G	p.Asn448Ser	1503/2124	1343/1545	448/514			A>G
chr10	46010278	missense_variant	MODERATE	NCOA4	ENSG00000266412.5	transcript	ENST00000583565.5	protein_coding	8/10	c.1643A>G	p.Asn548Ser	1872/2371	1643/1845	548/614			A>G
chr10	46010278	missense_variant	MODERATE	NCOA4	ENSG00000266412.5	transcript	ENST00000580070.5	protein_coding	5/7	c.1145A>G	p.Asn382Ser	1339/1755	1145/1347	382/448			A>G
chr10	46010278	missense_variant	MODERATE	NCOA4	ENSG00000266412.5	transcript	ENST00000579039.2	protein_coding	9/11	c.1691A>G	p.Asn564Ser	1844/2211	1691/1893	564/630			A>G
chr10	48451095	missense_variant	MODERATE	ARHGAP22	ENSG00000128805.14	transcript	ENST00000417912.6	protein_coding	9/10	c.1082A>G	p.His361Arg	1238/2352	1082/2145	361/714			A>G
chr10	48451095	missense_variant	MODERATE	ARHGAP22	ENSG00000128805.14	transcript	ENST00000249601.8	protein_coding	9/10	c.1034A>G	p.His345Arg	1331/2751	1034/2097	345/698			A>G
chr10	48451095	missense_variant	MODERATE	ARHGAP22	ENSG00000128805.14	transcript	ENST00000477708.6	protein_coding	1/2	c.533A>G	p.His178Arg	533/1951	533/1596	178/531			A>G
chr10	48451095	missense_variant	MODERATE	ARHGAP22	ENSG00000128805.14	transcript	ENST00000374172.5	protein_coding	8/9	c.707A>G	p.His236Arg	962/2380	707/1770	236/589			A>G
chr10	48451095	missense_variant	MODERATE	ARHGAP22	ENSG00000128805.14	transcript	ENST00000417247.6	protein_coding	7/8	c.764A>G	p.His255Arg	923/2340	764/1827	255/608			A>G
chr10	48451095	missense_variant	MODERATE	ARHGAP22	ENSG00000128805.14	transcript	ENST00000435790.6	protein_coding	9/10	c.1052A>G	p.His351Arg	1383/2595	1052/2115	351/704			A>G
chr10	48451095	missense_variant	MODERATE	ARHGAP22	ENSG00000128805.14	transcript	ENST00000374170.5	protein_coding	5/6	c.557A>G	p.His186Arg	689/2107	557/1620	186/539			A>G
chr10	49472439	missense_variant	MODERATE	ERCC6	ENSG00000225830.13	transcript	ENST00000355832.10	protein_coding	16/21	c.2861A>G	p.Lys954Arg	3035/9001	2861/4482	954/1493			A>G
chr10	54066818	missense_variant	MODERATE	PCDH15	ENSG00000150275.18	transcript	ENST00000616114.4	protein_coding	18/34	c.2159A>G	p.Tyr720Cys	2554/5846	2159/5028	720/1675			A>G
chr10	54066818	missense_variant	MODERATE	PCDH15	ENSG00000150275.18	transcript	ENST00000395445.5	protein_coding	19/35	c.2180A>G	p.Tyr727Cys	2575/5917	2180/5352	727/1783			A>G
chr10	54066818	missense_variant	MODERATE	PCDH15	ENSG00000150275.18	transcript	ENST00000320301.10	protein_coding	18/33	c.2159A>G	p.Tyr720Cys	2554/6845	2159/5868	720/1955			A>G
chr10	54066818	missense_variant	MODERATE	PCDH15	ENSG00000150275.18	transcript	ENST00000373955.5	protein_coding	18/21	c.2159A>G	p.Tyr720Cys	2451/4230	2159/2886	720/961			A>G
chr10	54066818	missense_variant	MODERATE	PCDH15	ENSG00000150275.18	transcript	ENST00000617051.4	protein_coding	19/34	c.2174A>G	p.Tyr725Cys	2569/7048	2174/5895	725/1964			A>G
chr10	54066818	missense_variant	MODERATE	PCDH15	ENSG00000150275.18	transcript	ENST00000373965.6	protein_coding	18/35	c.2159A>G	p.Tyr720Cys	2554/9237	2159/5034	720/1677			A>G
chr10	54066818	missense_variant	MODERATE	PCDH15	ENSG00000150275.18	transcript	ENST00000414778.5	protein_coding	18/34	c.2159A>G	p.Tyr720Cys	2554/9234	2159/5031	720/1676			A>G
chr10	54066818	missense_variant	MODERATE	PCDH15	ENSG00000150275.18	transcript	ENST00000614895.4	protein_coding	19/35	c.2174A>G	p.Tyr725Cys	2569/9249	2174/5046	725/1681			A>G
chr10	54066818	missense_variant	MODERATE	PCDH15	ENSG00000150275.18	transcript	ENST00000621708.4	protein_coding	19/36	c.2174A>G	p.Tyr725Cys	2569/5700	2174/5049	725/1682			A>G
chr10	54066818	missense_variant	MODERATE	PCDH15	ENSG00000150275.18	transcript	ENST00000617271.4	protein_coding	18/36	c.2159A>G	p.Tyr720Cys	2554/6425	2159/4620	720/1539			A>G
chr10	54066818	missense_variant	MODERATE	PCDH15	ENSG00000150275.18	transcript	ENST00000409834.5	protein_coding	11/29	c.992A>G	p.Tyr331Cys	1568/5401	992/3453	331/1150			A>G
chr10	54066818	missense_variant	MODERATE	PCDH15	ENSG00000150275.18	transcript	ENST00000613657.4	protein_coding	20/37	c.2195A>G	p.Tyr732Cys	2590/6329	2195/5373	732/1790			A>G
chr10	54066818	missense_variant	MODERATE	PCDH15	ENSG00000150275.18	transcript	ENST00000395438.5	protein_coding	18/35	c.2159A>G	p.Tyr720Cys	2554/5806	2159/4623	720/1540			A>G
chr10	54066818	missense_variant	MODERATE	PCDH15	ENSG00000150275.18	transcript	ENST00000612394.4	protein_coding	20/36	c.2195A>G	p.Tyr732Cys	2590/5765	2195/5370	732/1789			A>G
chr10	54066818	missense_variant	MODERATE	PCDH15	ENSG00000150275.18	transcript	ENST00000395432.6	protein_coding	17/31	c.2048A>G	p.Tyr683Cys	2443/6901	2048/5748	683/1915			A>G
chr10	54066818	missense_variant	MODERATE	PCDH15	ENSG00000150275.18	transcript	ENST00000622048.4	protein_coding	16/31	c.1946A>G	p.Tyr649Cys	2341/6820	1946/5667	649/1888			A>G
chr10	54066818	missense_variant	MODERATE	PCDH15	ENSG00000150275.18	transcript	ENST00000361849.7	protein_coding	18/34	c.2159A>G	p.Tyr720Cys	2554/7017	2159/5874	720/1957			A>G
chr10	54066818	missense_variant	MODERATE	PCDH15	ENSG00000150275.18	transcript	ENST00000373957.7	protein_coding	19/35	c.2174A>G	p.Tyr725Cys	2569/7032	2174/5889	725/1962			A>G
chr10	54066818	missense_variant	MODERATE	PCDH15	ENSG00000150275.18	transcript	ENST00000395430.5	protein_coding	18/32	c.2159A>G	p.Tyr720Cys	2554/7002	2159/5859	720/1952			A>G
chr10	54066818	missense_variant	MODERATE	PCDH15	ENSG00000150275.18	transcript	ENST00000395433.5	protein_coding	17/32	c.2093A>G	p.Tyr698Cys	2488/6942	2093/5799	698/1932			A>G
chr10	54066818	missense_variant	MODERATE	PCDH15	ENSG00000150275.18	transcript	ENST00000437009.5	protein_coding	16/32	c.1946A>G	p.Tyr649Cys	2341/6804	1946/5661	649/1886			A>G
chr10	54066818	missense_variant	MODERATE	PCDH15	ENSG00000150275.18	transcript	ENST00000644397.1	protein_coding	18/38	c.2159A>G	p.Tyr720Cys	2554/9426	2159/5223	720/1740			A>G
chr10	54066818	missense_variant	MODERATE	PCDH15	ENSG00000150275.18	transcript	ENST00000642496.1	protein_coding	8/28	c.1016A>G	p.Tyr339Cys	1018/4335	1016/4080	339/1359		WARNING_TRANSCRIPT_NO_START_CODON	A>G
chr10	60059361	missense_variant	MODERATE	ANK3	ENSG00000151150.22	transcript	ENST00000280772.7	protein_coding	41/44	c.12665T>C	p.Leu4222Ser	13002/17019	12665/13134	4222/4377			T>C
chr10	60059361	missense_variant	MODERATE	ANK3	ENSG00000151150.22	transcript	ENST00000373827.6	protein_coding	41/44	c.5117T>C	p.Leu1706Ser	5288/7202	5117/5586	1706/1861			T>C
chr10	60059361	missense_variant	MODERATE	ANK3	ENSG00000151150.22	transcript	ENST00000355288.6	protein_coding	18/21	c.2537T>C	p.Leu846Ser	3186/3811	2537/3006	846/1001			T>C
chr10	60059361	missense_variant	MODERATE	ANK3	ENSG00000151150.22	transcript	ENST00000373820.5	protein_coding	8/11	c.911T>C	p.Leu304Ser	911/2358	911/1380	304/459		WARNING_TRANSCRIPT_NO_START_CODON	T>C
chr10	60059361	missense_variant	MODERATE	ANK3	ENSG00000151150.22	transcript	ENST00000503366.5	protein_coding	41/44	c.5138T>C	p.Leu1713Ser	5274/5792	5138/5607	1713/1868			T>C
chr10	60059361	missense_variant	MODERATE	ANK3	ENSG00000151150.22	transcript	ENST00000612776.4	protein_coding	1/4	c.68T>C	p.Leu23Ser	70/681	68/534	23/177		WARNING_TRANSCRIPT_NO_START_CODON	T>C
chr10	60059361	missense_variant	MODERATE	ANK3	ENSG00000151150.22	transcript	ENST00000616444.4	protein_coding	13/18	c.2219T>C	p.Leu740Ser	2220/2939	2219/2919	740/972		WARNING_TRANSCRIPT_NO_START_CODON	T>C
chr10	60059361	missense_variant	MODERATE	ANK3	ENSG00000151150.22	transcript	ENST00000610321.4	protein_coding	14/16	c.4460T>C	p.Leu1487Ser	4461/4930	4460/4929	1487/1642		WARNING_TRANSCRIPT_NO_START_CODON	T>C
chr10	60059361	missense_variant	MODERATE	ANK3	ENSG00000151150.22	transcript	ENST00000610901.4	protein_coding	5/6	c.905T>C	p.Leu302Ser	907/965	905/963	302/320		WARNING_TRANSCRIPT_NO_START_CODON	T>C
chr10	60059373	missense_variant	MODERATE	ANK3	ENSG00000151150.22	transcript	ENST00000280772.7	protein_coding	41/44	c.12653T>C	p.Val4218Ala	12990/17019	12653/13134	4218/4377			T>C
chr10	60059373	missense_variant	MODERATE	ANK3	ENSG00000151150.22	transcript	ENST00000373827.6	protein_coding	41/44	c.5105T>C	p.Val1702Ala	5276/7202	5105/5586	1702/1861			T>C
chr10	60059373	missense_variant	MODERATE	ANK3	ENSG00000151150.22	transcript	ENST00000355288.6	protein_coding	18/21	c.2525T>C	p.Val842Ala	3174/3811	2525/3006	842/1001			T>C
chr10	60059373	missense_variant	MODERATE	ANK3	ENSG00000151150.22	transcript	ENST00000373820.5	protein_coding	8/11	c.899T>C	p.Val300Ala	899/2358	899/1380	300/459		WARNING_TRANSCRIPT_NO_START_CODON	T>C
chr10	60059373	missense_variant	MODERATE	ANK3	ENSG00000151150.22	transcript	ENST00000503366.5	protein_coding	41/44	c.5126T>C	p.Val1709Ala	5262/5792	5126/5607	1709/1868			T>C
chr10	60059373	missense_variant	MODERATE	ANK3	ENSG00000151150.22	transcript	ENST00000612776.4	protein_coding	1/4	c.56T>C	p.Val19Ala	58/681	56/534	19/177		WARNING_TRANSCRIPT_NO_START_CODON	T>C
chr10	60059373	missense_variant	MODERATE	ANK3	ENSG00000151150.22	transcript	ENST00000616444.4	protein_coding	13/18	c.2207T>C	p.Val736Ala	2208/2939	2207/2919	736/972		WARNING_TRANSCRIPT_NO_START_CODON	T>C
chr10	60059373	missense_variant	MODERATE	ANK3	ENSG00000151150.22	transcript	ENST00000610321.4	protein_coding	14/16	c.4448T>C	p.Val1483Ala	4449/4930	4448/4929	1483/1642		WARNING_TRANSCRIPT_NO_START_CODON	T>C
chr10	60059373	missense_variant	MODERATE	ANK3	ENSG00000151150.22	transcript	ENST00000610901.4	protein_coding	5/6	c.893T>C	p.Val298Ala	895/965	893/963	298/320		WARNING_TRANSCRIPT_NO_START_CODON	T>C
chr10	60059400	missense_variant	MODERATE	ANK3	ENSG00000151150.22	transcript	ENST00000280772.7	protein_coding	41/44	c.12626T>C	p.Leu4209Pro	12963/17019	12626/13134	4209/4377			T>C
chr10	60059400	missense_variant	MODERATE	ANK3	ENSG00000151150.22	transcript	ENST00000373827.6	protein_coding	41/44	c.5078T>C	p.Leu1693Pro	5249/7202	5078/5586	1693/1861			T>C
chr10	60059400	missense_variant	MODERATE	ANK3	ENSG00000151150.22	transcript	ENST00000355288.6	protein_coding	18/21	c.2498T>C	p.Leu833Pro	3147/3811	2498/3006	833/1001			T>C
chr10	60059400	missense_variant	MODERATE	ANK3	ENSG00000151150.22	transcript	ENST00000373820.5	protein_coding	8/11	c.872T>C	p.Leu291Pro	872/2358	872/1380	291/459		WARNING_TRANSCRIPT_NO_START_CODON	T>C
chr10	60059400	missense_variant	MODERATE	ANK3	ENSG00000151150.22	transcript	ENST00000503366.5	protein_coding	41/44	c.5099T>C	p.Leu1700Pro	5235/5792	5099/5607	1700/1868			T>C
chr10	60059400	missense_variant	MODERATE	ANK3	ENSG00000151150.22	transcript	ENST00000612776.4	protein_coding	1/4	c.29T>C	p.Leu10Pro	31/681	29/534	10/177		WARNING_TRANSCRIPT_NO_START_CODON	T>C
chr10	60059400	missense_variant	MODERATE	ANK3	ENSG00000151150.22	transcript	ENST00000616444.4	protein_coding	13/18	c.2180T>C	p.Leu727Pro	2181/2939	2180/2919	727/972		WARNING_TRANSCRIPT_NO_START_CODON	T>C
chr10	60059400	missense_variant	MODERATE	ANK3	ENSG00000151150.22	transcript	ENST00000610321.4	protein_coding	14/16	c.4421T>C	p.Leu1474Pro	4422/4930	4421/4929	1474/1642		WARNING_TRANSCRIPT_NO_START_CODON	T>C
chr10	60059400	missense_variant	MODERATE	ANK3	ENSG00000151150.22	transcript	ENST00000610901.4	protein_coding	5/6	c.866T>C	p.Leu289Pro	868/965	866/963	289/320		WARNING_TRANSCRIPT_NO_START_CODON	T>C
chr10	60059400	missense_variant	MODERATE	ANK3	ENSG00000151150.22	transcript	ENST00000514197.5	protein_coding	4/4	c.641T>C	p.Leu214Pro	643/651	641/649	214/215		WARNING_TRANSCRIPT_INCOMPLETE	T>C
chr10	60059700	missense_variant&splice_region_variant	MODERATE	ANK3	ENSG00000151150.22	transcript	ENST00000373827.6	protein_coding	40/44	c.5045T>C	p.Leu1682Pro	5216/7202	5045/5586	1682/1861			T>C
chr10	60059700	missense_variant&splice_region_variant	MODERATE	ANK3	ENSG00000151150.22	transcript	ENST00000355288.6	protein_coding	17/21	c.2465T>C	p.Leu822Pro	3114/3811	2465/3006	822/1001			T>C
chr10	60059700	missense_variant&splice_region_variant	MODERATE	ANK3	ENSG00000151150.22	transcript	ENST00000373820.5	protein_coding	7/11	c.839T>C	p.Leu280Pro	839/2358	839/1380	280/459		WARNING_TRANSCRIPT_NO_START_CODON	T>C
chr10	60059700	missense_variant&splice_region_variant	MODERATE	ANK3	ENSG00000151150.22	transcript	ENST00000503366.5	protein_coding	40/44	c.5066T>C	p.Leu1689Pro	5202/5792	5066/5607	1689/1868			T>C
chr10	60059700	missense_variant	MODERATE	ANK3	ENSG00000151150.22	transcript	ENST00000616444.4	protein_coding	13/18	c.1880T>C	p.Leu627Pro	1881/2939	1880/2919	627/972		WARNING_TRANSCRIPT_NO_START_CODON	T>C
chr10	60059700	missense_variant&splice_region_variant	MODERATE	ANK3	ENSG00000151150.22	transcript	ENST00000514197.5	protein_coding	3/4	c.608T>C	p.Leu203Pro	610/651	608/649	203/215		WARNING_TRANSCRIPT_INCOMPLETE	T>C
chr10	60059700	splice_region_variant&synonymous_variant	LOW	ANK3	ENSG00000151150.22	transcript	ENST00000511043.5	protein_coding	5/5	c.560T>C	p.???187???	562/562	560/560	187/185		WARNING_TRANSCRIPT_INCOMPLETE	T>C
chr10	60059706	missense_variant	MODERATE	ANK3	ENSG00000151150.22	transcript	ENST00000373827.6	protein_coding	40/44	c.5039T>C	p.Val1680Ala	5210/7202	5039/5586	1680/1861			T>C
chr10	60059706	missense_variant	MODERATE	ANK3	ENSG00000151150.22	transcript	ENST00000355288.6	protein_coding	17/21	c.2459T>C	p.Val820Ala	3108/3811	2459/3006	820/1001			T>C
chr10	60059706	missense_variant	MODERATE	ANK3	ENSG00000151150.22	transcript	ENST00000373820.5	protein_coding	7/11	c.833T>C	p.Val278Ala	833/2358	833/1380	278/459		WARNING_TRANSCRIPT_NO_START_CODON	T>C
chr10	60059706	missense_variant	MODERATE	ANK3	ENSG00000151150.22	transcript	ENST00000503366.5	protein_coding	40/44	c.5060T>C	p.Val1687Ala	5196/5792	5060/5607	1687/1868			T>C
chr10	60059706	missense_variant	MODERATE	ANK3	ENSG00000151150.22	transcript	ENST00000511043.5	protein_coding	5/5	c.554T>C	p.Val185Ala	556/562	554/560	185/185		WARNING_TRANSCRIPT_INCOMPLETE	T>C
chr10	60059706	missense_variant	MODERATE	ANK3	ENSG00000151150.22	transcript	ENST00000616444.4	protein_coding	13/18	c.1874T>C	p.Val625Ala	1875/2939	1874/2919	625/972		WARNING_TRANSCRIPT_NO_START_CODON	T>C
chr10	60059706	missense_variant	MODERATE	ANK3	ENSG00000151150.22	transcript	ENST00000514197.5	protein_coding	3/4	c.602T>C	p.Val201Ala	604/651	602/649	201/215		WARNING_TRANSCRIPT_INCOMPLETE	T>C
chr10	60059730	missense_variant	MODERATE	ANK3	ENSG00000151150.22	transcript	ENST00000373827.6	protein_coding	40/44	c.5015T>C	p.Val1672Ala	5186/7202	5015/5586	1672/1861			T>C
chr10	60059730	missense_variant	MODERATE	ANK3	ENSG00000151150.22	transcript	ENST00000355288.6	protein_coding	17/21	c.2435T>C	p.Val812Ala	3084/3811	2435/3006	812/1001			T>C
chr10	60059730	missense_variant	MODERATE	ANK3	ENSG00000151150.22	transcript	ENST00000373820.5	protein_coding	7/11	c.809T>C	p.Val270Ala	809/2358	809/1380	270/459		WARNING_TRANSCRIPT_NO_START_CODON	T>C
chr10	60059730	missense_variant	MODERATE	ANK3	ENSG00000151150.22	transcript	ENST00000503366.5	protein_coding	40/44	c.5036T>C	p.Val1679Ala	5172/5792	5036/5607	1679/1868			T>C
chr10	60059730	missense_variant	MODERATE	ANK3	ENSG00000151150.22	transcript	ENST00000511043.5	protein_coding	5/5	c.530T>C	p.Val177Ala	532/562	530/560	177/185		WARNING_TRANSCRIPT_INCOMPLETE	T>C
chr10	60059730	missense_variant	MODERATE	ANK3	ENSG00000151150.22	transcript	ENST00000616444.4	protein_coding	13/18	c.1850T>C	p.Val617Ala	1851/2939	1850/2919	617/972		WARNING_TRANSCRIPT_NO_START_CODON	T>C
chr10	60059730	missense_variant	MODERATE	ANK3	ENSG00000151150.22	transcript	ENST00000514197.5	protein_coding	3/4	c.578T>C	p.Val193Ala	580/651	578/649	193/215		WARNING_TRANSCRIPT_INCOMPLETE	T>C
chr10	60059757	missense_variant	MODERATE	ANK3	ENSG00000151150.22	transcript	ENST00000373827.6	protein_coding	40/44	c.4988T>C	p.Leu1663Ser	5159/7202	4988/5586	1663/1861			T>C
chr10	60059757	missense_variant	MODERATE	ANK3	ENSG00000151150.22	transcript	ENST00000355288.6	protein_coding	17/21	c.2408T>C	p.Leu803Ser	3057/3811	2408/3006	803/1001			T>C
chr10	60059757	missense_variant	MODERATE	ANK3	ENSG00000151150.22	transcript	ENST00000373820.5	protein_coding	7/11	c.782T>C	p.Leu261Ser	782/2358	782/1380	261/459		WARNING_TRANSCRIPT_NO_START_CODON	T>C
chr10	60059757	missense_variant	MODERATE	ANK3	ENSG00000151150.22	transcript	ENST00000503366.5	protein_coding	40/44	c.5009T>C	p.Leu1670Ser	5145/5792	5009/5607	1670/1868			T>C
chr10	60059757	missense_variant	MODERATE	ANK3	ENSG00000151150.22	transcript	ENST00000511043.5	protein_coding	5/5	c.503T>C	p.Leu168Ser	505/562	503/560	168/185		WARNING_TRANSCRIPT_INCOMPLETE	T>C
chr10	60059757	missense_variant	MODERATE	ANK3	ENSG00000151150.22	transcript	ENST00000616444.4	protein_coding	13/18	c.1823T>C	p.Leu608Ser	1824/2939	1823/2919	608/972		WARNING_TRANSCRIPT_NO_START_CODON	T>C
chr10	60059757	missense_variant	MODERATE	ANK3	ENSG00000151150.22	transcript	ENST00000514197.5	protein_coding	3/4	c.551T>C	p.Leu184Ser	553/651	551/649	184/215		WARNING_TRANSCRIPT_INCOMPLETE	T>C
chr10	60059959	missense_variant	MODERATE	ANK3	ENSG00000151150.22	transcript	ENST00000373827.6	protein_coding	40/44	c.4786T>C	p.Tyr1596His	4957/7202	4786/5586	1596/1861			T>C
chr10	60059959	missense_variant	MODERATE	ANK3	ENSG00000151150.22	transcript	ENST00000355288.6	protein_coding	17/21	c.2206T>C	p.Tyr736His	2855/3811	2206/3006	736/1001			T>C
chr10	60059959	missense_variant	MODERATE	ANK3	ENSG00000151150.22	transcript	ENST00000373820.5	protein_coding	7/11	c.580T>C	p.Tyr194His	580/2358	580/1380	194/459		WARNING_TRANSCRIPT_NO_START_CODON	T>C
chr10	60059959	missense_variant	MODERATE	ANK3	ENSG00000151150.22	transcript	ENST00000503366.5	protein_coding	40/44	c.4807T>C	p.Tyr1603His	4943/5792	4807/5607	1603/1868			T>C
chr10	60059959	missense_variant	MODERATE	ANK3	ENSG00000151150.22	transcript	ENST00000616444.4	protein_coding	13/18	c.1621T>C	p.Tyr541His	1622/2939	1621/2919	541/972		WARNING_TRANSCRIPT_NO_START_CODON	T>C
chr10	60059959	missense_variant	MODERATE	ANK3	ENSG00000151150.22	transcript	ENST00000514197.5	protein_coding	3/4	c.349T>C	p.Tyr117His	351/651	349/649	117/215		WARNING_TRANSCRIPT_INCOMPLETE	T>C
chr10	60059959	missense_variant	MODERATE	ANK3	ENSG00000151150.22	transcript	ENST00000613207.4	protein_coding	5/5	c.703T>C	p.Tyr235His	705/724	703/722	235/239		WARNING_TRANSCRIPT_INCOMPLETE	T>C
chr10	60871473	splice_region_variant&non_coding_transcript_exon_variant	LOW	RHOBTB1	ENSG00000072422.17	transcript	ENST00000490827.1	pseudogene	3/3	n.517A>G							A>G
chr10	63198694	missense_variant	MODERATE	JMJD1C	ENSG00000171988.19	transcript	ENST00000542921.5	protein_coding	11/25	c.4764A>G	p.Ile1588Met	5381/8149	4764/7077	1588/2358			A>G
chr10	63198694	missense_variant	MODERATE	JMJD1C	ENSG00000171988.19	transcript	ENST00000399262.7	protein_coding	12/26	c.5310A>G	p.Ile1770Met	5625/8758	5310/7623	1770/2540			A>G
chr10	63198694	missense_variant	MODERATE	JMJD1C	ENSG00000171988.19	transcript	ENST00000639129.1	protein_coding	9/23	c.4764A>G	p.Ile1588Met	4764/7901	4764/7077	1588/2358		WARNING_TRANSCRIPT_NO_START_CODON	A>G
chr10	68070494	stop_lost	HIGH	HERC4	ENSG00000148634.15	transcript	ENST00000492996.6	protein_coding	4/4	c.332A>G	p.Ter111Trpext*?	580/3385	332/333	111/110			A>G
chr10	68070497	missense_variant	MODERATE	HERC4	ENSG00000148634.15	transcript	ENST00000492996.6	protein_coding	4/4	c.329A>G	p.Glu110Gly	577/3385	329/333	110/110			A>G
chr10	68070524	missense_variant	MODERATE	HERC4	ENSG00000148634.15	transcript	ENST00000492996.6	protein_coding	4/4	c.302A>G	p.Gln101Arg	550/3385	302/333	101/110			A>G
chr10	68070549	missense_variant	MODERATE	HERC4	ENSG00000148634.15	transcript	ENST00000492996.6	protein_coding	4/4	c.277A>G	p.Thr93Ala	525/3385	277/333	93/110			A>G
chr10	68070573	missense_variant	MODERATE	HERC4	ENSG00000148634.15	transcript	ENST00000492996.6	protein_coding	4/4	c.253A>G	p.Ser85Gly	501/3385	253/333	85/110			A>G
chr10	68072979	missense_variant	MODERATE	HERC4	ENSG00000148634.15	transcript	ENST00000395198.7	protein_coding	3/26	c.130A>G	p.Arg44Gly	378/4445	130/3174	44/1057			A>G
chr10	68072979	missense_variant	MODERATE	HERC4	ENSG00000148634.15	transcript	ENST00000412272.6	protein_coding	3/24	c.130A>G	p.Arg44Gly	378/4211	130/2940	44/979			A>G
chr10	68072979	missense_variant	MODERATE	HERC4	ENSG00000148634.15	transcript	ENST00000373700.8	protein_coding	3/25	c.130A>G	p.Arg44Gly	443/3905	130/3150	44/1049			A>G
chr10	68072979	missense_variant	MODERATE	HERC4	ENSG00000148634.15	transcript	ENST00000492996.6	protein_coding	3/4	c.130A>G	p.Arg44Gly	378/3385	130/333	44/110			A>G
chr10	68072979	missense_variant	MODERATE	HERC4	ENSG00000148634.15	transcript	ENST00000513996.5	protein_coding	3/7	c.130A>G	p.Arg44Gly	352/944	130/722	44/239		WARNING_TRANSCRIPT_INCOMPLETE	A>G
chr10	68754022	missense_variant	MODERATE	CCAR1	ENSG00000060339.14	transcript	ENST00000265872.11	protein_coding	11/25	c.1289A>G	p.Glu430Gly	1383/4658	1289/3453	430/1150			A>G
chr10	68754022	missense_variant	MODERATE	CCAR1	ENSG00000060339.14	transcript	ENST00000543225.5	protein_coding	9/16	c.1211A>G	p.Glu404Gly	1302/2407	1211/2316	404/771		WARNING_TRANSCRIPT_NO_STOP_CODON	A>G
chr10	68754022	missense_variant	MODERATE	CCAR1	ENSG00000060339.14	transcript	ENST00000536012.5	protein_coding	9/16	c.704A>G	p.Glu235Gly	1212/2447	704/1939	235/645		WARNING_TRANSCRIPT_INCOMPLETE	A>G
chr10	68754022	missense_variant	MODERATE	CCAR1	ENSG00000060339.14	transcript	ENST00000539539.5	protein_coding	10/22	c.1244A>G	p.Glu415Gly	1338/3224	1244/3130	415/1042		WARNING_TRANSCRIPT_INCOMPLETE	A>G
chr10	68754022	missense_variant	MODERATE	CCAR1	ENSG00000060339.14	transcript	ENST00000630771.2	protein_coding	11/24	c.1289A>G	p.Glu430Gly	1478/4540	1289/1707	430/568			A>G
chr10	68754022	missense_variant	MODERATE	CCAR1	ENSG00000060339.14	transcript	ENST00000543719.5	protein_coding	10/24	c.1244A>G	p.Glu415Gly	1357/3521	1244/3408	415/1135			A>G
chr10	69208830	missense_variant	MODERATE	SUPV3L1	ENSG00000156502.14	transcript	ENST00000359655.9	protein_coding	15/15	c.2156A>G	p.Lys719Arg	2214/2477	2156/2361	719/786			A>G
chr10	70152552	missense_variant	MODERATE	SAR1A	ENSG00000079332.15	transcript	ENST00000373241.9	protein_coding	7/7	c.521A>G	p.Glu174Gly	639/5902	521/597	174/198			A>G
chr10	70152552	missense_variant	MODERATE	SAR1A	ENSG00000079332.15	transcript	ENST00000431664.6	protein_coding	6/7	c.521A>G	p.Glu174Gly	521/2810	521/597	174/198			A>G
chr10	70152552	missense_variant	MODERATE	SAR1A	ENSG00000079332.15	transcript	ENST00000373238.5	protein_coding	7/7	c.521A>G	p.Glu174Gly	879/3227	521/597	174/198			A>G
chr10	70152552	missense_variant	MODERATE	SAR1A	ENSG00000079332.15	transcript	ENST00000373242.6	protein_coding	8/8	c.521A>G	p.Glu174Gly	718/5981	521/597	174/198			A>G
chr10	70152552	missense_variant	MODERATE	SAR1A	ENSG00000079332.15	transcript	ENST00000452767.1	protein_coding	4/4	c.269A>G	p.Glu90Gly	270/672	269/345	90/114		WARNING_TRANSCRIPT_NO_START_CODON	A>G
chr10	70435411	missense_variant	MODERATE	NODAL	ENSG00000156574.10	transcript	ENST00000287139.8	protein_coding	2/3	c.766T>C	p.Phe256Leu	780/2058	766/1044	256/347			T>C
chr10	70435411	missense_variant	MODERATE	NODAL	ENSG00000156574.10	transcript	ENST00000414871.1	protein_coding	2/3	c.601T>C	p.Phe201Leu	601/1066	601/879	201/292		WARNING_TRANSCRIPT_NO_START_CODON	T>C
chr10	71819090	missense_variant	MODERATE	PSAP	ENSG00000197746.14	transcript	ENST00000394936.8	protein_coding	12/14	c.1372T>C	p.Tyr458His	1402/2748	1372/1575	458/524			T>C
chr10	71819090	missense_variant	MODERATE	PSAP	ENSG00000197746.14	transcript	ENST00000610929.3	protein_coding	7/9	c.520T>C	p.Tyr174His	624/1969	520/723	174/240			T>C
chr10	71819090	missense_variant	MODERATE	PSAP	ENSG00000197746.14	transcript	ENST00000394934.4	protein_coding	12/14	c.1381T>C	p.Tyr461His	1485/2830	1381/1584	461/527			T>C
chr10	72274929	missense_variant	MODERATE	DDIT4	ENSG00000168209.5	transcript	ENST00000307365.4	protein_coding	3/3	c.440T>C	p.Leu147Pro	637/1744	440/699	147/232			T>C
chr10	72531457	splice_region_variant&intron_variant	LOW	MICU1	ENSG00000107745.19	transcript	ENST00000604238.2	protein_coding	7/9	c.936+3A>G						WARNING_TRANSCRIPT_INCOMPLETE	A>G
chr10	72531476	missense_variant	MODERATE	MICU1	ENSG00000107745.19	transcript	ENST00000604238.2	protein_coding	7/10	c.920A>G	p.Lys307Arg	1023/1268	920/1165	307/387		WARNING_TRANSCRIPT_INCOMPLETE	A>G
chr10	73130351	stop_lost	HIGH	ECD	ENSG00000122882.11	transcript	ENST00000494307.1	protein_coding	2/2	c.260A>G	p.Ter87Trpext*?	261/457	260/261	87/86		WARNING_TRANSCRIPT_NO_START_CODON	A>G
chr10	73130376	missense_variant	MODERATE	ECD	ENSG00000122882.11	transcript	ENST00000494307.1	protein_coding	2/2	c.235A>G	p.Ile79Val	236/457	235/261	79/86		WARNING_TRANSCRIPT_NO_START_CODON	A>G
chr10	73130387	missense_variant	MODERATE	ECD	ENSG00000122882.11	transcript	ENST00000494307.1	protein_coding	2/2	c.224A>G	p.Gln75Arg	225/457	224/261	75/86		WARNING_TRANSCRIPT_NO_START_CODON	A>G
chr10	73130400	missense_variant	MODERATE	ECD	ENSG00000122882.11	transcript	ENST00000494307.1	protein_coding	2/2	c.211A>G	p.Ser71Gly	212/457	211/261	71/86		WARNING_TRANSCRIPT_NO_START_CODON	A>G
chr10	73136903	missense_variant	MODERATE	ECD	ENSG00000122882.11	transcript	ENST00000430082.6	protein_coding	14/15	c.1604A>G	p.Glu535Gly	1816/2246	1604/2034	535/677			A>G
chr10	73136903	missense_variant	MODERATE	ECD	ENSG00000122882.11	transcript	ENST00000372979.9	protein_coding	13/14	c.1505A>G	p.Glu502Gly	1661/3006	1505/1935	502/644			A>G
chr10	73136903	missense_variant	MODERATE	ECD	ENSG00000122882.11	transcript	ENST00000454759.6	protein_coding	12/13	c.1376A>G	p.Glu459Gly	1595/2084	1376/1806	459/601			A>G
chr10	73249315	missense_variant	MODERATE	MRPS16	ENSG00000182180.14	transcript	ENST00000372940.3	protein_coding	3/3	c.278T>C	p.Leu93Pro	489/866	278/300	93/99			T>C
chr10	73378997	missense_variant	MODERATE	ANXA7	ENSG00000138279.16	transcript	ENST00000372919.8	protein_coding	13/14	c.1258T>C	p.Phe420Leu	1315/2174	1258/1467	420/488			T>C
chr10	73378997	missense_variant	MODERATE	ANXA7	ENSG00000138279.16	transcript	ENST00000372921.10	protein_coding	12/13	c.1192T>C	p.Phe398Leu	1240/2443	1192/1401	398/466			T>C
chr10	73383284	missense_variant	MODERATE	ANXA7	ENSG00000138279.16	transcript	ENST00000372919.8	protein_coding	10/14	c.875T>C	p.Ile292Thr	932/2174	875/1467	292/488			T>C
chr10	73383284	missense_variant	MODERATE	ANXA7	ENSG00000138279.16	transcript	ENST00000372921.10	protein_coding	9/13	c.809T>C	p.Ile270Thr	857/2443	809/1401	270/466			T>C
chr10	73498290	splice_region_variant&intron_variant	LOW	PPP3CB-AS1	ENSG00000221817.10	transcript	ENST00000620559.2	pseudogene	2/5	n.863-8T>C							T>C
chr10	73498291	splice_region_variant&intron_variant	LOW	PPP3CB-AS1	ENSG00000221817.10	transcript	ENST00000620559.2	pseudogene	2/5	n.863-7T>C							T>C
chr10	73498655	missense_variant	MODERATE	USP54	ENSG00000166348.18	transcript	ENST00000422491.6	protein_coding	6/6	c.2152A>G	p.Arg718Gly	2489/2777	2152/2178	718/725			A>G
chr10	73498655	missense_variant	MODERATE	USP54	ENSG00000166348.18	transcript	ENST00000339859.8	protein_coding	23/23	c.5029A>G	p.Arg1677Gly	5130/6247	5029/5055	1677/1684			A>G
chr10	73505654	splice_region_variant&non_coding_transcript_exon_variant	LOW	PPP3CB-AS1	ENSG00000221817.10	transcript	ENST00000620559.2	pseudogene	6/6	n.2464A>G							A>G
chr10	73615186	splice_region_variant&non_coding_transcript_exon_variant	LOW	USP54	ENSG00000166348.18	transcript	ENST00000474929.1	pseudogene	3/6	n.133A>G							A>G
chr10	73802516	missense_variant	MODERATE	NDST2	ENSG00000166507.18	transcript	ENST00000299641.8	protein_coding	13/13	c.2587A>G	p.Ser863Gly	2930/3535	2587/2652	863/883			A>G
chr10	73802516	missense_variant	MODERATE	NDST2	ENSG00000166507.18	transcript	ENST00000309979.11	protein_coding	15/15	c.2587A>G	p.Ser863Gly	3158/3758	2587/2652	863/883			A>G
chr10	84144921	missense_variant	MODERATE	GHITM	ENSG00000165678.21	transcript	ENST00000372134.6	protein_coding	5/9	c.388T>C	p.Tyr130His	512/2382	388/1038	130/345			T>C
chr10	84513639	missense_variant	MODERATE	CCSER2	ENSG00000107771.17	transcript	ENST00000372088.8	protein_coding	10/10	c.2516A>G	p.Gln839Arg	2775/7653	2516/3144	839/1047			A>G
chr10	84513639	missense_variant	MODERATE	CCSER2	ENSG00000107771.17	transcript	ENST00000480006.1	protein_coding	5/5	c.524A>G	p.Gln175Arg	541/772	524/755	175/250		WARNING_TRANSCRIPT_INCOMPLETE	A>G
chr10	84513639	missense_variant	MODERATE	CCSER2	ENSG00000107771.17	transcript	ENST00000493409.5	protein_coding	7/7	c.797A>G	p.Gln266Arg	856/878	797/819	266/272		WARNING_TRANSCRIPT_NO_STOP_CODON	A>G
chr10	86446296	missense_variant	MODERATE	WAPL	ENSG00000062650.19	transcript	ENST00000298767.10	protein_coding	16/19	c.3268A>G	p.Thr1090Ala	3718/6310	3268/3573	1090/1190			A>G
chr10	86446296	missense_variant	MODERATE	WAPL	ENSG00000062650.19	transcript	ENST00000618527.4	protein_coding	17/20	c.3268A>G	p.Thr1090Ala	3561/6152	3268/3573	1090/1190			A>G
chr10	86446296	missense_variant	MODERATE	WAPL	ENSG00000062650.19	transcript	ENST00000372075.2	protein_coding	7/10	c.961A>G	p.Thr321Ala	961/1799	961/1266	321/421		WARNING_TRANSCRIPT_NO_START_CODON	A>G
chr10	86446296	missense_variant	MODERATE	WAPL	ENSG00000062650.19	transcript	ENST00000263070.11	protein_coding	16/19	c.904A>G	p.Thr302Ala	3396/5987	904/1209	302/402			A>G
chr10	86497259	missense_variant	MODERATE	WAPL	ENSG00000062650.19	transcript	ENST00000298767.10	protein_coding	4/19	c.1586A>G	p.Asn529Ser	2036/6310	1586/3573	529/1190			A>G
chr10	86497259	missense_variant	MODERATE	WAPL	ENSG00000062650.19	transcript	ENST00000618527.4	protein_coding	5/20	c.1586A>G	p.Asn529Ser	1879/6152	1586/3573	529/1190			A>G
chr10	89626530	splice_region_variant&intron_variant	LOW	PANK1	ENSG00000152782.16	transcript	ENST00000488482.1	pseudogene	2/3	n.356+7A>G							A>G
chr10	89626533	splice_region_variant&intron_variant	LOW	PANK1	ENSG00000152782.16	transcript	ENST00000488482.1	pseudogene	2/3	n.356+4A>G							A>G
chr10	89626538	splice_region_variant&non_coding_transcript_exon_variant	LOW	PANK1	ENSG00000152782.16	transcript	ENST00000488482.1	pseudogene	2/4	n.355A>G							A>G
chr10	90902261	missense_variant	MODERATE	RPP30	ENSG00000148688.13	transcript	ENST00000413330.5	protein_coding	12/13	c.815A>G	p.Gln272Arg	850/1004	815/969	272/322			A>G
chr10	90902273	missense_variant	MODERATE	RPP30	ENSG00000148688.13	transcript	ENST00000413330.5	protein_coding	12/13	c.827A>G	p.Gln276Arg	862/1004	827/969	276/322			A>G
chr10	90902282	missense_variant	MODERATE	RPP30	ENSG00000148688.13	transcript	ENST00000413330.5	protein_coding	12/13	c.836A>G	p.Asn279Ser	871/1004	836/969	279/322			A>G
chr10	90902318	missense_variant	MODERATE	RPP30	ENSG00000148688.13	transcript	ENST00000413330.5	protein_coding	12/13	c.872A>G	p.Lys291Arg	907/1004	872/969	291/322			A>G
chr10	90902330	missense_variant	MODERATE	RPP30	ENSG00000148688.13	transcript	ENST00000413330.5	protein_coding	12/13	c.884A>G	p.His295Arg	919/1004	884/969	295/322			A>G
chr10	94607913	missense_variant	MODERATE	HELLS	ENSG00000119969.15	transcript	ENST00000371327.2	protein_coding	9/10	c.821A>G	p.Glu274Gly	821/4987	821/933	274/310			A>G
chr10	94607987	missense_variant	MODERATE	HELLS	ENSG00000119969.15	transcript	ENST00000371327.2	protein_coding	9/10	c.895A>G	p.Ser299Gly	895/4987	895/933	299/310			A>G
chr10	94607999	missense_variant	MODERATE	HELLS	ENSG00000119969.15	transcript	ENST00000371327.2	protein_coding	9/10	c.907A>G	p.Thr303Ala	907/4987	907/933	303/310			A>G
chr10	94610799	splice_acceptor_variant&intron_variant	HIGH	AL138759.1	ENSG00000244332.1	transcript	ENST00000432120.1	pseudogene	1/1	n.208-2A>G							A>G
chr10	95263936	missense_variant	MODERATE	PDLIM1	ENSG00000107438.9	transcript	ENST00000329399.7	protein_coding	4/7	c.461A>G	p.Glu154Gly	549/1431	461/990	154/329			A>G
chr10	95683153	missense_variant	MODERATE	TCTN3	ENSG00000119977.21	transcript	ENST00000265993.13	protein_coding	11/14	c.1300A>G	p.Lys434Glu	1490/2734	1300/1878	434/625			A>G
chr10	95683153	missense_variant	MODERATE	TCTN3	ENSG00000119977.21	transcript	ENST00000614499.4	protein_coding	11/14	c.1246A>G	p.Lys416Glu	1490/2739	1246/1824	416/607			A>G
chr10	95683153	missense_variant	MODERATE	TCTN3	ENSG00000119977.21	transcript	ENST00000371217.10	protein_coding	11/14	c.1246A>G	p.Lys416Glu	1274/2518	1246/1824	416/607			A>G
chr10	95683153	missense_variant	MODERATE	TCTN3	ENSG00000119977.21	transcript	ENST00000430368.6	protein_coding	7/10	c.802A>G	p.Lys268Glu	829/1778	802/1380	268/459			A>G
chr10	95860590	splice_region_variant&intron_variant	LOW	ENTPD1	ENSG00000138185.20	transcript	ENST00000453258.6	protein_coding	8/9	c.1209+8A>G							A>G
chr10	95860590	splice_region_variant&intron_variant	LOW	ENTPD1	ENSG00000138185.20	transcript	ENST00000371205.5	protein_coding	8/9	c.1188+8A>G							A>G
chr10	95860590	splice_region_variant&intron_variant	LOW	ENTPD1	ENSG00000138185.20	transcript	ENST00000635076.1	nonsense_mediated_decay	6/7	n.*763+8A>G							A>G
chr10	95860590	splice_region_variant&intron_variant	LOW	ENTPD1	ENSG00000138185.20	transcript	ENST00000371207.8	protein_coding	8/9	c.1224+8A>G							A>G
chr10	95860590	splice_region_variant&intron_variant	LOW	ENTPD1	ENSG00000138185.20	transcript	ENST00000543964.6	protein_coding	7/8	c.864+8A>G							A>G
chr10	95860590	splice_region_variant&intron_variant	LOW	ENTPD1	ENSG00000138185.20	transcript	ENST00000639992.1	nonsense_mediated_decay	7/8	n.*593+8A>G							A>G
chr10	95860590	splice_region_variant&intron_variant	LOW	AL365273.2	ENSG00000270099.1	transcript	ENST00000491114.1	nonsense_mediated_decay	1/6	n.33+8A>G							A>G
chr10	95897559	splice_region_variant&non_coding_transcript_exon_variant	LOW	ENTPD1-AS1	ENSG00000226688.7	transcript	ENST00000414006.2	pseudogene	3/5	n.407A>G							A>G
chr10	95897559	splice_region_variant&non_coding_transcript_exon_variant	LOW	ENTPD1-AS1	ENSG00000226688.7	transcript	ENST00000452942.6	pseudogene	3/5	n.335A>G							A>G
chr10	95897559	splice_region_variant&non_coding_transcript_exon_variant	LOW	ENTPD1-AS1	ENSG00000226688.7	transcript	ENST00000671110.1	pseudogene	3/5	n.333A>G							A>G
chr10	95897559	splice_region_variant&non_coding_transcript_exon_variant	LOW	ENTPD1-AS1	ENSG00000226688.7	transcript	ENST00000661794.1	pseudogene	3/4	n.471A>G							A>G
chr10	96982552	missense_variant	MODERATE	LCOR	ENSG00000196233.13	transcript	ENST00000421806.3	protein_coding	8/8	c.2092A>G	p.Arg698Gly	2597/16004	2092/4674	698/1557			A>G
chr10	96982552	missense_variant	MODERATE	LCOR	ENSG00000196233.13	transcript	ENST00000286067.4	protein_coding	1/1	c.1162A>G	p.Arg388Gly	1269/4542	1162/3744	388/1247			A>G
chr10	97435909	splice_region_variant	LOW	EXOSC1	ENSG00000171311.13	transcript	ENST00000370902.8	protein_coding	8/8	c.*536A>G							A>G
chr10	99437629	splice_acceptor_variant&intron_variant	HIGH	AL391684.1	ENSG00000224934.5	transcript	ENST00000647895.1	pseudogene	1/1	n.3023-2A>G							A>G
chr10	99437629	splice_acceptor_variant&intron_variant	HIGH	AL391684.1	ENSG00000224934.5	transcript	ENST00000657109.1	pseudogene	2/2	n.2904-2A>G							A>G
chr10	99698578	missense_variant	MODERATE	ENTPD7	ENSG00000198018.7	transcript	ENST00000370489.5	protein_coding	10/13	c.1055T>C	p.Leu352Pro	1230/8548	1055/1815	352/604			T>C
chr10	99955628	missense_variant	MODERATE	DNMBP	ENSG00000107554.17	transcript	ENST00000324109.9	protein_coding	4/17	c.1846T>C	p.Cys616Arg	1966/6428	1846/4734	616/1577			T>C
chr10	100232485	splice_region_variant&non_coding_transcript_exon_variant	LOW	CWF19L1	ENSG00000095485.18	transcript	ENST00000482452.5	nonsense_mediated_decay	13/13	n.*1124A>G							A>G
chr10	100232489	splice_acceptor_variant&intron_variant	HIGH	CWF19L1	ENSG00000095485.18	transcript	ENST00000482452.5	nonsense_mediated_decay	12/12	n.*1122-2A>G							A>G
chr10	100232492	splice_region_variant&intron_variant	LOW	CWF19L1	ENSG00000095485.18	transcript	ENST00000482452.5	nonsense_mediated_decay	12/12	n.*1122-5T>C							T>C
chr10	100233102	splice_region_variant&intron_variant	LOW	CWF19L1	ENSG00000095485.18	transcript	ENST00000482452.5	nonsense_mediated_decay	12/12	n.*1121+8A>G							A>G
chr10	100233315	missense_variant	MODERATE	CWF19L1	ENSG00000095485.18	transcript	ENST00000354105.10	protein_coding	14/14	c.1529A>G	p.Gln510Arg	1574/2591	1529/1617	510/538			A>G
chr10	100545970	missense_variant	MODERATE	HIF1AN	ENSG00000166135.14	transcript	ENST00000299163.7	protein_coding	5/8	c.751A>G	p.Arg251Gly	767/12927	751/1050	251/349			A>G
chr10	100545970	missense_variant	MODERATE	HIF1AN	ENSG00000166135.14	transcript	ENST00000533589.6	protein_coding	5/6	c.430A>G	p.Arg144Gly	899/1042	430/573	144/190		WARNING_TRANSCRIPT_NO_STOP_CODON	A>G
chr10	101017585	stop_lost	HIGH	PDZD7	ENSG00000186862.20	transcript	ENST00000370215.7	protein_coding	10/10	c.1553A>G	p.Ter518Trpext*?	1779/2032	1553/1554	518/517			A>G
chr10	101017585	stop_lost	HIGH	PDZD7	ENSG00000186862.20	transcript	ENST00000645349.1	protein_coding	10/10	c.1721A>G	p.Ter574Trpext*?	1918/2126	1721/1722	574/573			A>G
chr10	101017664	missense_variant	MODERATE	PDZD7	ENSG00000186862.20	transcript	ENST00000645349.1	protein_coding	10/10	c.1642A>G	p.Thr548Ala	1839/2126	1642/1722	548/573			A>G
chr10	102139254	missense_variant	MODERATE	PPRC1	ENSG00000148840.11	transcript	ENST00000278070.7	protein_coding	5/14	c.746A>G	p.Glu249Gly	775/5328	746/4995	249/1664			A>G
chr10	102139254	missense_variant	MODERATE	PPRC1	ENSG00000148840.11	transcript	ENST00000413464.6	protein_coding	5/12	c.746A>G	p.Glu249Gly	821/4580	746/4203	249/1400			A>G
chr10	102376964	missense_variant	MODERATE	GBF1	ENSG00000107862.4	transcript	ENST00000369983.3	protein_coding	33/40	c.4315A>G	p.Ser1439Gly	4575/6403	4315/5580	1439/1859			A>G
chr10	102403856	missense_variant	MODERATE	PSD	ENSG00000059915.17	transcript	ENST00000020673.6	protein_coding	16/17	c.2830T>C	p.Tyr944His	2998/3824	2830/3075	944/1024			T>C
chr10	102403856	missense_variant	MODERATE	PSD	ENSG00000059915.17	transcript	ENST00000611678.4	protein_coding	17/18	c.1693T>C	p.Tyr565His	2554/3382	1693/1938	565/645			T>C
chr10	102403856	missense_variant	MODERATE	PSD	ENSG00000059915.17	transcript	ENST00000406432.5	protein_coding	17/18	c.2830T>C	p.Tyr944His	3033/3861	2830/3075	944/1024			T>C
chr10	102455431	splice_region_variant&intron_variant	LOW	RPARP-AS1	ENSG00000269609.6	transcript	ENST00000594818.1	pseudogene	2/2	n.229+4T>C							T>C
chr10	102470960	missense_variant	MODERATE	MFSD13A	ENSG00000138111.14	transcript	ENST00000238936.8	protein_coding	5/10	c.547T>C	p.Phe183Leu	784/2852	547/1554	183/517			T>C
chr10	102901467	splice_region_variant&intron_variant	LOW	AS3MT	ENSG00000214435.8	transcript	ENST00000615257.1	protein_coding	12/12	c.*210-8A>G							A>G
chr10	102901469	splice_region_variant&intron_variant	LOW	AS3MT	ENSG00000214435.8	transcript	ENST00000615257.1	protein_coding	12/12	c.*210-6A>G							A>G
chr10	102927618	splice_region_variant	LOW	CNNM2	ENSG00000148842.18	transcript	ENST00000369875.3	protein_coding	2/2	c.*236A>G							A>G
chr10	104314521	missense_variant	MODERATE	ITPRIP	ENSG00000148841.17	transcript	ENST00000278071.6	protein_coding	3/3	c.1531A>G	p.Ser511Gly	1984/6807	1531/1644	511/547			A>G
chr10	104314521	missense_variant	MODERATE	ITPRIP	ENSG00000148841.17	transcript	ENST00000337478.3	protein_coding	2/2	c.1531A>G	p.Ser511Gly	1764/6585	1531/1644	511/547			A>G
chr10	104314521	missense_variant	MODERATE	ITPRIP	ENSG00000148841.17	transcript	ENST00000358187.2	protein_coding	2/2	c.1531A>G	p.Ser511Gly	1604/3981	1531/1644	511/547			A>G
chr10	104314521	missense_variant	MODERATE	ITPRIP	ENSG00000148841.17	transcript	ENST00000647721.1	protein_coding	3/3	c.1531A>G	p.Ser511Gly	1956/4320	1531/1644	511/547			A>G
chr10	110964381	missense_variant	MODERATE	SHOC2	ENSG00000108061.11	transcript	ENST00000369452.8	protein_coding	2/9	c.23A>G	p.Glu8Gly	368/3943	23/1749	8/582			A>G
chr10	110964381	missense_variant	MODERATE	SHOC2	ENSG00000108061.11	transcript	ENST00000265277.9	protein_coding	1/7	c.23A>G	p.Glu8Gly	257/3691	23/1611	8/536			A>G
chr10	116664933	missense_variant	MODERATE	C10orf82	ENSG00000165863.17	transcript	ENST00000369210.7	protein_coding	4/5	c.289A>G	p.Lys97Glu	344/994	289/465	97/154			A>G
chr10	116664933	missense_variant	MODERATE	C10orf82	ENSG00000165863.17	transcript	ENST00000588184.2	protein_coding	4/6	c.289A>G	p.Lys97Glu	340/966	289/705	97/234			A>G
chr10	118040225	missense_variant	MODERATE	RAB11FIP2	ENSG00000107560.12	transcript	ENST00000369199.5	protein_coding	2/6	c.694T>C	p.Ser232Pro	1123/6078	694/1599	232/532			T>C
chr10	118040225	missense_variant	MODERATE	RAB11FIP2	ENSG00000107560.12	transcript	ENST00000355624.8	protein_coding	2/5	c.694T>C	p.Ser232Pro	1472/6399	694/1539	232/512			T>C
chr10	119030670	missense_variant	MODERATE	NANOS1	ENSG00000188613.7	transcript	ENST00000425699.3	protein_coding	1/1	c.869A>G	p.Lys290Arg	957/4017	869/879	290/292			A>G
chr10	119030670	missense_variant	MODERATE	NANOS1	ENSG00000188613.7	transcript	ENST00000340087.5	protein_coding	1/1	c.245A>G	p.Lys82Arg	245/1108	245/255	82/84		WARNING_TRANSCRIPT_NO_START_CODON	A>G
chr10	119676987	missense_variant	MODERATE	BAG3	ENSG00000151929.9	transcript	ENST00000369085.7	protein_coding	4/4	c.1433A>G	p.Gln478Arg	1739/2571	1433/1728	478/575			A>G
chr10	119677110	missense_variant	MODERATE	BAG3	ENSG00000151929.9	transcript	ENST00000369085.7	protein_coding	4/4	c.1556A>G	p.Gln519Arg	1862/2571	1556/1728	519/575			A>G
chr10	119808000	missense_variant	MODERATE	INPP5F	ENSG00000198825.15	transcript	ENST00000650623.2	protein_coding	13/20	c.1509A>G	p.Ile503Met	1722/4979	1509/3399	503/1132			A>G
chr10	119808000	missense_variant	MODERATE	INPP5F	ENSG00000198825.15	transcript	ENST00000649251.1	protein_coding	13/19	c.1509A>G	p.Ile503Met	1718/4421	1509/2244	503/747			A>G
chr10	119808000	missense_variant	MODERATE	INPP5F	ENSG00000198825.15	transcript	ENST00000648262.1	protein_coding	11/18	c.1323A>G	p.Ile441Met	1340/4328	1323/3213	441/1070			A>G
chr10	119808000	missense_variant	MODERATE	INPP5F	ENSG00000198825.15	transcript	ENST00000649454.1	protein_coding	14/21	c.1221A>G	p.Ile407Met	1921/5024	1221/3111	407/1036			A>G
chr10	119808000	missense_variant	MODERATE	INPP5F	ENSG00000198825.15	transcript	ENST00000649957.1	protein_coding	13/19	c.1221A>G	p.Ile407Met	1484/2203	1221/1940	407/645		WARNING_TRANSCRIPT_INCOMPLETE	A>G
chr10	119808000	missense_variant	MODERATE	INPP5F	ENSG00000198825.15	transcript	ENST00000647699.1	protein_coding	12/19	c.1221A>G	p.Ile407Met	1611/4081	1221/3111	407/1036			A>G
chr10	119831511	missense_variant	MODERATE	MCMBP	ENSG00000197771.12	transcript	ENST00000369077.3	protein_coding	16/16	c.1886T>C	p.Leu629Pro	2151/2465	1886/1923	629/640			T>C
chr10	119831511	missense_variant	MODERATE	MCMBP	ENSG00000197771.12	transcript	ENST00000360003.7	protein_coding	16/16	c.1892T>C	p.Leu631Pro	2062/4169	1892/1929	631/642			T>C
chr10	121962001	stop_lost	HIGH	NSMCE4A	ENSG00000107672.15	transcript	ENST00000369017.5	protein_coding	7/7	c.951A>G	p.Ter317Trpext*?	980/1224	951/951	317/316			A>G
chr10	122983023	splice_region_variant&synonymous_variant	LOW	PSTK	ENSG00000179988.14	transcript	ENST00000368887.7	protein_coding	2/7	c.507A>G	p.Lys169Lys	947/1705	507/1047	169/348			A>G
chr10	122983023	splice_region_variant&non_coding_transcript_exon_variant	LOW	PSTK	ENSG00000179988.14	transcript	ENST00000493461.1	retained_intron	1/2	n.561A>G							A>G
chr10	122983023	splice_region_variant&synonymous_variant	LOW	PSTK	ENSG00000179988.14	transcript	ENST00000405485.2	protein_coding	2/6	c.507A>G	p.Lys169Lys	507/1047	507/1047	169/348			A>G
chr10	122983023	splice_region_variant&non_coding_transcript_exon_variant	LOW	PSTK	ENSG00000179988.14	transcript	ENST00000497219.5	pseudogene	1/7	n.1040A>G							A>G
chr10	122983023	splice_region_variant&synonymous_variant	LOW	PSTK	ENSG00000179988.14	transcript	ENST00000406217.7	protein_coding	2/6	c.507A>G	p.Lys169Lys	509/1098	507/1077	169/358			A>G
chr10	122983023	splice_region_variant&non_coding_transcript_exon_variant	LOW	PSTK	ENSG00000179988.14	transcript	ENST00000483755.5	pseudogene	1/4	n.107A>G							A>G
chr10	124762339	missense_variant	MODERATE	EEF1AKMT2	ENSG00000203791.15	transcript	ENST00000368836.7	protein_coding	6/7	c.836T>C	p.Val279Ala	890/3599	836/876	279/291			T>C
chr10	124762355	missense_variant	MODERATE	EEF1AKMT2	ENSG00000203791.15	transcript	ENST00000368836.7	protein_coding	6/7	c.820A>G	p.Thr274Ala	874/3599	820/876	274/291			A>G
chr10	124762363	missense_variant	MODERATE	EEF1AKMT2	ENSG00000203791.15	transcript	ENST00000368836.7	protein_coding	6/7	c.812A>G	p.Asp271Gly	866/3599	812/876	271/291			A>G
chr10	124762367	missense_variant	MODERATE	EEF1AKMT2	ENSG00000203791.15	transcript	ENST00000368836.7	protein_coding	6/7	c.808A>G	p.Ser270Gly	862/3599	808/876	270/291			A>G
chr10	124762402	missense_variant	MODERATE	EEF1AKMT2	ENSG00000203791.15	transcript	ENST00000368836.7	protein_coding	6/7	c.773A>G	p.His258Arg	827/3599	773/876	258/291			A>G
chr10	124762412	missense_variant	MODERATE	EEF1AKMT2	ENSG00000203791.15	transcript	ENST00000368836.7	protein_coding	6/7	c.763A>G	p.Arg255Gly	817/3599	763/876	255/291			A>G
chr10	124762436	missense_variant	MODERATE	EEF1AKMT2	ENSG00000203791.15	transcript	ENST00000368836.7	protein_coding	6/7	c.739A>G	p.Ile247Val	793/3599	739/876	247/291			A>G
chr10	124762437	missense_variant	MODERATE	EEF1AKMT2	ENSG00000203791.15	transcript	ENST00000368836.7	protein_coding	6/7	c.738A>G	p.Ile246Met	792/3599	738/876	246/291			A>G
chr10	124762463	missense_variant	MODERATE	EEF1AKMT2	ENSG00000203791.15	transcript	ENST00000368836.7	protein_coding	6/7	c.712A>G	p.Thr238Ala	766/3599	712/876	238/291			A>G
chr10	124762481	missense_variant	MODERATE	EEF1AKMT2	ENSG00000203791.15	transcript	ENST00000368836.7	protein_coding	6/7	c.694T>C	p.Ser232Pro	748/3599	694/876	232/291			T>C
chr10	124762499	missense_variant	MODERATE	EEF1AKMT2	ENSG00000203791.15	transcript	ENST00000368836.7	protein_coding	6/7	c.676A>G	p.Ile226Val	730/3599	676/876	226/291			A>G
chr10	124762504	missense_variant	MODERATE	EEF1AKMT2	ENSG00000203791.15	transcript	ENST00000368836.7	protein_coding	6/7	c.671A>G	p.Gln224Arg	725/3599	671/876	224/291			A>G
chr10	124762514	missense_variant	MODERATE	EEF1AKMT2	ENSG00000203791.15	transcript	ENST00000368836.7	protein_coding	6/7	c.661T>C	p.Ser221Pro	715/3599	661/876	221/291			T>C
chr10	124762529	missense_variant	MODERATE	EEF1AKMT2	ENSG00000203791.15	transcript	ENST00000368836.7	protein_coding	6/7	c.646A>G	p.Thr216Ala	700/3599	646/876	216/291			A>G
chr10	125741324	missense_variant	MODERATE	EDRF1	ENSG00000107938.18	transcript	ENST00000368813.1	protein_coding	5/5	c.754A>G	p.Ile252Val	754/1095	754/954	252/317		WARNING_TRANSCRIPT_NO_START_CODON	A>G
chr10	125741345	missense_variant	MODERATE	EDRF1	ENSG00000107938.18	transcript	ENST00000368813.1	protein_coding	5/5	c.775T>C	p.Phe259Leu	775/1095	775/954	259/317		WARNING_TRANSCRIPT_NO_START_CODON	T>C
chr10	125741361	missense_variant	MODERATE	EDRF1	ENSG00000107938.18	transcript	ENST00000368813.1	protein_coding	5/5	c.791A>G	p.Gln264Arg	791/1095	791/954	264/317		WARNING_TRANSCRIPT_NO_START_CODON	A>G
chr10	125741373	missense_variant	MODERATE	EDRF1	ENSG00000107938.18	transcript	ENST00000368813.1	protein_coding	5/5	c.803A>G	p.Gln268Arg	803/1095	803/954	268/317		WARNING_TRANSCRIPT_NO_START_CODON	A>G
chr10	125741417	missense_variant	MODERATE	EDRF1	ENSG00000107938.18	transcript	ENST00000368813.1	protein_coding	5/5	c.847A>G	p.Lys283Glu	847/1095	847/954	283/317		WARNING_TRANSCRIPT_NO_START_CODON	A>G
chr10	125741418	missense_variant	MODERATE	EDRF1	ENSG00000107938.18	transcript	ENST00000368813.1	protein_coding	5/5	c.848A>G	p.Lys283Arg	848/1095	848/954	283/317		WARNING_TRANSCRIPT_NO_START_CODON	A>G
chr10	125741433	missense_variant	MODERATE	EDRF1	ENSG00000107938.18	transcript	ENST00000368813.1	protein_coding	5/5	c.863T>C	p.Leu288Pro	863/1095	863/954	288/317		WARNING_TRANSCRIPT_NO_START_CODON	T>C
chr10	125741447	missense_variant	MODERATE	EDRF1	ENSG00000107938.18	transcript	ENST00000368813.1	protein_coding	5/5	c.877A>G	p.Ser293Gly	877/1095	877/954	293/317		WARNING_TRANSCRIPT_NO_START_CODON	A>G
chr10	125741459	missense_variant	MODERATE	EDRF1	ENSG00000107938.18	transcript	ENST00000368813.1	protein_coding	5/5	c.889A>G	p.Arg297Gly	889/1095	889/954	297/317		WARNING_TRANSCRIPT_NO_START_CODON	A>G
chr10	125741501	missense_variant	MODERATE	EDRF1	ENSG00000107938.18	transcript	ENST00000368813.1	protein_coding	5/5	c.931A>G	p.Lys311Glu	931/1095	931/954	311/317		WARNING_TRANSCRIPT_NO_START_CODON	A>G
chr10	125741502	missense_variant	MODERATE	EDRF1	ENSG00000107938.18	transcript	ENST00000368813.1	protein_coding	5/5	c.932A>G	p.Lys311Arg	932/1095	932/954	311/317		WARNING_TRANSCRIPT_NO_START_CODON	A>G
chr10	125836549	splice_region_variant	LOW	BCCIP	ENSG00000107949.17	transcript	ENST00000278100.11	protein_coding	7/7	c.*275T>C							T>C
chr10	125841338	splice_region_variant&intron_variant	LOW	BCCIP	ENSG00000107949.17	transcript	ENST00000368759.5	protein_coding	7/7	c.850+8T>C							T>C
chr10	128104975	missense_variant	MODERATE	MKI67	ENSG00000148773.14	transcript	ENST00000368654.8	protein_coding	13/15	c.6865A>G	p.Lys2289Glu	7279/12716	6865/9771	2289/3256			A>G
chr10	128104975	missense_variant	MODERATE	MKI67	ENSG00000148773.14	transcript	ENST00000368653.7	protein_coding	12/14	c.5785A>G	p.Lys1929Glu	5980/11417	5785/8691	1929/2896			A>G
chr10	130180320	splice_region_variant&non_coding_transcript_exon_variant	LOW	GLRX3	ENSG00000108010.12	transcript	ENST00000481034.1	nonsense_mediated_decay	12/13	n.*236A>G							A>G
chr10	130180320	splice_region_variant&non_coding_transcript_exon_variant	LOW	GLRX3	ENSG00000108010.12	transcript	ENST00000619341.1	pseudogene	1/2	n.136A>G							A>G
chr10	130180327	splice_region_variant&intron_variant	LOW	GLRX3	ENSG00000108010.12	transcript	ENST00000481034.1	nonsense_mediated_decay	12/12	n.*237+6A>G							A>G
chr10	130180327	splice_region_variant&intron_variant	LOW	GLRX3	ENSG00000108010.12	transcript	ENST00000619341.1	pseudogene	1/1	n.137+6A>G							A>G
chr10	130184521	splice_region_variant&non_coding_transcript_exon_variant	LOW	GLRX3	ENSG00000108010.12	transcript	ENST00000481034.1	nonsense_mediated_decay	13/13	n.*891A>G							A>G
chr10	131970011	splice_region_variant&synonymous_variant	LOW	BNIP3	ENSG00000176171.11	transcript	ENST00000633835.1	protein_coding	6/6	c.699A>G	p.Gly233Gly	701/1062	699/729	233/242		WARNING_TRANSCRIPT_NO_START_CODON	A>G
chr10	133295365	splice_region_variant&non_coding_transcript_exon_variant	LOW	AL360181.2	ENSG00000235245.1	transcript	ENST00000424450.1	pseudogene	2/3	n.529A>G							A>G
chr10	133295441	splice_acceptor_variant&intron_variant	HIGH	AL360181.2	ENSG00000235245.1	transcript	ENST00000424450.1	pseudogene	1/2	n.455-2A>G							A>G
chr10	133297322	splice_region_variant&synonymous_variant	LOW	TUBGCP2	ENSG00000130640.13	transcript	ENST00000543663.5	protein_coding	6/19	c.699A>G	p.Pro233Pro	1072/4302	699/2793	233/930			A>G
chr10	133297335	missense_variant	MODERATE	TUBGCP2	ENSG00000130640.13	transcript	ENST00000543663.5	protein_coding	6/19	c.686A>G	p.Asn229Ser	1059/4302	686/2793	229/930			A>G
chr10	133297336	missense_variant	MODERATE	TUBGCP2	ENSG00000130640.13	transcript	ENST00000543663.5	protein_coding	6/19	c.685A>G	p.Asn229Asp	1058/4302	685/2793	229/930			A>G
chr10	133297396	missense_variant	MODERATE	TUBGCP2	ENSG00000130640.13	transcript	ENST00000543663.5	protein_coding	6/19	c.625A>G	p.Arg209Gly	998/4302	625/2793	209/930			A>G
chr11	214310	missense_variant	MODERATE	RIC8A	ENSG00000177963.14	transcript	ENST00000325207.9	protein_coding	10/10	c.1574A>G	p.Glu525Gly	1899/2702	1574/1614	525/537			A>G
chr11	214310	missense_variant	MODERATE	RIC8A	ENSG00000177963.14	transcript	ENST00000526104.5	protein_coding	10/10	c.1556A>G	p.Glu519Gly	2900/3703	1556/1596	519/531			A>G
chr11	214310	missense_variant	MODERATE	RIC8A	ENSG00000177963.14	transcript	ENST00000527696.5	protein_coding	8/8	c.1538A>G	p.Glu513Gly	1762/2565	1538/1578	513/525			A>G
chr11	214310	missense_variant	MODERATE	RIC8A	ENSG00000177963.14	transcript	ENST00000529275.1	protein_coding	3/3	c.253A>G	p.Ser85Gly	255/440	253/438	85/145		WARNING_TRANSCRIPT_NO_START_CODON	A>G
chr11	214310	missense_variant	MODERATE	RIC8A	ENSG00000177963.14	transcript	ENST00000524854.5	protein_coding	4/4	c.401A>G	p.Glu134Gly	402/649	401/441	134/146		WARNING_TRANSCRIPT_NO_START_CODON	A>G
chr11	404027	missense_variant	MODERATE	PKP3	ENSG00000184363.10	transcript	ENST00000331563.7	protein_coding	11/13	c.2162T>C	p.Ile721Thr	2246/2817	2162/2394	721/797			T>C
chr11	823847	missense_variant	MODERATE	PNPLA2	ENSG00000177666.17	transcript	ENST00000336615.9	protein_coding	7/10	c.911T>C	p.Leu304Pro	1101/2416	911/1515	304/504			T>C
chr11	868401	splice_region_variant&non_coding_transcript_exon_variant	LOW	CHID1	ENSG00000177830.18	transcript	ENST00000534207.5	nonsense_mediated_decay	5/5	n.*915A>G							A>G
chr11	3361812	missense_variant	MODERATE	ZNF195	ENSG00000005801.18	transcript	ENST00000399602.9	protein_coding	4/6	c.304A>G	p.Ser102Gly	410/3187	304/1890	102/629			A>G
chr11	3361812	missense_variant	MODERATE	ZNF195	ENSG00000005801.18	transcript	ENST00000005082.13	protein_coding	4/5	c.304A>G	p.Ser102Gly	380/2021	304/1821	102/606			A>G
chr11	3361812	missense_variant	MODERATE	ZNF195	ENSG00000005801.18	transcript	ENST00000526601.5	protein_coding	5/6	c.316A>G	p.Ser106Gly	490/2008	316/1833	106/610			A>G
chr11	3361812	missense_variant	MODERATE	ZNF195	ENSG00000005801.18	transcript	ENST00000533036.5	protein_coding	5/6	c.361A>G	p.Ser121Gly	473/764	361/652	121/216		WARNING_TRANSCRIPT_INCOMPLETE	A>G
chr11	3361812	missense_variant	MODERATE	ZNF195	ENSG00000005801.18	transcript	ENST00000534569.5	protein_coding	6/6	c.316A>G	p.Ser106Gly	653/682	316/345	106/114		WARNING_TRANSCRIPT_NO_STOP_CODON	A>G
chr11	3361812	missense_variant	MODERATE	ZNF195	ENSG00000005801.18	transcript	ENST00000620374.4	protein_coding	5/7	c.316A>G	p.Ser106Gly	566/3342	316/1902	106/633			A>G
chr11	3361869	missense_variant	MODERATE	ZNF195	ENSG00000005801.18	transcript	ENST00000399602.9	protein_coding	4/6	c.247A>G	p.Thr83Ala	353/3187	247/1890	83/629			A>G
chr11	3361869	missense_variant	MODERATE	ZNF195	ENSG00000005801.18	transcript	ENST00000005082.13	protein_coding	4/5	c.247A>G	p.Thr83Ala	323/2021	247/1821	83/606			A>G
chr11	3361869	missense_variant	MODERATE	ZNF195	ENSG00000005801.18	transcript	ENST00000526601.5	protein_coding	5/6	c.259A>G	p.Thr87Ala	433/2008	259/1833	87/610			A>G
chr11	3361869	missense_variant	MODERATE	ZNF195	ENSG00000005801.18	transcript	ENST00000533036.5	protein_coding	5/6	c.304A>G	p.Thr102Ala	416/764	304/652	102/216		WARNING_TRANSCRIPT_INCOMPLETE	A>G
chr11	3361869	missense_variant	MODERATE	ZNF195	ENSG00000005801.18	transcript	ENST00000534569.5	protein_coding	6/6	c.259A>G	p.Thr87Ala	596/682	259/345	87/114		WARNING_TRANSCRIPT_NO_STOP_CODON	A>G
chr11	3361869	missense_variant	MODERATE	ZNF195	ENSG00000005801.18	transcript	ENST00000620374.4	protein_coding	5/7	c.259A>G	p.Thr87Ala	509/3342	259/1902	87/633			A>G
chr11	4107506	missense_variant	MODERATE	RRM1	ENSG00000167325.15	transcript	ENST00000300738.10	protein_coding	4/19	c.358A>G	p.Thr120Ala	572/3142	358/2379	120/792			A>G
chr11	4138211	missense_variant	MODERATE	RRM1	ENSG00000167325.15	transcript	ENST00000300738.10	protein_coding	19/19	c.2207T>C	p.Met736Thr	2421/3142	2207/2379	736/792			T>C
chr11	4138211	missense_variant	MODERATE	RRM1	ENSG00000167325.15	transcript	ENST00000534285.5	protein_coding	13/13	c.1541T>C	p.Met514Thr	1840/2075	1541/1713	514/570			T>C
chr11	5603368	missense_variant	MODERATE	TRIM6	ENSG00000121236.21	transcript	ENST00000380097.8	protein_coding	2/8	c.140T>C	p.Leu47Pro	401/3422	140/1551	47/516			T>C
chr11	5603368	missense_variant	MODERATE	TRIM6	ENSG00000121236.21	transcript	ENST00000278302.9	protein_coding	2/8	c.56T>C	p.Leu19Pro	196/3217	56/1467	19/488			T>C
chr11	5603368	missense_variant	MODERATE	TRIM6	ENSG00000121236.21	transcript	ENST00000380107.5	protein_coding	2/9	c.56T>C	p.Leu19Pro	176/2590	56/1389	19/462			T>C
chr11	5603368	missense_variant	MODERATE	TRIM6-TRIM34	ENSG00000258588.3	transcript	ENST00000354852.5	protein_coding	2/14	c.140T>C	p.Leu47Pro	313/3391	140/2529	47/842			T>C
chr11	5603368	missense_variant	MODERATE	TRIM6	ENSG00000121236.21	transcript	ENST00000621176.1	protein_coding	1/8	c.56T>C	p.Leu19Pro	56/3005	56/1389	19/462			T>C
chr11	5643639	missense_variant	MODERATE	TRIM34	ENSG00000258659.6	transcript	ENST00000429814.2	protein_coding	8/8	c.1397A>G	p.Gln466Arg	1552/2311	1397/1467	466/488			A>G
chr11	5643639	missense_variant	MODERATE	TRIM34	ENSG00000258659.6	transcript	ENST00000514226.5	protein_coding	8/8	c.1397A>G	p.Gln466Arg	1734/2493	1397/1467	466/488			A>G
chr11	5643639	missense_variant	MODERATE	TRIM6-TRIM34	ENSG00000258588.3	transcript	ENST00000354852.5	protein_coding	14/14	c.2459A>G	p.Gln820Arg	2632/3391	2459/2529	820/842			A>G
chr11	5664036	stop_lost	HIGH	TRIM5	ENSG00000132256.19	transcript	ENST00000438025.5	protein_coding	6/6	c.560A>G	p.Ter187Trpext*?	562/767	560/561	187/186		WARNING_TRANSCRIPT_NO_START_CODON	A>G
chr11	5664045	missense_variant	MODERATE	TRIM5	ENSG00000132256.19	transcript	ENST00000438025.5	protein_coding	6/6	c.551A>G	p.Tyr184Cys	553/767	551/561	184/186		WARNING_TRANSCRIPT_NO_START_CODON	A>G
chr11	5664079	missense_variant	MODERATE	TRIM5	ENSG00000132256.19	transcript	ENST00000438025.5	protein_coding	6/6	c.517A>G	p.Thr173Ala	519/767	517/561	173/186		WARNING_TRANSCRIPT_NO_START_CODON	A>G
chr11	5664089	stop_lost	HIGH	TRIM5	ENSG00000132256.19	transcript	ENST00000380027.5	protein_coding	11/11	c.980A>G	p.Ter327Trpext*?	1764/2290	980/981	327/326			A>G
chr11	5664092	missense_variant	MODERATE	TRIM5	ENSG00000132256.19	transcript	ENST00000380027.5	protein_coding	11/11	c.977A>G	p.Lys326Arg	1761/2290	977/981	326/326			A>G
chr11	5664093	missense_variant	MODERATE	TRIM5	ENSG00000132256.19	transcript	ENST00000438025.5	protein_coding	6/6	c.503A>G	p.Gln168Arg	505/767	503/561	168/186		WARNING_TRANSCRIPT_NO_START_CODON	A>G
chr11	5664093	missense_variant	MODERATE	TRIM5	ENSG00000132256.19	transcript	ENST00000380027.5	protein_coding	11/11	c.976A>G	p.Lys326Glu	1760/2290	976/981	326/326			A>G
chr11	5664101	missense_variant	MODERATE	TRIM5	ENSG00000132256.19	transcript	ENST00000380027.5	protein_coding	11/11	c.968A>G	p.Gln323Arg	1752/2290	968/981	323/326			A>G
chr11	5664115	missense_variant	MODERATE	TRIM5	ENSG00000132256.19	transcript	ENST00000438025.5	protein_coding	6/6	c.481A>G	p.Asn161Asp	483/767	481/561	161/186		WARNING_TRANSCRIPT_NO_START_CODON	A>G
chr11	5664118	missense_variant	MODERATE	TRIM5	ENSG00000132256.19	transcript	ENST00000438025.5	protein_coding	6/6	c.478A>G	p.Ser160Gly	480/767	478/561	160/186		WARNING_TRANSCRIPT_NO_START_CODON	A>G
chr11	5664125	missense_variant	MODERATE	TRIM5	ENSG00000132256.19	transcript	ENST00000380027.5	protein_coding	11/11	c.944A>G	p.Gln315Arg	1728/2290	944/981	315/326			A>G
chr11	5664154	missense_variant	MODERATE	TRIM5	ENSG00000132256.19	transcript	ENST00000438025.5	protein_coding	6/6	c.442A>G	p.Ile148Val	444/767	442/561	148/186		WARNING_TRANSCRIPT_NO_START_CODON	A>G
chr11	6394384	missense_variant	MODERATE	SMPD1	ENSG00000166311.10	transcript	ENST00000342245.9	protein_coding	6/6	c.1673T>C	p.Leu558Pro	1798/2410	1673/1896	558/631			T>C
chr11	6394384	missense_variant	MODERATE	SMPD1	ENSG00000166311.10	transcript	ENST00000526280.1	protein_coding	4/4	c.728T>C	p.Leu243Pro	730/1344	728/951	243/316		WARNING_TRANSCRIPT_NO_START_CODON	T>C
chr11	6394384	missense_variant	MODERATE	SMPD1	ENSG00000166311.10	transcript	ENST00000527275.5	protein_coding	6/6	c.1670T>C	p.Leu557Pro	1794/2188	1670/1893	557/630			T>C
chr11	6478126	missense_variant	MODERATE	ARFIP2	ENSG00000132254.12	transcript	ENST00000254584.6	protein_coding	6/8	c.610A>G	p.Asn204Asp	694/2543	610/1026	204/341			A>G
chr11	6478126	missense_variant	MODERATE	ARFIP2	ENSG00000132254.12	transcript	ENST00000614314.4	protein_coding	6/8	c.709A>G	p.Asn237Asp	1000/3846	709/1125	237/374			A>G
chr11	6478126	missense_variant	MODERATE	ARFIP2	ENSG00000132254.12	transcript	ENST00000396777.7	protein_coding	6/8	c.610A>G	p.Asn204Asp	858/1868	610/1026	204/341			A>G
chr11	6478126	missense_variant	MODERATE	ARFIP2	ENSG00000132254.12	transcript	ENST00000445086.6	protein_coding	4/6	c.355A>G	p.Asn119Asp	505/1300	355/771	119/256			A>G
chr11	6478126	missense_variant	MODERATE	ARFIP2	ENSG00000132254.12	transcript	ENST00000423813.6	protein_coding	5/7	c.496A>G	p.Asn166Asp	715/1430	496/912	166/303			A>G
chr11	6984165	missense_variant	MODERATE	ZNF215	ENSG00000149054.16	transcript	ENST00000529903.1	protein_coding	6/6	c.842A>G	p.Asn281Ser	929/1396	842/915	281/304			A>G
chr11	6984165	missense_variant	MODERATE	ZNF215	ENSG00000149054.16	transcript	ENST00000610573.4	protein_coding	8/8	c.842A>G	p.Asn281Ser	1430/1503	842/915	281/304			A>G
chr11	7435725	splice_region_variant&non_coding_transcript_exon_variant	LOW	AC107884.1	ENSG00000251364.7	transcript	ENST00000533693.5	pseudogene	4/4	n.502T>C							T>C
chr11	7488395	missense_variant	MODERATE	OLFML1	ENSG00000183801.8	transcript	ENST00000329293.4	protein_coding	2/3	c.398T>C	p.Ile133Thr	768/2768	398/1209	133/402			T>C
chr11	7488395	missense_variant	MODERATE	OLFML1	ENSG00000183801.8	transcript	ENST00000530135.5	protein_coding	3/4	c.398T>C	p.Ile133Thr	648/1620	398/1209	133/402			T>C
chr11	7754526	splice_region_variant&intron_variant	LOW	AC044810.2	ENSG00000254951.7	transcript	ENST00000529488.5	pseudogene	5/5	n.532-5A>G							A>G
chr11	7850753	splice_region_variant&non_coding_transcript_exon_variant	LOW	AC044810.2	ENSG00000254951.7	transcript	ENST00000527847.5	pseudogene	8/8	n.2501A>G							A>G
chr11	8683777	splice_region_variant&non_coding_transcript_exon_variant	LOW	RPL27A	ENSG00000166441.13	transcript	ENST00000529227.5	retained_intron	2/2	n.605A>G							A>G
chr11	8683864	splice_region_variant&non_coding_transcript_exon_variant	LOW	RPL27A	ENSG00000166441.13	transcript	ENST00000534599.5	nonsense_mediated_decay	3/5	n.69A>G							A>G
chr11	8683955	splice_region_variant&intron_variant	LOW	RPL27A	ENSG00000166441.13	transcript	ENST00000524496.5	protein_coding	2/4	c.-149-6T>C							T>C
chr11	8694097	splice_region_variant&stop_retained_variant	LOW	ST5	ENSG00000166444.19	transcript	ENST00000530438.5	protein_coding	19/19	c.2153A>G	p.Ter718Ter	2678/2679	2153/2154	718/717			A>G
chr11	8976163	splice_acceptor_variant&intron_variant	HIGH	TMEM9B-AS1	ENSG00000254860.6	transcript	ENST00000525484.5	pseudogene	4/4	n.935-2A>G							A>G
chr11	9003769	missense_variant	MODERATE	NRIP3	ENSG00000175352.11	transcript	ENST00000309166.8	protein_coding	1/7	c.167A>G	p.Lys56Arg	233/3761	167/726	56/241			A>G
chr11	9003769	missense_variant	MODERATE	NRIP3	ENSG00000175352.11	transcript	ENST00000531090.5	protein_coding	1/5	c.167A>G	p.Lys56Arg	281/980	167/426	56/141			A>G
chr11	9003769	missense_variant	MODERATE	NRIP3	ENSG00000175352.11	transcript	ENST00000525100.1	protein_coding	1/4	c.167A>G	p.Lys56Arg	233/547	167/481	56/159		WARNING_TRANSCRIPT_INCOMPLETE	A>G
chr11	9750282	splice_acceptor_variant&intron_variant	HIGH	SWAP70	ENSG00000133789.15	transcript	ENST00000534562.1	nonsense_mediated_decay	6/6	n.*699-2A>G							A>G
chr11	9750286	splice_region_variant&non_coding_transcript_exon_variant	LOW	SWAP70	ENSG00000133789.15	transcript	ENST00000534562.1	nonsense_mediated_decay	7/7	n.*701A>G							A>G
chr11	9809814	splice_region_variant&intron_variant	LOW	SBF2-AS1	ENSG00000246273.8	transcript	ENST00000650092.1	pseudogene	4/4	n.2492+4A>G							A>G
chr11	9810133	splice_acceptor_variant&intron_variant	HIGH	SBF2-AS1	ENSG00000246273.8	transcript	ENST00000650092.1	pseudogene	4/4	n.2493-2A>G							A>G
chr11	11952753	missense_variant	MODERATE	USP47	ENSG00000170242.18	transcript	ENST00000527733.6	protein_coding	25/28	c.3596T>C	p.Met1199Thr	3807/9991	3596/4068	1199/1355			T>C
chr11	11952753	missense_variant	MODERATE	USP47	ENSG00000170242.18	transcript	ENST00000339865.9	protein_coding	24/27	c.3392T>C	p.Met1131Thr	4155/7775	3392/3864	1131/1287			T>C
chr11	11952753	missense_variant	MODERATE	USP47	ENSG00000170242.18	transcript	ENST00000399455.2	protein_coding	26/29	c.3656T>C	p.Met1219Thr	3776/7396	3656/4128	1219/1375			T>C
chr11	12965105	splice_region_variant&intron_variant	LOW	LINC00958	ENSG00000251381.8	transcript	ENST00000527945.2	pseudogene	2/2	n.199+3A>G							A>G
chr11	16756363	splice_region_variant&non_coding_transcript_exon_variant	LOW	C11orf58	ENSG00000110696.10	transcript	ENST00000524508.1	pseudogene	1/2	n.339A>G							A>G
chr11	16756369	splice_region_variant&intron_variant	LOW	C11orf58	ENSG00000110696.10	transcript	ENST00000524508.1	pseudogene	1/1	n.340+5A>G							A>G
chr11	16756370	splice_region_variant&intron_variant	LOW	C11orf58	ENSG00000110696.10	transcript	ENST00000524508.1	pseudogene	1/1	n.340+6A>G							A>G
chr11	16756810	splice_region_variant&intron_variant	LOW	C11orf58	ENSG00000110696.10	transcript	ENST00000524508.1	pseudogene	1/1	n.341-6A>G							A>G
chr11	16756814	splice_acceptor_variant&intron_variant	HIGH	C11orf58	ENSG00000110696.10	transcript	ENST00000524508.1	pseudogene	1/1	n.341-2A>G							A>G
chr11	16756817	splice_region_variant&non_coding_transcript_exon_variant	LOW	C11orf58	ENSG00000110696.10	transcript	ENST00000524508.1	pseudogene	2/2	n.342A>G							A>G
chr11	17076444	missense_variant&splice_region_variant	MODERATE	RPS13	ENSG00000110700.7	transcript	ENST00000533969.1	protein_coding	4/5	c.255A>G	p.Ile85Met	261/355	255/349	85/115		WARNING_TRANSCRIPT_INCOMPLETE	A>G
chr11	17076473	missense_variant	MODERATE	RPS13	ENSG00000110700.7	transcript	ENST00000533969.1	protein_coding	4/5	c.226A>G	p.Ser76Gly	232/355	226/349	76/115		WARNING_TRANSCRIPT_INCOMPLETE	A>G
chr11	17076493	missense_variant	MODERATE	RPS13	ENSG00000110700.7	transcript	ENST00000533969.1	protein_coding	4/5	c.206A>G	p.Asn69Ser	212/355	206/349	69/115		WARNING_TRANSCRIPT_INCOMPLETE	A>G
chr11	17076518	missense_variant	MODERATE	RPS13	ENSG00000110700.7	transcript	ENST00000533969.1	protein_coding	4/5	c.181A>G	p.Ser61Gly	187/355	181/349	61/115		WARNING_TRANSCRIPT_INCOMPLETE	A>G
chr11	17076523	missense_variant	MODERATE	RPS13	ENSG00000110700.7	transcript	ENST00000533969.1	protein_coding	4/5	c.176A>G	p.Glu59Gly	182/355	176/349	59/115		WARNING_TRANSCRIPT_INCOMPLETE	A>G
chr11	17169503	missense_variant	MODERATE	PIK3C2A	ENSG00000011405.13	transcript	ENST00000265970.11	protein_coding	1/32	c.239A>G	p.Glu80Gly	239/8227	239/5061	80/1686			A>G
chr11	17169503	missense_variant	MODERATE	PIK3C2A	ENSG00000011405.13	transcript	ENST00000532035.1	protein_coding	3/3	c.239A>G	p.Glu80Gly	433/584	239/390	80/129		WARNING_TRANSCRIPT_NO_STOP_CODON	A>G
chr11	18081478	missense_variant	MODERATE	SAAL1	ENSG00000166788.10	transcript	ENST00000524803.6	protein_coding	11/12	c.1265A>G	p.Glu422Gly	1306/1573	1265/1425	422/474			A>G
chr11	18081478	missense_variant	MODERATE	SAAL1	ENSG00000166788.10	transcript	ENST00000300013.8	protein_coding	11/12	c.1262A>G	p.Glu421Gly	1303/1518	1262/1422	421/473			A>G
chr11	18081478	missense_variant	MODERATE	SAAL1	ENSG00000166788.10	transcript	ENST00000532452.5	protein_coding	4/5	c.239A>G	p.Glu80Gly	241/451	239/399	80/132		WARNING_TRANSCRIPT_NO_START_CODON	A>G
chr11	18081478	missense_variant	MODERATE	SAAL1	ENSG00000166788.10	transcript	ENST00000529318.5	protein_coding	11/12	c.1271A>G	p.Glu424Gly	1317/1503	1271/1431	424/476			A>G
chr11	18514779	missense_variant	MODERATE	TSG101	ENSG00000074319.13	transcript	ENST00000251968.4	protein_coding	4/10	c.256A>G	p.Ile86Val	382/1534	256/1173	86/390			A>G
chr11	18514779	missense_variant	MODERATE	TSG101	ENSG00000074319.13	transcript	ENST00000536719.5	protein_coding	4/10	c.256A>G	p.Ile86Val	391/2101	256/1098	86/365			A>G
chr11	18934397	missense_variant	MODERATE	MRGPRX1	ENSG00000170255.7	transcript	ENST00000526914.1	protein_coding	2/2	c.388T>C	p.Tyr130His	641/897	388/644	130/213		WARNING_TRANSCRIPT_INCOMPLETE	T>C
chr11	18934397	missense_variant	MODERATE	MRGPRX1	ENSG00000170255.7	transcript	ENST00000302797.4	protein_coding	1/1	c.388T>C	p.Tyr130His	606/1190	388/969	130/322			T>C
chr11	32589112	missense_variant	MODERATE	EIF3M	ENSG00000149100.13	transcript	ENST00000531120.6	protein_coding	4/11	c.415T>C	p.Tyr139His	472/5047	415/1125	139/374			T>C
chr11	32589112	missense_variant	MODERATE	EIF3M	ENSG00000149100.13	transcript	ENST00000323213.9	protein_coding	4/8	c.226T>C	p.Tyr76His	542/889	226/573	76/190		WARNING_TRANSCRIPT_NO_STOP_CODON	T>C
chr11	32589112	missense_variant	MODERATE	EIF3M	ENSG00000149100.13	transcript	ENST00000533439.1	protein_coding	4/5	c.226T>C	p.Tyr76His	669/749	226/306	76/101		WARNING_TRANSCRIPT_NO_STOP_CODON	T>C
chr11	33156704	splice_region_variant&intron_variant	LOW	CSTF3	ENSG00000176102.13	transcript	ENST00000524827.6	protein_coding	2/21	c.123+4T>C							T>C
chr11	33711430	missense_variant	MODERATE	CD59	ENSG00000085063.16	transcript	ENST00000533403.6	protein_coding	4/5	c.245A>G	p.Tyr82Cys	290/1124	245/360	82/119			A>G
chr11	33711430	missense_variant	MODERATE	CD59	ENSG00000085063.16	transcript	ENST00000643183.1	protein_coding	5/6	c.245A>G	p.Tyr82Cys	350/641	245/360	82/119			A>G
chr11	33711452	missense_variant	MODERATE	CD59	ENSG00000085063.16	transcript	ENST00000533403.6	protein_coding	4/5	c.223A>G	p.Ser75Gly	268/1124	223/360	75/119			A>G
chr11	33711452	missense_variant	MODERATE	CD59	ENSG00000085063.16	transcript	ENST00000652086.1	protein_coding	5/6	c.314A>G	p.Gln105Arg	378/1351	314/345	105/114			A>G
chr11	33711452	missense_variant	MODERATE	CD59	ENSG00000085063.16	transcript	ENST00000643183.1	protein_coding	5/6	c.223A>G	p.Ser75Gly	328/641	223/360	75/119			A>G
chr11	33711466	missense_variant	MODERATE	CD59	ENSG00000085063.16	transcript	ENST00000533403.6	protein_coding	4/5	c.209A>G	p.Gln70Arg	254/1124	209/360	70/119			A>G
chr11	33711466	missense_variant	MODERATE	CD59	ENSG00000085063.16	transcript	ENST00000643183.1	protein_coding	5/6	c.209A>G	p.Gln70Arg	314/641	209/360	70/119			A>G
chr11	33711496	missense_variant	MODERATE	CD59	ENSG00000085063.16	transcript	ENST00000533403.6	protein_coding	4/5	c.179A>G	p.Tyr60Cys	224/1124	179/360	60/119			A>G
chr11	33711496	missense_variant	MODERATE	CD59	ENSG00000085063.16	transcript	ENST00000652086.1	protein_coding	5/6	c.270A>G	p.Ile90Met	334/1351	270/345	90/114			A>G
chr11	33711496	missense_variant	MODERATE	CD59	ENSG00000085063.16	transcript	ENST00000643183.1	protein_coding	5/6	c.179A>G	p.Tyr60Cys	284/641	179/360	60/119			A>G
chr11	34995171	stop_lost	HIGH	PDHX	ENSG00000110435.12	transcript	ENST00000227868.9	protein_coding	11/11	c.1505A>G	p.Ter502Trpext*?	1543/2500	1505/1506	502/501			A>G
chr11	34995171	stop_lost	HIGH	PDHX	ENSG00000110435.12	transcript	ENST00000430469.6	protein_coding	6/6	c.824A>G	p.Ter275Trpext*?	848/952	824/825	275/274			A>G
chr11	34995171	stop_lost	HIGH	PDHX	ENSG00000110435.12	transcript	ENST00000526309.1	protein_coding	5/5	c.566A>G	p.Ter189Trpext*?	568/574	566/567	189/188		WARNING_TRANSCRIPT_NO_START_CODON	A>G
chr11	34995171	stop_lost	HIGH	PDHX	ENSG00000110435.12	transcript	ENST00000448838.7	protein_coding	11/11	c.1460A>G	p.Ter487Trpext*?	1702/2653	1460/1461	487/486			A>G
chr11	44619119	missense_variant	MODERATE	CD82	ENSG00000085117.12	transcript	ENST00000227155.9	protein_coding	10/10	c.797A>G	p.Lys266Arg	973/2212	797/804	266/267			A>G
chr11	44619119	missense_variant	MODERATE	CD82	ENSG00000085117.12	transcript	ENST00000524750.1	protein_coding	2/2	c.167A>G	p.Lys56Arg	167/757	167/174	56/57		WARNING_TRANSCRIPT_NO_START_CODON	A>G
chr11	44619119	missense_variant	MODERATE	CD82	ENSG00000085117.12	transcript	ENST00000342935.7	protein_coding	9/9	c.722A>G	p.Lys241Arg	960/967	722/729	241/242			A>G
chr11	44619709	splice_region_variant	LOW	CD82	ENSG00000085117.12	transcript	ENST00000524750.1	protein_coding	2/2	c.*583A>G						WARNING_TRANSCRIPT_NO_START_CODON	A>G
chr11	46616068	missense_variant	MODERATE	HARBI1	ENSG00000180423.4	transcript	ENST00000326737.3	protein_coding	2/3	c.170T>C	p.Leu57Pro	418/1967	170/1050	57/349			T>C
chr11	46616068	missense_variant	MODERATE	HARBI1	ENSG00000180423.4	transcript	ENST00000529192.1	protein_coding	2/2	c.170T>C	p.Leu57Pro	661/717	170/226	57/74		WARNING_TRANSCRIPT_INCOMPLETE	T>C
chr11	46695698	missense_variant	MODERATE	ARHGAP1	ENSG00000175220.12	transcript	ENST00000311956.9	protein_coding	3/13	c.191A>G	p.Tyr64Cys	309/3395	191/1320	64/439			A>G
chr11	46695698	missense_variant	MODERATE	ARHGAP1	ENSG00000175220.12	transcript	ENST00000528837.5	protein_coding	2/11	c.182A>G	p.Tyr61Cys	183/1000	182/999	61/332		WARNING_TRANSCRIPT_NO_START_CODON	A>G
chr11	46695698	missense_variant	MODERATE	ARHGAP1	ENSG00000175220.12	transcript	ENST00000525488.1	protein_coding	3/7	c.191A>G	p.Tyr64Cys	504/890	191/577	64/191		WARNING_TRANSCRIPT_INCOMPLETE	A>G
chr11	46705435	missense_variant	MODERATE	ZNF408	ENSG00000175213.3	transcript	ENST00000311764.3	protein_coding	5/5	c.1735T>C	p.Phe579Leu	1752/2229	1735/2163	579/720			T>C
chr11	47168588	splice_acceptor_variant&intron_variant	HIGH	AC090589.3	ENSG00000270060.1	transcript	ENST00000524412.1	pseudogene	1/1	n.269-2A>G							A>G
chr11	47168589	splice_region_variant&intron_variant	LOW	AC090589.3	ENSG00000270060.1	transcript	ENST00000524412.1	pseudogene	1/1	n.269-3A>G							A>G
chr11	47233473	splice_region_variant&non_coding_transcript_exon_variant	LOW	DDB2	ENSG00000134574.11	transcript	ENST00000617847.4	nonsense_mediated_decay	3/10	n.*243A>G							A>G
chr11	47237615	splice_region_variant&intron_variant	LOW	DDB2	ENSG00000134574.11	transcript	ENST00000620515.1	pseudogene	2/3	n.190-4T>C							T>C
chr11	47237615	splice_region_variant&intron_variant	LOW	DDB2	ENSG00000134574.11	transcript	ENST00000617847.4	nonsense_mediated_decay	6/9	n.*666-4T>C							T>C
chr11	47237716	splice_region_variant&intron_variant	LOW	DDB2	ENSG00000134574.11	transcript	ENST00000620515.1	pseudogene	3/3	n.283+4T>C							T>C
chr11	47237716	splice_region_variant&intron_variant	LOW	DDB2	ENSG00000134574.11	transcript	ENST00000617847.4	nonsense_mediated_decay	7/9	n.*759+4T>C							T>C
chr11	47418890	missense_variant	MODERATE	PSMC3	ENSG00000165916.8	transcript	ENST00000298852.7	protein_coding	12/12	c.1265A>G	p.Glu422Gly	1423/1544	1265/1320	422/439			A>G
chr11	47418890	missense_variant	MODERATE	PSMC3	ENSG00000165916.8	transcript	ENST00000602866.5	protein_coding	12/12	c.1217A>G	p.Glu406Gly	1252/1373	1217/1272	406/423			A>G
chr11	47418890	missense_variant	MODERATE	PSMC3	ENSG00000165916.8	transcript	ENST00000619920.4	protein_coding	12/12	c.1265A>G	p.Glu422Gly	1459/1580	1265/1320	422/439			A>G
chr11	47418890	missense_variant	MODERATE	PSMC3	ENSG00000165916.8	transcript	ENST00000530912.5	protein_coding	11/11	c.1139A>G	p.Glu380Gly	1302/1390	1139/1194	380/397			A>G
chr11	47420348	missense_variant	MODERATE	PSMC3	ENSG00000165916.8	transcript	ENST00000298852.7	protein_coding	10/12	c.1043T>C	p.Leu348Pro	1201/1544	1043/1320	348/439			T>C
chr11	47420348	missense_variant	MODERATE	PSMC3	ENSG00000165916.8	transcript	ENST00000602866.5	protein_coding	10/12	c.995T>C	p.Leu332Pro	1030/1373	995/1272	332/423			T>C
chr11	47420348	missense_variant	MODERATE	PSMC3	ENSG00000165916.8	transcript	ENST00000619920.4	protein_coding	10/12	c.1043T>C	p.Leu348Pro	1237/1580	1043/1320	348/439			T>C
chr11	47420348	missense_variant	MODERATE	PSMC3	ENSG00000165916.8	transcript	ENST00000524447.6	protein_coding	10/10	c.926T>C	p.Leu309Pro	926/935	926/935	309/310		WARNING_TRANSCRIPT_INCOMPLETE	T>C
chr11	47420348	missense_variant	MODERATE	PSMC3	ENSG00000165916.8	transcript	ENST00000530912.5	protein_coding	9/11	c.917T>C	p.Leu306Pro	1080/1390	917/1194	306/397			T>C
chr11	47472252	missense_variant	MODERATE	CELF1	ENSG00000149187.18	transcript	ENST00000310513.10	protein_coding	13/14	c.1427A>G	p.Lys476Arg	1563/4583	1427/1449	476/482			A>G
chr11	47472252	missense_variant	MODERATE	CELF1	ENSG00000149187.18	transcript	ENST00000358597.7	protein_coding	12/13	c.1439A>G	p.Lys480Arg	1439/2108	1439/1461	480/486			A>G
chr11	47472252	missense_variant	MODERATE	CELF1	ENSG00000149187.18	transcript	ENST00000395292.6	protein_coding	13/14	c.1430A>G	p.Lys477Arg	1631/2191	1430/1452	477/483			A>G
chr11	47472252	missense_variant	MODERATE	CELF1	ENSG00000149187.18	transcript	ENST00000361904.7	protein_coding	12/13	c.1430A>G	p.Lys477Arg	1441/1580	1430/1452	477/483			A>G
chr11	47472252	missense_variant	MODERATE	CELF1	ENSG00000149187.18	transcript	ENST00000532048.5	protein_coding	15/16	c.1517A>G	p.Lys506Arg	2411/3044	1517/1539	506/512			A>G
chr11	47472252	missense_variant	MODERATE	CELF1	ENSG00000149187.18	transcript	ENST00000531165.5	protein_coding	15/16	c.1523A>G	p.Lys508Arg	1802/3650	1523/1545	508/514			A>G
chr11	47472252	missense_variant	MODERATE	CELF1	ENSG00000149187.18	transcript	ENST00000395290.6	protein_coding	12/13	c.1436A>G	p.Lys479Arg	1446/7666	1436/1458	479/485			A>G
chr11	47571618	missense_variant	MODERATE	PTPMT1	ENSG00000110536.14	transcript	ENST00000326674.10	protein_coding	4/4	c.595T>C	p.Ser199Pro	619/2462	595/606	199/201			T>C
chr11	47571618	missense_variant	MODERATE	PTPMT1	ENSG00000110536.14	transcript	ENST00000326656.12	protein_coding	3/3	c.403T>C	p.Ser135Pro	427/928	403/414	135/137			T>C
chr11	47767123	missense_variant	MODERATE	FNBP4	ENSG00000109920.13	transcript	ENST00000263773.10	protein_coding	1/17	c.166A>G	p.Thr56Ala	219/4035	166/3054	56/1017			A>G
chr11	47767123	missense_variant	MODERATE	FNBP4	ENSG00000109920.13	transcript	ENST00000540172.2	protein_coding	1/3	c.166A>G	p.Thr56Ala	319/582	166/429	56/142		WARNING_TRANSCRIPT_NO_STOP_CODON	A>G
chr11	61356016	splice_region_variant&non_coding_transcript_exon_variant	LOW	CYB561A3	ENSG00000162144.9	transcript	ENST00000538263.5	pseudogene	4/5	n.476A>G							A>G
chr11	61791464	splice_region_variant	LOW	TMEM258	ENSG00000134825.16	transcript	ENST00000543510.1	protein_coding	1/4	c.-14A>G							A>G
chr11	61802009	splice_region_variant	LOW	FADS1	ENSG00000149485.19	transcript	ENST00000536991.5	protein_coding	6/6	c.*402A>G							A>G
chr11	62616238	splice_acceptor_variant&intron_variant	HIGH	B3GAT3	ENSG00000149541.10	transcript	ENST00000531383.5	protein_coding	4/4	c.910-2A>G							A>G
chr11	62616238	splice_region_variant&synonymous_variant	LOW	B3GAT3	ENSG00000149541.10	transcript	ENST00000534026.5	protein_coding	5/5	c.912A>G	p.Thr304Thr	949/1120	912/948	304/315			A>G
chr11	62640068	splice_acceptor_variant&intron_variant	HIGH	GANAB	ENSG00000089597.18	transcript	ENST00000534419.1	pseudogene	1/5	n.57-2A>G							A>G
chr11	62640068	splice_region_variant	LOW	GANAB	ENSG00000089597.18	transcript	ENST00000648273.1	protein_coding	2/25	c.-392A>G							A>G
chr11	62640071	splice_acceptor_variant&intron_variant	HIGH	GANAB	ENSG00000089597.18	transcript	ENST00000648273.1	protein_coding	1/24	c.-393-2A>G							A>G
chr11	62640071	splice_region_variant&intron_variant	LOW	GANAB	ENSG00000089597.18	transcript	ENST00000534419.1	pseudogene	1/5	n.57-5A>G							A>G
chr11	62748690	splice_acceptor_variant&intron_variant	HIGH	ZBTB3	ENSG00000185670.8	transcript	ENST00000530112.2	nonsense_mediated_decay	1/1	n.*111-2A>G							A>G
chr11	62752289	missense_variant	MODERATE	ZBTB3	ENSG00000185670.8	transcript	ENST00000394807.4	protein_coding	2/2	c.1526A>G	p.Tyr509Cys	1624/2950	1526/1725	509/574			A>G
chr11	62870769	missense_variant	MODERATE	SLC3A2	ENSG00000168003.16	transcript	ENST00000377890.6	protein_coding	2/12	c.137A>G	p.Gln46Arg	305/2161	137/1893	46/630			A>G
chr11	62871668	splice_region_variant&synonymous_variant	LOW	SLC3A2	ENSG00000168003.16	transcript	ENST00000377890.6	protein_coding	3/12	c.297A>G	p.Thr99Thr	465/2161	297/1893	99/630			A>G
chr11	62871668	splice_region_variant&synonymous_variant	LOW	SLC3A2	ENSG00000168003.16	transcript	ENST00000377891.6	protein_coding	2/12	c.204A>G	p.Thr68Thr	363/2222	204/1896	68/631			A>G
chr11	62871668	splice_region_variant&synonymous_variant	LOW	SLC3A2	ENSG00000168003.16	transcript	ENST00000538084.1	protein_coding	2/5	c.114A>G	p.Thr38Thr	116/741	114/739	38/245		WARNING_TRANSCRIPT_INCOMPLETE	A>G
chr11	62871668	splice_region_variant&synonymous_variant	LOW	SLC3A2	ENSG00000168003.16	transcript	ENST00000535296.5	protein_coding	2/11	c.204A>G	p.Thr68Thr	306/2084	204/1800	68/599			A>G
chr11	62876785	splice_acceptor_variant&intron_variant	HIGH	SLC3A2	ENSG00000168003.16	transcript	ENST00000538084.1	protein_coding	2/4	c.116-2A>G						WARNING_TRANSCRIPT_INCOMPLETE	A>G
chr11	62876785	splice_region_variant&synonymous_variant	LOW	SLC3A2	ENSG00000168003.16	transcript	ENST00000377891.6	protein_coding	3/12	c.207A>G	p.Val69Val	366/2222	207/1896	69/631			A>G
chr11	62876789	missense_variant	MODERATE	SLC3A2	ENSG00000168003.16	transcript	ENST00000377891.6	protein_coding	3/12	c.211A>G	p.Thr71Ala	370/2222	211/1896	71/631			A>G
chr11	62876789	missense_variant&splice_region_variant	MODERATE	SLC3A2	ENSG00000168003.16	transcript	ENST00000538084.1	protein_coding	3/5	c.118A>G	p.Thr40Ala	120/741	118/739	40/245		WARNING_TRANSCRIPT_INCOMPLETE	A>G
chr11	62876799	missense_variant	MODERATE	SLC3A2	ENSG00000168003.16	transcript	ENST00000377891.6	protein_coding	3/12	c.221A>G	p.His74Arg	380/2222	221/1896	74/631			A>G
chr11	62876799	missense_variant	MODERATE	SLC3A2	ENSG00000168003.16	transcript	ENST00000538084.1	protein_coding	3/5	c.128A>G	p.His43Arg	130/741	128/739	43/245		WARNING_TRANSCRIPT_INCOMPLETE	A>G
chr11	63643420	missense_variant	MODERATE	ATL3	ENSG00000184743.13	transcript	ENST00000398868.8	protein_coding	8/13	c.787T>C	p.Phe263Leu	828/6899	787/1626	263/541			T>C
chr11	63643420	missense_variant	MODERATE	ATL3	ENSG00000184743.13	transcript	ENST00000538786.1	protein_coding	8/13	c.733T>C	p.Phe245Leu	1015/1920	733/1572	245/523			T>C
chr11	63818357	missense_variant	MODERATE	SPINDOC	ENSG00000168005.9	transcript	ENST00000294244.9	protein_coding	3/6	c.599A>G	p.Glu200Gly	830/1954	599/1146	200/381			A>G
chr11	65108868	missense_variant	MODERATE	VPS51	ENSG00000149823.9	transcript	ENST00000279281.8	protein_coding	5/10	c.1397T>C	p.Leu466Pro	1434/2661	1397/2349	466/782			T>C
chr11	65109868	missense_variant	MODERATE	VPS51	ENSG00000149823.9	transcript	ENST00000279281.8	protein_coding	7/10	c.1823A>G	p.Asn608Ser	1860/2661	1823/2349	608/782			A>G
chr11	65109868	missense_variant	MODERATE	VPS51	ENSG00000149823.9	transcript	ENST00000526856.5	protein_coding	2/4	c.314A>G	p.Asn105Ser	316/691	314/597	105/198		WARNING_TRANSCRIPT_NO_START_CODON	A>G
chr11	65116947	missense_variant	MODERATE	ZNHIT2	ENSG00000174276.7	transcript	ENST00000528598.1	protein_coding	2/2	c.212T>C	p.Leu71Pro	232/579	212/559	71/185		WARNING_TRANSCRIPT_INCOMPLETE	T>C
chr11	65116947	missense_variant	MODERATE	ZNHIT2	ENSG00000174276.7	transcript	ENST00000310597.6	protein_coding	1/1	c.707T>C	p.Leu236Pro	755/1299	707/1212	236/403			T>C
chr11	65126300	splice_region_variant&non_coding_transcript_exon_variant	LOW	MRPL49	ENSG00000149792.9	transcript	ENST00000528529.1	pseudogene	3/3	n.750A>G							A>G
chr11	65557711	splice_region_variant	LOW	LTBP3	ENSG00000168056.16	transcript	ENST00000530866.5	protein_coding	2/28	c.-19T>C						WARNING_TRANSCRIPT_INCOMPLETE	T>C
chr11	65794667	missense_variant	MODERATE	OVOL1	ENSG00000172818.10	transcript	ENST00000335987.8	protein_coding	3/4	c.448T>C	p.Tyr150His	759/2988	448/804	150/267			T>C
chr11	65794667	missense_variant	MODERATE	OVOL1	ENSG00000172818.10	transcript	ENST00000532448.1	protein_coding	2/3	c.262T>C	p.Tyr88His	670/1774	262/618	88/205			T>C
chr11	65795312	missense_variant	MODERATE	OVOL1	ENSG00000172818.10	transcript	ENST00000335987.8	protein_coding	4/4	c.775T>C	p.Ser259Pro	1086/2988	775/804	259/267			T>C
chr11	65795312	missense_variant	MODERATE	OVOL1	ENSG00000172818.10	transcript	ENST00000532448.1	protein_coding	3/3	c.589T>C	p.Ser197Pro	997/1774	589/618	197/205			T>C
chr11	66341611	missense_variant	MODERATE	BRMS1	ENSG00000174744.14	transcript	ENST00000359957.8	protein_coding	3/10	c.152A>G	p.Glu51Gly	292/1424	152/741	51/246			A>G
chr11	66341611	missense_variant	MODERATE	BRMS1	ENSG00000174744.14	transcript	ENST00000530756.1	protein_coding	3/9	c.152A>G	p.Glu51Gly	382/963	152/733	51/243		WARNING_TRANSCRIPT_INCOMPLETE	A>G
chr11	66341611	missense_variant	MODERATE	BRMS1	ENSG00000174744.14	transcript	ENST00000524699.5	protein_coding	2/8	c.38A>G	p.Glu13Gly	39/1131	38/801	13/266		WARNING_TRANSCRIPT_NO_START_CODON	A>G
chr11	66341611	missense_variant	MODERATE	BRMS1	ENSG00000174744.14	transcript	ENST00000425825.6	protein_coding	3/10	c.152A>G	p.Glu51Gly	307/1363	152/873	51/290			A>G
chr11	66358328	splice_region_variant&intron_variant	LOW	AP001107.9	ENSG00000255468.7	transcript	ENST00000580881.1	pseudogene	4/4	n.482+6T>C							T>C
chr11	66649776	stop_lost	HIGH	RBM4	ENSG00000173933.20	transcript	ENST00000506523.6	protein_coding	3/3	c.453A>G	p.Ter151Trpext*?	500/654	453/453	151/150			A>G
chr11	66676663	splice_region_variant&intron_variant	LOW	RBM4B	ENSG00000173914.12	transcript	ENST00000310046.9	protein_coding	2/3	c.412+5A>G							A>G
chr11	66676663	splice_region_variant&intron_variant	LOW	RBM4B	ENSG00000173914.12	transcript	ENST00000525754.5	protein_coding	1/2	c.412+5A>G							A>G
chr11	66676663	splice_region_variant&intron_variant	LOW	RBM4B	ENSG00000173914.12	transcript	ENST00000531969.5	protein_coding	2/2	c.412+5A>G							A>G
chr11	66676663	splice_region_variant&intron_variant	LOW	RBM4B	ENSG00000173914.12	transcript	ENST00000524637.1	protein_coding	2/3	c.412+5A>G							A>G
chr11	66756376	missense_variant	MODERATE	C11orf80	ENSG00000173715.16	transcript	ENST00000525908.6	protein_coding	3/17	c.193A>G	p.Arg65Gly	347/2135	193/1887	65/628			A>G
chr11	66756376	missense_variant	MODERATE	C11orf80	ENSG00000173715.16	transcript	ENST00000360962.9	protein_coding	3/17	c.340A>G	p.Arg114Gly	340/2034	340/2034	114/677			A>G
chr11	66756407	missense_variant	MODERATE	C11orf80	ENSG00000173715.16	transcript	ENST00000525908.6	protein_coding	3/17	c.224A>G	p.His75Arg	378/2135	224/1887	75/628			A>G
chr11	66756407	missense_variant	MODERATE	C11orf80	ENSG00000173715.16	transcript	ENST00000360962.9	protein_coding	3/17	c.371A>G	p.His124Arg	371/2034	371/2034	124/677			A>G
chr11	66756413	missense_variant	MODERATE	C11orf80	ENSG00000173715.16	transcript	ENST00000525908.6	protein_coding	3/17	c.230A>G	p.Asn77Ser	384/2135	230/1887	77/628			A>G
chr11	66756413	missense_variant	MODERATE	C11orf80	ENSG00000173715.16	transcript	ENST00000360962.9	protein_coding	3/17	c.377A>G	p.Asn126Ser	377/2034	377/2034	126/677			A>G
chr11	66756433	missense_variant	MODERATE	C11orf80	ENSG00000173715.16	transcript	ENST00000525908.6	protein_coding	3/17	c.250A>G	p.Ser84Gly	404/2135	250/1887	84/628			A>G
chr11	66756433	missense_variant	MODERATE	C11orf80	ENSG00000173715.16	transcript	ENST00000360962.9	protein_coding	3/17	c.397A>G	p.Ser133Gly	397/2034	397/2034	133/677			A>G
chr11	66756472	missense_variant	MODERATE	C11orf80	ENSG00000173715.16	transcript	ENST00000525908.6	protein_coding	3/17	c.289A>G	p.Thr97Ala	443/2135	289/1887	97/628			A>G
chr11	66756472	missense_variant	MODERATE	C11orf80	ENSG00000173715.16	transcript	ENST00000360962.9	protein_coding	3/17	c.436A>G	p.Thr146Ala	436/2034	436/2034	146/677			A>G
chr11	66846052	missense_variant	MODERATE	RCE1	ENSG00000173653.8	transcript	ENST00000309657.8	protein_coding	8/8	c.947T>C	p.Leu316Pro	962/1462	947/990	316/329			T>C
chr11	66846052	missense_variant	MODERATE	RCE1	ENSG00000173653.8	transcript	ENST00000524506.5	protein_coding	7/7	c.884T>C	p.Leu295Pro	903/1379	884/927	295/308			T>C
chr11	66846052	missense_variant	MODERATE	RCE1	ENSG00000173653.8	transcript	ENST00000525356.1	protein_coding	7/7	c.578T>C	p.Leu193Pro	794/1270	578/621	193/206			T>C
chr11	67250548	missense_variant	MODERATE	KDM2A	ENSG00000173120.15	transcript	ENST00000529006.7	protein_coding	17/21	c.2518T>C	p.Cys840Arg	3388/7386	2518/3489	840/1162			T>C
chr11	67250548	missense_variant	MODERATE	KDM2A	ENSG00000173120.15	transcript	ENST00000308783.9	protein_coding	17/21	c.2467T>C	p.Cys823Arg	2688/3666	2467/3438	823/1145			T>C
chr11	67250548	missense_variant	MODERATE	KDM2A	ENSG00000173120.15	transcript	ENST00000530342.2	protein_coding	6/10	c.1201T>C	p.Cys401Arg	1362/3651	1201/2172	401/723			T>C
chr11	68263767	start_lost	HIGH	C11orf24	ENSG00000171067.11	transcript	ENST00000304271.11	protein_coding	3/4	c.1A>G	p.Met1?	415/2071	1/1350	1/449			A>G
chr11	68263767	start_lost	HIGH	C11orf24	ENSG00000171067.11	transcript	ENST00000527280.1	protein_coding	3/3	c.1A>G	p.Met1?	458/533	1/76	1/24		WARNING_TRANSCRIPT_INCOMPLETE	A>G
chr11	68263767	start_lost	HIGH	C11orf24	ENSG00000171067.11	transcript	ENST00000533310.5	protein_coding	3/5	c.1A>G	p.Met1?	600/980	1/345	1/114			A>G
chr11	68613113	missense_variant	MODERATE	PPP6R3	ENSG00000110075.14	transcript	ENST00000393801.7	protein_coding	25/25	c.2636T>C	p.Val879Ala	2851/5069	2636/2640	879/879			T>C
chr11	68613113	missense_variant	MODERATE	PPP6R3	ENSG00000110075.14	transcript	ENST00000393800.6	protein_coding	24/24	c.2618T>C	p.Val873Ala	2872/5093	2618/2622	873/873			T>C
chr11	68613113	missense_variant	MODERATE	PPP6R3	ENSG00000110075.14	transcript	ENST00000524845.5	protein_coding	23/23	c.2531T>C	p.Val844Ala	2767/2771	2531/2535	844/844			T>C
chr11	68613113	missense_variant	MODERATE	PPP6R3	ENSG00000110075.14	transcript	ENST00000524904.5	protein_coding	24/24	c.2600T>C	p.Val867Ala	2830/4292	2600/2604	867/867			T>C
chr11	68613113	missense_variant	MODERATE	PPP6R3	ENSG00000110075.14	transcript	ENST00000265636.9	protein_coding	23/23	c.2378T>C	p.Val793Ala	2655/4794	2378/2382	793/793			T>C
chr11	68613113	missense_variant	MODERATE	PPP6R3	ENSG00000110075.14	transcript	ENST00000534534.5	protein_coding	19/19	c.1922T>C	p.Val641Ala	2199/2968	1922/1926	641/641			T>C
chr11	68613113	missense_variant	MODERATE	PPP6R3	ENSG00000110075.14	transcript	ENST00000534190.5	protein_coding	16/16	c.1739T>C	p.Val580Ala	1739/1980	1739/1743	580/580		WARNING_TRANSCRIPT_NO_START_CODON	T>C
chr11	68613113	missense_variant	MODERATE	PPP6R3	ENSG00000110075.14	transcript	ENST00000530734.1	protein_coding	2/2	c.149T>C	p.Val50Ala	151/576	149/153	50/50		WARNING_TRANSCRIPT_NO_START_CODON	T>C
chr11	68613113	missense_variant	MODERATE	PPP6R3	ENSG00000110075.14	transcript	ENST00000265637.8	protein_coding	22/22	c.2480T>C	p.Val827Ala	2562/4783	2480/2484	827/827			T>C
chr11	68613113	missense_variant	MODERATE	PPP6R3	ENSG00000110075.14	transcript	ENST00000527403.6	protein_coding	22/22	c.2513T>C	p.Val838Ala	2665/4862	2513/2517	838/838			T>C
chr11	68613122	splice_region_variant&non_coding_transcript_exon_variant	LOW	PPP6R3	ENSG00000110075.14	transcript	ENST00000526593.1	nonsense_mediated_decay	5/5	n.*239T>C							T>C
chr11	68926370	splice_region_variant&intron_variant	LOW	IGHMBP2	ENSG00000132740.8	transcript	ENST00000568742.1	pseudogene	1/3	n.170+5A>G							A>G
chr11	68926371	splice_region_variant&intron_variant	LOW	IGHMBP2	ENSG00000132740.8	transcript	ENST00000568742.1	pseudogene	1/3	n.170+6A>G							A>G
chr11	72289849	splice_region_variant&intron_variant	LOW	AP000593.4	ENSG00000285864.1	transcript	ENST00000650022.1	pseudogene	1/1	n.44-5T>C							T>C
chr11	72290687	splice_region_variant&non_coding_transcript_exon_variant	LOW	AP000593.4	ENSG00000285864.1	transcript	ENST00000650022.1	pseudogene	2/2	n.877T>C							T>C
chr11	74835898	missense_variant	MODERATE	RNF169	ENSG00000166439.6	transcript	ENST00000299563.5	protein_coding	6/6	c.1295A>G	p.Lys432Arg	1327/7842	1295/2127	432/708			A>G
chr11	74963671	missense_variant	MODERATE	SPCS2	ENSG00000118363.12	transcript	ENST00000532972.5	protein_coding	2/6	c.191A>G	p.Lys64Arg	212/839	191/774	64/257			A>G
chr11	76403705	missense_variant	MODERATE	GVQW3	ENSG00000179240.11	transcript	ENST00000321844.6	protein_coding	2/2	c.428T>C	p.Val143Ala	932/5363	428/765	143/254			T>C
chr11	76403705	missense_variant	MODERATE	GVQW3	ENSG00000179240.11	transcript	ENST00000529331.1	protein_coding	2/2	c.511T>C	p.Ser171Pro	535/700	511/564	171/187			T>C
chr11	76403736	missense_variant	MODERATE	GVQW3	ENSG00000179240.11	transcript	ENST00000529331.1	protein_coding	2/2	c.542A>G	p.Lys181Arg	566/700	542/564	181/187			A>G
chr11	77855345	missense_variant&splice_region_variant	MODERATE	AAMDC	ENSG00000087884.14	transcript	ENST00000533193.5	protein_coding	3/5	c.133A>G	p.Ser45Gly	193/606	133/507	45/168			A>G
chr11	77855355	missense_variant	MODERATE	AAMDC	ENSG00000087884.14	transcript	ENST00000533193.5	protein_coding	3/5	c.143T>C	p.Leu48Pro	203/606	143/507	48/168			T>C
chr11	78219406	missense_variant	MODERATE	GAB2	ENSG00000033327.13	transcript	ENST00000361507.5	protein_coding	10/10	c.1897T>C	p.Ser633Pro	1997/6110	1897/2031	633/676			T>C
chr11	78219406	missense_variant	MODERATE	GAB2	ENSG00000033327.13	transcript	ENST00000340149.6	protein_coding	10/10	c.1783T>C	p.Ser595Pro	1943/6052	1783/1917	595/638			T>C
chr11	78388154	splice_region_variant&non_coding_transcript_exon_variant	LOW	AP003086.2	ENSG00000254649.1	transcript	ENST00000527030.1	pseudogene	1/2	n.94T>C							T>C
chr11	82913331	5_prime_UTR_premature_start_codon_gain_variant	LOW	DDIAS	ENSG00000165490.13	transcript	ENST00000533655.6	protein_coding	2/6	c.-72A>G							A>G
chr11	82913331	5_prime_UTR_premature_start_codon_gain_variant	LOW	DDIAS	ENSG00000165490.13	transcript	ENST00000528759.5	protein_coding	2/4	c.-72A>G							A>G
chr11	82913331	5_prime_UTR_premature_start_codon_gain_variant	LOW	DDIAS	ENSG00000165490.13	transcript	ENST00000525361.5	protein_coding	2/8	c.-286A>G							A>G
chr11	82913331	5_prime_UTR_premature_start_codon_gain_variant	LOW	DDIAS	ENSG00000165490.13	transcript	ENST00000525388.5	protein_coding	2/5	c.-72A>G							A>G
chr11	82913331	5_prime_UTR_premature_start_codon_gain_variant	LOW	DDIAS	ENSG00000165490.13	transcript	ENST00000524921.5	protein_coding	2/5	c.-72A>G							A>G
chr11	82913331	5_prime_UTR_premature_start_codon_gain_variant	LOW	DDIAS	ENSG00000165490.13	transcript	ENST00000528262.5	protein_coding	2/5	c.-72A>G						WARNING_TRANSCRIPT_INCOMPLETE	A>G
chr11	82913331	5_prime_UTR_premature_start_codon_gain_variant	LOW	DDIAS	ENSG00000165490.13	transcript	ENST00000532277.5	protein_coding	3/5	c.-72A>G						WARNING_TRANSCRIPT_INCOMPLETE	A>G
chr11	82913331	5_prime_UTR_premature_start_codon_gain_variant	LOW	DDIAS	ENSG00000165490.13	transcript	ENST00000532764.5	protein_coding	2/8	c.-56A>G						WARNING_TRANSCRIPT_INCOMPLETE	A>G
chr11	82932164	missense_variant	MODERATE	DDIAS	ENSG00000165490.13	transcript	ENST00000329143.4	protein_coding	4/4	c.826T>C	p.Ser276Pro	876/3367	826/2997	276/998			T>C
chr11	82932164	missense_variant	MODERATE	DDIAS	ENSG00000165490.13	transcript	ENST00000533655.6	protein_coding	6/6	c.826T>C	p.Ser276Pro	1029/3524	826/2997	276/998			T>C
chr11	83261317	splice_region_variant	LOW	CCDC90B	ENSG00000137500.9	transcript	ENST00000455220.6	protein_coding	9/9	c.*594A>G							A>G
chr11	85726837	missense_variant	MODERATE	SYTL2	ENSG00000137501.17	transcript	ENST00000634661.1	protein_coding	7/18	c.2521A>G	p.Ser841Gly	2521/6672	2521/6672	841/2223			A>G
chr11	93687658	missense_variant	MODERATE	CEP295	ENSG00000166004.15	transcript	ENST00000325212.11	protein_coding	10/30	c.1129A>G	p.Lys377Glu	1248/8014	1129/7806	377/2601			A>G
chr11	93687781	missense_variant	MODERATE	CEP295	ENSG00000166004.15	transcript	ENST00000325212.11	protein_coding	10/30	c.1252A>G	p.Ser418Gly	1371/8014	1252/7806	418/2601			A>G
chr11	93734963	splice_region_variant&non_coding_transcript_exon_variant	LOW	TAF1D	ENSG00000166012.17	transcript	ENST00000546088.5	pseudogene	1/9	n.1213A>G							A>G
chr11	93734963	splice_region_variant&non_coding_transcript_exon_variant	LOW	TAF1D	ENSG00000166012.17	transcript	ENST00000530089.6	pseudogene	1/6	n.1195A>G							A>G
chr11	94306708	missense_variant	MODERATE	IZUMO1R	ENSG00000183560.9	transcript	ENST00000328458.5	protein_coding	2/4	c.334A>G	p.Ser112Gly	379/798	334/753	112/250			A>G
chr11	94306708	splice_region_variant&intron_variant	LOW	IZUMO1R	ENSG00000183560.9	transcript	ENST00000440961.6	protein_coding	2/3	c.327+7A>G							A>G
chr11	94307427	missense_variant	MODERATE	IZUMO1R	ENSG00000183560.9	transcript	ENST00000328458.5	protein_coding	4/4	c.488A>G	p.Lys163Arg	533/798	488/753	163/250			A>G
chr11	94307427	missense_variant	MODERATE	IZUMO1R	ENSG00000183560.9	transcript	ENST00000440961.6	protein_coding	4/4	c.467A>G	p.Lys156Arg	511/805	467/732	156/243			A>G
chr11	95067893	missense_variant	MODERATE	SRSF8	ENSG00000263465.4	transcript	ENST00000587424.2	protein_coding	1/1	c.667A>G	p.Thr223Ala	697/4028	667/849	223/282			A>G
chr11	105933968	missense_variant&splice_region_variant	MODERATE	GRIA4	ENSG00000152578.13	transcript	ENST00000525187.5	protein_coding	13/16	c.2293A>G	p.Arg765Gly	2293/2822	2293/2655	765/884			A>G
chr11	105933968	missense_variant&splice_region_variant	MODERATE	GRIA4	ENSG00000152578.13	transcript	ENST00000530497.1	protein_coding	13/16	c.2293A>G	p.Arg765Gly	2293/5059	2293/2709	765/902			A>G
chr11	105933968	missense_variant&splice_region_variant	MODERATE	GRIA4	ENSG00000152578.13	transcript	ENST00000282499.10	protein_coding	14/17	c.2293A>G	p.Arg765Gly	2739/5506	2293/2709	765/902			A>G
chr11	105933968	missense_variant&splice_region_variant	MODERATE	GRIA4	ENSG00000152578.13	transcript	ENST00000393127.6	protein_coding	14/17	c.2293A>G	p.Arg765Gly	2739/5621	2293/2655	765/884			A>G
chr11	105933968	splice_region_variant&non_coding_transcript_exon_variant	LOW	GRIA4	ENSG00000152578.13	transcript	ENST00000525942.1	nonsense_mediated_decay	1/4	n.160A>G							A>G
chr11	105933968	splice_region_variant&non_coding_transcript_exon_variant	LOW	GRIA4	ENSG00000152578.13	transcript	ENST00000533094.1	pseudogene	1/5	n.27A>G							A>G
chr11	107429397	missense_variant	MODERATE	CWF19L2	ENSG00000152404.15	transcript	ENST00000282251.9	protein_coding	8/18	c.835A>G	p.Lys279Glu	863/3278	835/2685	279/894			A>G
chr11	108230916	splice_region_variant&intron_variant	LOW	ATM	ENSG00000149311.18	transcript	ENST00000638443.1	nonsense_mediated_decay	4/4	n.*1581+4A>G							A>G
chr11	108231481	splice_region_variant&intron_variant	LOW	ATM	ENSG00000149311.18	transcript	ENST00000638443.1	nonsense_mediated_decay	4/4	n.*1582-7A>G							A>G
chr11	108231593	splice_region_variant&non_coding_transcript_exon_variant	LOW	ATM	ENSG00000149311.18	transcript	ENST00000638443.1	nonsense_mediated_decay	5/5	n.*1687A>G							A>G
chr11	111798091	splice_region_variant&intron_variant	LOW	ALG9	ENSG00000086848.15	transcript	ENST00000525910.1	nonsense_mediated_decay	2/2	n.*77+3A>G							A>G
chr11	111798197	splice_acceptor_variant&intron_variant	HIGH	ALG9	ENSG00000086848.15	transcript	ENST00000525910.1	nonsense_mediated_decay	1/2	n.48-2A>G							A>G
chr11	111908784	missense_variant	MODERATE	CRYAB	ENSG00000109846.9	transcript	ENST00000526180.6	protein_coding	4/4	c.508A>G	p.Thr170Ala	816/977	508/528	170/175			A>G
chr11	111908784	missense_variant	MODERATE	CRYAB	ENSG00000109846.9	transcript	ENST00000525823.1	protein_coding	2/2	c.307A>G	p.Thr103Ala	751/915	307/327	103/108			A>G
chr11	111908784	missense_variant	MODERATE	CRYAB	ENSG00000109846.9	transcript	ENST00000616970.5	protein_coding	4/4	c.508A>G	p.Thr170Ala	781/941	508/528	170/175			A>G
chr11	111908784	missense_variant	MODERATE	CRYAB	ENSG00000109846.9	transcript	ENST00000527899.6	protein_coding	4/4	c.508A>G	p.Thr170Ala	949/1107	508/528	170/175			A>G
chr11	111908784	missense_variant	MODERATE	CRYAB	ENSG00000109846.9	transcript	ENST00000533280.6	protein_coding	3/3	c.307A>G	p.Thr103Ala	433/589	307/327	103/108			A>G
chr11	111908784	missense_variant	MODERATE	CRYAB	ENSG00000109846.9	transcript	ENST00000528961.6	protein_coding	3/3	c.307A>G	p.Thr103Ala	383/540	307/327	103/108			A>G
chr11	111908784	missense_variant	MODERATE	CRYAB	ENSG00000109846.9	transcript	ENST00000227251.7	protein_coding	4/4	c.508A>G	p.Thr170Ala	693/848	508/528	170/175			A>G
chr11	111908784	missense_variant	MODERATE	CRYAB	ENSG00000109846.9	transcript	ENST00000526167.5	protein_coding	3/3	c.307A>G	p.Thr103Ala	504/668	307/320	103/105		WARNING_TRANSCRIPT_INCOMPLETE	A>G
chr11	111908784	missense_variant	MODERATE	CRYAB	ENSG00000109846.9	transcript	ENST00000527950.5	protein_coding	4/4	c.508A>G	p.Thr170Ala	726/887	508/528	170/175			A>G
chr11	111908784	missense_variant	MODERATE	CRYAB	ENSG00000109846.9	transcript	ENST00000533475.6	protein_coding	4/4	c.508A>G	p.Thr170Ala	958/1117	508/528	170/175			A>G
chr11	111908784	missense_variant	MODERATE	CRYAB	ENSG00000109846.9	transcript	ENST00000533879.2	protein_coding	4/4	c.508A>G	p.Thr170Ala	898/1057	508/528	170/175			A>G
chr11	111908784	missense_variant	MODERATE	CRYAB	ENSG00000109846.9	transcript	ENST00000531198.5	protein_coding	5/5	c.508A>G	p.Thr170Ala	875/1013	508/528	170/175			A>G
chr11	111908784	missense_variant	MODERATE	CRYAB	ENSG00000109846.9	transcript	ENST00000650687.2	protein_coding	3/3	c.508A>G	p.Thr170Ala	554/774	508/528	170/175			A>G
chr11	111908784	missense_variant	MODERATE	CRYAB	ENSG00000109846.9	transcript	ENST00000651650.1	protein_coding	3/3	c.307A>G	p.Thr103Ala	464/623	307/327	103/108			A>G
chr11	111908784	missense_variant	MODERATE	CRYAB	ENSG00000109846.9	transcript	ENST00000651164.1	protein_coding	4/4	c.508A>G	p.Thr170Ala	677/836	508/528	170/175			A>G
chr11	111926117	missense_variant	MODERATE	C11orf52	ENSG00000149300.10	transcript	ENST00000278601.6	protein_coding	4/4	c.290T>C	p.Leu97Ser	350/1104	290/372	97/123			T>C
chr11	116775337	splice_region_variant&intron_variant	LOW	ZPR1	ENSG00000109917.11	transcript	ENST00000366405.2	pseudogene	1/1	n.375-4A>G							A>G
chr11	116835965	missense_variant	MODERATE	APOA1	ENSG00000118137.9	transcript	ENST00000236850.4	protein_coding	4/4	c.647A>G	p.Tyr216Cys	1013/1227	647/804	216/267			A>G
chr11	116835965	missense_variant	MODERATE	APOA1	ENSG00000118137.9	transcript	ENST00000375323.5	protein_coding	3/3	c.647A>G	p.Tyr216Cys	874/1088	647/804	216/267			A>G
chr11	116835965	missense_variant	MODERATE	APOA1	ENSG00000118137.9	transcript	ENST00000359492.6	protein_coding	4/4	c.647A>G	p.Tyr216Cys	718/932	647/804	216/267			A>G
chr11	116835965	missense_variant	MODERATE	APOA1	ENSG00000118137.9	transcript	ENST00000375329.6	protein_coding	2/2	c.581A>G	p.Tyr194Cys	713/927	581/738	194/245			A>G
chr11	116835965	missense_variant	MODERATE	APOA1	ENSG00000118137.9	transcript	ENST00000375320.5	protein_coding	4/4	c.647A>G	p.Tyr216Cys	726/940	647/804	216/267			A>G
chr11	116858578	missense_variant	MODERATE	SIK3	ENSG00000160584.16	transcript	ENST00000375300.6	protein_coding	20/24	c.2743T>C	p.Ser915Pro	2756/6207	2743/3966	915/1321			T>C
chr11	116858578	missense_variant	MODERATE	SIK3	ENSG00000160584.16	transcript	ENST00000445177.5	protein_coding	21/25	c.2866T>C	p.Ser956Pro	2867/6331	2866/4089	956/1362		WARNING_TRANSCRIPT_NO_START_CODON	T>C
chr11	117167491	missense_variant	MODERATE	PAFAH1B2	ENSG00000168092.14	transcript	ENST00000527958.6	protein_coding	6/6	c.482A>G	p.Lys161Arg	621/4175	482/690	161/229			A>G
chr11	117167491	missense_variant	MODERATE	PAFAH1B2	ENSG00000168092.14	transcript	ENST00000304808.10	protein_coding	3/3	c.320A>G	p.Lys107Arg	320/821	320/528	107/175		WARNING_TRANSCRIPT_NO_START_CODON	A>G
chr11	117292332	splice_region_variant&non_coding_transcript_exon_variant	LOW	BACE1-AS	ENSG00000278768.2	transcript	ENST00000614401.1	pseudogene	3/4	n.247A>G							A>G
chr11	118601322	missense_variant&splice_region_variant	MODERATE	ARCN1	ENSG00000095139.14	transcript	ENST00000614498.4	protein_coding	5/5	c.509A>G	p.Gln170Arg	633/2238	509/570	170/189			A>G
chr11	118601324	missense_variant&splice_region_variant	MODERATE	ARCN1	ENSG00000095139.14	transcript	ENST00000614498.4	protein_coding	5/5	c.511A>G	p.Ser171Gly	635/2238	511/570	171/189			A>G
chr11	118601336	missense_variant	MODERATE	ARCN1	ENSG00000095139.14	transcript	ENST00000614498.4	protein_coding	5/5	c.523A>G	p.Thr175Ala	647/2238	523/570	175/189			A>G
chr11	119308972	splice_region_variant&non_coding_transcript_exon_variant	LOW	MCAM	ENSG00000076706.17	transcript	ENST00000528533.5	retained_intron	14/14	n.3164A>G							A>G
chr11	119313445	missense_variant	MODERATE	CBL	ENSG00000110395.6	transcript	ENST00000637974.1	protein_coding	17/17	c.2549T>C	p.Leu850Pro	2549/3030	2549/2610	850/869		WARNING_TRANSCRIPT_NO_START_CODON	T>C
chr11	119395662	splice_region_variant&non_coding_transcript_exon_variant	LOW	USP2-AS1	ENSG00000245248.8	transcript	ENST00000577297.5	pseudogene	3/4	n.426A>G							A>G
chr11	121622210	missense_variant	MODERATE	SORL1	ENSG00000137642.13	transcript	ENST00000260197.12	protein_coding	45/48	c.6113A>G	p.His2038Arg	6131/10863	6113/6645	2038/2214			A>G
chr11	121622210	missense_variant	MODERATE	SORL1	ENSG00000137642.13	transcript	ENST00000525532.5	protein_coding	25/28	c.2945A>G	p.His982Arg	3183/3836	2945/3477	982/1158			A>G
chr11	121622210	missense_variant	MODERATE	SORL1	ENSG00000137642.13	transcript	ENST00000532694.5	protein_coding	22/25	c.2651A>G	p.His884Arg	3032/3692	2651/3183	884/1060			A>G
chr11	121622210	missense_variant	MODERATE	SORL1	ENSG00000137642.13	transcript	ENST00000534286.5	protein_coding	22/25	c.2843A>G	p.His948Arg	2854/3501	2843/3375	948/1124			A>G
chr11	121622210	missense_variant	MODERATE	SORL1	ENSG00000137642.13	transcript	ENST00000527934.1	protein_coding	16/19	c.1958A>G	p.His653Arg	2379/3032	1958/2490	653/829			A>G
chr11	124632186	missense_variant	MODERATE	TBRG1	ENSG00000154144.13	transcript	ENST00000441174.8	protein_coding	9/9	c.1184T>C	p.Leu395Pro	1404/5144	1184/1236	395/411			T>C
chr11	125656333	splice_region_variant&non_coding_transcript_exon_variant	LOW	CHEK1	ENSG00000149554.13	transcript	ENST00000524737.6	nonsense_mediated_decay	13/14	n.*155A>G							A>G
chr11	125656338	splice_region_variant&intron_variant	LOW	CHEK1	ENSG00000149554.13	transcript	ENST00000524737.6	nonsense_mediated_decay	13/13	n.*157+3A>G							A>G
chr11	125656339	splice_region_variant&intron_variant	LOW	CHEK1	ENSG00000149554.13	transcript	ENST00000524737.6	nonsense_mediated_decay	13/13	n.*157+4A>G							A>G
chr11	125675928	splice_region_variant	LOW	CHEK1	ENSG00000149554.13	transcript	ENST00000428830.6	protein_coding	14/14	c.*28A>G							A>G
chr11	125675928	splice_region_variant&non_coding_transcript_exon_variant	LOW	CHEK1	ENSG00000149554.13	transcript	ENST00000524737.6	nonsense_mediated_decay	14/14	n.*158A>G							A>G
chr11	125894206	missense_variant	MODERATE	PUS3	ENSG00000110060.9	transcript	ENST00000227474.8	protein_coding	4/4	c.1025A>G	p.Glu342Gly	1108/1829	1025/1446	342/481			A>G
chr11	125894206	missense_variant	MODERATE	PUS3	ENSG00000110060.9	transcript	ENST00000530811.5	protein_coding	3/3	c.1025A>G	p.Glu342Gly	1071/1792	1025/1446	342/481			A>G
chr11	125894206	missense_variant	MODERATE	PUS3	ENSG00000110060.9	transcript	ENST00000613398.4	protein_coding	3/3	c.401A>G	p.Glu134Gly	699/1419	401/822	134/273			A>G
chr11	130714148	splice_region_variant&non_coding_transcript_exon_variant	LOW	C11orf44	ENSG00000175728.4	transcript	ENST00000317019.2	pseudogene	3/3	n.343A>G							A>G
chr11	134168190	missense_variant	MODERATE	NCAPD3	ENSG00000151503.12	transcript	ENST00000534548.6	protein_coding	27/35	c.3379T>C	p.Phe1127Leu	3444/5061	3379/4497	1127/1498			T>C
chr11	134168190	missense_variant	MODERATE	NCAPD3	ENSG00000151503.12	transcript	ENST00000527944.1	protein_coding	1/3	c.94T>C	p.Phe32Leu	283/773	94/584	32/193		WARNING_TRANSCRIPT_INCOMPLETE	T>C
chr11	134168190	missense_variant	MODERATE	NCAPD3	ENSG00000151503.12	transcript	ENST00000530396.1	protein_coding	5/6	c.487T>C	p.Phe163Leu	1215/1521	487/793	163/263		WARNING_TRANSCRIPT_INCOMPLETE	T>C
chr12	866390	splice_region_variant&non_coding_transcript_exon_variant	LOW	AC004765.1	ENSG00000285704.1	transcript	ENST00000648642.1	pseudogene	2/2	n.59T>C							T>C
chr12	867083	splice_region_variant&non_coding_transcript_exon_variant	LOW	AC004765.1	ENSG00000285704.1	transcript	ENST00000648642.1	pseudogene	1/2	n.57A>G							A>G
chr12	885699	missense_variant	MODERATE	WNK1	ENSG00000060237.17	transcript	ENST00000530271.6	protein_coding	20/31	c.6134A>G	p.His2045Arg	6777/11804	6134/8502	2045/2833			A>G
chr12	885699	missense_variant	MODERATE	WNK1	ENSG00000060237.17	transcript	ENST00000315939.11	protein_coding	19/28	c.4895A>G	p.His1632Arg	5882/10796	4895/7149	1632/2382			A>G
chr12	885699	missense_variant	MODERATE	WNK1	ENSG00000060237.17	transcript	ENST00000535572.5	protein_coding	17/26	c.4154A>G	p.His1385Arg	5127/9886	4154/6405	1385/2134			A>G
chr12	885699	missense_variant	MODERATE	WNK1	ENSG00000060237.17	transcript	ENST00000340908.8	protein_coding	19/28	c.5651A>G	p.His1884Arg	6294/11208	5651/7905	1884/2634			A>G
chr12	885699	missense_variant	MODERATE	WNK1	ENSG00000060237.17	transcript	ENST00000537687.5	protein_coding	19/28	c.5675A>G	p.His1892Arg	6318/11232	5675/7929	1892/2642			A>G
chr12	1244545	splice_region_variant&non_coding_transcript_exon_variant	LOW	ERC1	ENSG00000082805.20	transcript	ENST00000536573.6	pseudogene	12/12	n.1421A>G							A>G
chr12	1592979	missense_variant	MODERATE	FBXL14	ENSG00000171823.7	transcript	ENST00000339235.4	protein_coding	1/2	c.1088T>C	p.Leu363Pro	1603/2527	1088/1257	363/418			T>C
chr12	2877926	splice_region_variant&intron_variant	LOW	RHNO1	ENSG00000171792.11	transcript	ENST00000366285.5	protein_coding	1/3	c.-265-7A>G						WARNING_TRANSCRIPT_NO_STOP_CODON	A>G
chr12	2878116	splice_region_variant&intron_variant	LOW	RHNO1	ENSG00000171792.11	transcript	ENST00000366285.5	protein_coding	2/3	c.-85+3A>G						WARNING_TRANSCRIPT_NO_STOP_CODON	A>G
chr12	4353625	splice_region_variant&intron_variant	LOW	AC008012.1	ENSG00000285901.1	transcript	ENST00000648100.1	nonsense_mediated_decay	9/11	n.*1693+4A>G							A>G
chr12	6557042	missense_variant	MODERATE	NOP2	ENSG00000111641.11	transcript	ENST00000382421.7	protein_coding	17/17	c.2489A>G	p.Lys830Arg	2565/2736	2489/2538	830/845			A>G
chr12	6557042	missense_variant	MODERATE	NOP2	ENSG00000111641.11	transcript	ENST00000620535.4	protein_coding	17/17	c.2489A>G	p.Lys830Arg	2619/2791	2489/2538	830/845			A>G
chr12	6557042	missense_variant	MODERATE	NOP2	ENSG00000111641.11	transcript	ENST00000399466.6	protein_coding	16/16	c.2378A>G	p.Lys793Arg	2530/2701	2378/2427	793/808			A>G
chr12	6557042	missense_variant	MODERATE	NOP2	ENSG00000111641.11	transcript	ENST00000322166.9	protein_coding	16/16	c.2390A>G	p.Lys797Arg	2512/2683	2390/2439	797/812			A>G
chr12	6557042	missense_variant	MODERATE	NOP2	ENSG00000111641.11	transcript	ENST00000537442.5	protein_coding	15/15	c.2390A>G	p.Lys797Arg	2434/2613	2390/2439	797/812			A>G
chr12	6557042	missense_variant	MODERATE	NOP2	ENSG00000111641.11	transcript	ENST00000541778.5	protein_coding	16/16	c.2378A>G	p.Lys793Arg	2867/3038	2378/2427	793/808			A>G
chr12	6564193	missense_variant	MODERATE	NOP2	ENSG00000111641.11	transcript	ENST00000382421.7	protein_coding	6/17	c.530A>G	p.Lys177Arg	606/2736	530/2538	177/845			A>G
chr12	6564193	missense_variant	MODERATE	NOP2	ENSG00000111641.11	transcript	ENST00000620535.4	protein_coding	6/17	c.530A>G	p.Lys177Arg	660/2791	530/2538	177/845			A>G
chr12	6564194	missense_variant	MODERATE	NOP2	ENSG00000111641.11	transcript	ENST00000382421.7	protein_coding	6/17	c.529A>G	p.Lys177Glu	605/2736	529/2538	177/845			A>G
chr12	6564194	missense_variant	MODERATE	NOP2	ENSG00000111641.11	transcript	ENST00000620535.4	protein_coding	6/17	c.529A>G	p.Lys177Glu	659/2791	529/2538	177/845			A>G
chr12	6848062	splice_region_variant&non_coding_transcript_exon_variant	LOW	CDCA3	ENSG00000111665.11	transcript	ENST00000604599.1	pseudogene	1/2	n.811A>G							A>G
chr12	6848062	splice_region_variant&non_coding_transcript_exon_variant	LOW	CDCA3	ENSG00000111665.11	transcript	ENST00000603043.1	pseudogene	1/3	n.306A>G							A>G
chr12	6983002	splice_region_variant&non_coding_transcript_exon_variant	LOW	EMG1	ENSG00000126749.16	transcript	ENST00000261406.7	nonsense_mediated_decay	6/8	n.604A>G							A>G
chr12	7749295	5_prime_UTR_premature_start_codon_gain_variant	LOW	CLEC4C	ENSG00000198178.10	transcript	ENST00000542353.5	protein_coding	1/7	c.-313A>G							A>G
chr12	7773834	missense_variant	MODERATE	NANOGNB	ENSG00000205857.2	transcript	ENST00000382119.1	protein_coding	4/4	c.550A>G	p.Thr184Ala	620/907	550/567	184/188			A>G
chr12	7773834	missense_variant	MODERATE	NANOGNB	ENSG00000205857.2	transcript	ENST00000640040.1	protein_coding	4/4	c.493A>G	p.Thr165Ala	537/824	493/510	165/169			A>G
chr12	7773846	missense_variant	MODERATE	NANOGNB	ENSG00000205857.2	transcript	ENST00000382119.1	protein_coding	4/4	c.562A>G	p.Lys188Glu	632/907	562/567	188/188			A>G
chr12	7773846	missense_variant	MODERATE	NANOGNB	ENSG00000205857.2	transcript	ENST00000640040.1	protein_coding	4/4	c.505A>G	p.Lys169Glu	549/824	505/510	169/169			A>G
chr12	8876454	splice_region_variant	LOW	A2ML1	ENSG00000166535.20	transcript	ENST00000539547.5	protein_coding	25/25	c.*398A>G							A>G
chr12	8886999	splice_region_variant&non_coding_transcript_exon_variant	LOW	A2ML1	ENSG00000166535.20	transcript	ENST00000537475.1	nonsense_mediated_decay	8/8	n.*587A>G							A>G
chr12	9658632	splice_region_variant&intron_variant	LOW	AC010186.3	ENSG00000257027.1	transcript	ENST00000537616.1	pseudogene	1/1	n.63+3A>G							A>G
chr12	9658633	splice_region_variant&intron_variant	LOW	AC010186.3	ENSG00000257027.1	transcript	ENST00000537616.1	pseudogene	1/1	n.63+4A>G							A>G
chr12	9659634	splice_region_variant&intron_variant	LOW	AC010186.3	ENSG00000257027.1	transcript	ENST00000537616.1	pseudogene	1/1	n.64-7A>G							A>G
chr12	9659639	splice_acceptor_variant&intron_variant	HIGH	AC010186.3	ENSG00000257027.1	transcript	ENST00000537616.1	pseudogene	1/1	n.64-2A>G							A>G
chr12	10111286	splice_region_variant	LOW	CLEC1A	ENSG00000150048.10	transcript	ENST00000414501.2	protein_coding	1/3	c.-10A>G						WARNING_TRANSCRIPT_INCOMPLETE	A>G
chr12	10315316	missense_variant	MODERATE	KLRD1	ENSG00000134539.17	transcript	ENST00000539792.1	protein_coding	3/3	c.125A>G	p.Lys42Arg	125/446	125/156	42/51		WARNING_TRANSCRIPT_NO_START_CODON	A>G
chr12	11884543	missense_variant	MODERATE	ETV6	ENSG00000139083.10	transcript	ENST00000396373.8	protein_coding	6/8	c.1108A>G	p.Ile370Val	1382/5989	1108/1359	370/452			A>G
chr12	12147414	missense_variant	MODERATE	LRP6	ENSG00000070018.9	transcript	ENST00000261349.9	protein_coding	15/23	c.3349T>C	p.Phe1117Leu	3658/10252	3349/4842	1117/1613			T>C
chr12	12147414	missense_variant	MODERATE	LRP6	ENSG00000070018.9	transcript	ENST00000543091.1	protein_coding	15/23	c.3349T>C	p.Phe1117Leu	3383/4774	3349/4707	1117/1568			T>C
chr12	12329714	splice_region_variant	LOW	MANSC1	ENSG00000111261.14	transcript	ENST00000545735.1	protein_coding	2/2	c.*313A>G							A>G
chr12	12661547	missense_variant	MODERATE	GPR19	ENSG00000183150.8	transcript	ENST00000540510.1	protein_coding	2/2	c.902A>G	p.His301Arg	1095/1751	902/1248	301/415			A>G
chr12	12661547	missense_variant	MODERATE	GPR19	ENSG00000183150.8	transcript	ENST00000332427.6	protein_coding	4/4	c.902A>G	p.His301Arg	1257/1743	902/1248	301/415			A>G
chr12	12661547	missense_variant	MODERATE	GPR19	ENSG00000183150.8	transcript	ENST00000651487.1	protein_coding	4/4	c.902A>G	p.His301Arg	1253/1910	902/1248	301/415			A>G
chr12	14774860	stop_lost	HIGH	H2AFJ	ENSG00000246705.4	transcript	ENST00000544848.2	protein_coding	1/1	c.390A>G	p.Ter130Trpext*?	478/644	390/390	130/129			A>G
chr12	15881904	5_prime_UTR_premature_start_codon_gain_variant	LOW	EPS8	ENSG00000151491.14	transcript	ENST00000646918.1	protein_coding	1/24	c.-583A>G							A>G
chr12	18081192	stop_lost	HIGH	RERGL	ENSG00000111404.6	transcript	ENST00000229002.6	protein_coding	6/6	c.617A>G	p.Ter206Trpext*?	824/1147	617/618	206/205			A>G
chr12	18081192	stop_lost	HIGH	RERGL	ENSG00000111404.6	transcript	ENST00000538724.5	protein_coding	5/5	c.614A>G	p.Ter205Trpext*?	663/973	614/615	205/204			A>G
chr12	19274950	missense_variant	MODERATE	PLEKHA5	ENSG00000052126.14	transcript	ENST00000429027.6	protein_coding	11/32	c.1280A>G	p.Gln427Arg	1312/4762	1280/3849	427/1282			A>G
chr12	19274950	missense_variant	MODERATE	PLEKHA5	ENSG00000052126.14	transcript	ENST00000299275.10	protein_coding	10/26	c.1262A>G	p.Gln421Arg	1268/4238	1262/3351	421/1116			A>G
chr12	19274950	missense_variant	MODERATE	PLEKHA5	ENSG00000052126.14	transcript	ENST00000538714.5	protein_coding	10/28	c.1262A>G	p.Gln421Arg	1266/6487	1262/3525	421/1174			A>G
chr12	19274950	missense_variant	MODERATE	PLEKHA5	ENSG00000052126.14	transcript	ENST00000539256.5	protein_coding	9/25	c.536A>G	p.Gln179Arg	1195/3357	536/2625	179/874			A>G
chr12	19274950	missense_variant	MODERATE	PLEKHA5	ENSG00000052126.14	transcript	ENST00000424268.5	protein_coding	8/26	c.938A>G	p.Gln313Arg	1154/4391	938/3297	313/1098			A>G
chr12	19274950	missense_variant	MODERATE	PLEKHA5	ENSG00000052126.14	transcript	ENST00000536974.5	protein_coding	8/22	c.938A>G	p.Gln313Arg	1146/3139	938/2931	313/976		WARNING_TRANSCRIPT_NO_STOP_CODON	A>G
chr12	19552932	missense_variant	MODERATE	AEBP2	ENSG00000139154.15	transcript	ENST00000398731.3	protein_coding	5/5	c.382A>G	p.Lys128Glu	382/722	382/423	128/140		WARNING_TRANSCRIPT_NO_START_CODON	A>G
chr12	19552933	missense_variant	MODERATE	AEBP2	ENSG00000139154.15	transcript	ENST00000398731.3	protein_coding	5/5	c.383A>G	p.Lys128Arg	383/722	383/423	128/140		WARNING_TRANSCRIPT_NO_START_CODON	A>G
chr12	19552950	missense_variant	MODERATE	AEBP2	ENSG00000139154.15	transcript	ENST00000398731.3	protein_coding	5/5	c.400A>G	p.Ser134Gly	400/722	400/423	134/140		WARNING_TRANSCRIPT_NO_START_CODON	A>G
chr12	19552962	missense_variant	MODERATE	AEBP2	ENSG00000139154.15	transcript	ENST00000398731.3	protein_coding	5/5	c.412A>G	p.Ser138Gly	412/722	412/423	138/140		WARNING_TRANSCRIPT_NO_START_CODON	A>G
chr12	22684950	missense_variant	MODERATE	ETNK1	ENSG00000139163.16	transcript	ENST00000266517.9	protein_coding	8/8	c.1088A>G	p.Glu363Gly	1348/7063	1088/1092	363/363			A>G
chr12	22684950	missense_variant	MODERATE	ETNK1	ENSG00000139163.16	transcript	ENST00000671733.1	protein_coding	8/8	c.1355A>G	p.Glu452Gly	1444/2203	1355/1359	452/452			A>G
chr12	24894394	missense_variant	MODERATE	BCAT1	ENSG00000060982.15	transcript	ENST00000261192.12	protein_coding	3/11	c.160A>G	p.Thr54Ala	329/9314	160/1161	54/386			A>G
chr12	24894394	missense_variant	MODERATE	BCAT1	ENSG00000060982.15	transcript	ENST00000538118.5	protein_coding	3/11	c.157A>G	p.Thr53Ala	488/4694	157/1158	53/385			A>G
chr12	24894394	missense_variant	MODERATE	BCAT1	ENSG00000060982.15	transcript	ENST00000539282.5	protein_coding	3/11	c.196A>G	p.Thr66Ala	283/1811	196/1197	66/398			A>G
chr12	24894394	missense_variant	MODERATE	BCAT1	ENSG00000060982.15	transcript	ENST00000342945.9	protein_coding	2/9	c.88A>G	p.Thr30Ala	242/4319	88/978	30/325			A>G
chr12	24894394	missense_variant	MODERATE	BCAT1	ENSG00000060982.15	transcript	ENST00000539780.5	protein_coding	3/10	c.160A>G	p.Thr54Ala	271/1360	160/1050	54/349			A>G
chr12	24894394	missense_variant	MODERATE	BCAT1	ENSG00000060982.15	transcript	ENST00000546285.1	protein_coding	2/4	c.88A>G	p.Thr30Ala	205/549	88/432	30/143		WARNING_TRANSCRIPT_NO_STOP_CODON	A>G
chr12	24945818	splice_acceptor_variant&intron_variant	HIGH	BCAT1	ENSG00000060982.15	transcript	ENST00000355164.3	pseudogene	1/1	n.136-2A>G							A>G
chr12	27030155	splice_region_variant&intron_variant	LOW	MED21	ENSG00000152944.9	transcript	ENST00000546323.5	protein_coding	4/5	c.404-3A>G							A>G
chr12	27030156	splice_acceptor_variant&intron_variant	HIGH	MED21	ENSG00000152944.9	transcript	ENST00000546323.5	protein_coding	4/5	c.404-2A>G							A>G
chr12	27030161	missense_variant	MODERATE	MED21	ENSG00000152944.9	transcript	ENST00000546323.5	protein_coding	5/6	c.407A>G	p.Glu136Gly	441/575	407/480	136/159			A>G
chr12	27030172	missense_variant	MODERATE	MED21	ENSG00000152944.9	transcript	ENST00000546323.5	protein_coding	5/6	c.418A>G	p.Thr140Ala	452/575	418/480	140/159			A>G
chr12	27030176	missense_variant	MODERATE	MED21	ENSG00000152944.9	transcript	ENST00000546323.5	protein_coding	5/6	c.422A>G	p.Gln141Arg	456/575	422/480	141/159			A>G
chr12	27030182	missense_variant	MODERATE	MED21	ENSG00000152944.9	transcript	ENST00000546323.5	protein_coding	5/6	c.428A>G	p.Glu143Gly	462/575	428/480	143/159			A>G
chr12	27030188	missense_variant	MODERATE	MED21	ENSG00000152944.9	transcript	ENST00000546323.5	protein_coding	5/6	c.434A>G	p.Gln145Arg	468/575	434/480	145/159			A>G
chr12	27030200	missense_variant	MODERATE	MED21	ENSG00000152944.9	transcript	ENST00000546323.5	protein_coding	5/6	c.446A>G	p.His149Arg	480/575	446/480	149/159			A>G
chr12	27030212	missense_variant	MODERATE	MED21	ENSG00000152944.9	transcript	ENST00000546323.5	protein_coding	5/6	c.458A>G	p.Gln153Arg	492/575	458/480	153/159			A>G
chr12	27030271	splice_region_variant	LOW	MED21	ENSG00000152944.9	transcript	ENST00000546323.5	protein_coding	5/6	c.*37A>G							A>G
chr12	27030279	splice_region_variant&intron_variant	LOW	MED21	ENSG00000152944.9	transcript	ENST00000546323.5	protein_coding	5/5	c.*38+7A>G							A>G
chr12	31708960	missense_variant	MODERATE	AMN1	ENSG00000151743.11	transcript	ENST00000457428.6	protein_coding	6/7	c.244A>G	p.Ser82Gly	520/571	244/295	82/97		WARNING_TRANSCRIPT_INCOMPLETE	A>G
chr12	31708960	splice_region_variant&non_coding_transcript_exon_variant	LOW	AMN1	ENSG00000151743.11	transcript	ENST00000422146.6	pseudogene	3/3	n.428A>G							A>G
chr12	31709012	splice_acceptor_variant&intron_variant	HIGH	AMN1	ENSG00000151743.11	transcript	ENST00000457428.6	protein_coding	5/6	c.194-2A>G						WARNING_TRANSCRIPT_INCOMPLETE	A>G
chr12	31709046	splice_region_variant&intron_variant	LOW	AMN1	ENSG00000151743.11	transcript	ENST00000541541.5	pseudogene	3/3	n.299+7A>G							A>G
chr12	31709054	splice_region_variant&non_coding_transcript_exon_variant	LOW	AMN1	ENSG00000151743.11	transcript	ENST00000541541.5	pseudogene	3/4	n.298A>G							A>G
chr12	45850540	missense_variant	MODERATE	ARID2	ENSG00000189079.17	transcript	ENST00000334344.11	protein_coding	15/21	c.2417A>G	p.Gln806Arg	2548/8598	2417/5508	806/1835			A>G
chr12	45850540	missense_variant	MODERATE	ARID2	ENSG00000189079.17	transcript	ENST00000422737.6	protein_coding	15/20	c.2336A>G	p.Gln779Arg	2338/5481	2336/5286	779/1761		WARNING_TRANSCRIPT_NO_START_CODON	A>G
chr12	45850540	missense_variant	MODERATE	ARID2	ENSG00000189079.17	transcript	ENST00000444670.5	protein_coding	7/13	c.1247A>G	p.Gln416Arg	1263/7316	1247/4338	416/1445			A>G
chr12	48903863	missense_variant	MODERATE	AC073610.2	ENSG00000272822.2	transcript	ENST00000398092.4	protein_coding	5/5	c.430A>G	p.Lys144Glu	579/939	430/633	144/210			A>G
chr12	48923020	missense_variant	MODERATE	FKBP11	ENSG00000134285.11	transcript	ENST00000552878.5	protein_coding	6/6	c.514A>G	p.Met172Val	597/1052	514/549	172/182			A>G
chr12	48923026	missense_variant	MODERATE	FKBP11	ENSG00000134285.11	transcript	ENST00000552878.5	protein_coding	6/6	c.508A>G	p.Thr170Ala	591/1052	508/549	170/182			A>G
chr12	48923037	missense_variant	MODERATE	FKBP11	ENSG00000134285.11	transcript	ENST00000552878.5	protein_coding	6/6	c.497T>C	p.Val166Ala	580/1052	497/549	166/182			T>C
chr12	48923050	missense_variant	MODERATE	FKBP11	ENSG00000134285.11	transcript	ENST00000552878.5	protein_coding	6/6	c.484T>C	p.Ser162Pro	567/1052	484/549	162/182			T>C
chr12	48923085	missense_variant	MODERATE	FKBP11	ENSG00000134285.11	transcript	ENST00000552878.5	protein_coding	6/6	c.449A>G	p.Asn150Ser	532/1052	449/549	150/182			A>G
chr12	48923088	missense_variant	MODERATE	FKBP11	ENSG00000134285.11	transcript	ENST00000552878.5	protein_coding	6/6	c.446A>G	p.His149Arg	529/1052	446/549	149/182			A>G
chr12	48923091	missense_variant	MODERATE	FKBP11	ENSG00000134285.11	transcript	ENST00000552878.5	protein_coding	6/6	c.443A>G	p.His148Arg	526/1052	443/549	148/182			A>G
chr12	48923107	missense_variant	MODERATE	FKBP11	ENSG00000134285.11	transcript	ENST00000552878.5	protein_coding	6/6	c.427A>G	p.Ser143Gly	510/1052	427/549	143/182			A>G
chr12	48923109	missense_variant	MODERATE	FKBP11	ENSG00000134285.11	transcript	ENST00000552878.5	protein_coding	6/6	c.425A>G	p.Asn142Ser	508/1052	425/549	142/182			A>G
chr12	48923110	missense_variant	MODERATE	FKBP11	ENSG00000134285.11	transcript	ENST00000552878.5	protein_coding	6/6	c.424A>G	p.Asn142Asp	507/1052	424/549	142/182			A>G
chr12	48970181	missense_variant	MODERATE	WNT10B	ENSG00000169884.14	transcript	ENST00000301061.9	protein_coding	3/5	c.245A>G	p.Glu82Gly	566/2246	245/1170	82/389			A>G
chr12	48970181	missense_variant	MODERATE	WNT10B	ENSG00000169884.14	transcript	ENST00000407467.5	protein_coding	3/6	c.245A>G	p.Glu82Gly	329/1802	245/576	82/191			A>G
chr12	48970181	missense_variant	MODERATE	WNT10B	ENSG00000169884.14	transcript	ENST00000420388.1	protein_coding	3/3	c.245A>G	p.Glu82Gly	498/559	245/306	82/101		WARNING_TRANSCRIPT_NO_STOP_CODON	A>G
chr12	48970181	missense_variant	MODERATE	WNT10B	ENSG00000169884.14	transcript	ENST00000403957.5	protein_coding	3/6	c.245A>G	p.Glu82Gly	549/1817	245/522	82/173			A>G
chr12	48970181	missense_variant	MODERATE	WNT10B	ENSG00000169884.14	transcript	ENST00000413630.1	protein_coding	2/4	c.245A>G	p.Glu82Gly	472/623	245/396	82/131		WARNING_TRANSCRIPT_NO_STOP_CODON	A>G
chr12	49040703	missense_variant	MODERATE	KMT2D	ENSG00000167548.15	transcript	ENST00000301067.11	protein_coding	31/54	c.7067A>G	p.Gln2356Arg	7067/19419	7067/16614	2356/5537			A>G
chr12	49051134	missense_variant	MODERATE	KMT2D	ENSG00000167548.15	transcript	ENST00000301067.11	protein_coding	10/54	c.2549A>G	p.His850Arg	2549/19419	2549/16614	850/5537			A>G
chr12	49051170	missense_variant	MODERATE	KMT2D	ENSG00000167548.15	transcript	ENST00000301067.11	protein_coding	10/54	c.2513A>G	p.Glu838Gly	2513/19419	2513/16614	838/5537			A>G
chr12	49051251	missense_variant	MODERATE	KMT2D	ENSG00000167548.15	transcript	ENST00000301067.11	protein_coding	10/54	c.2432A>G	p.Glu811Gly	2432/19419	2432/16614	811/5537			A>G
chr12	49051386	missense_variant	MODERATE	KMT2D	ENSG00000167548.15	transcript	ENST00000301067.11	protein_coding	10/54	c.2297A>G	p.Glu766Gly	2297/19419	2297/16614	766/5537			A>G
chr12	49324244	missense_variant	MODERATE	TROAP	ENSG00000135451.13	transcript	ENST00000380327.9	protein_coding	4/4	c.427T>C	p.Tyr143His	527/675	427/435	143/144			T>C
chr12	49324245	missense_variant	MODERATE	TROAP	ENSG00000135451.13	transcript	ENST00000380327.9	protein_coding	4/4	c.428A>G	p.Tyr143Cys	528/675	428/435	143/144			A>G
chr12	49324245	missense_variant	MODERATE	TROAP	ENSG00000135451.13	transcript	ENST00000548311.5	protein_coding	4/4	c.352A>G	p.Thr118Ala	452/623	352/381	118/126			A>G
chr12	49324245	missense_variant	MODERATE	TROAP	ENSG00000135451.13	transcript	ENST00000549275.5	protein_coding	3/3	c.178A>G	p.Thr60Ala	297/348	178/207	60/68			A>G
chr12	49324251	missense_variant	MODERATE	TROAP	ENSG00000135451.13	transcript	ENST00000548311.5	protein_coding	4/4	c.358A>G	p.Asn120Asp	458/623	358/381	120/126			A>G
chr12	49324251	missense_variant	MODERATE	TROAP	ENSG00000135451.13	transcript	ENST00000549275.5	protein_coding	3/3	c.184A>G	p.Asn62Asp	303/348	184/207	62/68			A>G
chr12	49324261	missense_variant	MODERATE	TROAP	ENSG00000135451.13	transcript	ENST00000548311.5	protein_coding	4/4	c.368A>G	p.Tyr123Cys	468/623	368/381	123/126			A>G
chr12	49324261	missense_variant	MODERATE	TROAP	ENSG00000135451.13	transcript	ENST00000549275.5	protein_coding	3/3	c.194A>G	p.Tyr65Cys	313/348	194/207	65/68			A>G
chr12	49324274	stop_lost	HIGH	TROAP	ENSG00000135451.13	transcript	ENST00000548311.5	protein_coding	4/4	c.381A>G	p.Ter127Trpext*?	481/623	381/381	127/126			A>G
chr12	49324274	stop_lost	HIGH	TROAP	ENSG00000135451.13	transcript	ENST00000549275.5	protein_coding	3/3	c.207A>G	p.Ter69Trpext*?	326/348	207/207	69/68			A>G
chr12	49927089	splice_region_variant&intron_variant	LOW	LINC02395	ENSG00000257771.6	transcript	ENST00000547443.1	pseudogene	3/4	n.289+6A>G							A>G
chr12	49927089	splice_region_variant&intron_variant	LOW	LINC02395	ENSG00000257771.6	transcript	ENST00000657051.1	pseudogene	4/5	n.719+6A>G							A>G
chr12	49927089	splice_region_variant&intron_variant	LOW	LINC02395	ENSG00000257771.6	transcript	ENST00000656471.1	pseudogene	9/11	n.1216+6A>G							A>G
chr12	49927089	splice_region_variant&intron_variant	LOW	LINC02395	ENSG00000257771.6	transcript	ENST00000663839.1	pseudogene	7/9	n.908+6A>G							A>G
chr12	49927089	splice_region_variant&intron_variant	LOW	LINC02395	ENSG00000257771.6	transcript	ENST00000659762.1	pseudogene	7/8	n.907+6A>G							A>G
chr12	49927089	splice_region_variant&intron_variant	LOW	LINC02395	ENSG00000257771.6	transcript	ENST00000667803.1	pseudogene	7/8	n.1030+6A>G							A>G
chr12	49927089	splice_region_variant&intron_variant	LOW	LINC02395	ENSG00000257771.6	transcript	ENST00000670752.1	pseudogene	6/7	n.805+6A>G							A>G
chr12	49927089	splice_region_variant&intron_variant	LOW	LINC02395	ENSG00000257771.6	transcript	ENST00000663722.1	pseudogene	7/8	n.870+6A>G							A>G
chr12	49927089	splice_region_variant&intron_variant	LOW	LINC02395	ENSG00000257771.6	transcript	ENST00000655869.1	pseudogene	8/9	n.1083+6A>G							A>G
chr12	49927089	splice_region_variant&intron_variant	LOW	LINC02395	ENSG00000257771.6	transcript	ENST00000665234.1	pseudogene	6/7	n.968+6A>G							A>G
chr12	49927089	splice_region_variant&intron_variant	LOW	LINC02395	ENSG00000257771.6	transcript	ENST00000664245.1	pseudogene	8/9	n.1201+6A>G							A>G
chr12	49927089	splice_region_variant&intron_variant	LOW	LINC02395	ENSG00000257771.6	transcript	ENST00000658656.1	pseudogene	6/7	n.807+6A>G							A>G
chr12	49927089	splice_region_variant&intron_variant	LOW	LINC02395	ENSG00000257771.6	transcript	ENST00000670552.1	pseudogene	6/7	n.805+6A>G							A>G
chr12	49927089	splice_region_variant&intron_variant	LOW	LINC02395	ENSG00000257771.6	transcript	ENST00000654198.1	pseudogene	5/6	n.586+6A>G							A>G
chr12	49927089	splice_region_variant&intron_variant	LOW	LINC02395	ENSG00000257771.6	transcript	ENST00000655893.1	pseudogene	6/7	n.681+6A>G							A>G
chr12	49927089	splice_region_variant&intron_variant	LOW	LINC02395	ENSG00000257771.6	transcript	ENST00000669303.1	pseudogene	6/8	n.676+6A>G							A>G
chr12	49927089	splice_region_variant&intron_variant	LOW	LINC02395	ENSG00000257771.6	transcript	ENST00000669495.1	pseudogene	6/7	n.1307+6A>G							A>G
chr12	49927089	splice_region_variant&intron_variant	LOW	LINC02395	ENSG00000257771.6	transcript	ENST00000670836.1	pseudogene	7/8	n.859+6A>G							A>G
chr12	49927089	splice_region_variant&intron_variant	LOW	LINC02395	ENSG00000257771.6	transcript	ENST00000669550.1	pseudogene	6/7	n.1307+6A>G							A>G
chr12	49927089	splice_region_variant&intron_variant	LOW	LINC02395	ENSG00000257771.6	transcript	ENST00000657679.1	pseudogene	7/8	n.849+6A>G							A>G
chr12	49927089	splice_region_variant&intron_variant	LOW	LINC02395	ENSG00000257771.6	transcript	ENST00000664524.1	pseudogene	6/7	n.666+6A>G							A>G
chr12	49927089	splice_region_variant&intron_variant	LOW	LINC02395	ENSG00000257771.6	transcript	ENST00000666165.1	pseudogene	5/6	n.570+6A>G							A>G
chr12	49927089	splice_region_variant&intron_variant	LOW	LINC02395	ENSG00000257771.6	transcript	ENST00000663596.1	pseudogene	6/7	n.1302+6A>G							A>G
chr12	49927089	splice_region_variant&intron_variant	LOW	LINC02395	ENSG00000257771.6	transcript	ENST00000656286.1	pseudogene	6/7	n.1302+6A>G							A>G
chr12	49927089	splice_region_variant&intron_variant	LOW	LINC02395	ENSG00000257771.6	transcript	ENST00000668699.1	pseudogene	6/7	n.665+6A>G							A>G
chr12	49927089	splice_region_variant&intron_variant	LOW	LINC02395	ENSG00000257771.6	transcript	ENST00000661879.1	pseudogene	5/6	n.569+6A>G							A>G
chr12	49927089	splice_region_variant&intron_variant	LOW	LINC02395	ENSG00000257771.6	transcript	ENST00000653208.1	pseudogene	6/7	n.657+6A>G							A>G
chr12	49927089	splice_region_variant&intron_variant	LOW	LINC02395	ENSG00000257771.6	transcript	ENST00000660860.1	pseudogene	7/8	n.722+6A>G							A>G
chr12	49927089	splice_region_variant&intron_variant	LOW	LINC02395	ENSG00000257771.6	transcript	ENST00000653417.1	pseudogene	7/8	n.961+6A>G							A>G
chr12	49927089	splice_region_variant&intron_variant	LOW	LINC02395	ENSG00000257771.6	transcript	ENST00000670201.1	pseudogene	6/8	n.1270+6A>G							A>G
chr12	49927089	splice_region_variant&intron_variant	LOW	LINC02395	ENSG00000257771.6	transcript	ENST00000663037.1	pseudogene	7/8	n.691+6A>G							A>G
chr12	49927089	splice_region_variant&intron_variant	LOW	LINC02395	ENSG00000257771.6	transcript	ENST00000667671.1	pseudogene	6/7	n.749+6A>G							A>G
chr12	49927089	splice_region_variant&intron_variant	LOW	LINC02395	ENSG00000257771.6	transcript	ENST00000669347.1	pseudogene	7/8	n.1327+6A>G							A>G
chr12	49927089	splice_region_variant&intron_variant	LOW	LINC02395	ENSG00000257771.6	transcript	ENST00000655750.1	pseudogene	6/7	n.1258+6A>G							A>G
chr12	49927089	splice_region_variant&intron_variant	LOW	LINC02395	ENSG00000257771.6	transcript	ENST00000666502.1	pseudogene	7/8	n.749+6A>G							A>G
chr12	49927089	splice_region_variant&intron_variant	LOW	LINC02395	ENSG00000257771.6	transcript	ENST00000657295.1	pseudogene	6/7	n.783+6A>G							A>G
chr12	49927089	splice_region_variant&intron_variant	LOW	LINC02395	ENSG00000257771.6	transcript	ENST00000661149.1	pseudogene	3/4	n.353+6A>G							A>G
chr12	49927089	splice_region_variant&intron_variant	LOW	LINC02395	ENSG00000257771.6	transcript	ENST00000656507.1	pseudogene	5/6	n.565+6A>G							A>G
chr12	49927089	splice_region_variant&intron_variant	LOW	LINC02395	ENSG00000257771.6	transcript	ENST00000665771.1	pseudogene	2/3	n.631+6A>G							A>G
chr12	50144969	splice_region_variant	LOW	CERS5	ENSG00000139624.13	transcript	ENST00000422340.6	protein_coding	2/11	c.-178T>C							T>C
chr12	50144969	splice_region_variant&non_coding_transcript_exon_variant	LOW	CERS5	ENSG00000139624.13	transcript	ENST00000547787.5	nonsense_mediated_decay	2/11	n.198T>C							T>C
chr12	50148594	splice_region_variant&intron_variant	LOW	CERS5	ENSG00000139624.13	transcript	ENST00000546514.1	nonsense_mediated_decay	1/3	n.198-6A>G							A>G
chr12	50153953	splice_acceptor_variant&intron_variant	HIGH	CERS5	ENSG00000139624.13	transcript	ENST00000547455.5	nonsense_mediated_decay	1/3	n.198-2A>G							A>G
chr12	50154225	splice_region_variant&intron_variant	LOW	CERS5	ENSG00000139624.13	transcript	ENST00000549389.5	nonsense_mediated_decay	2/3	n.*8+3A>G							A>G
chr12	50931590	splice_region_variant&intron_variant	LOW	METTL7A	ENSG00000185432.12	transcript	ENST00000550097.1	nonsense_mediated_decay	2/2	n.*273-8A>G							A>G
chr12	50931591	splice_region_variant&intron_variant	LOW	METTL7A	ENSG00000185432.12	transcript	ENST00000550097.1	nonsense_mediated_decay	2/2	n.*273-7A>G							A>G
chr12	50931596	splice_acceptor_variant&intron_variant	HIGH	METTL7A	ENSG00000185432.12	transcript	ENST00000550097.1	nonsense_mediated_decay	2/2	n.*273-2A>G							A>G
chr12	50931600	splice_region_variant&non_coding_transcript_exon_variant	LOW	METTL7A	ENSG00000185432.12	transcript	ENST00000550097.1	nonsense_mediated_decay	3/3	n.*275A>G							A>G
chr12	50931607	splice_region_variant&intron_variant	LOW	METTL7A	ENSG00000185432.12	transcript	ENST00000547104.1	nonsense_mediated_decay	2/2	n.*142-8A>G							A>G
chr12	50931613	splice_acceptor_variant&intron_variant	HIGH	METTL7A	ENSG00000185432.12	transcript	ENST00000547104.1	nonsense_mediated_decay	2/2	n.*142-2A>G							A>G
chr12	50931617	splice_region_variant&non_coding_transcript_exon_variant	LOW	METTL7A	ENSG00000185432.12	transcript	ENST00000547104.1	nonsense_mediated_decay	3/3	n.*144A>G							A>G
chr12	51242642	missense_variant	MODERATE	DAZAP2	ENSG00000183283.16	transcript	ENST00000549555.5	protein_coding	4/4	c.614T>C	p.Val205Ala	698/872	614/624	205/207			T>C
chr12	51480124	missense_variant	MODERATE	SLC4A8	ENSG00000050438.17	transcript	ENST00000514353.7	protein_coding	17/17	c.2146A>G	p.Arg716Gly	2555/3041	2146/2244	716/747			A>G
chr12	52056101	missense_variant	MODERATE	NR4A1	ENSG00000123358.20	transcript	ENST00000550763.1	protein_coding	3/3	c.395A>G	p.Glu132Gly	524/574	395/445	132/147		WARNING_TRANSCRIPT_INCOMPLETE	A>G
chr12	53013557	splice_region_variant&non_coding_transcript_exon_variant	LOW	AC068888.2	ENSG00000257475.2	transcript	ENST00000435621.3	pseudogene	2/2	n.172T>C							T>C
chr12	53179103	splice_region_variant	LOW	CSAD	ENSG00000139631.18	transcript	ENST00000444623.5	protein_coding	2/17	c.-51A>G							A>G
chr12	53296471	stop_lost&splice_region_variant	HIGH	PFDN5	ENSG00000123349.14	transcript	ENST00000628881.1	protein_coding	2/2	c.114A>G	p.Ter38Trpext*?	231/231	114/114	38/37			A>G
chr12	53296471	splice_region_variant&intron_variant	LOW	PFDN5	ENSG00000123349.14	transcript	ENST00000549759.1	protein_coding	3/5	c.198+4A>G						WARNING_TRANSCRIPT_NO_START_CODON	A>G
chr12	53296471	splice_region_variant&intron_variant	LOW	PFDN5	ENSG00000123349.14	transcript	ENST00000547228.1	retained_intron	2/2	n.693+4A>G							A>G
chr12	53296550	splice_region_variant&non_coding_transcript_exon_variant	LOW	PFDN5	ENSG00000123349.14	transcript	ENST00000550880.5	nonsense_mediated_decay	2/5	n.*79A>G							A>G
chr12	53296550	splice_region_variant&non_coding_transcript_exon_variant	LOW	PFDN5	ENSG00000123349.14	transcript	ENST00000547130.5	nonsense_mediated_decay	2/5	n.*79A>G							A>G
chr12	53296550	splice_region_variant&non_coding_transcript_exon_variant	LOW	PFDN5	ENSG00000123349.14	transcript	ENST00000552742.5	nonsense_mediated_decay	2/5	n.*79A>G							A>G
chr12	53303159	missense_variant	MODERATE	C12orf10	ENSG00000139637.14	transcript	ENST00000267103.10	protein_coding	3/7	c.455A>G	p.Glu152Gly	498/1202	455/1131	152/376			A>G
chr12	53303159	missense_variant	MODERATE	C12orf10	ENSG00000139637.14	transcript	ENST00000548632.5	protein_coding	3/6	c.383A>G	p.Glu128Gly	443/988	383/906	128/301			A>G
chr12	53308094	missense_variant	MODERATE	AAAS	ENSG00000094914.14	transcript	ENST00000209873.9	protein_coding	14/16	c.1289T>C	p.Leu430Pro	1434/1815	1289/1641	430/546			T>C
chr12	53308094	missense_variant	MODERATE	AAAS	ENSG00000094914.14	transcript	ENST00000394384.7	protein_coding	13/15	c.1190T>C	p.Leu397Pro	1321/1703	1190/1542	397/513			T>C
chr12	53308094	missense_variant	MODERATE	AAAS	ENSG00000094914.14	transcript	ENST00000547757.2	protein_coding	12/12	c.338T>C	p.Leu113Pro	1674/2292	338/384	113/127			T>C
chr12	53308094	missense_variant	MODERATE	AAAS	ENSG00000094914.14	transcript	ENST00000548931.6	protein_coding	9/10	c.809T>C	p.Leu270Pro	809/1109	809/1075	270/357		WARNING_TRANSCRIPT_INCOMPLETE	T>C
chr12	53308094	missense_variant	MODERATE	AAAS	ENSG00000094914.14	transcript	ENST00000550286.5	protein_coding	13/15	c.917T>C	p.Leu306Pro	1271/1652	917/1269	306/422			T>C
chr12	53723720	missense_variant	MODERATE	CALCOCO1	ENSG00000012822.16	transcript	ENST00000550804.6	protein_coding	4/15	c.323A>G	p.Gln108Arg	396/5576	323/2076	108/691			A>G
chr12	53723720	missense_variant	MODERATE	CALCOCO1	ENSG00000012822.16	transcript	ENST00000548263.5	protein_coding	4/14	c.323A>G	p.Gln108Arg	372/3888	323/1902	108/633			A>G
chr12	53723720	missense_variant	MODERATE	CALCOCO1	ENSG00000012822.16	transcript	ENST00000262059.8	protein_coding	4/15	c.323A>G	p.Gln108Arg	689/5866	323/2073	108/690			A>G
chr12	53723720	missense_variant	MODERATE	CALCOCO1	ENSG00000012822.16	transcript	ENST00000551900.5	protein_coding	4/5	c.323A>G	p.Gln108Arg	388/559	323/494	108/163		WARNING_TRANSCRIPT_INCOMPLETE	A>G
chr12	53723720	missense_variant	MODERATE	CALCOCO1	ENSG00000012822.16	transcript	ENST00000546619.5	protein_coding	4/5	c.323A>G	p.Gln108Arg	393/549	323/479	108/158		WARNING_TRANSCRIPT_INCOMPLETE	A>G
chr12	53723720	missense_variant	MODERATE	CALCOCO1	ENSG00000012822.16	transcript	ENST00000549784.5	protein_coding	5/5	c.323A>G	p.Gln108Arg	620/746	323/449	108/148		WARNING_TRANSCRIPT_INCOMPLETE	A>G
chr12	53723720	missense_variant	MODERATE	CALCOCO1	ENSG00000012822.16	transcript	ENST00000549173.5	protein_coding	4/4	c.383A>G	p.Gln128Arg	455/554	383/482	128/159		WARNING_TRANSCRIPT_INCOMPLETE	A>G
chr12	53723720	missense_variant	MODERATE	CALCOCO1	ENSG00000012822.16	transcript	ENST00000548177.5	protein_coding	5/5	c.323A>G	p.Gln108Arg	487/567	323/403	108/133		WARNING_TRANSCRIPT_INCOMPLETE	A>G
chr12	53723720	missense_variant	MODERATE	CALCOCO1	ENSG00000012822.16	transcript	ENST00000552623.5	protein_coding	5/5	c.323A>G	p.Gln108Arg	514/551	323/360	108/119		WARNING_TRANSCRIPT_NO_STOP_CODON	A>G
chr12	53723720	missense_variant	MODERATE	CALCOCO1	ENSG00000012822.16	transcript	ENST00000549349.5	protein_coding	6/6	c.323A>G	p.Gln108Arg	562/586	323/347	108/114		WARNING_TRANSCRIPT_INCOMPLETE	A>G
chr12	55821830	splice_region_variant	LOW	DNAJC14	ENSG00000135392.16	transcript	ENST00000646577.1	protein_coding	5/5	c.*167A>G						WARNING_TRANSCRIPT_NO_START_CODON	A>G
chr12	55901876	missense_variant	MODERATE	PYM1	ENSG00000170473.17	transcript	ENST00000408946.7	protein_coding	3/3	c.611T>C	p.Leu204Pro	744/1207	611/615	204/204			T>C
chr12	55901876	missense_variant	MODERATE	PYM1	ENSG00000170473.17	transcript	ENST00000398213.4	protein_coding	3/3	c.608T>C	p.Leu203Pro	611/1073	608/612	203/203			T>C
chr12	55902257	missense_variant	MODERATE	PYM1	ENSG00000170473.17	transcript	ENST00000408946.7	protein_coding	3/3	c.230A>G	p.Glu77Gly	363/1207	230/615	77/204			A>G
chr12	55902257	missense_variant	MODERATE	PYM1	ENSG00000170473.17	transcript	ENST00000398213.4	protein_coding	3/3	c.227A>G	p.Glu76Gly	230/1073	227/612	76/203			A>G
chr12	56153970	missense_variant	MODERATE	MYL6B	ENSG00000196465.10	transcript	ENST00000550443.5	protein_coding	2/8	c.52T>C	p.Ser18Pro	355/1034	52/627	18/208			T>C
chr12	56153970	missense_variant	MODERATE	MYL6B	ENSG00000196465.10	transcript	ENST00000553066.5	protein_coding	2/7	c.52T>C	p.Ser18Pro	474/1305	52/627	18/208			T>C
chr12	56153970	missense_variant	MODERATE	MYL6B	ENSG00000196465.10	transcript	ENST00000551834.5	protein_coding	2/2	c.52T>C	p.Ser18Pro	527/562	52/87	18/28		WARNING_TRANSCRIPT_NO_STOP_CODON	T>C
chr12	56153970	missense_variant	MODERATE	MYL6B	ENSG00000196465.10	transcript	ENST00000552568.5	protein_coding	2/8	c.52T>C	p.Ser18Pro	123/703	52/528	18/175			T>C
chr12	56311302	missense_variant	MODERATE	CNPY2	ENSG00000257727.6	transcript	ENST00000273308.9	protein_coding	4/6	c.317T>C	p.Val106Ala	510/1450	317/549	106/182			T>C
chr12	56311302	missense_variant	MODERATE	AC073896.1	ENSG00000144785.8	transcript	ENST00000549318.5	protein_coding	4/9	c.317T>C	p.Val106Ala	465/937	317/789	106/262		WARNING_TRANSCRIPT_NO_STOP_CODON	T>C
chr12	56311302	missense_variant	MODERATE	CNPY2	ENSG00000257727.6	transcript	ENST00000551475.5	protein_coding	4/5	c.317T>C	p.Val106Ala	486/674	317/505	106/167		WARNING_TRANSCRIPT_INCOMPLETE	T>C
chr12	56311302	missense_variant	MODERATE	CNPY2	ENSG00000257727.6	transcript	ENST00000551286.1	protein_coding	3/4	c.161T>C	p.Val54Ala	339/484	161/306	54/101		WARNING_TRANSCRIPT_NO_STOP_CODON	T>C
chr12	56312501	splice_donor_variant&intron_variant	HIGH	AC073896.2	ENSG00000257303.2	transcript	ENST00000549565.2	pseudogene	2/2	n.205+2T>C							T>C
chr12	56342300	splice_region_variant&non_coding_transcript_exon_variant	LOW	STAT2	ENSG00000170581.14	transcript	ENST00000556140.6	retained_intron	22/22	n.4417T>C							T>C
chr12	56580374	missense_variant&splice_region_variant	MODERATE	RBMS2	ENSG00000076067.13	transcript	ENST00000542360.1	protein_coding	4/13	c.106A>G	p.Arg36Gly	339/1484	106/789	36/262			A>G
chr12	56726746	5_prime_UTR_premature_start_codon_gain_variant	LOW	NACA	ENSG00000196531.11	transcript	ENST00000356769.7	protein_coding	1/8	c.-1486A>G							A>G
chr12	56740013	splice_region_variant&synonymous_variant	LOW	PRIM1	ENSG00000198056.15	transcript	ENST00000672280.1	protein_coding	10/14	c.1098A>G	p.Thr366Thr	1174/1875	1098/1380	366/459			A>G
chr12	57234062	missense_variant	MODERATE	SHMT2	ENSG00000182199.11	transcript	ENST00000328923.8	protein_coding	11/12	c.1339T>C	p.Phe447Leu	1407/2157	1339/1515	447/504			T>C
chr12	57234062	missense_variant	MODERATE	SHMT2	ENSG00000182199.11	transcript	ENST00000557487.5	protein_coding	11/12	c.1309T>C	p.Phe437Leu	1377/1918	1309/1485	437/494			T>C
chr12	57234062	missense_variant	MODERATE	SHMT2	ENSG00000182199.11	transcript	ENST00000414700.7	protein_coding	11/12	c.1276T>C	p.Phe426Leu	1465/2006	1276/1452	426/483			T>C
chr12	57234062	missense_variant	MODERATE	SHMT2	ENSG00000182199.11	transcript	ENST00000553474.5	protein_coding	11/12	c.1276T>C	p.Phe426Leu	1399/1765	1276/1452	426/483			T>C
chr12	57234062	missense_variant	MODERATE	SHMT2	ENSG00000182199.11	transcript	ENST00000449049.7	protein_coding	11/12	c.1276T>C	p.Phe426Leu	1607/2121	1276/1452	426/483			T>C
chr12	57234062	missense_variant	MODERATE	SHMT2	ENSG00000182199.11	transcript	ENST00000557529.1	protein_coding	6/6	c.736T>C	p.Phe246Leu	737/1369	736/792	246/263		WARNING_TRANSCRIPT_NO_START_CODON	T>C
chr12	57470841	missense_variant	MODERATE	GLI1	ENSG00000111087.10	transcript	ENST00000228682.7	protein_coding	12/12	c.2101A>G	p.Arg701Gly	2545/3972	2101/3321	701/1106			A>G
chr12	57470841	missense_variant	MODERATE	GLI1	ENSG00000111087.10	transcript	ENST00000528467.1	protein_coding	10/10	c.1978A>G	p.Arg660Gly	1978/3196	1978/3196	660/1064		WARNING_TRANSCRIPT_INCOMPLETE	A>G
chr12	57470841	missense_variant	MODERATE	GLI1	ENSG00000111087.10	transcript	ENST00000543426.5	protein_coding	10/10	c.1717A>G	p.Arg573Gly	1975/3394	1717/2937	573/978			A>G
chr12	57470841	missense_variant	MODERATE	GLI1	ENSG00000111087.10	transcript	ENST00000546141.5	protein_coding	11/11	c.1978A>G	p.Arg660Gly	2056/3475	1978/3198	660/1065			A>G
chr12	57483958	missense_variant	MODERATE	ARHGAP9	ENSG00000123329.19	transcript	ENST00000670128.1	protein_coding	2/21	c.16A>G	p.Ser6Gly	16/2466	16/2466	6/821			A>G
chr12	57487693	5_prime_UTR_premature_start_codon_gain_variant	LOW	MARS	ENSG00000166986.15	transcript	ENST00000537638.6	nonsense_mediated_decay	1/23	n.-287A>G							A>G
chr12	63805380	missense_variant	MODERATE	RXYLT1	ENSG00000118600.12	transcript	ENST00000261234.11	protein_coding	5/6	c.890T>C	p.Leu297Pro	942/1854	890/1332	297/443			T>C
chr12	63805380	missense_variant	MODERATE	RXYLT1	ENSG00000118600.12	transcript	ENST00000537373.5	protein_coding	5/6	c.110T>C	p.Leu37Pro	1058/1966	110/552	37/183			T>C
chr12	66123307	splice_region_variant	LOW	LLPH	ENSG00000139233.7	transcript	ENST00000446587.2	protein_coding	3/3	c.*533A>G							A>G
chr12	66123308	splice_region_variant	LOW	LLPH	ENSG00000139233.7	transcript	ENST00000446587.2	protein_coding	3/3	c.*532A>G							A>G
chr12	66309935	missense_variant	MODERATE	HELB	ENSG00000127311.9	transcript	ENST00000247815.8	protein_coding	4/13	c.1007A>G	p.Lys336Arg	1066/12866	1007/3264	336/1087			A>G
chr12	68624660	5_prime_UTR_premature_start_codon_gain_variant	LOW	RAP1B	ENSG00000127314.18	transcript	ENST00000489473.6	protein_coding	2/3	c.-240A>G						WARNING_TRANSCRIPT_NO_STOP_CODON	A>G
chr12	68624669	splice_acceptor_variant&intron_variant	HIGH	RAP1B	ENSG00000127314.18	transcript	ENST00000542018.5	protein_coding	1/5	c.-229-2A>G						WARNING_TRANSCRIPT_NO_STOP_CODON	A>G
chr12	68624669	splice_acceptor_variant&intron_variant	HIGH	RAP1B	ENSG00000127314.18	transcript	ENST00000541386.5	protein_coding	1/3	c.-332-2A>G						WARNING_TRANSCRIPT_NO_STOP_CODON	A>G
chr12	68624669	splice_acceptor_variant&intron_variant	HIGH	RAP1B	ENSG00000127314.18	transcript	ENST00000538877.5	protein_coding	2/5	c.-229-2A>G						WARNING_TRANSCRIPT_INCOMPLETE	A>G
chr12	68624669	splice_acceptor_variant&intron_variant	HIGH	RAP1B	ENSG00000127314.18	transcript	ENST00000425247.6	protein_coding	1/7	c.-229-2A>G						WARNING_TRANSCRIPT_INCOMPLETE	A>G
chr12	68624669	splice_acceptor_variant&intron_variant	HIGH	RAP1B	ENSG00000127314.18	transcript	ENST00000537460.5	protein_coding	1/8	c.-229-2A>G							A>G
chr12	68624669	splice_acceptor_variant&intron_variant	HIGH	RAP1B	ENSG00000127314.18	transcript	ENST00000545720.6	protein_coding	1/6	c.-206-2A>G						WARNING_TRANSCRIPT_INCOMPLETE	A>G
chr12	68624669	splice_region_variant&intron_variant	LOW	RAP1B	ENSG00000127314.18	transcript	ENST00000422358.6	protein_coding	1/3	c.-225-6A>G						WARNING_TRANSCRIPT_INCOMPLETE	A>G
chr12	68624669	splice_region_variant&intron_variant	LOW	RAP1B	ENSG00000127314.18	transcript	ENST00000534899.5	protein_coding	1/5	c.-225-6A>G						WARNING_TRANSCRIPT_INCOMPLETE	A>G
chr12	68624756	splice_region_variant&intron_variant	LOW	RAP1B	ENSG00000127314.18	transcript	ENST00000545720.6	protein_coding	2/6	c.-124+3A>G						WARNING_TRANSCRIPT_INCOMPLETE	A>G
chr12	68624760	splice_region_variant&intron_variant	LOW	RAP1B	ENSG00000127314.18	transcript	ENST00000545720.6	protein_coding	2/6	c.-124+7A>G						WARNING_TRANSCRIPT_INCOMPLETE	A>G
chr12	68641032	splice_acceptor_variant&intron_variant	HIGH	RAP1B	ENSG00000127314.18	transcript	ENST00000541167.5	protein_coding	1/5	c.-146-2A>G						WARNING_TRANSCRIPT_NO_STOP_CODON	A>G
chr12	68641032	splice_region_variant&intron_variant	LOW	RAP1B	ENSG00000127314.18	transcript	ENST00000545270.5	protein_coding	1/6	c.-142-6A>G						WARNING_TRANSCRIPT_INCOMPLETE	A>G
chr12	68641032	splice_region_variant&intron_variant	LOW	RAP1B	ENSG00000127314.18	transcript	ENST00000538283.5	protein_coding	1/5	c.-142-6A>G						WARNING_TRANSCRIPT_INCOMPLETE	A>G
chr12	68660522	splice_region_variant	LOW	RAP1B	ENSG00000127314.18	transcript	ENST00000393436.9	protein_coding	8/8	c.*1273A>G							A>G
chr12	68746722	missense_variant	MODERATE	SLC35E3	ENSG00000175782.10	transcript	ENST00000398004.4	protein_coding	1/5	c.345A>G	p.Ile115Met	547/17722	345/942	115/313			A>G
chr12	68766618	splice_region_variant&intron_variant	LOW	SLC35E3	ENSG00000175782.10	transcript	ENST00000431174.2	protein_coding	1/1	c.103-4A>G						WARNING_TRANSCRIPT_NO_START_CODON	A>G
chr12	68766664	missense_variant	MODERATE	SLC35E3	ENSG00000175782.10	transcript	ENST00000431174.2	protein_coding	2/2	c.145A>G	p.Ser49Gly	145/726	145/378	49/125		WARNING_TRANSCRIPT_NO_START_CODON	A>G
chr12	68766688	missense_variant	MODERATE	SLC35E3	ENSG00000175782.10	transcript	ENST00000431174.2	protein_coding	2/2	c.169A>G	p.Asn57Asp	169/726	169/378	57/125		WARNING_TRANSCRIPT_NO_START_CODON	A>G
chr12	68766742	missense_variant	MODERATE	SLC35E3	ENSG00000175782.10	transcript	ENST00000431174.2	protein_coding	2/2	c.223A>G	p.Thr75Ala	223/726	223/378	75/125		WARNING_TRANSCRIPT_NO_START_CODON	A>G
chr12	68766805	missense_variant	MODERATE	SLC35E3	ENSG00000175782.10	transcript	ENST00000431174.2	protein_coding	2/2	c.286A>G	p.Lys96Glu	286/726	286/378	96/125		WARNING_TRANSCRIPT_NO_START_CODON	A>G
chr12	68766820	missense_variant	MODERATE	SLC35E3	ENSG00000175782.10	transcript	ENST00000431174.2	protein_coding	2/2	c.301A>G	p.Ser101Gly	301/726	301/378	101/125		WARNING_TRANSCRIPT_NO_START_CODON	A>G
chr12	68815677	missense_variant	MODERATE	MDM2	ENSG00000135679.25	transcript	ENST00000393416.7	protein_coding	4/12	c.206A>G	p.Gln69Arg	273/1748	206/1569	69/522			A>G
chr12	68839736	missense_variant	MODERATE	MDM2	ENSG00000135679.25	transcript	ENST00000258149.10	protein_coding	11/11	c.1381A>G	p.Thr461Ala	1682/12632	1381/1494	461/497			A>G
chr12	68839736	missense_variant	MODERATE	MDM2	ENSG00000135679.25	transcript	ENST00000258148.11	protein_coding	9/9	c.1216A>G	p.Thr406Ala	1230/1361	1216/1329	406/442			A>G
chr12	68839736	missense_variant	MODERATE	MDM2	ENSG00000135679.25	transcript	ENST00000539479.6	protein_coding	11/11	c.1363A>G	p.Thr455Ala	1452/2523	1363/1476	455/491			A>G
chr12	68839736	missense_variant	MODERATE	MDM2	ENSG00000135679.25	transcript	ENST00000299252.8	protein_coding	5/5	c.853A>G	p.Thr285Ala	853/966	853/966	285/321			A>G
chr12	68839736	missense_variant	MODERATE	MDM2	ENSG00000135679.25	transcript	ENST00000350057.9	protein_coding	9/9	c.1288A>G	p.Thr430Ala	1288/1401	1288/1401	430/466			A>G
chr12	68839736	missense_variant	MODERATE	MDM2	ENSG00000135679.25	transcript	ENST00000360430.6	protein_coding	4/4	c.778A>G	p.Thr260Ala	778/891	778/891	260/296			A>G
chr12	68839736	missense_variant	MODERATE	MDM2	ENSG00000135679.25	transcript	ENST00000393410.5	protein_coding	3/3	c.619A>G	p.Thr207Ala	619/732	619/732	207/243			A>G
chr12	68839736	missense_variant	MODERATE	MDM2	ENSG00000135679.25	transcript	ENST00000393413.7	protein_coding	2/2	c.544A>G	p.Thr182Ala	544/657	544/657	182/218			A>G
chr12	68839736	missense_variant	MODERATE	MDM2	ENSG00000135679.25	transcript	ENST00000517852.5	protein_coding	3/3	c.280A>G	p.Thr94Ala	280/393	280/393	94/130			A>G
chr12	68839736	missense_variant	MODERATE	MDM2	ENSG00000135679.25	transcript	ENST00000348801.7	protein_coding	3/3	c.685A>G	p.Thr229Ala	686/799	685/798	229/265			A>G
chr12	68839736	missense_variant	MODERATE	MDM2	ENSG00000135679.25	transcript	ENST00000393416.7	protein_coding	12/12	c.1456A>G	p.Thr486Ala	1523/1748	1456/1569	486/522			A>G
chr12	68839736	missense_variant	MODERATE	MDM2	ENSG00000135679.25	transcript	ENST00000428863.6	protein_coding	8/8	c.619A>G	p.Thr207Ala	924/1037	619/732	207/243			A>G
chr12	68839736	missense_variant	MODERATE	MDM2	ENSG00000135679.25	transcript	ENST00000393412.7	protein_coding	4/4	c.619A>G	p.Thr207Ala	924/1404	619/732	207/243			A>G
chr12	68839736	missense_variant	MODERATE	MDM2	ENSG00000135679.25	transcript	ENST00000544561.6	protein_coding	10/10	c.1255A>G	p.Thr419Ala	1255/1480	1255/1368	419/455			A>G
chr12	68855982	splice_region_variant&non_coding_transcript_exon_variant	LOW	CPM	ENSG00000135678.12	transcript	ENST00000546556.1	nonsense_mediated_decay	1/2	n.*455A>G							A>G
chr12	69256052	splice_region_variant&non_coding_transcript_exon_variant	LOW	CPSF6	ENSG00000111605.18	transcript	ENST00000650046.1	nonsense_mediated_decay	4/12	n.*927A>G							A>G
chr12	69353615	splice_region_variant&intron_variant	LOW	AC020656.1	ENSG00000257764.2	transcript	ENST00000548900.1	pseudogene	1/1	n.484-7T>C							T>C
chr12	69353735	splice_region_variant&intron_variant	LOW	AC020656.1	ENSG00000257764.2	transcript	ENST00000548900.1	pseudogene	1/1	n.483+8T>C							T>C
chr12	69364198	missense_variant	MODERATE	YEATS4	ENSG00000127337.7	transcript	ENST00000552955.1	protein_coding	3/7	c.193A>G	p.Ile65Val	387/827	193/633	65/210		WARNING_TRANSCRIPT_NO_STOP_CODON	A>G
chr12	69364265	missense_variant	MODERATE	YEATS4	ENSG00000127337.7	transcript	ENST00000552955.1	protein_coding	3/7	c.260A>G	p.Gln87Arg	454/827	260/633	87/210		WARNING_TRANSCRIPT_NO_STOP_CODON	A>G
chr12	69364270	missense_variant	MODERATE	YEATS4	ENSG00000127337.7	transcript	ENST00000552955.1	protein_coding	3/7	c.265A>G	p.Ser89Gly	459/827	265/633	89/210		WARNING_TRANSCRIPT_NO_STOP_CODON	A>G
chr12	69364273	missense_variant	MODERATE	YEATS4	ENSG00000127337.7	transcript	ENST00000552955.1	protein_coding	3/7	c.268A>G	p.Lys90Glu	462/827	268/633	90/210		WARNING_TRANSCRIPT_NO_STOP_CODON	A>G
chr12	70510576	splice_region_variant&non_coding_transcript_exon_variant	LOW	AC025569.1	ENSG00000258168.6	transcript	ENST00000548687.5	pseudogene	3/9	n.485A>G							A>G
chr12	70510576	splice_region_variant&non_coding_transcript_exon_variant	LOW	AC025569.1	ENSG00000258168.6	transcript	ENST00000548924.5	pseudogene	4/5	n.567A>G							A>G
chr12	74538404	stop_lost	HIGH	ATXN7L3B	ENSG00000253719.4	transcript	ENST00000519948.4	protein_coding	1/1	c.292T>C	p.Ter98Glnext*?	570/7596	292/294	98/97			T>C
chr12	75498715	missense_variant	MODERATE	GLIPR1	ENSG00000139278.10	transcript	ENST00000266659.8	protein_coding	5/6	c.641T>C	p.Val214Ala	767/5812	641/801	214/266			T>C
chr12	75498715	missense_variant&splice_region_variant	MODERATE	GLIPR1	ENSG00000139278.10	transcript	ENST00000456650.7	protein_coding	6/6	c.712T>C	p.Ser238Pro	712/714	712/714	238/237		WARNING_TRANSCRIPT_NO_STOP_CODON	T>C
chr12	75498976	stop_lost	HIGH	GLIPR1	ENSG00000139278.10	transcript	ENST00000266659.8	protein_coding	6/6	c.799T>C	p.Ter267Glnext*?	925/5812	799/801	267/266			T>C
chr12	75499811	stop_lost	HIGH	KRR1	ENSG00000111615.14	transcript	ENST00000229214.9	protein_coding	10/10	c.1144T>C	p.Ter382Glnext*?	1156/10104	1144/1146	382/381			T>C
chr12	75499811	stop_lost&splice_region_variant	HIGH	KRR1	ENSG00000111615.14	transcript	ENST00000438169.6	protein_coding	9/9	c.973T>C	p.Ter325Glnext*?	973/975	973/975	325/324			T>C
chr12	75499858	missense_variant	MODERATE	KRR1	ENSG00000111615.14	transcript	ENST00000229214.9	protein_coding	10/10	c.1097T>C	p.Ile366Thr	1109/10104	1097/1146	366/381			T>C
chr12	75499858	missense_variant	MODERATE	KRR1	ENSG00000111615.14	transcript	ENST00000438169.6	protein_coding	9/9	c.926T>C	p.Ile309Thr	926/975	926/975	309/324			T>C
chr12	75499873	missense_variant	MODERATE	KRR1	ENSG00000111615.14	transcript	ENST00000229214.9	protein_coding	10/10	c.1082T>C	p.Leu361Pro	1094/10104	1082/1146	361/381			T>C
chr12	75499873	missense_variant	MODERATE	KRR1	ENSG00000111615.14	transcript	ENST00000438169.6	protein_coding	9/9	c.911T>C	p.Leu304Pro	911/975	911/975	304/324			T>C
chr12	75499906	missense_variant	MODERATE	KRR1	ENSG00000111615.14	transcript	ENST00000229214.9	protein_coding	10/10	c.1049T>C	p.Val350Ala	1061/10104	1049/1146	350/381			T>C
chr12	75499906	missense_variant	MODERATE	KRR1	ENSG00000111615.14	transcript	ENST00000438169.6	protein_coding	9/9	c.878T>C	p.Val293Ala	878/975	878/975	293/324			T>C
chr12	75499927	missense_variant	MODERATE	KRR1	ENSG00000111615.14	transcript	ENST00000229214.9	protein_coding	10/10	c.1028T>C	p.Val343Ala	1040/10104	1028/1146	343/381			T>C
chr12	75499927	missense_variant	MODERATE	KRR1	ENSG00000111615.14	transcript	ENST00000438169.6	protein_coding	9/9	c.857T>C	p.Val286Ala	857/975	857/975	286/324			T>C
chr12	76061052	missense_variant	MODERATE	NAP1L1	ENSG00000187109.14	transcript	ENST00000547479.5	protein_coding	5/7	c.242T>C	p.Val81Ala	381/623	242/484	81/160		WARNING_TRANSCRIPT_INCOMPLETE	T>C
chr12	76815925	missense_variant	MODERATE	ZDHHC17	ENSG00000186908.14	transcript	ENST00000426126.6	protein_coding	7/17	c.677A>G	p.Asn226Ser	1326/5259	677/1899	226/632			A>G
chr12	76815925	missense_variant	MODERATE	ZDHHC17	ENSG00000186908.14	transcript	ENST00000550876.1	protein_coding	4/6	c.188A>G	p.Asn63Ser	269/564	188/483	63/160		WARNING_TRANSCRIPT_NO_STOP_CODON	A>G
chr12	78499300	splice_region_variant&non_coding_transcript_exon_variant	LOW	AC079362.1	ENSG00000257165.5	transcript	ENST00000547089.1	pseudogene	2/2	n.278A>G							A>G
chr12	79590285	splice_region_variant&intron_variant	LOW	PAWR	ENSG00000177425.11	transcript	ENST00000549050.1	pseudogene	1/1	n.58-4A>G							A>G
chr12	79590289	splice_region_variant&intron_variant	LOW	PAWR	ENSG00000177425.11	transcript	ENST00000549050.1	pseudogene	1/1	n.58-8A>G							A>G
chr12	79806236	missense_variant	MODERATE	PPP1R12A	ENSG00000058272.19	transcript	ENST00000450142.7	protein_coding	13/25	c.1753A>G	p.Ser585Gly	1919/5620	1753/3093	585/1030			A>G
chr12	79806236	missense_variant	MODERATE	PPP1R12A	ENSG00000058272.19	transcript	ENST00000437004.6	protein_coding	14/25	c.1753A>G	p.Ser585Gly	1881/4639	1753/2988	585/995			A>G
chr12	79806236	missense_variant	MODERATE	PPP1R12A	ENSG00000058272.19	transcript	ENST00000547330.5	protein_coding	13/15	c.1753A>G	p.Ser585Gly	1952/2275	1753/2076	585/691		WARNING_TRANSCRIPT_NO_STOP_CODON	A>G
chr12	79806236	missense_variant	MODERATE	PPP1R12A	ENSG00000058272.19	transcript	ENST00000546369.5	protein_coding	13/25	c.1492A>G	p.Ser498Gly	1631/2977	1492/2832	498/943			A>G
chr12	79806236	missense_variant	MODERATE	PPP1R12A	ENSG00000058272.19	transcript	ENST00000261207.9	protein_coding	14/26	c.1753A>G	p.Ser585Gly	1876/5582	1753/3093	585/1030			A>G
chr12	79806236	missense_variant	MODERATE	PPP1R12A	ENSG00000058272.19	transcript	ENST00000553081.5	protein_coding	5/9	c.526A>G	p.Ser176Gly	528/1101	526/1099	176/365		WARNING_TRANSCRIPT_INCOMPLETE	A>G
chr12	79806236	missense_variant	MODERATE	PPP1R12A	ENSG00000058272.19	transcript	ENST00000650220.1	protein_coding	6/9	c.754A>G	p.Ser252Gly	756/1143	754/1141	252/379		WARNING_TRANSCRIPT_INCOMPLETE	A>G
chr12	79934787	missense_variant	MODERATE	PPP1R12A	ENSG00000058272.19	transcript	ENST00000450142.7	protein_coding	1/25	c.145T>C	p.Ser49Pro	311/5620	145/3093	49/1030			T>C
chr12	79934787	missense_variant	MODERATE	PPP1R12A	ENSG00000058272.19	transcript	ENST00000437004.6	protein_coding	2/25	c.145T>C	p.Ser49Pro	273/4639	145/2988	49/995			T>C
chr12	79934787	missense_variant	MODERATE	PPP1R12A	ENSG00000058272.19	transcript	ENST00000550107.5	protein_coding	1/24	c.145T>C	p.Ser49Pro	145/2925	145/2925	49/974			T>C
chr12	79934787	missense_variant	MODERATE	PPP1R12A	ENSG00000058272.19	transcript	ENST00000547330.5	protein_coding	1/15	c.145T>C	p.Ser49Pro	344/2275	145/2076	49/691		WARNING_TRANSCRIPT_NO_STOP_CODON	T>C
chr12	79934787	missense_variant	MODERATE	PPP1R12A	ENSG00000058272.19	transcript	ENST00000261207.9	protein_coding	2/26	c.145T>C	p.Ser49Pro	268/5582	145/3093	49/1030			T>C
chr12	91680292	splice_region_variant&non_coding_transcript_exon_variant	LOW	AC025254.1	ENSG00000258125.1	transcript	ENST00000550035.1	pseudogene	1/2	n.162A>G							A>G
chr12	91680296	splice_region_variant&intron_variant	LOW	AC025254.1	ENSG00000258125.1	transcript	ENST00000550035.1	pseudogene	1/1	n.163+3A>G							A>G
chr12	92145495	missense_variant	MODERATE	BTG1	ENSG00000133639.5	transcript	ENST00000256015.5	protein_coding	1/2	c.41A>G	p.Glu14Gly	352/4629	41/516	14/171			A>G
chr12	93488287	splice_acceptor_variant&intron_variant	HIGH	MRPL42	ENSG00000198015.13	transcript	ENST00000547098.5	protein_coding	5/5	c.384-2A>G							A>G
chr12	95058334	missense_variant	MODERATE	NR2C1	ENSG00000120798.17	transcript	ENST00000393101.7	protein_coding	5/12	c.520A>G	p.Ile174Val	728/1822	520/1404	174/467			A>G
chr12	95058334	missense_variant	MODERATE	NR2C1	ENSG00000120798.17	transcript	ENST00000333003.10	protein_coding	5/14	c.520A>G	p.Ile174Val	766/4058	520/1812	174/603			A>G
chr12	95058334	missense_variant	MODERATE	NR2C1	ENSG00000120798.17	transcript	ENST00000622476.4	protein_coding	5/11	c.520A>G	p.Ile174Val	776/1561	520/1305	174/434			A>G
chr12	95058334	missense_variant	MODERATE	NR2C1	ENSG00000120798.17	transcript	ENST00000330677.7	protein_coding	5/12	c.520A>G	p.Ile174Val	685/2014	520/1452	174/483			A>G
chr12	95189643	splice_acceptor_variant&intron_variant	HIGH	FGD6	ENSG00000180263.14	transcript	ENST00000550368.1	pseudogene	1/2	n.115-2A>G							A>G
chr12	95482209	splice_region_variant&synonymous_variant	LOW	METAP2	ENSG00000111142.14	transcript	ENST00000549502.5	protein_coding	3/5	c.342A>G	p.Ser114Ser	370/513	342/485	114/160		WARNING_TRANSCRIPT_INCOMPLETE	A>G
chr12	95513827	missense_variant	MODERATE	METAP2	ENSG00000111142.14	transcript	ENST00000323666.10	protein_coding	11/11	c.1360T>C	p.Tyr454His	1388/3400	1360/1437	454/478			T>C
chr12	95513827	missense_variant	MODERATE	METAP2	ENSG00000111142.14	transcript	ENST00000546753.5	protein_coding	11/11	c.1291T>C	p.Tyr431His	1390/1862	1291/1368	431/455			T>C
chr12	95513827	missense_variant	MODERATE	METAP2	ENSG00000111142.14	transcript	ENST00000261220.13	protein_coding	10/10	c.1291T>C	p.Tyr431His	1321/1836	1291/1368	431/455			T>C
chr12	95513827	missense_variant	MODERATE	METAP2	ENSG00000111142.14	transcript	ENST00000550777.5	protein_coding	10/10	c.1252T>C	p.Tyr418His	1277/1779	1252/1329	418/442			T>C
chr12	95513827	missense_variant	MODERATE	METAP2	ENSG00000111142.14	transcript	ENST00000551840.5	protein_coding	11/11	c.1357T>C	p.Tyr453His	1375/1874	1357/1434	453/477			T>C
chr12	95710603	missense_variant	MODERATE	NTN4	ENSG00000074527.12	transcript	ENST00000343702.9	protein_coding	5/10	c.1018A>G	p.Thr340Ala	1473/3621	1018/1887	340/628			A>G
chr12	95710603	missense_variant	MODERATE	NTN4	ENSG00000074527.12	transcript	ENST00000553059.1	protein_coding	5/9	c.1018A>G	p.Thr340Ala	1018/1818	1018/1818	340/605			A>G
chr12	95710603	missense_variant	MODERATE	NTN4	ENSG00000074527.12	transcript	ENST00000538383.5	protein_coding	5/10	c.907A>G	p.Thr303Ala	1004/1971	907/1776	303/591			A>G
chr12	95710603	missense_variant	MODERATE	NTN4	ENSG00000074527.12	transcript	ENST00000344911.8	protein_coding	6/11	c.907A>G	p.Thr303Ala	1004/3152	907/1776	303/591			A>G
chr12	98735015	splice_region_variant&intron_variant	LOW	APAF1	ENSG00000120868.13	transcript	ENST00000547666.1	pseudogene	1/1	n.1199-6A>G							A>G
chr12	98735017	splice_region_variant&intron_variant	LOW	APAF1	ENSG00000120868.13	transcript	ENST00000547666.1	pseudogene	1/1	n.1199-4A>G							A>G
chr12	100058840	missense_variant	MODERATE	UHRF1BP1L	ENSG00000111647.13	transcript	ENST00000279907.12	protein_coding	14/21	c.2437A>G	p.Lys813Glu	2676/5198	2437/4395	813/1464			A>G
chr12	100058840	missense_variant	MODERATE	UHRF1BP1L	ENSG00000111647.13	transcript	ENST00000545232.6	protein_coding	8/15	c.1387A>G	p.Lys463Glu	1637/4088	1387/3345	463/1114			A>G
chr12	100208765	splice_region_variant&intron_variant	LOW	ACTR6	ENSG00000075089.9	transcript	ENST00000547458.5	nonsense_mediated_decay	4/5	n.380-7A>G							A>G
chr12	100624412	missense_variant	MODERATE	GAS2L3	ENSG00000139354.11	transcript	ENST00000266754.9	protein_coding	9/9	c.1607A>G	p.Gln536Arg	1740/2218	1607/2085	536/694			A>G
chr12	100624412	missense_variant	MODERATE	GAS2L3	ENSG00000139354.11	transcript	ENST00000547754.6	protein_coding	10/10	c.1607A>G	p.Gln536Arg	1860/5736	1607/2085	536/694			A>G
chr12	100624412	missense_variant	MODERATE	GAS2L3	ENSG00000139354.11	transcript	ENST00000537247.5	protein_coding	10/10	c.1295A>G	p.Gln432Arg	2249/2742	1295/1773	432/590			A>G
chr12	100624412	missense_variant	MODERATE	GAS2L3	ENSG00000139354.11	transcript	ENST00000539410.2	protein_coding	8/8	c.1607A>G	p.Gln536Arg	1738/2229	1607/2085	536/694			A>G
chr12	100627487	splice_acceptor_variant&intron_variant	HIGH	GAS2L3	ENSG00000139354.11	transcript	ENST00000552854.1	nonsense_mediated_decay	1/1	n.*1975-2A>G							A>G
chr12	101383558	missense_variant	MODERATE	UTP20	ENSG00000120800.5	transcript	ENST00000261637.5	protein_coding	60/62	c.7945A>G	p.Lys2649Glu	8123/9031	7945/8358	2649/2785			A>G
chr12	101408834	splice_region_variant&intron_variant	LOW	AC063948.1	ENSG00000257543.1	transcript	ENST00000547360.1	pseudogene	1/1	n.219+8T>C							T>C
chr12	101756462	stop_lost	HIGH	GNPTAB	ENSG00000111670.16	transcript	ENST00000550718.1	protein_coding	4/4	c.350A>G	p.Ter117Trpext*?	351/598	350/351	117/116		WARNING_TRANSCRIPT_NO_START_CODON	A>G
chr12	101756465	missense_variant	MODERATE	GNPTAB	ENSG00000111670.16	transcript	ENST00000550718.1	protein_coding	4/4	c.347A>G	p.Asp116Gly	348/598	347/351	116/116		WARNING_TRANSCRIPT_NO_START_CODON	A>G
chr12	101756492	missense_variant	MODERATE	GNPTAB	ENSG00000111670.16	transcript	ENST00000550718.1	protein_coding	4/4	c.320A>G	p.Gln107Arg	321/598	320/351	107/116		WARNING_TRANSCRIPT_NO_START_CODON	A>G
chr12	101756528	missense_variant	MODERATE	GNPTAB	ENSG00000111670.16	transcript	ENST00000550718.1	protein_coding	4/4	c.284A>G	p.Gln95Arg	285/598	284/351	95/116		WARNING_TRANSCRIPT_NO_START_CODON	A>G
chr12	101756532	missense_variant	MODERATE	GNPTAB	ENSG00000111670.16	transcript	ENST00000550718.1	protein_coding	4/4	c.280A>G	p.Met94Val	281/598	280/351	94/116		WARNING_TRANSCRIPT_NO_START_CODON	A>G
chr12	101756540	missense_variant	MODERATE	GNPTAB	ENSG00000111670.16	transcript	ENST00000550718.1	protein_coding	4/4	c.272A>G	p.Asn91Ser	273/598	272/351	91/116		WARNING_TRANSCRIPT_NO_START_CODON	A>G
chr12	104995910	missense_variant	MODERATE	C12orf45	ENSG00000151131.11	transcript	ENST00000548583.1	protein_coding	2/3	c.196A>G	p.Asn66Asp	197/451	196/282	66/93		WARNING_TRANSCRIPT_NO_START_CODON	A>G
chr12	104995910	missense_variant	MODERATE	C12orf45	ENSG00000151131.11	transcript	ENST00000622317.5	protein_coding	5/6	c.550A>G	p.Asn184Asp	565/1078	550/636	184/211			A>G
chr12	104995910	missense_variant	MODERATE	C12orf45	ENSG00000151131.11	transcript	ENST00000637147.1	protein_coding	5/6	c.550A>G	p.Asn184Asp	565/1906	550/636	184/211			A>G
chr12	104995950	missense_variant	MODERATE	C12orf45	ENSG00000151131.11	transcript	ENST00000548583.1	protein_coding	2/3	c.236A>G	p.Lys79Arg	237/451	236/282	79/93		WARNING_TRANSCRIPT_NO_START_CODON	A>G
chr12	104995950	missense_variant	MODERATE	C12orf45	ENSG00000151131.11	transcript	ENST00000622317.5	protein_coding	5/6	c.590A>G	p.Lys197Arg	605/1078	590/636	197/211			A>G
chr12	104995950	missense_variant	MODERATE	C12orf45	ENSG00000151131.11	transcript	ENST00000637147.1	protein_coding	5/6	c.590A>G	p.Lys197Arg	605/1906	590/636	197/211			A>G
chr12	104995962	missense_variant	MODERATE	C12orf45	ENSG00000151131.11	transcript	ENST00000548583.1	protein_coding	2/3	c.248A>G	p.Tyr83Cys	249/451	248/282	83/93		WARNING_TRANSCRIPT_NO_START_CODON	A>G
chr12	104995962	missense_variant	MODERATE	C12orf45	ENSG00000151131.11	transcript	ENST00000622317.5	protein_coding	5/6	c.602A>G	p.Tyr201Cys	617/1078	602/636	201/211			A>G
chr12	104995962	missense_variant	MODERATE	C12orf45	ENSG00000151131.11	transcript	ENST00000637147.1	protein_coding	5/6	c.602A>G	p.Tyr201Cys	617/1906	602/636	201/211			A>G
chr12	104995968	missense_variant	MODERATE	C12orf45	ENSG00000151131.11	transcript	ENST00000548583.1	protein_coding	2/3	c.254A>G	p.His85Arg	255/451	254/282	85/93		WARNING_TRANSCRIPT_NO_START_CODON	A>G
chr12	104995968	missense_variant	MODERATE	C12orf45	ENSG00000151131.11	transcript	ENST00000622317.5	protein_coding	5/6	c.608A>G	p.His203Arg	623/1078	608/636	203/211			A>G
chr12	104995968	missense_variant	MODERATE	C12orf45	ENSG00000151131.11	transcript	ENST00000637147.1	protein_coding	5/6	c.608A>G	p.His203Arg	623/1906	608/636	203/211			A>G
chr12	106901924	splice_region_variant&intron_variant	LOW	EEF1B2P4	ENSG00000257119.1	transcript	ENST00000551398.1	processed_pseudogene	1/1	n.57+4A>G							A>G
chr12	106967388	stop_lost	HIGH	TMEM263	ENSG00000151135.10	transcript	ENST00000551489.5	protein_coding	4/5	c.170A>G	p.Ter57Trpext*?	466/621	170/171	57/56			A>G
chr12	108526214	missense_variant	MODERATE	SART3	ENSG00000075856.12	transcript	ENST00000228284.8	protein_coding	16/19	c.2309A>G	p.Glu770Gly	2314/3704	2309/2946	770/981			A>G
chr12	108526214	missense_variant	MODERATE	SART3	ENSG00000075856.12	transcript	ENST00000431469.6	protein_coding	15/18	c.2147A>G	p.Glu716Gly	2152/2834	2147/2784	716/927			A>G
chr12	108526214	missense_variant	MODERATE	SART3	ENSG00000075856.12	transcript	ENST00000546815.6	protein_coding	16/19	c.2255A>G	p.Glu752Gly	2274/4154	2255/2892	752/963			A>G
chr12	109105097	splice_region_variant&non_coding_transcript_exon_variant	LOW	UNG	ENSG00000076248.10	transcript	ENST00000539287.5	nonsense_mediated_decay	6/7	n.776A>G							A>G
chr12	109951255	missense_variant	MODERATE	GIT2	ENSG00000139436.21	transcript	ENST00000355312.8	protein_coding	14/20	c.1304A>G	p.Asn435Ser	1448/5598	1304/2280	435/759			A>G
chr12	109951255	missense_variant	MODERATE	GIT2	ENSG00000139436.21	transcript	ENST00000547815.5	protein_coding	14/15	c.1304A>G	p.Asn435Ser	1376/2989	1304/1416	435/471			A>G
chr12	109951255	missense_variant	MODERATE	GIT2	ENSG00000139436.21	transcript	ENST00000550186.5	protein_coding	13/18	c.1118A>G	p.Asn373Ser	1170/1977	1118/1925	373/640		WARNING_TRANSCRIPT_INCOMPLETE	A>G
chr12	109951255	missense_variant	MODERATE	GIT2	ENSG00000139436.21	transcript	ENST00000361006.9	protein_coding	14/19	c.1304A>G	p.Asn435Ser	1384/5444	1304/2190	435/729			A>G
chr12	109951255	missense_variant	MODERATE	GIT2	ENSG00000139436.21	transcript	ENST00000553118.5	protein_coding	14/18	c.1304A>G	p.Asn435Ser	1469/2424	1304/1896	435/631			A>G
chr12	110649065	missense_variant	MODERATE	TCTN1	ENSG00000204852.16	transcript	ENST00000549123.5	protein_coding	4/4	c.155T>C	p.Leu52Pro	395/458	155/218	52/71		WARNING_TRANSCRIPT_INCOMPLETE	T>C
chr12	110649115	missense_variant	MODERATE	TCTN1	ENSG00000204852.16	transcript	ENST00000549123.5	protein_coding	4/4	c.205T>C	p.Tyr69His	445/458	205/218	69/71		WARNING_TRANSCRIPT_INCOMPLETE	T>C
chr12	111382212	splice_region_variant&intron_variant	LOW	HSPA8P14	ENSG00000257539.2	transcript	ENST00000552265.2	processed_pseudogene	1/4	n.342+4A>G							A>G
chr12	111452767	missense_variant	MODERATE	ATXN2	ENSG00000204842.17	transcript	ENST00000389154.7	protein_coding	10/10	c.1241T>C	p.Leu414Pro	1241/1794	1241/1275	414/424		WARNING_TRANSCRIPT_NO_START_CODON	T>C
chr12	111452767	missense_variant	MODERATE	ATXN2	ENSG00000204842.17	transcript	ENST00000492467.6	protein_coding	20/20	c.2690T>C	p.Leu897Pro	2692/2996	2690/2724	897/907			T>C
chr12	111840477	splice_region_variant&non_coding_transcript_exon_variant	LOW	MAPKAPK5-AS1	ENSG00000234608.8	transcript	ENST00000428207.4	pseudogene	2/2	n.1577A>G							A>G
chr12	111840477	splice_region_variant&non_coding_transcript_exon_variant	LOW	MAPKAPK5-AS1	ENSG00000234608.8	transcript	ENST00000443596.1	pseudogene	2/2	n.220A>G							A>G
chr12	111840477	splice_region_variant&non_coding_transcript_exon_variant	LOW	MAPKAPK5-AS1	ENSG00000234608.8	transcript	ENST00000442119.6	pseudogene	2/3	n.282A>G							A>G
chr12	111840477	splice_region_variant&non_coding_transcript_exon_variant	LOW	MAPKAPK5-AS1	ENSG00000234608.8	transcript	ENST00000456429.5	pseudogene	2/3	n.1577A>G							A>G
chr12	111840477	splice_region_variant&non_coding_transcript_exon_variant	LOW	MAPKAPK5-AS1	ENSG00000234608.8	transcript	ENST00000590479.5	pseudogene	3/4	n.172A>G							A>G
chr12	111840477	splice_region_variant&non_coding_transcript_exon_variant	LOW	MAPKAPK5-AS1	ENSG00000234608.8	transcript	ENST00000609983.1	pseudogene	2/3	n.385A>G							A>G
chr12	111840477	splice_region_variant&non_coding_transcript_exon_variant	LOW	MAPKAPK5-AS1	ENSG00000234608.8	transcript	ENST00000656227.1	pseudogene	3/3	n.148A>G							A>G
chr12	112022489	missense_variant	MODERATE	ERP29	ENSG00000089248.7	transcript	ENST00000261735.4	protein_coding	3/3	c.623A>G	p.Lys208Arg	663/1623	623/786	208/261			A>G
chr12	112022489	missense_variant	MODERATE	ERP29	ENSG00000089248.7	transcript	ENST00000546477.1	protein_coding	3/3	c.320A>G	p.Lys107Arg	1019/1698	320/483	107/160			A>G
chr12	112047701	missense_variant	MODERATE	NAA25	ENSG00000111300.10	transcript	ENST00000261745.9	protein_coding	17/24	c.1970A>G	p.Asp657Gly	1980/5771	1970/2919	657/972			A>G
chr12	113186949	missense_variant	MODERATE	RITA1	ENSG00000139405.16	transcript	ENST00000548278.2	protein_coding	3/4	c.203A>G	p.Lys68Arg	700/1858	203/810	68/269			A>G
chr12	113186949	missense_variant	MODERATE	RITA1	ENSG00000139405.16	transcript	ENST00000552495.1	protein_coding	2/3	c.275A>G	p.Lys92Arg	747/1898	275/882	92/293			A>G
chr12	113186949	missense_variant	MODERATE	RITA1	ENSG00000139405.16	transcript	ENST00000549621.5	protein_coding	3/4	c.203A>G	p.Lys68Arg	887/2041	203/810	68/269			A>G
chr12	113186949	missense_variant	MODERATE	RITA1	ENSG00000139405.16	transcript	ENST00000615042.1	protein_coding	1/1	c.14A>G	p.Lys5Arg	14/369	14/117	5/38		WARNING_TRANSCRIPT_NO_START_CODON	A>G
chr12	113818096	splice_region_variant&intron_variant	LOW	RBM19	ENSG00000122965.11	transcript	ENST00000553232.1	pseudogene	1/1	n.77+7A>G							A>G
chr12	113818104	splice_region_variant&non_coding_transcript_exon_variant	LOW	RBM19	ENSG00000122965.11	transcript	ENST00000553232.1	pseudogene	1/2	n.76A>G							A>G
chr12	116022560	missense_variant	MODERATE	MED13L	ENSG00000123066.8	transcript	ENST00000281928.8	protein_coding	5/31	c.521A>G	p.Glu174Gly	1109/14615	521/6633	174/2210			A>G
chr12	116022560	missense_variant	MODERATE	MED13L	ENSG00000123066.8	transcript	ENST00000548743.2	protein_coding	5/17	c.491A>G	p.Glu164Gly	779/3532	491/3244	164/1080		WARNING_TRANSCRIPT_INCOMPLETE	A>G
chr12	116022560	missense_variant	MODERATE	MED13L	ENSG00000123066.8	transcript	ENST00000650226.1	protein_coding	5/31	c.521A>G	p.Glu174Gly	564/8717	521/6669	174/2222			A>G
chr12	116022560	missense_variant	MODERATE	MED13L	ENSG00000123066.8	transcript	ENST00000647567.1	protein_coding	4/9	c.431A>G	p.Glu144Gly	431/1312	431/1312	144/436		WARNING_TRANSCRIPT_INCOMPLETE	A>G
chr12	116851691	splice_acceptor_variant&intron_variant	HIGH	RNFT2	ENSG00000135119.14	transcript	ENST00000622220.1	protein_coding	6/6	c.445-2A>G							A>G
chr12	116851691	splice_acceptor_variant&intron_variant	HIGH	RNFT2	ENSG00000135119.14	transcript	ENST00000319176.11	protein_coding	6/6	c.714-1A>G							A>G
chr12	116851712	missense_variant	MODERATE	RNFT2	ENSG00000135119.14	transcript	ENST00000622220.1	protein_coding	7/7	c.464A>G	p.Asn155Ser	947/2176	464/696	155/231			A>G
chr12	116851712	missense_variant	MODERATE	RNFT2	ENSG00000135119.14	transcript	ENST00000319176.11	protein_coding	7/7	c.734A>G	p.Asn245Ser	947/2180	734/966	245/321			A>G
chr12	116851723	missense_variant	MODERATE	RNFT2	ENSG00000135119.14	transcript	ENST00000622220.1	protein_coding	7/7	c.475A>G	p.Arg159Gly	958/2176	475/696	159/231			A>G
chr12	116851723	missense_variant	MODERATE	RNFT2	ENSG00000135119.14	transcript	ENST00000319176.11	protein_coding	7/7	c.745A>G	p.Arg249Gly	958/2180	745/966	249/321			A>G
chr12	116851747	missense_variant	MODERATE	RNFT2	ENSG00000135119.14	transcript	ENST00000622220.1	protein_coding	7/7	c.499A>G	p.Lys167Glu	982/2176	499/696	167/231			A>G
chr12	116851747	missense_variant	MODERATE	RNFT2	ENSG00000135119.14	transcript	ENST00000319176.11	protein_coding	7/7	c.769A>G	p.Lys257Glu	982/2180	769/966	257/321			A>G
chr12	116851753	missense_variant	MODERATE	RNFT2	ENSG00000135119.14	transcript	ENST00000622220.1	protein_coding	7/7	c.505A>G	p.Lys169Glu	988/2176	505/696	169/231			A>G
chr12	116851753	missense_variant	MODERATE	RNFT2	ENSG00000135119.14	transcript	ENST00000319176.11	protein_coding	7/7	c.775A>G	p.Lys259Glu	988/2180	775/966	259/321			A>G
chr12	116851754	missense_variant	MODERATE	RNFT2	ENSG00000135119.14	transcript	ENST00000622220.1	protein_coding	7/7	c.506A>G	p.Lys169Arg	989/2176	506/696	169/231			A>G
chr12	116851754	missense_variant	MODERATE	RNFT2	ENSG00000135119.14	transcript	ENST00000319176.11	protein_coding	7/7	c.776A>G	p.Lys259Arg	989/2180	776/966	259/321			A>G
chr12	116851765	missense_variant	MODERATE	RNFT2	ENSG00000135119.14	transcript	ENST00000622220.1	protein_coding	7/7	c.517A>G	p.Arg173Gly	1000/2176	517/696	173/231			A>G
chr12	116851765	missense_variant	MODERATE	RNFT2	ENSG00000135119.14	transcript	ENST00000319176.11	protein_coding	7/7	c.787A>G	p.Arg263Gly	1000/2180	787/966	263/321			A>G
chr12	118032483	splice_acceptor_variant&intron_variant	HIGH	RFC5	ENSG00000111445.14	transcript	ENST00000543153.1	pseudogene	4/5	n.742-2A>G							A>G
chr12	120212769	splice_region_variant&non_coding_transcript_exon_variant	LOW	PXN-AS1	ENSG00000255857.6	transcript	ENST00000620336.1	pseudogene	1/1	n.443A>G							A>G
chr12	120455032	splice_donor_variant&intron_variant	HIGH	GATC	ENSG00000257218.6	transcript	ENST00000548171.1	nonsense_mediated_decay	3/4	n.352+2T>C							T>C
chr12	120488655	splice_donor_variant&intron_variant	HIGH	DYNLL1	ENSG00000088986.11	transcript	ENST00000548342.5	protein_coding	3/4	c.-7+2T>C							T>C
chr12	120488655	splice_donor_variant&intron_variant	HIGH	DYNLL1	ENSG00000088986.11	transcript	ENST00000549649.5	protein_coding	3/5	c.-284+2T>C						WARNING_TRANSCRIPT_NO_STOP_CODON	T>C
chr12	120970024	splice_region_variant&non_coding_transcript_exon_variant	LOW	HNF1A-AS1	ENSG00000241388.5	transcript	ENST00000433033.3	pseudogene	4/4	n.718A>G							A>G
chr12	121004389	missense_variant	MODERATE	C12orf43	ENSG00000157895.11	transcript	ENST00000537817.5	protein_coding	6/6	c.646A>G	p.Lys216Glu	674/1270	646/882	216/293			A>G
chr12	121004389	missense_variant	MODERATE	C12orf43	ENSG00000157895.11	transcript	ENST00000288757.7	protein_coding	6/6	c.553A>G	p.Lys185Glu	566/4469	553/789	185/262			A>G
chr12	121004389	missense_variant	MODERATE	C12orf43	ENSG00000157895.11	transcript	ENST00000539736.5	protein_coding	6/6	c.523A>G	p.Lys175Glu	536/1033	523/759	175/252			A>G
chr12	121004389	missense_variant	MODERATE	C12orf43	ENSG00000157895.11	transcript	ENST00000538296.5	protein_coding	5/5	c.412A>G	p.Lys138Glu	412/585	412/585	138/194		WARNING_TRANSCRIPT_NO_START_CODON	A>G
chr12	121004389	missense_variant	MODERATE	C12orf43	ENSG00000157895.11	transcript	ENST00000535367.1	protein_coding	6/6	c.418A>G	p.Lys140Glu	498/645	418/565	140/187		WARNING_TRANSCRIPT_INCOMPLETE	A>G
chr12	121004389	missense_variant	MODERATE	C12orf43	ENSG00000157895.11	transcript	ENST00000445832.7	protein_coding	6/6	c.430A>G	p.Lys144Glu	430/2397	430/666	144/221			A>G
chr12	121005926	splice_region_variant&non_coding_transcript_exon_variant	LOW	C12orf43	ENSG00000157895.11	transcript	ENST00000508193.2	retained_intron	4/4	n.762T>C							T>C
chr12	121223259	splice_region_variant&non_coding_transcript_exon_variant	LOW	P2RX4	ENSG00000135124.14	transcript	ENST00000499638.6	retained_intron	5/11	n.1342A>G							A>G
chr12	121776443	splice_region_variant&non_coding_transcript_exon_variant	LOW	TMEM120B	ENSG00000188735.13	transcript	ENST00000342607.10	nonsense_mediated_decay	12/13	n.*721A>G							A>G
chr12	121776443	splice_region_variant&non_coding_transcript_exon_variant	LOW	TMEM120B	ENSG00000188735.13	transcript	ENST00000538055.1	pseudogene	1/6	n.69A>G							A>G
chr12	121776443	splice_region_variant&non_coding_transcript_exon_variant	LOW	TMEM120B	ENSG00000188735.13	transcript	ENST00000416147.6	pseudogene	1/3	n.181A>G							A>G
chr12	121776443	splice_region_variant&non_coding_transcript_exon_variant	LOW	TMEM120B	ENSG00000188735.13	transcript	ENST00000411958.2	pseudogene	1/2	n.160A>G							A>G
chr12	121776820	splice_acceptor_variant&intron_variant	HIGH	TMEM120B	ENSG00000188735.13	transcript	ENST00000538055.1	pseudogene	1/5	n.71-2A>G							A>G
chr12	121823489	missense_variant	MODERATE	SETD1B	ENSG00000139718.10	transcript	ENST00000619791.1	protein_coding	11/16	c.4910A>G	p.Lys1637Arg	4910/5901	4910/5901	1637/1966			A>G
chr12	121823489	missense_variant	MODERATE	SETD1B	ENSG00000139718.10	transcript	ENST00000604567.5	protein_coding	12/17	c.4910A>G	p.Lys1637Arg	4978/5969	4910/5901	1637/1966			A>G
chr12	121823489	missense_variant	MODERATE	SETD1B	ENSG00000139718.10	transcript	ENST00000542440.5	protein_coding	13/18	c.4781A>G	p.Lys1594Arg	4849/8185	4781/5772	1594/1923			A>G
chr12	121823489	missense_variant	MODERATE	SETD1B	ENSG00000139718.10	transcript	ENST00000267197.9	protein_coding	12/17	c.4781A>G	p.Lys1594Arg	4781/5772	4781/5772	1594/1923			A>G
chr12	122208559	stop_lost	HIGH	DIABLO	ENSG00000184047.19	transcript	ENST00000267169.11	protein_coding	7/7	c.628T>C	p.Ter210Glnext*?	653/1418	628/630	210/209			T>C
chr12	122208559	missense_variant	MODERATE	DIABLO	ENSG00000184047.19	transcript	ENST00000464942.7	protein_coding	6/6	c.542T>C	p.Ile181Thr	580/1471	542/720	181/239			T>C
chr12	122208559	missense_variant	MODERATE	DIABLO	ENSG00000184047.19	transcript	ENST00000353548.11	protein_coding	5/5	c.410T>C	p.Ile137Thr	448/1338	410/588	137/195			T>C
chr12	122208559	missense_variant	MODERATE	AC048338.2	ENSG00000284934.1	transcript	ENST00000443649.8	protein_coding	7/7	c.542T>C	p.Ile181Thr	1360/2256	542/720	181/239			T>C
chr12	122208559	missense_variant	MODERATE	DIABLO	ENSG00000184047.19	transcript	ENST00000650715.1	protein_coding	7/7	c.542T>C	p.Ile181Thr	1282/2173	542/720	181/239			T>C
chr12	122253470	missense_variant	MODERATE	VPS33A	ENSG00000139719.11	transcript	ENST00000451053.3	protein_coding	5/5	c.557A>G	p.Lys186Arg	565/1173	557/561	186/186			A>G
chr12	122253471	missense_variant	MODERATE	VPS33A	ENSG00000139719.11	transcript	ENST00000451053.3	protein_coding	5/5	c.556A>G	p.Lys186Glu	564/1173	556/561	186/186			A>G
chr12	122341484	missense_variant	MODERATE	CLIP1	ENSG00000130779.20	transcript	ENST00000540338.5	protein_coding	10/25	c.1720A>G	p.Lys574Glu	1762/4400	1720/4317	574/1438			A>G
chr12	122341484	missense_variant	MODERATE	CLIP1	ENSG00000130779.20	transcript	ENST00000358808.6	protein_coding	10/25	c.1687A>G	p.Lys563Glu	1842/5880	1687/4284	563/1427			A>G
chr12	122341484	missense_variant	MODERATE	CLIP1	ENSG00000130779.20	transcript	ENST00000537178.5	protein_coding	9/24	c.1582A>G	p.Lys528Glu	1800/5229	1582/4179	528/1392			A>G
chr12	122341484	missense_variant	MODERATE	CLIP1	ENSG00000130779.20	transcript	ENST00000361654.8	protein_coding	9/24	c.1582A>G	p.Lys528Glu	1756/5568	1582/3951	528/1316			A>G
chr12	122341484	missense_variant	MODERATE	CLIP1	ENSG00000130779.20	transcript	ENST00000545889.6	protein_coding	7/21	c.940A>G	p.Lys314Glu	940/4633	940/3192	314/1063		WARNING_TRANSCRIPT_NO_START_CODON	A>G
chr12	122341484	missense_variant	MODERATE	CLIP1	ENSG00000130779.20	transcript	ENST00000302528.11	protein_coding	9/24	c.1687A>G	p.Lys563Glu	1795/5833	1687/4284	563/1427			A>G
chr12	122341484	missense_variant	MODERATE	CLIP1	ENSG00000130779.20	transcript	ENST00000620786.4	protein_coding	11/26	c.1720A>G	p.Lys574Glu	1875/5913	1720/4317	574/1438			A>G
chr12	122341484	missense_variant	MODERATE	CLIP1	ENSG00000130779.20	transcript	ENST00000540304.6	protein_coding	9/13	c.1489A>G	p.Lys497Glu	1633/2552	1489/2408	497/801		WARNING_TRANSCRIPT_INCOMPLETE	A>G
chr12	122507255	splice_acceptor_variant&intron_variant	HIGH	RSRC2	ENSG00000111011.18	transcript	ENST00000531389.2	retained_intron	1/1	n.495-2A>G							A>G
chr12	122518867	missense_variant	MODERATE	RSRC2	ENSG00000111011.18	transcript	ENST00000331738.12	protein_coding	4/10	c.370A>G	p.Ser124Gly	453/3461	370/1305	124/434			A>G
chr12	122518867	missense_variant	MODERATE	RSRC2	ENSG00000111011.18	transcript	ENST00000344591.8	protein_coding	4/8	c.193A>G	p.Ser65Gly	420/936	193/709	65/235		WARNING_TRANSCRIPT_INCOMPLETE	A>G
chr12	122769624	splice_acceptor_variant&intron_variant	HIGH	DENR	ENSG00000139726.11	transcript	ENST00000455982.2	protein_coding	7/7	c.472-2A>G							A>G
chr12	122769633	missense_variant	MODERATE	DENR	ENSG00000139726.11	transcript	ENST00000455982.2	protein_coding	8/8	c.479A>G	p.Lys160Arg	615/1052	479/483	160/160			A>G
chr12	122769636	stop_lost	HIGH	DENR	ENSG00000139726.11	transcript	ENST00000455982.2	protein_coding	8/8	c.482A>G	p.Ter161Trpext*?	618/1052	482/483	161/160			A>G
chr12	122981715	missense_variant	MODERATE	ARL6IP4	ENSG00000182196.13	transcript	ENST00000315580.9	protein_coding	3/6	c.857A>G	p.Lys286Arg	1002/1644	857/1266	286/421			A>G
chr12	122981715	missense_variant	MODERATE	ARL6IP4	ENSG00000182196.13	transcript	ENST00000543566.5	protein_coding	3/6	c.800A>G	p.Lys267Arg	945/1591	800/1209	267/402			A>G
chr12	122981715	missense_variant	MODERATE	ARL6IP4	ENSG00000182196.13	transcript	ENST00000453766.6	protein_coding	3/6	c.833A>G	p.Lys278Arg	849/1491	833/1242	278/413			A>G
chr12	122981715	missense_variant	MODERATE	ARL6IP4	ENSG00000182196.13	transcript	ENST00000392435.6	protein_coding	3/5	c.800A>G	p.Lys267Arg	814/1339	800/1200	267/399			A>G
chr12	122981715	missense_variant	MODERATE	ARL6IP4	ENSG00000182196.13	transcript	ENST00000454885.6	protein_coding	3/6	c.272A>G	p.Lys91Arg	676/1318	272/681	91/226			A>G
chr12	122981715	missense_variant	MODERATE	ARL6IP4	ENSG00000182196.13	transcript	ENST00000357866.4	protein_coding	2/5	c.281A>G	p.Lys94Arg	281/546	281/546	94/181			A>G
chr12	122981715	missense_variant	MODERATE	ARL6IP4	ENSG00000182196.13	transcript	ENST00000456762.2	protein_coding	2/4	c.251A>G	p.Lys84Arg	251/796	251/651	84/216		WARNING_TRANSCRIPT_NO_START_CODON	A>G
chr12	122981715	missense_variant	MODERATE	ARL6IP4	ENSG00000182196.13	transcript	ENST00000542099.5	protein_coding	3/4	c.641A>G	p.Lys214Arg	838/1119	641/922	214/306		WARNING_TRANSCRIPT_INCOMPLETE	A>G
chr12	122981715	missense_variant	MODERATE	ARL6IP4	ENSG00000182196.13	transcript	ENST00000426960.6	protein_coding	3/6	c.248A>G	p.Lys83Arg	382/910	248/657	83/218			A>G
chr12	122981715	missense_variant	MODERATE	ARL6IP4	ENSG00000182196.13	transcript	ENST00000439686.6	protein_coding	3/6	c.281A>G	p.Lys94Arg	357/796	281/690	94/229			A>G
chr12	122981715	missense_variant	MODERATE	ARL6IP4	ENSG00000182196.13	transcript	ENST00000413381.6	protein_coding	3/5	c.281A>G	p.Lys94Arg	447/799	281/633	94/210		WARNING_TRANSCRIPT_NO_STOP_CODON	A>G
chr12	122981715	missense_variant	MODERATE	ARL6IP4	ENSG00000182196.13	transcript	ENST00000412505.6	protein_coding	3/6	c.248A>G	p.Lys83Arg	369/818	248/513	83/170			A>G
chr12	123256861	missense_variant	MODERATE	C12orf65	ENSG00000130921.8	transcript	ENST00000253233.6	protein_coding	3/3	c.331A>G	p.Ile111Val	455/1554	331/501	111/166			A>G
chr12	123256861	missense_variant	MODERATE	C12orf65	ENSG00000130921.8	transcript	ENST00000366329.6	protein_coding	3/3	c.331A>G	p.Ile111Val	803/1901	331/501	111/166			A>G
chr12	123256861	missense_variant	MODERATE	C12orf65	ENSG00000130921.8	transcript	ENST00000543139.1	protein_coding	3/3	c.331A>G	p.Ile111Val	3649/3733	331/415	111/137		WARNING_TRANSCRIPT_INCOMPLETE	A>G
chr12	123256861	missense_variant	MODERATE	C12orf65	ENSG00000130921.8	transcript	ENST00000429587.2	protein_coding	2/2	c.331A>G	p.Ile111Val	616/1326	331/501	111/166			A>G
chr12	123257569	splice_region_variant	LOW	C12orf65	ENSG00000130921.8	transcript	ENST00000429587.2	protein_coding	2/2	c.*538A>G							A>G
chr12	123304685	missense_variant	MODERATE	SBNO1	ENSG00000139697.14	transcript	ENST00000420886.6	protein_coding	28/31	c.3665A>G	p.Lys1222Arg	3665/10981	3665/4182	1222/1393			A>G
chr12	123304685	missense_variant	MODERATE	SBNO1	ENSG00000139697.14	transcript	ENST00000267176.8	protein_coding	29/32	c.3662A>G	p.Lys1221Arg	3805/11121	3662/4179	1221/1392			A>G
chr12	123304685	missense_variant	MODERATE	SBNO1	ENSG00000139697.14	transcript	ENST00000602398.3	protein_coding	29/32	c.3665A>G	p.Lys1222Arg	3812/11128	3665/4182	1222/1393			A>G
chr12	123586888	missense_variant	MODERATE	TMED2	ENSG00000086598.11	transcript	ENST00000262225.8	protein_coding	2/4	c.322T>C	p.Phe108Leu	407/2544	322/606	108/201			T>C
chr12	123586888	missense_variant	MODERATE	TMED2	ENSG00000086598.11	transcript	ENST00000509052.2	protein_coding	1/3	c.67T>C	p.Phe23Leu	1327/1975	67/351	23/116			T>C
chr12	123586888	missense_variant	MODERATE	TMED2	ENSG00000086598.11	transcript	ENST00000438031.2	protein_coding	2/4	c.322T>C	p.Phe108Leu	426/603	322/499	108/165		WARNING_TRANSCRIPT_INCOMPLETE	T>C
chr12	123618776	splice_region_variant&non_coding_transcript_exon_variant	LOW	DDX55	ENSG00000111364.16	transcript	ENST00000543016.1	retained_intron	3/3	n.327T>C							T>C
chr12	123618786	missense_variant	MODERATE	DDX55	ENSG00000111364.16	transcript	ENST00000238146.9	protein_coding	12/14	c.1282T>C	p.Tyr428His	1332/2656	1282/1803	428/600			T>C
chr12	123618786	missense_variant	MODERATE	DDX55	ENSG00000111364.16	transcript	ENST00000421670.3	protein_coding	1/3	c.103T>C	p.Tyr35His	771/1574	103/624	35/207			T>C
chr12	123618786	missense_variant	MODERATE	DDX55	ENSG00000111364.16	transcript	ENST00000538744.5	protein_coding	11/13	c.1189T>C	p.Tyr397His	1210/1735	1189/1710	397/569			T>C
chr12	123620028	missense_variant	MODERATE	DDX55	ENSG00000111364.16	transcript	ENST00000238146.9	protein_coding	14/14	c.1691T>C	p.Leu564Pro	1741/2656	1691/1803	564/600			T>C
chr12	123620028	missense_variant	MODERATE	DDX55	ENSG00000111364.16	transcript	ENST00000421670.3	protein_coding	3/3	c.512T>C	p.Leu171Pro	1180/1574	512/624	171/207			T>C
chr12	123620028	missense_variant	MODERATE	DDX55	ENSG00000111364.16	transcript	ENST00000538744.5	protein_coding	13/13	c.1598T>C	p.Leu533Pro	1619/1735	1598/1710	533/569			T>C
chr12	123707630	missense_variant	MODERATE	TCTN2	ENSG00000168778.12	transcript	ENST00000303372.7	protein_coding	18/18	c.2011A>G	p.Lys671Glu	2139/2908	2011/2094	671/697			A>G
chr12	123707630	missense_variant	MODERATE	TCTN2	ENSG00000168778.12	transcript	ENST00000426174.6	protein_coding	18/18	c.2008A>G	p.Lys670Glu	2136/2513	2008/2091	670/696			A>G
chr12	123707675	missense_variant	MODERATE	TCTN2	ENSG00000168778.12	transcript	ENST00000303372.7	protein_coding	18/18	c.2056A>G	p.Ser686Gly	2184/2908	2056/2094	686/697			A>G
chr12	123707675	missense_variant	MODERATE	TCTN2	ENSG00000168778.12	transcript	ENST00000426174.6	protein_coding	18/18	c.2053A>G	p.Ser685Gly	2181/2513	2053/2091	685/696			A>G
chr12	123737501	splice_region_variant&non_coding_transcript_exon_variant	LOW	ATP6V0A2	ENSG00000185344.14	transcript	ENST00000540368.5	retained_intron	9/9	n.1478A>G							A>G
chr12	123737501	splice_region_variant	LOW	ATP6V0A2	ENSG00000185344.14	transcript	ENST00000613625.4	protein_coding	9/10	c.*149A>G							A>G
chr12	125025173	missense_variant	MODERATE	BRI3BP	ENSG00000184992.12	transcript	ENST00000341446.9	protein_coding	3/3	c.499T>C	p.Ser167Pro	645/6703	499/756	167/251			T>C
chr12	125025173	missense_variant	MODERATE	BRI3BP	ENSG00000184992.12	transcript	ENST00000671775.1	protein_coding	3/3	c.499T>C	p.Ser167Pro	645/6703	499/849	167/282			T>C
chr12	125025173	missense_variant	MODERATE	BRI3BP	ENSG00000184992.12	transcript	ENST00000672415.1	protein_coding	3/3	c.499T>C	p.Ser167Pro	585/1911	499/756	167/251			T>C
chr12	130164444	missense_variant	MODERATE	FZD10	ENSG00000111432.4	transcript	ENST00000229030.4	protein_coding	1/1	c.1502T>C	p.Val501Ala	1986/3281	1502/1746	501/581			T>C
chr12	130810963	splice_region_variant&intron_variant	LOW	AC073912.2	ENSG00000256299.1	transcript	ENST00000542821.1	pseudogene	1/1	n.180-5A>G							A>G
chr12	131932055	missense_variant	MODERATE	PUS1	ENSG00000177192.14	transcript	ENST00000542167.2	protein_coding	2/5	c.25A>G	p.Asn9Asp	778/2151	25/1125	9/374			A>G
chr12	131932732	missense_variant	MODERATE	PUS1	ENSG00000177192.14	transcript	ENST00000537484.1	protein_coding	4/5	c.368T>C	p.Leu123Pro	410/642	368/600	123/199		WARNING_TRANSCRIPT_NO_STOP_CODON	T>C
chr12	131932732	missense_variant	MODERATE	PUS1	ENSG00000177192.14	transcript	ENST00000456665.6	protein_coding	4/4	c.368T>C	p.Leu123Pro	476/577	368/469	123/155		WARNING_TRANSCRIPT_INCOMPLETE	T>C
chr12	131932732	missense_variant	MODERATE	PUS1	ENSG00000177192.14	transcript	ENST00000544213.5	protein_coding	4/4	c.452T>C	p.Leu151Pro	586/687	452/553	151/183		WARNING_TRANSCRIPT_INCOMPLETE	T>C
chr12	132862345	missense_variant	MODERATE	CHFR	ENSG00000072609.17	transcript	ENST00000266880.11	protein_coding	6/18	c.484A>G	p.Ile162Val	548/11133	484/1872	162/623			A>G
chr12	132862363	missense_variant	MODERATE	CHFR	ENSG00000072609.17	transcript	ENST00000266880.11	protein_coding	6/18	c.466A>G	p.Thr156Ala	530/11133	466/1872	156/623			A>G
chr12	132862389	missense_variant	MODERATE	CHFR	ENSG00000072609.17	transcript	ENST00000266880.11	protein_coding	6/18	c.440A>G	p.Lys147Arg	504/11133	440/1872	147/623			A>G
chr12	132862390	missense_variant	MODERATE	CHFR	ENSG00000072609.17	transcript	ENST00000266880.11	protein_coding	6/18	c.439A>G	p.Lys147Glu	503/11133	439/1872	147/623			A>G
chr12	133105539	missense_variant	MODERATE	ZNF140	ENSG00000196387.9	transcript	ENST00000355557.6	protein_coding	5/5	c.262T>C	p.Phe88Leu	1545/3550	262/1374	88/457			T>C
chr12	133105539	missense_variant	MODERATE	ZNF140	ENSG00000196387.9	transcript	ENST00000429434.3	protein_coding	3/3	c.310T>C	p.Phe104Leu	1771/1945	310/484	104/160		WARNING_TRANSCRIPT_INCOMPLETE	T>C
chr12	133105539	missense_variant	MODERATE	ZNF140	ENSG00000196387.9	transcript	ENST00000356456.9	protein_coding	6/6	c.262T>C	p.Phe88Leu	639/726	262/349	88/115		WARNING_TRANSCRIPT_INCOMPLETE	T>C
chr12	133105539	missense_variant	MODERATE	ZNF140	ENSG00000196387.9	transcript	ENST00000412146.6	protein_coding	4/4	c.160T>C	p.Phe54Leu	451/553	160/262	54/86		WARNING_TRANSCRIPT_INCOMPLETE	T>C
chr12	133106010	missense_variant	MODERATE	ZNF140	ENSG00000196387.9	transcript	ENST00000355557.6	protein_coding	5/5	c.733T>C	p.Tyr245His	2016/3550	733/1374	245/457			T>C
chr12	133106010	missense_variant	MODERATE	ZNF140	ENSG00000196387.9	transcript	ENST00000544426.5	protein_coding	4/4	c.424T>C	p.Tyr142His	824/2340	424/1065	142/354			T>C
chr12	133106514	missense_variant	MODERATE	ZNF140	ENSG00000196387.9	transcript	ENST00000355557.6	protein_coding	5/5	c.1237T>C	p.Tyr413His	2520/3550	1237/1374	413/457			T>C
chr12	133106514	missense_variant	MODERATE	ZNF140	ENSG00000196387.9	transcript	ENST00000544426.5	protein_coding	4/4	c.928T>C	p.Tyr310His	1328/2340	928/1065	310/354			T>C
chr13	19650063	missense_variant	MODERATE	MPHOSPH8	ENSG00000196199.14	transcript	ENST00000361479.10	protein_coding	5/14	c.1379A>G	p.Asp460Gly	1469/4239	1379/2583	460/860			A>G
chr13	19650063	missense_variant	MODERATE	MPHOSPH8	ENSG00000196199.14	transcript	ENST00000414242.3	protein_coding	3/3	c.698A>G	p.Asp233Gly	699/1048	698/933	233/310		WARNING_TRANSCRIPT_NO_START_CODON	A>G
chr13	19670842	splice_region_variant&non_coding_transcript_exon_variant	LOW	MPHOSPH8	ENSG00000196199.14	transcript	ENST00000496525.1	pseudogene	2/3	n.27A>G							A>G
chr13	19670842	splice_region_variant&synonymous_variant	LOW	MPHOSPH8	ENSG00000196199.14	transcript	ENST00000449056.1	protein_coding	3/5	c.270A>G	p.Thr90Thr	272/717	270/450	90/149		WARNING_TRANSCRIPT_NO_START_CODON	A>G
chr13	19670862	missense_variant	MODERATE	MPHOSPH8	ENSG00000196199.14	transcript	ENST00000449056.1	protein_coding	3/5	c.290A>G	p.Gln97Arg	292/717	290/450	97/149		WARNING_TRANSCRIPT_NO_START_CODON	A>G
chr13	19670904	missense_variant	MODERATE	MPHOSPH8	ENSG00000196199.14	transcript	ENST00000449056.1	protein_coding	3/5	c.332T>C	p.Leu111Ser	334/717	332/450	111/149		WARNING_TRANSCRIPT_NO_START_CODON	T>C
chr13	19670961	missense_variant	MODERATE	MPHOSPH8	ENSG00000196199.14	transcript	ENST00000449056.1	protein_coding	3/5	c.389A>G	p.Lys130Arg	391/717	389/450	130/149		WARNING_TRANSCRIPT_NO_START_CODON	A>G
chr13	19852117	missense_variant	MODERATE	ZMYM5	ENSG00000132950.19	transcript	ENST00000382907.8	protein_coding	3/5	c.64A>G	p.Met22Val	201/1092	64/627	22/208			A>G
chr13	19852117	missense_variant	MODERATE	ZMYM5	ENSG00000132950.19	transcript	ENST00000382905.8	protein_coding	3/6	c.64A>G	p.Met22Val	217/1382	64/1149	22/382			A>G
chr13	19852117	missense_variant	MODERATE	ZMYM5	ENSG00000132950.19	transcript	ENST00000337963.9	protein_coding	3/8	c.64A>G	p.Met22Val	342/3283	64/2010	22/669			A>G
chr13	21374277	splice_region_variant&intron_variant	LOW	ZDHHC20	ENSG00000180776.15	transcript	ENST00000626464.2	nonsense_mediated_decay	3/3	n.*1590-7A>G							A>G
chr13	21375108	splice_region_variant&non_coding_transcript_exon_variant	LOW	ZDHHC20	ENSG00000180776.15	transcript	ENST00000626464.2	nonsense_mediated_decay	3/4	n.*1588A>G							A>G
chr13	27256469	missense_variant	MODERATE	RPL21	ENSG00000122026.10	transcript	ENST00000311549.10	protein_coding	6/6	c.427A>G	p.Thr143Ala	716/815	427/483	143/160			A>G
chr13	27256469	missense_variant	MODERATE	RPL21	ENSG00000122026.10	transcript	ENST00000272274.8	protein_coding	6/6	c.427A>G	p.Thr143Ala	517/616	427/483	143/160			A>G
chr13	27256469	missense_variant	MODERATE	RPL21	ENSG00000122026.10	transcript	ENST00000319826.8	protein_coding	6/6	c.427A>G	p.Thr143Ala	707/806	427/483	143/160			A>G
chr13	27256469	missense_variant	MODERATE	RPL21	ENSG00000122026.10	transcript	ENST00000326092.8	protein_coding	6/6	c.427A>G	p.Thr143Ala	542/641	427/483	143/160			A>G
chr13	36314377	missense_variant	MODERATE	SPART	ENSG00000133104.14	transcript	ENST00000438666.7	protein_coding	6/9	c.1333A>G	p.Thr445Ala	1505/4900	1333/2001	445/666			A>G
chr13	36314377	missense_variant	MODERATE	SPART	ENSG00000133104.14	transcript	ENST00000451493.5	protein_coding	6/9	c.1333A>G	p.Thr445Ala	1551/4944	1333/2001	445/666			A>G
chr13	36314377	missense_variant	MODERATE	SPART	ENSG00000133104.14	transcript	ENST00000494062.2	protein_coding	7/10	c.1333A>G	p.Thr445Ala	1587/3018	1333/2001	445/666			A>G
chr13	36314377	missense_variant	MODERATE	SPART	ENSG00000133104.14	transcript	ENST00000355182.8	protein_coding	6/9	c.1333A>G	p.Thr445Ala	1427/4820	1333/2001	445/666			A>G
chr13	36314377	missense_variant	MODERATE	SPART	ENSG00000133104.14	transcript	ENST00000650221.1	protein_coding	7/10	c.1333A>G	p.Thr445Ala	1500/4881	1333/2001	445/666			A>G
chr13	37009400	splice_region_variant&non_coding_transcript_exon_variant	LOW	EXOSC8	ENSG00000120699.13	transcript	ENST00000490537.6	retained_intron	10/10	n.2422A>G							A>G
chr13	37009401	splice_region_variant&non_coding_transcript_exon_variant	LOW	EXOSC8	ENSG00000120699.13	transcript	ENST00000490537.6	retained_intron	10/10	n.2423A>G							A>G
chr13	38579301	splice_region_variant&non_coding_transcript_exon_variant	LOW	LINC00366	ENSG00000229437.2	transcript	ENST00000657759.1	pseudogene	4/6	n.449A>G							A>G
chr13	38579301	splice_region_variant&non_coding_transcript_exon_variant	LOW	LINC00366	ENSG00000229437.2	transcript	ENST00000664797.1	pseudogene	4/5	n.435A>G							A>G
chr13	39039226	missense_variant	MODERATE	NHLRC3	ENSG00000188811.14	transcript	ENST00000379600.8	protein_coding	2/7	c.175T>C	p.Phe59Leu	359/3411	175/1044	59/347			T>C
chr13	39039226	missense_variant	MODERATE	NHLRC3	ENSG00000188811.14	transcript	ENST00000379599.6	protein_coding	2/6	c.175T>C	p.Phe59Leu	424/3275	175/843	59/280			T>C
chr13	40951700	splice_region_variant&non_coding_transcript_exon_variant	LOW	ELF1	ENSG00000120690.16	transcript	ENST00000498824.4	nonsense_mediated_decay	3/9	n.255A>G							A>G
chr13	41252961	missense_variant	MODERATE	MTRF1	ENSG00000120662.16	transcript	ENST00000379480.9	protein_coding	4/10	c.577A>G	p.Arg193Gly	677/2184	577/1338	193/445			A>G
chr13	41252961	missense_variant	MODERATE	MTRF1	ENSG00000120662.16	transcript	ENST00000379477.5	protein_coding	6/12	c.577A>G	p.Arg193Gly	1047/1948	577/1338	193/445			A>G
chr13	41252961	missense_variant	MODERATE	MTRF1	ENSG00000120662.16	transcript	ENST00000480434.5	protein_coding	3/4	c.256A>G	p.Arg86Gly	256/737	256/414	86/137		WARNING_TRANSCRIPT_NO_START_CODON	A>G
chr13	41252961	missense_variant	MODERATE	MTRF1	ENSG00000120662.16	transcript	ENST00000452359.5	protein_coding	5/6	c.577A>G	p.Arg193Gly	719/820	577/678	193/225		WARNING_TRANSCRIPT_NO_STOP_CODON	A>G
chr13	41257757	stop_lost&splice_region_variant	HIGH	MTRF1	ENSG00000120662.16	transcript	ENST00000430347.3	protein_coding	3/3	c.455A>G	p.Ter152Trpext*?	556/557	455/456	152/151			A>G
chr13	41257764	missense_variant	MODERATE	MTRF1	ENSG00000120662.16	transcript	ENST00000430347.3	protein_coding	3/3	c.448A>G	p.Met150Val	549/557	448/456	150/151			A>G
chr13	45351895	splice_acceptor_variant&intron_variant	HIGH	TPT1-AS1	ENSG00000170919.16	transcript	ENST00000412946.6	pseudogene	3/4	n.511-2A>G							A>G
chr13	45351895	splice_acceptor_variant&intron_variant	HIGH	TPT1-AS1	ENSG00000170919.16	transcript	ENST00000523445.5	pseudogene	2/6	n.225-2A>G							A>G
chr13	45351895	splice_acceptor_variant&intron_variant	HIGH	TPT1-AS1	ENSG00000170919.16	transcript	ENST00000665586.1	pseudogene	1/10	n.196-2A>G							A>G
chr13	45352021	splice_region_variant&intron_variant	LOW	TPT1-AS1	ENSG00000170919.16	transcript	ENST00000412946.6	pseudogene	4/4	n.628+7A>G							A>G
chr13	45352021	splice_region_variant&intron_variant	LOW	TPT1-AS1	ENSG00000170919.16	transcript	ENST00000523445.5	pseudogene	3/6	n.342+7A>G							A>G
chr13	45352021	splice_region_variant&intron_variant	LOW	TPT1-AS1	ENSG00000170919.16	transcript	ENST00000665586.1	pseudogene	2/10	n.313+7A>G							A>G
chr13	45352021	splice_region_variant&intron_variant	LOW	TPT1-AS1	ENSG00000170919.16	transcript	ENST00000662614.1	pseudogene	1/8	n.113+7A>G							A>G
chr13	45516236	missense_variant	MODERATE	COG3	ENSG00000136152.15	transcript	ENST00000349995.10	protein_coding	17/23	c.1903A>G	p.Ile635Val	2001/4555	1903/2487	635/828			A>G
chr13	47972085	stop_lost&splice_region_variant	HIGH	SUCLA2	ENSG00000136143.16	transcript	ENST00000644338.1	protein_coding	6/6	c.665A>G	p.Ter222Trpext*?	675/1079	665/666	222/221			A>G
chr13	48077233	missense_variant	MODERATE	MED4	ENSG00000136146.15	transcript	ENST00000258648.7	protein_coding	7/7	c.719T>C	p.Phe240Ser	745/2254	719/813	240/270			T>C
chr13	48077233	missense_variant	MODERATE	MED4	ENSG00000136146.15	transcript	ENST00000378586.5	protein_coding	7/7	c.581T>C	p.Phe194Ser	666/931	581/675	194/224			T>C
chr13	48077233	missense_variant	MODERATE	MED4	ENSG00000136146.15	transcript	ENST00000417167.2	protein_coding	8/8	c.653T>C	p.Phe218Ser	849/911	653/715	218/237		WARNING_TRANSCRIPT_INCOMPLETE	T>C
chr13	48077556	splice_region_variant&intron_variant	LOW	MED4-AS1	ENSG00000229111.1	transcript	ENST00000422483.1	pseudogene	2/2	n.327+3A>G							A>G
chr13	49668450	missense_variant	MODERATE	EBPL	ENSG00000123179.14	transcript	ENST00000378268.1	protein_coding	3/3	c.361A>G	p.Arg121Gly	400/680	361/459	121/152			A>G
chr13	49668452	missense_variant	MODERATE	EBPL	ENSG00000123179.14	transcript	ENST00000378268.1	protein_coding	3/3	c.359A>G	p.Tyr120Cys	398/680	359/459	120/152			A>G
chr13	49668462	missense_variant	MODERATE	EBPL	ENSG00000123179.14	transcript	ENST00000378268.1	protein_coding	3/3	c.349A>G	p.Ser117Gly	388/680	349/459	117/152			A>G
chr13	49913177	splice_region_variant	LOW	SPRYD7	ENSG00000123178.15	transcript	ENST00000613924.1	protein_coding	5/5	c.*1272A>G							A>G
chr13	49913178	splice_region_variant	LOW	SPRYD7	ENSG00000123178.15	transcript	ENST00000613924.1	protein_coding	5/5	c.*1271A>G							A>G
chr13	49913793	splice_region_variant	LOW	SPRYD7	ENSG00000123178.15	transcript	ENST00000613924.1	protein_coding	4/5	c.*1270A>G							A>G
chr13	50001114	splice_region_variant&intron_variant	LOW	TRIM13	ENSG00000204977.10	transcript	ENST00000356017.8	protein_coding	3/3	c.3+6A>G							A>G
chr13	50001114	splice_region_variant&intron_variant	LOW	TRIM13	ENSG00000204977.10	transcript	ENST00000442421.5	protein_coding	3/3	c.-7+6A>G						WARNING_TRANSCRIPT_NO_STOP_CODON	A>G
chr13	50012253	missense_variant	MODERATE	TRIM13	ENSG00000204977.10	transcript	ENST00000356017.8	protein_coding	4/4	c.322T>C	p.Phe108Leu	710/1637	322/1233	108/410			T>C
chr13	50012253	missense_variant	MODERATE	TRIM13	ENSG00000204977.10	transcript	ENST00000420995.6	protein_coding	3/3	c.313T>C	p.Phe105Leu	529/2607	313/1224	105/407			T>C
chr13	50012253	missense_variant	MODERATE	TRIM13	ENSG00000204977.10	transcript	ENST00000378182.4	protein_coding	2/2	c.313T>C	p.Phe105Leu	1041/7255	313/1224	105/407			T>C
chr13	50012253	missense_variant	MODERATE	TRIM13	ENSG00000204977.10	transcript	ENST00000457662.2	protein_coding	3/3	c.313T>C	p.Phe105Leu	574/1489	313/1224	105/407			T>C
chr13	50012253	missense_variant	MODERATE	TRIM13	ENSG00000204977.10	transcript	ENST00000378183.8	protein_coding	3/3	c.313T>C	p.Phe105Leu	764/1251	313/800	105/265		WARNING_TRANSCRIPT_INCOMPLETE	T>C
chr13	50012253	missense_variant	MODERATE	TRIM13	ENSG00000204977.10	transcript	ENST00000442421.5	protein_coding	4/4	c.313T>C	p.Phe105Leu	618/692	313/387	105/128		WARNING_TRANSCRIPT_NO_STOP_CODON	T>C
chr13	50012583	missense_variant	MODERATE	TRIM13	ENSG00000204977.10	transcript	ENST00000356017.8	protein_coding	4/4	c.652T>C	p.Tyr218His	1040/1637	652/1233	218/410			T>C
chr13	50012583	missense_variant	MODERATE	TRIM13	ENSG00000204977.10	transcript	ENST00000420995.6	protein_coding	3/3	c.643T>C	p.Tyr215His	859/2607	643/1224	215/407			T>C
chr13	50012583	missense_variant	MODERATE	TRIM13	ENSG00000204977.10	transcript	ENST00000378182.4	protein_coding	2/2	c.643T>C	p.Tyr215His	1371/7255	643/1224	215/407			T>C
chr13	50012583	missense_variant	MODERATE	TRIM13	ENSG00000204977.10	transcript	ENST00000457662.2	protein_coding	3/3	c.643T>C	p.Tyr215His	904/1489	643/1224	215/407			T>C
chr13	50012583	missense_variant	MODERATE	TRIM13	ENSG00000204977.10	transcript	ENST00000378183.8	protein_coding	3/3	c.643T>C	p.Tyr215His	1094/1251	643/800	215/265		WARNING_TRANSCRIPT_INCOMPLETE	T>C
chr13	50012671	missense_variant	MODERATE	TRIM13	ENSG00000204977.10	transcript	ENST00000356017.8	protein_coding	4/4	c.740A>G	p.Glu247Gly	1128/1637	740/1233	247/410			A>G
chr13	50012671	missense_variant	MODERATE	TRIM13	ENSG00000204977.10	transcript	ENST00000420995.6	protein_coding	3/3	c.731A>G	p.Glu244Gly	947/2607	731/1224	244/407			A>G
chr13	50012671	missense_variant	MODERATE	TRIM13	ENSG00000204977.10	transcript	ENST00000378182.4	protein_coding	2/2	c.731A>G	p.Glu244Gly	1459/7255	731/1224	244/407			A>G
chr13	50012671	missense_variant	MODERATE	TRIM13	ENSG00000204977.10	transcript	ENST00000457662.2	protein_coding	3/3	c.731A>G	p.Glu244Gly	992/1489	731/1224	244/407			A>G
chr13	50012671	missense_variant	MODERATE	TRIM13	ENSG00000204977.10	transcript	ENST00000378183.8	protein_coding	3/3	c.731A>G	p.Glu244Gly	1182/1251	731/800	244/265		WARNING_TRANSCRIPT_INCOMPLETE	A>G
chr13	50018840	missense_variant	MODERATE	KCNRG	ENSG00000198553.9	transcript	ENST00000360473.8	protein_coding	2/3	c.596T>C	p.Val199Ala	836/1623	596/690	199/229			T>C
chr13	50018906	missense_variant	MODERATE	KCNRG	ENSG00000198553.9	transcript	ENST00000360473.8	protein_coding	2/3	c.662T>C	p.Val221Ala	902/1623	662/690	221/229			T>C
chr13	50018915	missense_variant	MODERATE	KCNRG	ENSG00000198553.9	transcript	ENST00000360473.8	protein_coding	2/3	c.671T>C	p.Ile224Thr	911/1623	671/690	224/229			T>C
chr13	50018922	splice_donor_variant&intron_variant	HIGH	KCNRG	ENSG00000198553.9	transcript	ENST00000360473.8	protein_coding	2/2	c.676+2T>C							T>C
chr13	52024665	missense_variant	MODERATE	ALG11	ENSG00000253710.4	transcript	ENST00000521508.2	protein_coding	3/4	c.935A>G	p.Glu312Gly	956/6510	935/1479	312/492			A>G
chr13	52082232	splice_region_variant&intron_variant	LOW	NEK5	ENSG00000197168.13	transcript	ENST00000355568.8	protein_coding	18/21	c.1647+6A>G							A>G
chr13	52082232	splice_region_variant&intron_variant	LOW	NEK5	ENSG00000197168.13	transcript	ENST00000617045.1	protein_coding	16/19	c.1647+6A>G							A>G
chr13	52082232	splice_region_variant&intron_variant	LOW	NEK5	ENSG00000197168.13	transcript	ENST00000647945.1	protein_coding	18/24	c.1647+6A>G							A>G
chr13	52082252	missense_variant	MODERATE	NEK5	ENSG00000197168.13	transcript	ENST00000355568.8	protein_coding	18/22	c.1633A>G	p.Thr545Ala	1773/2918	1633/2127	545/708			A>G
chr13	52082252	missense_variant	MODERATE	NEK5	ENSG00000197168.13	transcript	ENST00000617045.1	protein_coding	16/20	c.1633A>G	p.Thr545Ala	1633/2127	1633/2127	545/708			A>G
chr13	52082252	missense_variant	MODERATE	NEK5	ENSG00000197168.13	transcript	ENST00000647945.1	protein_coding	18/25	c.1633A>G	p.Thr545Ala	1773/2714	1633/2574	545/857			A>G
chr13	52082258	missense_variant	MODERATE	NEK5	ENSG00000197168.13	transcript	ENST00000355568.8	protein_coding	18/22	c.1627A>G	p.Thr543Ala	1767/2918	1627/2127	543/708			A>G
chr13	52082258	missense_variant	MODERATE	NEK5	ENSG00000197168.13	transcript	ENST00000617045.1	protein_coding	16/20	c.1627A>G	p.Thr543Ala	1627/2127	1627/2127	543/708			A>G
chr13	52082258	missense_variant	MODERATE	NEK5	ENSG00000197168.13	transcript	ENST00000647945.1	protein_coding	18/25	c.1627A>G	p.Thr543Ala	1767/2714	1627/2574	543/857			A>G
chr13	52461924	splice_region_variant&synonymous_variant	LOW	CKAP2	ENSG00000136108.15	transcript	ENST00000378037.9	protein_coding	4/9	c.1101A>G	p.Arg367Arg	1191/3629	1101/2052	367/683			A>G
chr13	52461924	splice_region_variant&synonymous_variant	LOW	CKAP2	ENSG00000136108.15	transcript	ENST00000378034.7	protein_coding	4/6	c.1098A>G	p.Arg366Arg	1216/1972	1098/1485	366/494			A>G
chr13	52461924	splice_region_variant&synonymous_variant	LOW	CKAP2	ENSG00000136108.15	transcript	ENST00000258607.10	protein_coding	4/9	c.1098A>G	p.Arg366Arg	1177/3614	1098/2049	366/682			A>G
chr13	52461924	splice_region_variant&synonymous_variant	LOW	CKAP2	ENSG00000136108.15	transcript	ENST00000490903.5	protein_coding	4/9	c.954A>G	p.Arg318Arg	1236/3395	954/1905	318/634			A>G
chr13	52661473	splice_acceptor_variant&intron_variant	HIGH	SUGT1	ENSG00000165416.14	transcript	ENST00000343788.10	protein_coding	5/13	c.329-2A>G							A>G
chr13	52661478	missense_variant	MODERATE	SUGT1	ENSG00000165416.14	transcript	ENST00000343788.10	protein_coding	6/14	c.332A>G	p.Glu111Gly	414/1217	332/1098	111/365			A>G
chr13	52661480	missense_variant	MODERATE	SUGT1	ENSG00000165416.14	transcript	ENST00000343788.10	protein_coding	6/14	c.334A>G	p.Thr112Ala	416/1217	334/1098	112/365			A>G
chr13	52661502	missense_variant	MODERATE	SUGT1	ENSG00000165416.14	transcript	ENST00000343788.10	protein_coding	6/14	c.356A>G	p.Gln119Arg	438/1217	356/1098	119/365			A>G
chr13	52661555	missense_variant	MODERATE	SUGT1	ENSG00000165416.14	transcript	ENST00000343788.10	protein_coding	6/14	c.409A>G	p.Ser137Gly	491/1217	409/1098	137/365			A>G
chr13	60163625	missense_variant	MODERATE	DIAPH3	ENSG00000139734.19	transcript	ENST00000400324.9	protein_coding	1/28	c.142A>G	p.Ser48Gly	304/4745	142/3582	48/1193			A>G
chr13	60163625	missense_variant	MODERATE	DIAPH3	ENSG00000139734.19	transcript	ENST00000377908.6	protein_coding	1/27	c.142A>G	p.Ser48Gly	142/3549	142/3549	48/1182			A>G
chr13	60163625	missense_variant	MODERATE	DIAPH3	ENSG00000139734.19	transcript	ENST00000400319.5	protein_coding	1/26	c.142A>G	p.Ser48Gly	142/3372	142/3372	48/1123			A>G
chr13	60163625	missense_variant	MODERATE	DIAPH3	ENSG00000139734.19	transcript	ENST00000400320.5	protein_coding	1/26	c.142A>G	p.Ser48Gly	142/3444	142/3444	48/1147			A>G
chr13	60163625	missense_variant	MODERATE	DIAPH3	ENSG00000139734.19	transcript	ENST00000267215.8	protein_coding	1/27	c.142A>G	p.Ser48Gly	142/3449	142/3339	48/1112			A>G
chr13	72762039	missense_variant	MODERATE	DIS3	ENSG00000083520.15	transcript	ENST00000377767.9	protein_coding	17/21	c.2226A>G	p.Ile742Met	2294/10571	2226/2877	742/958			A>G
chr13	72762039	missense_variant	MODERATE	DIS3	ENSG00000083520.15	transcript	ENST00000377780.8	protein_coding	17/21	c.2136A>G	p.Ile712Met	2229/5232	2136/2787	712/928			A>G
chr13	72762039	missense_variant	MODERATE	DIS3	ENSG00000083520.15	transcript	ENST00000545453.5	protein_coding	18/23	c.1740A>G	p.Ile580Met	2558/3651	1740/2391	580/796			A>G
chr13	72773992	missense_variant	MODERATE	DIS3	ENSG00000083520.15	transcript	ENST00000377767.9	protein_coding	7/21	c.1055A>G	p.Asn352Ser	1123/10571	1055/2877	352/958			A>G
chr13	72773992	missense_variant	MODERATE	DIS3	ENSG00000083520.15	transcript	ENST00000377780.8	protein_coding	7/21	c.965A>G	p.Asn322Ser	1058/5232	965/2787	322/928			A>G
chr13	72773992	missense_variant	MODERATE	DIS3	ENSG00000083520.15	transcript	ENST00000545453.5	protein_coding	8/23	c.569A>G	p.Asn190Ser	1387/3651	569/2391	190/796			A>G
chr13	73062320	missense_variant	MODERATE	KLF5	ENSG00000102554.14	transcript	ENST00000377687.6	protein_coding	2/4	c.721A>G	p.Ser241Gly	1044/3349	721/1374	241/457			A>G
chr13	73062320	missense_variant	MODERATE	KLF5	ENSG00000102554.14	transcript	ENST00000539231.5	protein_coding	2/4	c.448A>G	p.Ser150Gly	643/2951	448/1101	150/366			A>G
chr13	75626771	splice_region_variant&non_coding_transcript_exon_variant	LOW	LMO7	ENSG00000136153.20	transcript	ENST00000533299.2	pseudogene	2/2	n.52A>G							A>G
chr13	76996058	missense_variant	MODERATE	CLN5	ENSG00000102805.15	transcript	ENST00000636183.2	protein_coding	3/4	c.496T>C	p.Phe166Leu	1935/6664	496/1077	166/358			T>C
chr13	76996058	missense_variant	MODERATE	CLN5	ENSG00000102805.15	transcript	ENST00000377453.8	protein_coding	3/4	c.496T>C	p.Phe166Leu	511/2629	496/1077	166/358			T>C
[truncated: 6,272 more rows]
