# Supplementary material for: Recurrent RNA edits in human preimplantation potentially enhance maternal mRNA clearance
Source: Commun Biol. 2022 Dec 21;5:1400. doi: 10.1038/s42003-022-04338-0 (PMC9772385; doi:10.1038/s42003-022-04338-0)
Supplement: Supplementary file 14 — Supplementary Data 10 [file 42003_2022_4338_MOESM14_ESM.csv]

CHROM	POS	Gene_ID	Gene_Name	Annotation	SAMPLE	gse	stage
chr1	160996644	ENSG00000158769.18	F11R	3_prime_UTR_variant	GSM3735309	GSE130289	CTB
chr1	160996644	ENSG00000158769.18	F11R	3_prime_UTR_variant	GSM3735311	GSE130289	CTB
chr1	160996644	ENSG00000158769.18	F11R	3_prime_UTR_variant	GSM3735312	GSE130289	CTB
chr1	160996644	ENSG00000158769.18	F11R	3_prime_UTR_variant	GSM3735313	GSE130289	CTB
chr1	160996644	ENSG00000158769.18	F11R	3_prime_UTR_variant	GSM3735314	GSE130289	CTB
chr1	160996644	ENSG00000158769.18	F11R	3_prime_UTR_variant	GSM3735315	GSE130289	CTB
chr1	160996644	ENSG00000158769.18	F11R	3_prime_UTR_variant	GSM3735316	GSE130289	CTB
chr1	160996644	ENSG00000158769.18	F11R	3_prime_UTR_variant	GSM3735328	GSE130289	CTB
chr1	160996644	ENSG00000158769.18	F11R	3_prime_UTR_variant	GSM3735329	GSE130289	CTB
chr1	160996644	ENSG00000158769.18	F11R	3_prime_UTR_variant	GSM3735330	GSE130289	CTB
chr1	160996644	ENSG00000158769.18	F11R	3_prime_UTR_variant	GSM3735331	GSE130289	CTB
chr1	160996644	ENSG00000158769.18	F11R	3_prime_UTR_variant	GSM3735332	GSE130289	CTB
chr1	160996644	ENSG00000158769.18	F11R	3_prime_UTR_variant	GSM3735333	GSE130289	CTB
chr1	160996644	ENSG00000158769.18	F11R	3_prime_UTR_variant	GSM3735334	GSE130289	CTB
chr1	160996644	ENSG00000158769.18	F11R	3_prime_UTR_variant	GSM3735335	GSE130289	CTB
chr1	160996644	ENSG00000158769.18	F11R	3_prime_UTR_variant	GSM3735336	GSE130289	CTB
chr1	160996644	ENSG00000158769.18	F11R	3_prime_UTR_variant	GSM3735338	GSE130289	CTB
chr1	160996644	ENSG00000158769.18	F11R	3_prime_UTR_variant	GSM3735339	GSE130289	CTB
chr1	160996644	ENSG00000158769.18	F11R	3_prime_UTR_variant	GSM3735340	GSE130289	CTB
chr1	160996644	ENSG00000158769.18	F11R	3_prime_UTR_variant	GSM3735341	GSE130289	CTB
chr1	160996644	ENSG00000158769.18	F11R	3_prime_UTR_variant	GSM3735342	GSE130289	CTB
chr1	160996644	ENSG00000158769.18	F11R	3_prime_UTR_variant	GSM3735350	GSE130289	CTB
chr1	160996644	ENSG00000158769.18	F11R	3_prime_UTR_variant	GSM3735351	GSE130289	CTB
chr1	160996644	ENSG00000158769.18	F11R	3_prime_UTR_variant	GSM3735352	GSE130289	CTB
chr1	160996644	ENSG00000158769.18	F11R	3_prime_UTR_variant	GSM3735353	GSE130289	CTB
chr1	160996644	ENSG00000158769.18	F11R	3_prime_UTR_variant	GSM3735354	GSE130289	CTB
chr1	160996644	ENSG00000158769.18	F11R	3_prime_UTR_variant	GSM3735355	GSE130289	CTB
chr1	160996644	ENSG00000158769.18	F11R	3_prime_UTR_variant	GSM3735356	GSE130289	CTB
chr1	160996644	ENSG00000158769.18	F11R	3_prime_UTR_variant	GSM3735358	GSE130289	CTB
chr1	160996644	ENSG00000158769.18	F11R	3_prime_UTR_variant	GSM3735359	GSE130289	CTB
chr1	160996644	ENSG00000158769.18	F11R	3_prime_UTR_variant	GSM3735360	GSE130289	CTB
chr1	160996644	ENSG00000158769.18	F11R	3_prime_UTR_variant	GSM3735361	GSE130289	CTB
chr1	160996644	ENSG00000158769.18	F11R	3_prime_UTR_variant	GSM3735362	GSE130289	CTB
chr1	160996644	ENSG00000158769.18	F11R	3_prime_UTR_variant	GSM3735363	GSE130289	CTB
chr1	160996644	ENSG00000158769.18	F11R	3_prime_UTR_variant	GSM3735364	GSE130289	CTB
chr1	160996644	ENSG00000158769.18	F11R	3_prime_UTR_variant	GSM3735365	GSE130289	CTB
chr1	160996644	ENSG00000158769.18	F11R	3_prime_UTR_variant	GSM3735366	GSE130289	CTB
chr1	160996644	ENSG00000158769.18	F11R	3_prime_UTR_variant	GSM3735367	GSE130289	CTB
chr1	160996644	ENSG00000158769.18	F11R	3_prime_UTR_variant	GSM3735368	GSE130289	CTB
chr1	160996644	ENSG00000158769.18	F11R	3_prime_UTR_variant	GSM3735369	GSE130289	CTB
chr1	160996644	ENSG00000158769.18	F11R	3_prime_UTR_variant	GSM3735370	GSE130289	CTB
chr1	160996644	ENSG00000158769.18	F11R	3_prime_UTR_variant	GSM3735371	GSE130289	CTB
chr1	160996644	ENSG00000158769.18	F11R	3_prime_UTR_variant	GSM3735372	GSE130289	CTB
chr1	160996644	ENSG00000158769.18	F11R	3_prime_UTR_variant	GSM3735373	GSE130289	CTB
chr1	160996644	ENSG00000158769.18	F11R	3_prime_UTR_variant	GSM3735374	GSE130289	CTB
chr1	160996644	ENSG00000158769.18	F11R	3_prime_UTR_variant	GSM3735375	GSE130289	CTB
chr1	160996644	ENSG00000158769.18	F11R	3_prime_UTR_variant	GSM3735376	GSE130289	CTB
chr1	160996644	ENSG00000158769.18	F11R	3_prime_UTR_variant	GSM3735377	GSE130289	CTB
chr1	160996644	ENSG00000158769.18	F11R	3_prime_UTR_variant	GSM3735396	GSE130289	CTB
chr1	160996644	ENSG00000158769.18	F11R	3_prime_UTR_variant	GSM3735397	GSE130289	CTB
chr1	160996644	ENSG00000158769.18	F11R	3_prime_UTR_variant	GSM3735398	GSE130289	CTB
chr1	160996644	ENSG00000158769.18	F11R	3_prime_UTR_variant	GSM3735399	GSE130289	CTB
chr1	160996644	ENSG00000158769.18	F11R	3_prime_UTR_variant	GSM3735406	GSE130289	CTB
chr1	160996644	ENSG00000158769.18	F11R	3_prime_UTR_variant	GSM3735407	GSE130289	CTB
chr1	160996644	ENSG00000158769.18	F11R	3_prime_UTR_variant	GSM3735408	GSE130289	CTB
chr1	160996644	ENSG00000158769.18	F11R	3_prime_UTR_variant	GSM3735409	GSE130289	CTB
chr1	160996644	ENSG00000158769.18	F11R	3_prime_UTR_variant	GSM3735414	GSE130289	CTB
chr1	160996644	ENSG00000158769.18	F11R	3_prime_UTR_variant	GSM3735415	GSE130289	CTB
chr1	160996644	ENSG00000158769.18	F11R	3_prime_UTR_variant	GSM3735416	GSE130289	CTB
chr1	160996644	ENSG00000158769.18	F11R	3_prime_UTR_variant	GSM3735417	GSE130289	CTB
chr1	160996644	ENSG00000158769.18	F11R	3_prime_UTR_variant	GSM3735418	GSE130289	CTB
chr1	160996644	ENSG00000158769.18	F11R	3_prime_UTR_variant	GSM3735419	GSE130289	CTB
chr1	160996644	ENSG00000158769.18	F11R	3_prime_UTR_variant	GSM3735420	GSE130289	CTB
chr1	160996644	ENSG00000158769.18	F11R	3_prime_UTR_variant	GSM3735421	GSE130289	CTB
chr1	160996644	ENSG00000158769.18	F11R	3_prime_UTR_variant	GSM3735422	GSE130289	CTB
chr1	160996644	ENSG00000158769.18	F11R	3_prime_UTR_variant	GSM3735423	GSE130289	CTB
chr1	160996644	ENSG00000158769.18	F11R	3_prime_UTR_variant	GSM3735424	GSE130289	CTB
chr1	160996644	ENSG00000158769.18	F11R	3_prime_UTR_variant	GSM3735425	GSE130289	CTB
chr1	160996644	ENSG00000158769.18	F11R	3_prime_UTR_variant	GSM3735426	GSE130289	CTB
chr1	160996644	ENSG00000158769.18	F11R	3_prime_UTR_variant	GSM3735427	GSE130289	CTB
chr1	160996644	ENSG00000158769.18	F11R	3_prime_UTR_variant	GSM3735428	GSE130289	CTB
chr1	160996644	ENSG00000158769.18	F11R	3_prime_UTR_variant	GSM3735429	GSE130289	CTB
chr1	160996644	ENSG00000158769.18	F11R	3_prime_UTR_variant	GSM3735434	GSE130289	CTB
chr1	160996644	ENSG00000158769.18	F11R	3_prime_UTR_variant	GSM3735435	GSE130289	CTB
chr1	160996644	ENSG00000158769.18	F11R	3_prime_UTR_variant	GSM3735436	GSE130289	CTB
chr1	160996644	ENSG00000158769.18	F11R	3_prime_UTR_variant	GSM3735437	GSE130289	CTB
chr1	160996644	ENSG00000158769.18	F11R	3_prime_UTR_variant	GSM3735438	GSE130289	CTB
chr1	160996644	ENSG00000158769.18	F11R	3_prime_UTR_variant	GSM3735439	GSE130289	CTB
chr1	160996644	ENSG00000158769.18	F11R	3_prime_UTR_variant	GSM3735440	GSE130289	CTB
chr1	160996644	ENSG00000158769.18	F11R	3_prime_UTR_variant	GSM3735441	GSE130289	CTB
chr1	160996644	ENSG00000158769.18	F11R	3_prime_UTR_variant	GSM3735442	GSE130289	CTB
chr1	160996644	ENSG00000158769.18	F11R	3_prime_UTR_variant	GSM3735444	GSE130289	CTB
chr1	160996644	ENSG00000158769.18	F11R	3_prime_UTR_variant	GSM4050186	GSE136447	CTB
chr1	160996644	ENSG00000158769.18	F11R	3_prime_UTR_variant	GSM4050189	GSE136447	CTB
chr1	160996644	ENSG00000158769.18	F11R	3_prime_UTR_variant	GSM4050197	GSE136447	CTB
chr1	160996644	ENSG00000158769.18	F11R	3_prime_UTR_variant	GSM4050199	GSE136447	CTB
chr1	160996644	ENSG00000158769.18	F11R	3_prime_UTR_variant	GSM4050203	GSE136447	CTB
chr1	160996644	ENSG00000158769.18	F11R	3_prime_UTR_variant	GSM4050204	GSE136447	CTB
chr1	160996644	ENSG00000158769.18	F11R	3_prime_UTR_variant	GSM4050205	GSE136447	CTB
chr1	160996644	ENSG00000158769.18	F11R	3_prime_UTR_variant	GSM4050207	GSE136447	CTB
chr1	160996644	ENSG00000158769.18	F11R	3_prime_UTR_variant	GSM4050211	GSE136447	CTB
chr1	160996644	ENSG00000158769.18	F11R	3_prime_UTR_variant	GSM4050212	GSE136447	CTB
chr1	160996644	ENSG00000158769.18	F11R	3_prime_UTR_variant	GSM4050213	GSE136447	CTB
chr1	160996644	ENSG00000158769.18	F11R	3_prime_UTR_variant	GSM4050214	GSE136447	CTB
chr1	160996644	ENSG00000158769.18	F11R	3_prime_UTR_variant	GSM4050216	GSE136447	CTB
chr1	160996644	ENSG00000158769.18	F11R	3_prime_UTR_variant	GSM4050217	GSE136447	CTB
chr1	160996644	ENSG00000158769.18	F11R	3_prime_UTR_variant	GSM4050218	GSE136447	CTB
chr1	160996644	ENSG00000158769.18	F11R	3_prime_UTR_variant	GSM4050219	GSE136447	CTB
chr1	160996644	ENSG00000158769.18	F11R	3_prime_UTR_variant	GSM4050220	GSE136447	CTB
chr1	160996644	ENSG00000158769.18	F11R	3_prime_UTR_variant	GSM4050221	GSE136447	CTB
chr1	160996644	ENSG00000158769.18	F11R	3_prime_UTR_variant	GSM4050222	GSE136447	CTB
chr1	160996644	ENSG00000158769.18	F11R	3_prime_UTR_variant	GSM4050225	GSE136447	CTB
chr1	160996644	ENSG00000158769.18	F11R	3_prime_UTR_variant	GSM4050226	GSE136447	CTB
chr1	160996644	ENSG00000158769.18	F11R	3_prime_UTR_variant	GSM4050227	GSE136447	CTB
chr1	160996644	ENSG00000158769.18	F11R	3_prime_UTR_variant	GSM4050228	GSE136447	CTB
chr1	160996644	ENSG00000158769.18	F11R	3_prime_UTR_variant	GSM4050230	GSE136447	CTB
chr1	160996644	ENSG00000158769.18	F11R	3_prime_UTR_variant	GSM4050231	GSE136447	CTB
chr1	160996644	ENSG00000158769.18	F11R	3_prime_UTR_variant	GSM4050232	GSE136447	CTB
chr1	160996644	ENSG00000158769.18	F11R	3_prime_UTR_variant	GSM4050233	GSE136447	CTB
chr1	160996644	ENSG00000158769.18	F11R	3_prime_UTR_variant	GSM4050250	GSE136447	CTB
chr1	160996644	ENSG00000158769.18	F11R	3_prime_UTR_variant	GSM4050252	GSE136447	CTB
chr1	160996644	ENSG00000158769.18	F11R	3_prime_UTR_variant	GSM4050253	GSE136447	CTB
chr1	160996644	ENSG00000158769.18	F11R	3_prime_UTR_variant	GSM4050255	GSE136447	CTB
chr1	160996644	ENSG00000158769.18	F11R	3_prime_UTR_variant	GSM4050256	GSE136447	CTB
chr1	160996644	ENSG00000158769.18	F11R	3_prime_UTR_variant	GSM4050257	GSE136447	CTB
chr1	160996644	ENSG00000158769.18	F11R	3_prime_UTR_variant	GSM4050258	GSE136447	CTB
chr1	160996644	ENSG00000158769.18	F11R	3_prime_UTR_variant	GSM4050259	GSE136447	CTB
chr1	160996644	ENSG00000158769.18	F11R	3_prime_UTR_variant	GSM4050260	GSE136447	CTB
chr1	160996644	ENSG00000158769.18	F11R	3_prime_UTR_variant	GSM4050262	GSE136447	CTB
chr1	160996644	ENSG00000158769.18	F11R	3_prime_UTR_variant	GSM4050263	GSE136447	CTB
chr1	160996644	ENSG00000158769.18	F11R	3_prime_UTR_variant	GSM4050265	GSE136447	CTB
chr1	160996644	ENSG00000158769.18	F11R	3_prime_UTR_variant	GSM4050267	GSE136447	CTB
chr1	160996644	ENSG00000158769.18	F11R	3_prime_UTR_variant	GSM4050270	GSE136447	CTB
chr1	160996644	ENSG00000158769.18	F11R	3_prime_UTR_variant	GSM4050271	GSE136447	CTB
chr1	160996644	ENSG00000158769.18	F11R	3_prime_UTR_variant	GSM4050274	GSE136447	CTB
chr1	160996644	ENSG00000158769.18	F11R	3_prime_UTR_variant	GSM4050277	GSE136447	CTB
chr1	160996644	ENSG00000158769.18	F11R	3_prime_UTR_variant	GSM4050280	GSE136447	CTB
chr1	160996644	ENSG00000158769.18	F11R	3_prime_UTR_variant	GSM4050283	GSE136447	CTB
chr1	160996644	ENSG00000158769.18	F11R	3_prime_UTR_variant	GSM4050284	GSE136447	CTB
chr1	160996644	ENSG00000158769.18	F11R	3_prime_UTR_variant	GSM4050289	GSE136447	CTB
chr1	160996644	ENSG00000158769.18	F11R	3_prime_UTR_variant	GSM4050293	GSE136447	CTB
chr1	160996644	ENSG00000158769.18	F11R	3_prime_UTR_variant	GSM4050295	GSE136447	CTB
chr1	160996644	ENSG00000158769.18	F11R	3_prime_UTR_variant	GSM4050297	GSE136447	CTB
chr1	160996644	ENSG00000158769.18	F11R	3_prime_UTR_variant	GSM4050298	GSE136447	CTB
chr1	160996644	ENSG00000158769.18	F11R	3_prime_UTR_variant	GSM4050299	GSE136447	CTB
chr1	160996644	ENSG00000158769.18	F11R	3_prime_UTR_variant	GSM4050300	GSE136447	CTB
chr1	160996644	ENSG00000158769.18	F11R	3_prime_UTR_variant	GSM4050301	GSE136447	CTB
chr1	160996644	ENSG00000158769.18	F11R	3_prime_UTR_variant	GSM4050302	GSE136447	CTB
chr1	160996644	ENSG00000158769.18	F11R	3_prime_UTR_variant	GSM4050303	GSE136447	CTB
chr1	160996644	ENSG00000158769.18	F11R	3_prime_UTR_variant	GSM4050304	GSE136447	CTB
chr1	160996644	ENSG00000158769.18	F11R	3_prime_UTR_variant	GSM4050305	GSE136447	CTB
chr1	160996644	ENSG00000158769.18	F11R	3_prime_UTR_variant	GSM4050306	GSE136447	CTB
chr1	160996644	ENSG00000158769.18	F11R	3_prime_UTR_variant	GSM4050308	GSE136447	CTB
chr1	160996644	ENSG00000158769.18	F11R	3_prime_UTR_variant	GSM4050310	GSE136447	CTB
chr1	160996644	ENSG00000158769.18	F11R	3_prime_UTR_variant	GSM4050312	GSE136447	CTB
chr1	160996644	ENSG00000158769.18	F11R	3_prime_UTR_variant	GSM4050316	GSE136447	CTB
chr1	160996644	ENSG00000158769.18	F11R	3_prime_UTR_variant	GSM4050317	GSE136447	CTB
chr1	160996644	ENSG00000158769.18	F11R	3_prime_UTR_variant	GSM4050318	GSE136447	CTB
chr1	160996644	ENSG00000158769.18	F11R	3_prime_UTR_variant	GSM4050320	GSE136447	CTB
chr1	160996644	ENSG00000158769.18	F11R	3_prime_UTR_variant	GSM4050321	GSE136447	CTB
chr1	160996644	ENSG00000158769.18	F11R	3_prime_UTR_variant	GSM4050322	GSE136447	CTB
chr1	160996644	ENSG00000158769.18	F11R	3_prime_UTR_variant	GSM4050325	GSE136447	CTB
chr1	160996644	ENSG00000158769.18	F11R	3_prime_UTR_variant	GSM4050326	GSE136447	CTB
chr1	160996644	ENSG00000158769.18	F11R	3_prime_UTR_variant	GSM4050327	GSE136447	CTB
chr1	160996644	ENSG00000158769.18	F11R	3_prime_UTR_variant	GSM4050328	GSE136447	CTB
chr1	160996644	ENSG00000158769.18	F11R	3_prime_UTR_variant	GSM4050329	GSE136447	CTB
chr1	160996644	ENSG00000158769.18	F11R	3_prime_UTR_variant	GSM4050331	GSE136447	CTB
chr1	160996644	ENSG00000158769.18	F11R	3_prime_UTR_variant	GSM4050333	GSE136447	CTB
chr1	160996644	ENSG00000158769.18	F11R	3_prime_UTR_variant	GSM4050337	GSE136447	CTB
chr1	160996644	ENSG00000158769.18	F11R	3_prime_UTR_variant	GSM4050338	GSE136447	CTB
chr1	160996644	ENSG00000158769.18	F11R	3_prime_UTR_variant	GSM4050342	GSE136447	CTB
chr1	160996644	ENSG00000158769.18	F11R	3_prime_UTR_variant	GSM4050343	GSE136447	CTB
chr1	160996644	ENSG00000158769.18	F11R	3_prime_UTR_variant	GSM4050344	GSE136447	CTB
chr1	160996644	ENSG00000158769.18	F11R	3_prime_UTR_variant	GSM4050345	GSE136447	CTB
chr1	160996644	ENSG00000158769.18	F11R	3_prime_UTR_variant	GSM4050346	GSE136447	CTB
chr1	160996644	ENSG00000158769.18	F11R	3_prime_UTR_variant	GSM4050347	GSE136447	CTB
chr1	160996644	ENSG00000158769.18	F11R	3_prime_UTR_variant	GSM4050349	GSE136447	CTB
chr1	160996644	ENSG00000158769.18	F11R	3_prime_UTR_variant	GSM4050350	GSE136447	CTB
chr1	160996644	ENSG00000158769.18	F11R	3_prime_UTR_variant	GSM4050351	GSE136447	CTB
chr1	160996644	ENSG00000158769.18	F11R	3_prime_UTR_variant	GSM4050352	GSE136447	CTB
chr1	160996644	ENSG00000158769.18	F11R	3_prime_UTR_variant	GSM4050353	GSE136447	CTB
chr1	160996644	ENSG00000158769.18	F11R	3_prime_UTR_variant	GSM4050354	GSE136447	CTB
chr1	160996644	ENSG00000158769.18	F11R	3_prime_UTR_variant	GSM4050356	GSE136447	CTB
chr1	160996644	ENSG00000158769.18	F11R	3_prime_UTR_variant	GSM4050358	GSE136447	CTB
chr1	160996644	ENSG00000158769.18	F11R	3_prime_UTR_variant	GSM4050361	GSE136447	CTB
chr1	160996644	ENSG00000158769.18	F11R	3_prime_UTR_variant	GSM4050362	GSE136447	CTB
chr1	160996644	ENSG00000158769.18	F11R	3_prime_UTR_variant	GSM4050363	GSE136447	CTB
chr1	160996644	ENSG00000158769.18	F11R	3_prime_UTR_variant	GSM4050364	GSE136447	CTB
chr1	160996644	ENSG00000158769.18	F11R	3_prime_UTR_variant	GSM4050365	GSE136447	CTB
chr1	160996644	ENSG00000158769.18	F11R	3_prime_UTR_variant	GSM4050366	GSE136447	CTB
chr1	160996644	ENSG00000158769.18	F11R	3_prime_UTR_variant	GSM4050374	GSE136447	CTB
chr1	160996644	ENSG00000158769.18	F11R	3_prime_UTR_variant	GSM4050378	GSE136447	CTB
chr1	160996644	ENSG00000158769.18	F11R	3_prime_UTR_variant	GSM4050386	GSE136447	CTB
chr1	160996644	ENSG00000158769.18	F11R	3_prime_UTR_variant	GSM4050387	GSE136447	CTB
chr1	160996644	ENSG00000158769.18	F11R	3_prime_UTR_variant	GSM4050388	GSE136447	CTB
chr1	160996644	ENSG00000158769.18	F11R	3_prime_UTR_variant	GSM4050390	GSE136447	CTB
chr1	160996644	ENSG00000158769.18	F11R	3_prime_UTR_variant	GSM4050397	GSE136447	CTB
chr1	160996644	ENSG00000158769.18	F11R	3_prime_UTR_variant	GSM4050401	GSE136447	CTB
chr1	160996644	ENSG00000158769.18	F11R	3_prime_UTR_variant	GSM4050402	GSE136447	CTB
chr1	160996644	ENSG00000158769.18	F11R	3_prime_UTR_variant	GSM4050404	GSE136447	CTB
chr1	160996644	ENSG00000158769.18	F11R	3_prime_UTR_variant	GSM4050409	GSE136447	CTB
chr1	160996644	ENSG00000158769.18	F11R	3_prime_UTR_variant	GSM4050410	GSE136447	CTB
chr1	160996644	ENSG00000158769.18	F11R	3_prime_UTR_variant	GSM4050415	GSE136447	CTB
chr1	160996644	ENSG00000158769.18	F11R	3_prime_UTR_variant	GSM4050416	GSE136447	CTB
chr1	160996644	ENSG00000158769.18	F11R	3_prime_UTR_variant	GSM4050418	GSE136447	CTB
chr1	160996644	ENSG00000158769.18	F11R	3_prime_UTR_variant	GSM4050419	GSE136447	CTB
chr1	160996644	ENSG00000158769.18	F11R	3_prime_UTR_variant	GSM4050421	GSE136447	CTB
chr1	160996644	ENSG00000158769.18	F11R	3_prime_UTR_variant	GSM4050423	GSE136447	CTB
chr1	160996644	ENSG00000158769.18	F11R	3_prime_UTR_variant	GSM4050426	GSE136447	CTB
chr1	160996644	ENSG00000158769.18	F11R	3_prime_UTR_variant	GSM4050427	GSE136447	CTB
chr1	160996644	ENSG00000158769.18	F11R	3_prime_UTR_variant	GSM4050428	GSE136447	CTB
chr1	160996644	ENSG00000158769.18	F11R	3_prime_UTR_variant	GSM4050429	GSE136447	CTB
chr1	160996644	ENSG00000158769.18	F11R	3_prime_UTR_variant	GSM4050430	GSE136447	CTB
chr1	160996644	ENSG00000158769.18	F11R	3_prime_UTR_variant	GSM4050431	GSE136447	CTB
chr1	160996644	ENSG00000158769.18	F11R	3_prime_UTR_variant	GSM4050435	GSE136447	CTB
chr1	160996644	ENSG00000158769.18	F11R	3_prime_UTR_variant	GSM4050436	GSE136447	CTB
chr1	160996644	ENSG00000158769.18	F11R	3_prime_UTR_variant	GSM4050437	GSE136447	CTB
chr1	160996644	ENSG00000158769.18	F11R	3_prime_UTR_variant	GSM4050439	GSE136447	CTB
chr1	160996644	ENSG00000158769.18	F11R	3_prime_UTR_variant	GSM4050443	GSE136447	CTB
chr1	160996644	ENSG00000158769.18	F11R	3_prime_UTR_variant	GSM4050445	GSE136447	CTB
chr1	160996644	ENSG00000158769.18	F11R	3_prime_UTR_variant	GSM4050446	GSE136447	CTB
chr1	160996644	ENSG00000158769.18	F11R	3_prime_UTR_variant	GSM4050463	GSE136447	CTB
chr1	160996644	ENSG00000158769.18	F11R	3_prime_UTR_variant	GSM4050470	GSE136447	CTB
chr1	160996644	ENSG00000158769.18	F11R	3_prime_UTR_variant	GSM4050471	GSE136447	CTB
chr1	160996644	ENSG00000158769.18	F11R	3_prime_UTR_variant	GSM4050476	GSE136447	CTB
chr1	160996644	ENSG00000158769.18	F11R	3_prime_UTR_variant	GSM4050477	GSE136447	CTB
chr1	160996644	ENSG00000158769.18	F11R	3_prime_UTR_variant	GSM4050478	GSE136447	CTB
chr1	160996644	ENSG00000158769.18	F11R	3_prime_UTR_variant	GSM4050480	GSE136447	CTB
chr1	160996644	ENSG00000158769.18	F11R	3_prime_UTR_variant	GSM4050481	GSE136447	CTB
chr1	160996644	ENSG00000158769.18	F11R	3_prime_UTR_variant	GSM4050485	GSE136447	CTB
chr1	160996644	ENSG00000158769.18	F11R	3_prime_UTR_variant	GSM4050488	GSE136447	CTB
chr1	160996644	ENSG00000158769.18	F11R	3_prime_UTR_variant	GSM4050492	GSE136447	CTB
chr1	160996644	ENSG00000158769.18	F11R	3_prime_UTR_variant	GSM4050495	GSE136447	CTB
chr1	160996644	ENSG00000158769.18	F11R	3_prime_UTR_variant	GSM4050496	GSE136447	CTB
chr1	160996644	ENSG00000158769.18	F11R	3_prime_UTR_variant	GSM4050497	GSE136447	CTB
chr1	160996644	ENSG00000158769.18	F11R	3_prime_UTR_variant	GSM4050499	GSE136447	CTB
chr1	160996644	ENSG00000158769.18	F11R	3_prime_UTR_variant	GSM4050500	GSE136447	CTB
chr1	160996644	ENSG00000158769.18	F11R	3_prime_UTR_variant	GSM4050506	GSE136447	CTB
chr1	160996644	ENSG00000158769.18	F11R	3_prime_UTR_variant	GSM4050507	GSE136447	CTB
chr1	160996644	ENSG00000158769.18	F11R	3_prime_UTR_variant	GSM4050508	GSE136447	CTB
chr1	160996644	ENSG00000158769.18	F11R	3_prime_UTR_variant	GSM4050513	GSE136447	CTB
chr1	160996644	ENSG00000158769.18	F11R	3_prime_UTR_variant	GSM4050516	GSE136447	CTB
chr1	160996644	ENSG00000158769.18	F11R	3_prime_UTR_variant	GSM4050520	GSE136447	CTB
chr1	160996644	ENSG00000158769.18	F11R	3_prime_UTR_variant	GSM4050522	GSE136447	CTB
chr1	160996644	ENSG00000158769.18	F11R	3_prime_UTR_variant	GSM4050525	GSE136447	CTB
chr1	160996644	ENSG00000158769.18	F11R	3_prime_UTR_variant	GSM4050552	GSE136447	CTB
chr1	160996644	ENSG00000158769.18	F11R	3_prime_UTR_variant	GSM4050647	GSE136447	CTB
chr1	160996644	ENSG00000158769.18	F11R	3_prime_UTR_variant	GSM4050668	GSE136447	CTB
chr1	160996644	ENSG00000158769.18	F11R	3_prime_UTR_variant	GSM4050670	GSE136447	CTB
chr1	160996644	ENSG00000158769.18	F11R	3_prime_UTR_variant	GSM4050674	GSE136447	CTB
chr1	160998043	ENSG00000158769.18	F11R	3_prime_UTR_variant	GSM3735309	GSE130289	CTB
chr1	160998043	ENSG00000158769.18	F11R	3_prime_UTR_variant	GSM3735310	GSE130289	CTB
chr1	160998043	ENSG00000158769.18	F11R	3_prime_UTR_variant	GSM3735311	GSE130289	CTB
chr1	160998043	ENSG00000158769.18	F11R	3_prime_UTR_variant	GSM3735312	GSE130289	CTB
chr1	160998043	ENSG00000158769.18	F11R	3_prime_UTR_variant	GSM3735313	GSE130289	CTB
chr1	160998043	ENSG00000158769.18	F11R	3_prime_UTR_variant	GSM3735314	GSE130289	CTB
chr1	160998043	ENSG00000158769.18	F11R	3_prime_UTR_variant	GSM3735315	GSE130289	CTB
chr1	160998043	ENSG00000158769.18	F11R	3_prime_UTR_variant	GSM3735316	GSE130289	CTB
chr1	160998043	ENSG00000158769.18	F11R	3_prime_UTR_variant	GSM3735328	GSE130289	CTB
chr1	160998043	ENSG00000158769.18	F11R	3_prime_UTR_variant	GSM3735329	GSE130289	CTB
chr1	160998043	ENSG00000158769.18	F11R	3_prime_UTR_variant	GSM3735330	GSE130289	CTB
chr1	160998043	ENSG00000158769.18	F11R	3_prime_UTR_variant	GSM3735331	GSE130289	CTB
chr1	160998043	ENSG00000158769.18	F11R	3_prime_UTR_variant	GSM3735332	GSE130289	CTB
chr1	160998043	ENSG00000158769.18	F11R	3_prime_UTR_variant	GSM3735333	GSE130289	CTB
chr1	160998043	ENSG00000158769.18	F11R	3_prime_UTR_variant	GSM3735334	GSE130289	CTB
chr1	160998043	ENSG00000158769.18	F11R	3_prime_UTR_variant	GSM3735335	GSE130289	CTB
chr1	160998043	ENSG00000158769.18	F11R	3_prime_UTR_variant	GSM3735336	GSE130289	CTB
chr1	160998043	ENSG00000158769.18	F11R	3_prime_UTR_variant	GSM3735337	GSE130289	CTB
chr1	160998043	ENSG00000158769.18	F11R	3_prime_UTR_variant	GSM3735338	GSE130289	CTB
chr1	160998043	ENSG00000158769.18	F11R	3_prime_UTR_variant	GSM3735339	GSE130289	CTB
chr1	160998043	ENSG00000158769.18	F11R	3_prime_UTR_variant	GSM3735340	GSE130289	CTB
chr1	160998043	ENSG00000158769.18	F11R	3_prime_UTR_variant	GSM3735341	GSE130289	CTB
chr1	160998043	ENSG00000158769.18	F11R	3_prime_UTR_variant	GSM3735342	GSE130289	CTB
chr1	160998043	ENSG00000158769.18	F11R	3_prime_UTR_variant	GSM3735343	GSE130289	CTB
chr1	160998043	ENSG00000158769.18	F11R	3_prime_UTR_variant	GSM3735350	GSE130289	CTB
chr1	160998043	ENSG00000158769.18	F11R	3_prime_UTR_variant	GSM3735351	GSE130289	CTB
chr1	160998043	ENSG00000158769.18	F11R	3_prime_UTR_variant	GSM3735352	GSE130289	CTB
chr1	160998043	ENSG00000158769.18	F11R	3_prime_UTR_variant	GSM3735353	GSE130289	CTB
chr1	160998043	ENSG00000158769.18	F11R	3_prime_UTR_variant	GSM3735354	GSE130289	CTB
chr1	160998043	ENSG00000158769.18	F11R	3_prime_UTR_variant	GSM3735355	GSE130289	CTB
chr1	160998043	ENSG00000158769.18	F11R	3_prime_UTR_variant	GSM3735356	GSE130289	CTB
chr1	160998043	ENSG00000158769.18	F11R	3_prime_UTR_variant	GSM3735357	GSE130289	CTB
chr1	160998043	ENSG00000158769.18	F11R	3_prime_UTR_variant	GSM3735358	GSE130289	CTB
chr1	160998043	ENSG00000158769.18	F11R	3_prime_UTR_variant	GSM3735359	GSE130289	CTB
chr1	160998043	ENSG00000158769.18	F11R	3_prime_UTR_variant	GSM3735360	GSE130289	CTB
chr1	160998043	ENSG00000158769.18	F11R	3_prime_UTR_variant	GSM3735361	GSE130289	CTB
chr1	160998043	ENSG00000158769.18	F11R	3_prime_UTR_variant	GSM3735362	GSE130289	CTB
chr1	160998043	ENSG00000158769.18	F11R	3_prime_UTR_variant	GSM3735363	GSE130289	CTB
chr1	160998043	ENSG00000158769.18	F11R	3_prime_UTR_variant	GSM3735364	GSE130289	CTB
chr1	160998043	ENSG00000158769.18	F11R	3_prime_UTR_variant	GSM3735365	GSE130289	CTB
chr1	160998043	ENSG00000158769.18	F11R	3_prime_UTR_variant	GSM3735366	GSE130289	CTB
chr1	160998043	ENSG00000158769.18	F11R	3_prime_UTR_variant	GSM3735367	GSE130289	CTB
chr1	160998043	ENSG00000158769.18	F11R	3_prime_UTR_variant	GSM3735368	GSE130289	CTB
chr1	160998043	ENSG00000158769.18	F11R	3_prime_UTR_variant	GSM3735369	GSE130289	CTB
chr1	160998043	ENSG00000158769.18	F11R	3_prime_UTR_variant	GSM3735370	GSE130289	CTB
chr1	160998043	ENSG00000158769.18	F11R	3_prime_UTR_variant	GSM3735371	GSE130289	CTB
chr1	160998043	ENSG00000158769.18	F11R	3_prime_UTR_variant	GSM3735372	GSE130289	CTB
chr1	160998043	ENSG00000158769.18	F11R	3_prime_UTR_variant	GSM3735373	GSE130289	CTB
chr1	160998043	ENSG00000158769.18	F11R	3_prime_UTR_variant	GSM3735374	GSE130289	CTB
chr1	160998043	ENSG00000158769.18	F11R	3_prime_UTR_variant	GSM3735375	GSE130289	CTB
chr1	160998043	ENSG00000158769.18	F11R	3_prime_UTR_variant	GSM3735376	GSE130289	CTB
chr1	160998043	ENSG00000158769.18	F11R	3_prime_UTR_variant	GSM3735377	GSE130289	CTB
chr1	160998043	ENSG00000158769.18	F11R	3_prime_UTR_variant	GSM3735396	GSE130289	CTB
chr1	160998043	ENSG00000158769.18	F11R	3_prime_UTR_variant	GSM3735397	GSE130289	CTB
chr1	160998043	ENSG00000158769.18	F11R	3_prime_UTR_variant	GSM3735398	GSE130289	CTB
chr1	160998043	ENSG00000158769.18	F11R	3_prime_UTR_variant	GSM3735399	GSE130289	CTB
chr1	160998043	ENSG00000158769.18	F11R	3_prime_UTR_variant	GSM3735406	GSE130289	CTB
chr1	160998043	ENSG00000158769.18	F11R	3_prime_UTR_variant	GSM3735407	GSE130289	CTB
chr1	160998043	ENSG00000158769.18	F11R	3_prime_UTR_variant	GSM3735408	GSE130289	CTB
chr1	160998043	ENSG00000158769.18	F11R	3_prime_UTR_variant	GSM3735409	GSE130289	CTB
chr1	160998043	ENSG00000158769.18	F11R	3_prime_UTR_variant	GSM3735414	GSE130289	CTB
chr1	160998043	ENSG00000158769.18	F11R	3_prime_UTR_variant	GSM3735415	GSE130289	CTB
chr1	160998043	ENSG00000158769.18	F11R	3_prime_UTR_variant	GSM3735416	GSE130289	CTB
chr1	160998043	ENSG00000158769.18	F11R	3_prime_UTR_variant	GSM3735417	GSE130289	CTB
chr1	160998043	ENSG00000158769.18	F11R	3_prime_UTR_variant	GSM3735418	GSE130289	CTB
chr1	160998043	ENSG00000158769.18	F11R	3_prime_UTR_variant	GSM3735419	GSE130289	CTB
chr1	160998043	ENSG00000158769.18	F11R	3_prime_UTR_variant	GSM3735420	GSE130289	CTB
chr1	160998043	ENSG00000158769.18	F11R	3_prime_UTR_variant	GSM3735421	GSE130289	CTB
chr1	160998043	ENSG00000158769.18	F11R	3_prime_UTR_variant	GSM3735422	GSE130289	CTB
chr1	160998043	ENSG00000158769.18	F11R	3_prime_UTR_variant	GSM3735423	GSE130289	CTB
chr1	160998043	ENSG00000158769.18	F11R	3_prime_UTR_variant	GSM3735424	GSE130289	CTB
chr1	160998043	ENSG00000158769.18	F11R	3_prime_UTR_variant	GSM3735425	GSE130289	CTB
chr1	160998043	ENSG00000158769.18	F11R	3_prime_UTR_variant	GSM3735426	GSE130289	CTB
chr1	160998043	ENSG00000158769.18	F11R	3_prime_UTR_variant	GSM3735427	GSE130289	CTB
chr1	160998043	ENSG00000158769.18	F11R	3_prime_UTR_variant	GSM3735428	GSE130289	CTB
chr1	160998043	ENSG00000158769.18	F11R	3_prime_UTR_variant	GSM3735429	GSE130289	CTB
chr1	160998043	ENSG00000158769.18	F11R	3_prime_UTR_variant	GSM3735434	GSE130289	CTB
chr1	160998043	ENSG00000158769.18	F11R	3_prime_UTR_variant	GSM3735435	GSE130289	CTB
chr1	160998043	ENSG00000158769.18	F11R	3_prime_UTR_variant	GSM3735436	GSE130289	CTB
chr1	160998043	ENSG00000158769.18	F11R	3_prime_UTR_variant	GSM3735437	GSE130289	CTB
chr1	160998043	ENSG00000158769.18	F11R	3_prime_UTR_variant	GSM3735438	GSE130289	CTB
chr1	160998043	ENSG00000158769.18	F11R	3_prime_UTR_variant	GSM3735439	GSE130289	CTB
chr1	160998043	ENSG00000158769.18	F11R	3_prime_UTR_variant	GSM3735440	GSE130289	CTB
chr1	160998043	ENSG00000158769.18	F11R	3_prime_UTR_variant	GSM3735441	GSE130289	CTB
chr1	160998043	ENSG00000158769.18	F11R	3_prime_UTR_variant	GSM3735442	GSE130289	CTB
chr1	160998043	ENSG00000158769.18	F11R	3_prime_UTR_variant	GSM3735443	GSE130289	CTB
chr1	160998043	ENSG00000158769.18	F11R	3_prime_UTR_variant	GSM3735444	GSE130289	CTB
chr1	160998043	ENSG00000158769.18	F11R	3_prime_UTR_variant	GSM4050186	GSE136447	CTB
chr1	160998043	ENSG00000158769.18	F11R	3_prime_UTR_variant	GSM4050189	GSE136447	CTB
chr1	160998043	ENSG00000158769.18	F11R	3_prime_UTR_variant	GSM4050197	GSE136447	CTB
chr1	160998043	ENSG00000158769.18	F11R	3_prime_UTR_variant	GSM4050199	GSE136447	CTB
chr1	160998043	ENSG00000158769.18	F11R	3_prime_UTR_variant	GSM4050203	GSE136447	CTB
chr1	160998043	ENSG00000158769.18	F11R	3_prime_UTR_variant	GSM4050204	GSE136447	CTB
chr1	160998043	ENSG00000158769.18	F11R	3_prime_UTR_variant	GSM4050205	GSE136447	CTB
chr1	160998043	ENSG00000158769.18	F11R	3_prime_UTR_variant	GSM4050207	GSE136447	CTB
chr1	160998043	ENSG00000158769.18	F11R	3_prime_UTR_variant	GSM4050211	GSE136447	CTB
chr1	160998043	ENSG00000158769.18	F11R	3_prime_UTR_variant	GSM4050212	GSE136447	CTB
chr1	160998043	ENSG00000158769.18	F11R	3_prime_UTR_variant	GSM4050213	GSE136447	CTB
chr1	160998043	ENSG00000158769.18	F11R	3_prime_UTR_variant	GSM4050214	GSE136447	CTB
chr1	160998043	ENSG00000158769.18	F11R	3_prime_UTR_variant	GSM4050216	GSE136447	CTB
chr1	160998043	ENSG00000158769.18	F11R	3_prime_UTR_variant	GSM4050217	GSE136447	CTB
chr1	160998043	ENSG00000158769.18	F11R	3_prime_UTR_variant	GSM4050218	GSE136447	CTB
chr1	160998043	ENSG00000158769.18	F11R	3_prime_UTR_variant	GSM4050219	GSE136447	CTB
chr1	160998043	ENSG00000158769.18	F11R	3_prime_UTR_variant	GSM4050220	GSE136447	CTB
chr1	160998043	ENSG00000158769.18	F11R	3_prime_UTR_variant	GSM4050221	GSE136447	CTB
chr1	160998043	ENSG00000158769.18	F11R	3_prime_UTR_variant	GSM4050222	GSE136447	CTB
chr1	160998043	ENSG00000158769.18	F11R	3_prime_UTR_variant	GSM4050225	GSE136447	CTB
chr1	160998043	ENSG00000158769.18	F11R	3_prime_UTR_variant	GSM4050226	GSE136447	CTB
chr1	160998043	ENSG00000158769.18	F11R	3_prime_UTR_variant	GSM4050227	GSE136447	CTB
chr1	160998043	ENSG00000158769.18	F11R	3_prime_UTR_variant	GSM4050228	GSE136447	CTB
chr1	160998043	ENSG00000158769.18	F11R	3_prime_UTR_variant	GSM4050230	GSE136447	CTB
chr1	160998043	ENSG00000158769.18	F11R	3_prime_UTR_variant	GSM4050231	GSE136447	CTB
chr1	160998043	ENSG00000158769.18	F11R	3_prime_UTR_variant	GSM4050232	GSE136447	CTB
chr1	160998043	ENSG00000158769.18	F11R	3_prime_UTR_variant	GSM4050233	GSE136447	CTB
chr1	160998043	ENSG00000158769.18	F11R	3_prime_UTR_variant	GSM4050250	GSE136447	CTB
chr1	160998043	ENSG00000158769.18	F11R	3_prime_UTR_variant	GSM4050252	GSE136447	CTB
chr1	160998043	ENSG00000158769.18	F11R	3_prime_UTR_variant	GSM4050253	GSE136447	CTB
chr1	160998043	ENSG00000158769.18	F11R	3_prime_UTR_variant	GSM4050255	GSE136447	CTB
chr1	160998043	ENSG00000158769.18	F11R	3_prime_UTR_variant	GSM4050256	GSE136447	CTB
chr1	160998043	ENSG00000158769.18	F11R	3_prime_UTR_variant	GSM4050257	GSE136447	CTB
chr1	160998043	ENSG00000158769.18	F11R	3_prime_UTR_variant	GSM4050258	GSE136447	CTB
chr1	160998043	ENSG00000158769.18	F11R	3_prime_UTR_variant	GSM4050259	GSE136447	CTB
chr1	160998043	ENSG00000158769.18	F11R	3_prime_UTR_variant	GSM4050260	GSE136447	CTB
chr1	160998043	ENSG00000158769.18	F11R	3_prime_UTR_variant	GSM4050262	GSE136447	CTB
chr1	160998043	ENSG00000158769.18	F11R	3_prime_UTR_variant	GSM4050263	GSE136447	CTB
chr1	160998043	ENSG00000158769.18	F11R	3_prime_UTR_variant	GSM4050265	GSE136447	CTB
chr1	160998043	ENSG00000158769.18	F11R	3_prime_UTR_variant	GSM4050267	GSE136447	CTB
chr1	160998043	ENSG00000158769.18	F11R	3_prime_UTR_variant	GSM4050270	GSE136447	CTB
chr1	160998043	ENSG00000158769.18	F11R	3_prime_UTR_variant	GSM4050271	GSE136447	CTB
chr1	160998043	ENSG00000158769.18	F11R	3_prime_UTR_variant	GSM4050274	GSE136447	CTB
chr1	160998043	ENSG00000158769.18	F11R	3_prime_UTR_variant	GSM4050277	GSE136447	CTB
chr1	160998043	ENSG00000158769.18	F11R	3_prime_UTR_variant	GSM4050280	GSE136447	CTB
chr1	160998043	ENSG00000158769.18	F11R	3_prime_UTR_variant	GSM4050283	GSE136447	CTB
chr1	160998043	ENSG00000158769.18	F11R	3_prime_UTR_variant	GSM4050284	GSE136447	CTB
chr1	160998043	ENSG00000158769.18	F11R	3_prime_UTR_variant	GSM4050289	GSE136447	CTB
chr1	160998043	ENSG00000158769.18	F11R	3_prime_UTR_variant	GSM4050293	GSE136447	CTB
chr1	160998043	ENSG00000158769.18	F11R	3_prime_UTR_variant	GSM4050295	GSE136447	CTB
chr1	160998043	ENSG00000158769.18	F11R	3_prime_UTR_variant	GSM4050297	GSE136447	CTB
chr1	160998043	ENSG00000158769.18	F11R	3_prime_UTR_variant	GSM4050298	GSE136447	CTB
chr1	160998043	ENSG00000158769.18	F11R	3_prime_UTR_variant	GSM4050299	GSE136447	CTB
chr1	160998043	ENSG00000158769.18	F11R	3_prime_UTR_variant	GSM4050300	GSE136447	CTB
chr1	160998043	ENSG00000158769.18	F11R	3_prime_UTR_variant	GSM4050301	GSE136447	CTB
chr1	160998043	ENSG00000158769.18	F11R	3_prime_UTR_variant	GSM4050302	GSE136447	CTB
chr1	160998043	ENSG00000158769.18	F11R	3_prime_UTR_variant	GSM4050303	GSE136447	CTB
chr1	160998043	ENSG00000158769.18	F11R	3_prime_UTR_variant	GSM4050304	GSE136447	CTB
chr1	160998043	ENSG00000158769.18	F11R	3_prime_UTR_variant	GSM4050305	GSE136447	CTB
chr1	160998043	ENSG00000158769.18	F11R	3_prime_UTR_variant	GSM4050306	GSE136447	CTB
chr1	160998043	ENSG00000158769.18	F11R	3_prime_UTR_variant	GSM4050308	GSE136447	CTB
chr1	160998043	ENSG00000158769.18	F11R	3_prime_UTR_variant	GSM4050310	GSE136447	CTB
chr1	160998043	ENSG00000158769.18	F11R	3_prime_UTR_variant	GSM4050312	GSE136447	CTB
chr1	160998043	ENSG00000158769.18	F11R	3_prime_UTR_variant	GSM4050316	GSE136447	CTB
chr1	160998043	ENSG00000158769.18	F11R	3_prime_UTR_variant	GSM4050317	GSE136447	CTB
chr1	160998043	ENSG00000158769.18	F11R	3_prime_UTR_variant	GSM4050318	GSE136447	CTB
chr1	160998043	ENSG00000158769.18	F11R	3_prime_UTR_variant	GSM4050320	GSE136447	CTB
chr1	160998043	ENSG00000158769.18	F11R	3_prime_UTR_variant	GSM4050321	GSE136447	CTB
chr1	160998043	ENSG00000158769.18	F11R	3_prime_UTR_variant	GSM4050322	GSE136447	CTB
chr1	160998043	ENSG00000158769.18	F11R	3_prime_UTR_variant	GSM4050325	GSE136447	CTB
chr1	160998043	ENSG00000158769.18	F11R	3_prime_UTR_variant	GSM4050326	GSE136447	CTB
chr1	160998043	ENSG00000158769.18	F11R	3_prime_UTR_variant	GSM4050327	GSE136447	CTB
chr1	160998043	ENSG00000158769.18	F11R	3_prime_UTR_variant	GSM4050328	GSE136447	CTB
chr1	160998043	ENSG00000158769.18	F11R	3_prime_UTR_variant	GSM4050329	GSE136447	CTB
chr1	160998043	ENSG00000158769.18	F11R	3_prime_UTR_variant	GSM4050330	GSE136447	CTB
chr1	160998043	ENSG00000158769.18	F11R	3_prime_UTR_variant	GSM4050331	GSE136447	CTB
chr1	160998043	ENSG00000158769.18	F11R	3_prime_UTR_variant	GSM4050333	GSE136447	CTB
chr1	160998043	ENSG00000158769.18	F11R	3_prime_UTR_variant	GSM4050337	GSE136447	CTB
chr1	160998043	ENSG00000158769.18	F11R	3_prime_UTR_variant	GSM4050338	GSE136447	CTB
chr1	160998043	ENSG00000158769.18	F11R	3_prime_UTR_variant	GSM4050342	GSE136447	CTB
chr1	160998043	ENSG00000158769.18	F11R	3_prime_UTR_variant	GSM4050343	GSE136447	CTB
chr1	160998043	ENSG00000158769.18	F11R	3_prime_UTR_variant	GSM4050344	GSE136447	CTB
chr1	160998043	ENSG00000158769.18	F11R	3_prime_UTR_variant	GSM4050345	GSE136447	CTB
chr1	160998043	ENSG00000158769.18	F11R	3_prime_UTR_variant	GSM4050346	GSE136447	CTB
chr1	160998043	ENSG00000158769.18	F11R	3_prime_UTR_variant	GSM4050347	GSE136447	CTB
chr1	160998043	ENSG00000158769.18	F11R	3_prime_UTR_variant	GSM4050349	GSE136447	CTB
chr1	160998043	ENSG00000158769.18	F11R	3_prime_UTR_variant	GSM4050350	GSE136447	CTB
chr1	160998043	ENSG00000158769.18	F11R	3_prime_UTR_variant	GSM4050351	GSE136447	CTB
chr1	160998043	ENSG00000158769.18	F11R	3_prime_UTR_variant	GSM4050352	GSE136447	CTB
chr1	160998043	ENSG00000158769.18	F11R	3_prime_UTR_variant	GSM4050353	GSE136447	CTB
chr1	160998043	ENSG00000158769.18	F11R	3_prime_UTR_variant	GSM4050354	GSE136447	CTB
chr1	160998043	ENSG00000158769.18	F11R	3_prime_UTR_variant	GSM4050356	GSE136447	CTB
chr1	160998043	ENSG00000158769.18	F11R	3_prime_UTR_variant	GSM4050358	GSE136447	CTB
chr1	160998043	ENSG00000158769.18	F11R	3_prime_UTR_variant	GSM4050361	GSE136447	CTB
chr1	160998043	ENSG00000158769.18	F11R	3_prime_UTR_variant	GSM4050362	GSE136447	CTB
chr1	160998043	ENSG00000158769.18	F11R	3_prime_UTR_variant	GSM4050363	GSE136447	CTB
chr1	160998043	ENSG00000158769.18	F11R	3_prime_UTR_variant	GSM4050364	GSE136447	CTB
chr1	160998043	ENSG00000158769.18	F11R	3_prime_UTR_variant	GSM4050365	GSE136447	CTB
chr1	160998043	ENSG00000158769.18	F11R	3_prime_UTR_variant	GSM4050366	GSE136447	CTB
chr1	160998043	ENSG00000158769.18	F11R	3_prime_UTR_variant	GSM4050374	GSE136447	CTB
chr1	160998043	ENSG00000158769.18	F11R	3_prime_UTR_variant	GSM4050378	GSE136447	CTB
chr1	160998043	ENSG00000158769.18	F11R	3_prime_UTR_variant	GSM4050386	GSE136447	CTB
chr1	160998043	ENSG00000158769.18	F11R	3_prime_UTR_variant	GSM4050387	GSE136447	CTB
chr1	160998043	ENSG00000158769.18	F11R	3_prime_UTR_variant	GSM4050388	GSE136447	CTB
chr1	160998043	ENSG00000158769.18	F11R	3_prime_UTR_variant	GSM4050390	GSE136447	CTB
chr1	160998043	ENSG00000158769.18	F11R	3_prime_UTR_variant	GSM4050397	GSE136447	CTB
chr1	160998043	ENSG00000158769.18	F11R	3_prime_UTR_variant	GSM4050401	GSE136447	CTB
chr1	160998043	ENSG00000158769.18	F11R	3_prime_UTR_variant	GSM4050402	GSE136447	CTB
chr1	160998043	ENSG00000158769.18	F11R	3_prime_UTR_variant	GSM4050404	GSE136447	CTB
chr1	160998043	ENSG00000158769.18	F11R	3_prime_UTR_variant	GSM4050409	GSE136447	CTB
chr1	160998043	ENSG00000158769.18	F11R	3_prime_UTR_variant	GSM4050410	GSE136447	CTB
chr1	160998043	ENSG00000158769.18	F11R	3_prime_UTR_variant	GSM4050415	GSE136447	CTB
chr1	160998043	ENSG00000158769.18	F11R	3_prime_UTR_variant	GSM4050416	GSE136447	CTB
chr1	160998043	ENSG00000158769.18	F11R	3_prime_UTR_variant	GSM4050418	GSE136447	CTB
chr1	160998043	ENSG00000158769.18	F11R	3_prime_UTR_variant	GSM4050419	GSE136447	CTB
chr1	160998043	ENSG00000158769.18	F11R	3_prime_UTR_variant	GSM4050421	GSE136447	CTB
chr1	160998043	ENSG00000158769.18	F11R	3_prime_UTR_variant	GSM4050423	GSE136447	CTB
chr1	160998043	ENSG00000158769.18	F11R	3_prime_UTR_variant	GSM4050426	GSE136447	CTB
chr1	160998043	ENSG00000158769.18	F11R	3_prime_UTR_variant	GSM4050427	GSE136447	CTB
chr1	160998043	ENSG00000158769.18	F11R	3_prime_UTR_variant	GSM4050428	GSE136447	CTB
chr1	160998043	ENSG00000158769.18	F11R	3_prime_UTR_variant	GSM4050429	GSE136447	CTB
chr1	160998043	ENSG00000158769.18	F11R	3_prime_UTR_variant	GSM4050430	GSE136447	CTB
chr1	160998043	ENSG00000158769.18	F11R	3_prime_UTR_variant	GSM4050431	GSE136447	CTB
chr1	160998043	ENSG00000158769.18	F11R	3_prime_UTR_variant	GSM4050435	GSE136447	CTB
chr1	160998043	ENSG00000158769.18	F11R	3_prime_UTR_variant	GSM4050436	GSE136447	CTB
chr1	160998043	ENSG00000158769.18	F11R	3_prime_UTR_variant	GSM4050437	GSE136447	CTB
chr1	160998043	ENSG00000158769.18	F11R	3_prime_UTR_variant	GSM4050439	GSE136447	CTB
chr1	160998043	ENSG00000158769.18	F11R	3_prime_UTR_variant	GSM4050443	GSE136447	CTB
chr1	160998043	ENSG00000158769.18	F11R	3_prime_UTR_variant	GSM4050445	GSE136447	CTB
chr1	160998043	ENSG00000158769.18	F11R	3_prime_UTR_variant	GSM4050446	GSE136447	CTB
chr1	160998043	ENSG00000158769.18	F11R	3_prime_UTR_variant	GSM4050463	GSE136447	CTB
chr1	160998043	ENSG00000158769.18	F11R	3_prime_UTR_variant	GSM4050470	GSE136447	CTB
chr1	160998043	ENSG00000158769.18	F11R	3_prime_UTR_variant	GSM4050471	GSE136447	CTB
chr1	160998043	ENSG00000158769.18	F11R	3_prime_UTR_variant	GSM4050476	GSE136447	CTB
chr1	160998043	ENSG00000158769.18	F11R	3_prime_UTR_variant	GSM4050477	GSE136447	CTB
chr1	160998043	ENSG00000158769.18	F11R	3_prime_UTR_variant	GSM4050478	GSE136447	CTB
chr1	160998043	ENSG00000158769.18	F11R	3_prime_UTR_variant	GSM4050480	GSE136447	CTB
chr1	160998043	ENSG00000158769.18	F11R	3_prime_UTR_variant	GSM4050481	GSE136447	CTB
chr1	160998043	ENSG00000158769.18	F11R	3_prime_UTR_variant	GSM4050485	GSE136447	CTB
chr1	160998043	ENSG00000158769.18	F11R	3_prime_UTR_variant	GSM4050488	GSE136447	CTB
chr1	160998043	ENSG00000158769.18	F11R	3_prime_UTR_variant	GSM4050492	GSE136447	CTB
chr1	160998043	ENSG00000158769.18	F11R	3_prime_UTR_variant	GSM4050495	GSE136447	CTB
chr1	160998043	ENSG00000158769.18	F11R	3_prime_UTR_variant	GSM4050496	GSE136447	CTB
chr1	160998043	ENSG00000158769.18	F11R	3_prime_UTR_variant	GSM4050497	GSE136447	CTB
chr1	160998043	ENSG00000158769.18	F11R	3_prime_UTR_variant	GSM4050499	GSE136447	CTB
chr1	160998043	ENSG00000158769.18	F11R	3_prime_UTR_variant	GSM4050500	GSE136447	CTB
chr1	160998043	ENSG00000158769.18	F11R	3_prime_UTR_variant	GSM4050506	GSE136447	CTB
chr1	160998043	ENSG00000158769.18	F11R	3_prime_UTR_variant	GSM4050507	GSE136447	CTB
chr1	160998043	ENSG00000158769.18	F11R	3_prime_UTR_variant	GSM4050508	GSE136447	CTB
chr1	160998043	ENSG00000158769.18	F11R	3_prime_UTR_variant	GSM4050513	GSE136447	CTB
chr1	160998043	ENSG00000158769.18	F11R	3_prime_UTR_variant	GSM4050516	GSE136447	CTB
chr1	160998043	ENSG00000158769.18	F11R	3_prime_UTR_variant	GSM4050520	GSE136447	CTB
chr1	160998043	ENSG00000158769.18	F11R	3_prime_UTR_variant	GSM4050522	GSE136447	CTB
chr1	160998043	ENSG00000158769.18	F11R	3_prime_UTR_variant	GSM4050525	GSE136447	CTB
chr1	160998043	ENSG00000158769.18	F11R	3_prime_UTR_variant	GSM4050552	GSE136447	CTB
chr1	160998043	ENSG00000158769.18	F11R	3_prime_UTR_variant	GSM4050647	GSE136447	CTB
chr1	160998043	ENSG00000158769.18	F11R	3_prime_UTR_variant	GSM4050668	GSE136447	CTB
chr1	160998043	ENSG00000158769.18	F11R	3_prime_UTR_variant	GSM4050670	GSE136447	CTB
chr1	160998043	ENSG00000158769.18	F11R	3_prime_UTR_variant	GSM4050674	GSE136447	CTB
chr1	160998067	ENSG00000158769.18	F11R	3_prime_UTR_variant	GSM3735309	GSE130289	CTB
chr1	160998067	ENSG00000158769.18	F11R	3_prime_UTR_variant	GSM3735310	GSE130289	CTB
chr1	160998067	ENSG00000158769.18	F11R	3_prime_UTR_variant	GSM3735311	GSE130289	CTB
chr1	160998067	ENSG00000158769.18	F11R	3_prime_UTR_variant	GSM3735312	GSE130289	CTB
chr1	160998067	ENSG00000158769.18	F11R	3_prime_UTR_variant	GSM3735313	GSE130289	CTB
chr1	160998067	ENSG00000158769.18	F11R	3_prime_UTR_variant	GSM3735314	GSE130289	CTB
chr1	160998067	ENSG00000158769.18	F11R	3_prime_UTR_variant	GSM3735315	GSE130289	CTB
chr1	160998067	ENSG00000158769.18	F11R	3_prime_UTR_variant	GSM3735316	GSE130289	CTB
chr1	160998067	ENSG00000158769.18	F11R	3_prime_UTR_variant	GSM3735328	GSE130289	CTB
chr1	160998067	ENSG00000158769.18	F11R	3_prime_UTR_variant	GSM3735329	GSE130289	CTB
chr1	160998067	ENSG00000158769.18	F11R	3_prime_UTR_variant	GSM3735330	GSE130289	CTB
chr1	160998067	ENSG00000158769.18	F11R	3_prime_UTR_variant	GSM3735331	GSE130289	CTB
chr1	160998067	ENSG00000158769.18	F11R	3_prime_UTR_variant	GSM3735332	GSE130289	CTB
chr1	160998067	ENSG00000158769.18	F11R	3_prime_UTR_variant	GSM3735333	GSE130289	CTB
chr1	160998067	ENSG00000158769.18	F11R	3_prime_UTR_variant	GSM3735334	GSE130289	CTB
chr1	160998067	ENSG00000158769.18	F11R	3_prime_UTR_variant	GSM3735335	GSE130289	CTB
chr1	160998067	ENSG00000158769.18	F11R	3_prime_UTR_variant	GSM3735336	GSE130289	CTB
chr1	160998067	ENSG00000158769.18	F11R	3_prime_UTR_variant	GSM3735337	GSE130289	CTB
chr1	160998067	ENSG00000158769.18	F11R	3_prime_UTR_variant	GSM3735338	GSE130289	CTB
chr1	160998067	ENSG00000158769.18	F11R	3_prime_UTR_variant	GSM3735339	GSE130289	CTB
chr1	160998067	ENSG00000158769.18	F11R	3_prime_UTR_variant	GSM3735340	GSE130289	CTB
chr1	160998067	ENSG00000158769.18	F11R	3_prime_UTR_variant	GSM3735341	GSE130289	CTB
chr1	160998067	ENSG00000158769.18	F11R	3_prime_UTR_variant	GSM3735342	GSE130289	CTB
chr1	160998067	ENSG00000158769.18	F11R	3_prime_UTR_variant	GSM3735343	GSE130289	CTB
chr1	160998067	ENSG00000158769.18	F11R	3_prime_UTR_variant	GSM3735350	GSE130289	CTB
chr1	160998067	ENSG00000158769.18	F11R	3_prime_UTR_variant	GSM3735351	GSE130289	CTB
chr1	160998067	ENSG00000158769.18	F11R	3_prime_UTR_variant	GSM3735352	GSE130289	CTB
chr1	160998067	ENSG00000158769.18	F11R	3_prime_UTR_variant	GSM3735353	GSE130289	CTB
chr1	160998067	ENSG00000158769.18	F11R	3_prime_UTR_variant	GSM3735354	GSE130289	CTB
chr1	160998067	ENSG00000158769.18	F11R	3_prime_UTR_variant	GSM3735355	GSE130289	CTB
chr1	160998067	ENSG00000158769.18	F11R	3_prime_UTR_variant	GSM3735356	GSE130289	CTB
chr1	160998067	ENSG00000158769.18	F11R	3_prime_UTR_variant	GSM3735357	GSE130289	CTB
chr1	160998067	ENSG00000158769.18	F11R	3_prime_UTR_variant	GSM3735358	GSE130289	CTB
chr1	160998067	ENSG00000158769.18	F11R	3_prime_UTR_variant	GSM3735359	GSE130289	CTB
chr1	160998067	ENSG00000158769.18	F11R	3_prime_UTR_variant	GSM3735360	GSE130289	CTB
chr1	160998067	ENSG00000158769.18	F11R	3_prime_UTR_variant	GSM3735361	GSE130289	CTB
chr1	160998067	ENSG00000158769.18	F11R	3_prime_UTR_variant	GSM3735362	GSE130289	CTB
chr1	160998067	ENSG00000158769.18	F11R	3_prime_UTR_variant	GSM3735363	GSE130289	CTB
chr1	160998067	ENSG00000158769.18	F11R	3_prime_UTR_variant	GSM3735364	GSE130289	CTB
chr1	160998067	ENSG00000158769.18	F11R	3_prime_UTR_variant	GSM3735365	GSE130289	CTB
chr1	160998067	ENSG00000158769.18	F11R	3_prime_UTR_variant	GSM3735366	GSE130289	CTB
chr1	160998067	ENSG00000158769.18	F11R	3_prime_UTR_variant	GSM3735367	GSE130289	CTB
chr1	160998067	ENSG00000158769.18	F11R	3_prime_UTR_variant	GSM3735368	GSE130289	CTB
chr1	160998067	ENSG00000158769.18	F11R	3_prime_UTR_variant	GSM3735369	GSE130289	CTB
chr1	160998067	ENSG00000158769.18	F11R	3_prime_UTR_variant	GSM3735370	GSE130289	CTB
chr1	160998067	ENSG00000158769.18	F11R	3_prime_UTR_variant	GSM3735371	GSE130289	CTB
chr1	160998067	ENSG00000158769.18	F11R	3_prime_UTR_variant	GSM3735372	GSE130289	CTB
chr1	160998067	ENSG00000158769.18	F11R	3_prime_UTR_variant	GSM3735373	GSE130289	CTB
chr1	160998067	ENSG00000158769.18	F11R	3_prime_UTR_variant	GSM3735374	GSE130289	CTB
chr1	160998067	ENSG00000158769.18	F11R	3_prime_UTR_variant	GSM3735375	GSE130289	CTB
chr1	160998067	ENSG00000158769.18	F11R	3_prime_UTR_variant	GSM3735376	GSE130289	CTB
chr1	160998067	ENSG00000158769.18	F11R	3_prime_UTR_variant	GSM3735377	GSE130289	CTB
chr1	160998067	ENSG00000158769.18	F11R	3_prime_UTR_variant	GSM3735396	GSE130289	CTB
chr1	160998067	ENSG00000158769.18	F11R	3_prime_UTR_variant	GSM3735397	GSE130289	CTB
chr1	160998067	ENSG00000158769.18	F11R	3_prime_UTR_variant	GSM3735398	GSE130289	CTB
chr1	160998067	ENSG00000158769.18	F11R	3_prime_UTR_variant	GSM3735399	GSE130289	CTB
chr1	160998067	ENSG00000158769.18	F11R	3_prime_UTR_variant	GSM3735406	GSE130289	CTB
chr1	160998067	ENSG00000158769.18	F11R	3_prime_UTR_variant	GSM3735407	GSE130289	CTB
chr1	160998067	ENSG00000158769.18	F11R	3_prime_UTR_variant	GSM3735408	GSE130289	CTB
chr1	160998067	ENSG00000158769.18	F11R	3_prime_UTR_variant	GSM3735409	GSE130289	CTB
chr1	160998067	ENSG00000158769.18	F11R	3_prime_UTR_variant	GSM3735414	GSE130289	CTB
chr1	160998067	ENSG00000158769.18	F11R	3_prime_UTR_variant	GSM3735415	GSE130289	CTB
chr1	160998067	ENSG00000158769.18	F11R	3_prime_UTR_variant	GSM3735416	GSE130289	CTB
chr1	160998067	ENSG00000158769.18	F11R	3_prime_UTR_variant	GSM3735417	GSE130289	CTB
chr1	160998067	ENSG00000158769.18	F11R	3_prime_UTR_variant	GSM3735418	GSE130289	CTB
chr1	160998067	ENSG00000158769.18	F11R	3_prime_UTR_variant	GSM3735419	GSE130289	CTB
chr1	160998067	ENSG00000158769.18	F11R	3_prime_UTR_variant	GSM3735420	GSE130289	CTB
chr1	160998067	ENSG00000158769.18	F11R	3_prime_UTR_variant	GSM3735421	GSE130289	CTB
chr1	160998067	ENSG00000158769.18	F11R	3_prime_UTR_variant	GSM3735422	GSE130289	CTB
chr1	160998067	ENSG00000158769.18	F11R	3_prime_UTR_variant	GSM3735423	GSE130289	CTB
chr1	160998067	ENSG00000158769.18	F11R	3_prime_UTR_variant	GSM3735424	GSE130289	CTB
chr1	160998067	ENSG00000158769.18	F11R	3_prime_UTR_variant	GSM3735425	GSE130289	CTB
chr1	160998067	ENSG00000158769.18	F11R	3_prime_UTR_variant	GSM3735426	GSE130289	CTB
chr1	160998067	ENSG00000158769.18	F11R	3_prime_UTR_variant	GSM3735427	GSE130289	CTB
chr1	160998067	ENSG00000158769.18	F11R	3_prime_UTR_variant	GSM3735428	GSE130289	CTB
chr1	160998067	ENSG00000158769.18	F11R	3_prime_UTR_variant	GSM3735429	GSE130289	CTB
chr1	160998067	ENSG00000158769.18	F11R	3_prime_UTR_variant	GSM3735434	GSE130289	CTB
chr1	160998067	ENSG00000158769.18	F11R	3_prime_UTR_variant	GSM3735435	GSE130289	CTB
chr1	160998067	ENSG00000158769.18	F11R	3_prime_UTR_variant	GSM3735436	GSE130289	CTB
chr1	160998067	ENSG00000158769.18	F11R	3_prime_UTR_variant	GSM3735437	GSE130289	CTB
chr1	160998067	ENSG00000158769.18	F11R	3_prime_UTR_variant	GSM3735438	GSE130289	CTB
chr1	160998067	ENSG00000158769.18	F11R	3_prime_UTR_variant	GSM3735439	GSE130289	CTB
chr1	160998067	ENSG00000158769.18	F11R	3_prime_UTR_variant	GSM3735440	GSE130289	CTB
chr1	160998067	ENSG00000158769.18	F11R	3_prime_UTR_variant	GSM3735441	GSE130289	CTB
chr1	160998067	ENSG00000158769.18	F11R	3_prime_UTR_variant	GSM3735442	GSE130289	CTB
chr1	160998067	ENSG00000158769.18	F11R	3_prime_UTR_variant	GSM3735443	GSE130289	CTB
chr1	160998067	ENSG00000158769.18	F11R	3_prime_UTR_variant	GSM3735444	GSE130289	CTB
chr1	160998067	ENSG00000158769.18	F11R	3_prime_UTR_variant	GSM4050186	GSE136447	CTB
chr1	160998067	ENSG00000158769.18	F11R	3_prime_UTR_variant	GSM4050189	GSE136447	CTB
chr1	160998067	ENSG00000158769.18	F11R	3_prime_UTR_variant	GSM4050197	GSE136447	CTB
chr1	160998067	ENSG00000158769.18	F11R	3_prime_UTR_variant	GSM4050199	GSE136447	CTB
chr1	160998067	ENSG00000158769.18	F11R	3_prime_UTR_variant	GSM4050203	GSE136447	CTB
chr1	160998067	ENSG00000158769.18	F11R	3_prime_UTR_variant	GSM4050204	GSE136447	CTB
chr1	160998067	ENSG00000158769.18	F11R	3_prime_UTR_variant	GSM4050205	GSE136447	CTB
chr1	160998067	ENSG00000158769.18	F11R	3_prime_UTR_variant	GSM4050207	GSE136447	CTB
chr1	160998067	ENSG00000158769.18	F11R	3_prime_UTR_variant	GSM4050211	GSE136447	CTB
chr1	160998067	ENSG00000158769.18	F11R	3_prime_UTR_variant	GSM4050212	GSE136447	CTB
chr1	160998067	ENSG00000158769.18	F11R	3_prime_UTR_variant	GSM4050213	GSE136447	CTB
chr1	160998067	ENSG00000158769.18	F11R	3_prime_UTR_variant	GSM4050214	GSE136447	CTB
chr1	160998067	ENSG00000158769.18	F11R	3_prime_UTR_variant	GSM4050216	GSE136447	CTB
chr1	160998067	ENSG00000158769.18	F11R	3_prime_UTR_variant	GSM4050217	GSE136447	CTB
chr1	160998067	ENSG00000158769.18	F11R	3_prime_UTR_variant	GSM4050218	GSE136447	CTB
chr1	160998067	ENSG00000158769.18	F11R	3_prime_UTR_variant	GSM4050219	GSE136447	CTB
chr1	160998067	ENSG00000158769.18	F11R	3_prime_UTR_variant	GSM4050220	GSE136447	CTB
chr1	160998067	ENSG00000158769.18	F11R	3_prime_UTR_variant	GSM4050221	GSE136447	CTB
chr1	160998067	ENSG00000158769.18	F11R	3_prime_UTR_variant	GSM4050222	GSE136447	CTB
chr1	160998067	ENSG00000158769.18	F11R	3_prime_UTR_variant	GSM4050225	GSE136447	CTB
chr1	160998067	ENSG00000158769.18	F11R	3_prime_UTR_variant	GSM4050226	GSE136447	CTB
chr1	160998067	ENSG00000158769.18	F11R	3_prime_UTR_variant	GSM4050227	GSE136447	CTB
chr1	160998067	ENSG00000158769.18	F11R	3_prime_UTR_variant	GSM4050228	GSE136447	CTB
chr1	160998067	ENSG00000158769.18	F11R	3_prime_UTR_variant	GSM4050230	GSE136447	CTB
chr1	160998067	ENSG00000158769.18	F11R	3_prime_UTR_variant	GSM4050231	GSE136447	CTB
chr1	160998067	ENSG00000158769.18	F11R	3_prime_UTR_variant	GSM4050232	GSE136447	CTB
chr1	160998067	ENSG00000158769.18	F11R	3_prime_UTR_variant	GSM4050233	GSE136447	CTB
chr1	160998067	ENSG00000158769.18	F11R	3_prime_UTR_variant	GSM4050250	GSE136447	CTB
chr1	160998067	ENSG00000158769.18	F11R	3_prime_UTR_variant	GSM4050252	GSE136447	CTB
chr1	160998067	ENSG00000158769.18	F11R	3_prime_UTR_variant	GSM4050253	GSE136447	CTB
chr1	160998067	ENSG00000158769.18	F11R	3_prime_UTR_variant	GSM4050255	GSE136447	CTB
chr1	160998067	ENSG00000158769.18	F11R	3_prime_UTR_variant	GSM4050256	GSE136447	CTB
chr1	160998067	ENSG00000158769.18	F11R	3_prime_UTR_variant	GSM4050257	GSE136447	CTB
chr1	160998067	ENSG00000158769.18	F11R	3_prime_UTR_variant	GSM4050258	GSE136447	CTB
chr1	160998067	ENSG00000158769.18	F11R	3_prime_UTR_variant	GSM4050259	GSE136447	CTB
chr1	160998067	ENSG00000158769.18	F11R	3_prime_UTR_variant	GSM4050260	GSE136447	CTB
chr1	160998067	ENSG00000158769.18	F11R	3_prime_UTR_variant	GSM4050262	GSE136447	CTB
chr1	160998067	ENSG00000158769.18	F11R	3_prime_UTR_variant	GSM4050263	GSE136447	CTB
chr1	160998067	ENSG00000158769.18	F11R	3_prime_UTR_variant	GSM4050265	GSE136447	CTB
chr1	160998067	ENSG00000158769.18	F11R	3_prime_UTR_variant	GSM4050267	GSE136447	CTB
chr1	160998067	ENSG00000158769.18	F11R	3_prime_UTR_variant	GSM4050270	GSE136447	CTB
chr1	160998067	ENSG00000158769.18	F11R	3_prime_UTR_variant	GSM4050271	GSE136447	CTB
chr1	160998067	ENSG00000158769.18	F11R	3_prime_UTR_variant	GSM4050274	GSE136447	CTB
chr1	160998067	ENSG00000158769.18	F11R	3_prime_UTR_variant	GSM4050277	GSE136447	CTB
chr1	160998067	ENSG00000158769.18	F11R	3_prime_UTR_variant	GSM4050280	GSE136447	CTB
chr1	160998067	ENSG00000158769.18	F11R	3_prime_UTR_variant	GSM4050283	GSE136447	CTB
chr1	160998067	ENSG00000158769.18	F11R	3_prime_UTR_variant	GSM4050284	GSE136447	CTB
chr1	160998067	ENSG00000158769.18	F11R	3_prime_UTR_variant	GSM4050289	GSE136447	CTB
chr1	160998067	ENSG00000158769.18	F11R	3_prime_UTR_variant	GSM4050293	GSE136447	CTB
chr1	160998067	ENSG00000158769.18	F11R	3_prime_UTR_variant	GSM4050295	GSE136447	CTB
chr1	160998067	ENSG00000158769.18	F11R	3_prime_UTR_variant	GSM4050297	GSE136447	CTB
chr1	160998067	ENSG00000158769.18	F11R	3_prime_UTR_variant	GSM4050298	GSE136447	CTB
chr1	160998067	ENSG00000158769.18	F11R	3_prime_UTR_variant	GSM4050299	GSE136447	CTB
chr1	160998067	ENSG00000158769.18	F11R	3_prime_UTR_variant	GSM4050300	GSE136447	CTB
chr1	160998067	ENSG00000158769.18	F11R	3_prime_UTR_variant	GSM4050301	GSE136447	CTB
chr1	160998067	ENSG00000158769.18	F11R	3_prime_UTR_variant	GSM4050302	GSE136447	CTB
chr1	160998067	ENSG00000158769.18	F11R	3_prime_UTR_variant	GSM4050303	GSE136447	CTB
chr1	160998067	ENSG00000158769.18	F11R	3_prime_UTR_variant	GSM4050304	GSE136447	CTB
chr1	160998067	ENSG00000158769.18	F11R	3_prime_UTR_variant	GSM4050305	GSE136447	CTB
chr1	160998067	ENSG00000158769.18	F11R	3_prime_UTR_variant	GSM4050306	GSE136447	CTB
chr1	160998067	ENSG00000158769.18	F11R	3_prime_UTR_variant	GSM4050308	GSE136447	CTB
chr1	160998067	ENSG00000158769.18	F11R	3_prime_UTR_variant	GSM4050310	GSE136447	CTB
chr1	160998067	ENSG00000158769.18	F11R	3_prime_UTR_variant	GSM4050312	GSE136447	CTB
chr1	160998067	ENSG00000158769.18	F11R	3_prime_UTR_variant	GSM4050316	GSE136447	CTB
chr1	160998067	ENSG00000158769.18	F11R	3_prime_UTR_variant	GSM4050317	GSE136447	CTB
chr1	160998067	ENSG00000158769.18	F11R	3_prime_UTR_variant	GSM4050318	GSE136447	CTB
chr1	160998067	ENSG00000158769.18	F11R	3_prime_UTR_variant	GSM4050320	GSE136447	CTB
chr1	160998067	ENSG00000158769.18	F11R	3_prime_UTR_variant	GSM4050321	GSE136447	CTB
chr1	160998067	ENSG00000158769.18	F11R	3_prime_UTR_variant	GSM4050322	GSE136447	CTB
chr1	160998067	ENSG00000158769.18	F11R	3_prime_UTR_variant	GSM4050325	GSE136447	CTB
chr1	160998067	ENSG00000158769.18	F11R	3_prime_UTR_variant	GSM4050326	GSE136447	CTB
chr1	160998067	ENSG00000158769.18	F11R	3_prime_UTR_variant	GSM4050327	GSE136447	CTB
chr1	160998067	ENSG00000158769.18	F11R	3_prime_UTR_variant	GSM4050328	GSE136447	CTB
chr1	160998067	ENSG00000158769.18	F11R	3_prime_UTR_variant	GSM4050329	GSE136447	CTB
chr1	160998067	ENSG00000158769.18	F11R	3_prime_UTR_variant	GSM4050330	GSE136447	CTB
chr1	160998067	ENSG00000158769.18	F11R	3_prime_UTR_variant	GSM4050331	GSE136447	CTB
chr1	160998067	ENSG00000158769.18	F11R	3_prime_UTR_variant	GSM4050333	GSE136447	CTB
chr1	160998067	ENSG00000158769.18	F11R	3_prime_UTR_variant	GSM4050337	GSE136447	CTB
chr1	160998067	ENSG00000158769.18	F11R	3_prime_UTR_variant	GSM4050338	GSE136447	CTB
chr1	160998067	ENSG00000158769.18	F11R	3_prime_UTR_variant	GSM4050342	GSE136447	CTB
chr1	160998067	ENSG00000158769.18	F11R	3_prime_UTR_variant	GSM4050343	GSE136447	CTB
chr1	160998067	ENSG00000158769.18	F11R	3_prime_UTR_variant	GSM4050344	GSE136447	CTB
chr1	160998067	ENSG00000158769.18	F11R	3_prime_UTR_variant	GSM4050345	GSE136447	CTB
chr1	160998067	ENSG00000158769.18	F11R	3_prime_UTR_variant	GSM4050346	GSE136447	CTB
chr1	160998067	ENSG00000158769.18	F11R	3_prime_UTR_variant	GSM4050347	GSE136447	CTB
chr1	160998067	ENSG00000158769.18	F11R	3_prime_UTR_variant	GSM4050349	GSE136447	CTB
chr1	160998067	ENSG00000158769.18	F11R	3_prime_UTR_variant	GSM4050350	GSE136447	CTB
chr1	160998067	ENSG00000158769.18	F11R	3_prime_UTR_variant	GSM4050351	GSE136447	CTB
chr1	160998067	ENSG00000158769.18	F11R	3_prime_UTR_variant	GSM4050352	GSE136447	CTB
chr1	160998067	ENSG00000158769.18	F11R	3_prime_UTR_variant	GSM4050353	GSE136447	CTB
chr1	160998067	ENSG00000158769.18	F11R	3_prime_UTR_variant	GSM4050354	GSE136447	CTB
chr1	160998067	ENSG00000158769.18	F11R	3_prime_UTR_variant	GSM4050356	GSE136447	CTB
chr1	160998067	ENSG00000158769.18	F11R	3_prime_UTR_variant	GSM4050358	GSE136447	CTB
chr1	160998067	ENSG00000158769.18	F11R	3_prime_UTR_variant	GSM4050361	GSE136447	CTB
chr1	160998067	ENSG00000158769.18	F11R	3_prime_UTR_variant	GSM4050362	GSE136447	CTB
chr1	160998067	ENSG00000158769.18	F11R	3_prime_UTR_variant	GSM4050363	GSE136447	CTB
chr1	160998067	ENSG00000158769.18	F11R	3_prime_UTR_variant	GSM4050364	GSE136447	CTB
chr1	160998067	ENSG00000158769.18	F11R	3_prime_UTR_variant	GSM4050365	GSE136447	CTB
chr1	160998067	ENSG00000158769.18	F11R	3_prime_UTR_variant	GSM4050366	GSE136447	CTB
chr1	160998067	ENSG00000158769.18	F11R	3_prime_UTR_variant	GSM4050374	GSE136447	CTB
chr1	160998067	ENSG00000158769.18	F11R	3_prime_UTR_variant	GSM4050378	GSE136447	CTB
chr1	160998067	ENSG00000158769.18	F11R	3_prime_UTR_variant	GSM4050386	GSE136447	CTB
chr1	160998067	ENSG00000158769.18	F11R	3_prime_UTR_variant	GSM4050387	GSE136447	CTB
chr1	160998067	ENSG00000158769.18	F11R	3_prime_UTR_variant	GSM4050388	GSE136447	CTB
chr1	160998067	ENSG00000158769.18	F11R	3_prime_UTR_variant	GSM4050390	GSE136447	CTB
chr1	160998067	ENSG00000158769.18	F11R	3_prime_UTR_variant	GSM4050397	GSE136447	CTB
chr1	160998067	ENSG00000158769.18	F11R	3_prime_UTR_variant	GSM4050401	GSE136447	CTB
chr1	160998067	ENSG00000158769.18	F11R	3_prime_UTR_variant	GSM4050402	GSE136447	CTB
chr1	160998067	ENSG00000158769.18	F11R	3_prime_UTR_variant	GSM4050404	GSE136447	CTB
chr1	160998067	ENSG00000158769.18	F11R	3_prime_UTR_variant	GSM4050409	GSE136447	CTB
chr1	160998067	ENSG00000158769.18	F11R	3_prime_UTR_variant	GSM4050410	GSE136447	CTB
chr1	160998067	ENSG00000158769.18	F11R	3_prime_UTR_variant	GSM4050415	GSE136447	CTB
chr1	160998067	ENSG00000158769.18	F11R	3_prime_UTR_variant	GSM4050416	GSE136447	CTB
chr1	160998067	ENSG00000158769.18	F11R	3_prime_UTR_variant	GSM4050418	GSE136447	CTB
chr1	160998067	ENSG00000158769.18	F11R	3_prime_UTR_variant	GSM4050419	GSE136447	CTB
chr1	160998067	ENSG00000158769.18	F11R	3_prime_UTR_variant	GSM4050421	GSE136447	CTB
chr1	160998067	ENSG00000158769.18	F11R	3_prime_UTR_variant	GSM4050423	GSE136447	CTB
chr1	160998067	ENSG00000158769.18	F11R	3_prime_UTR_variant	GSM4050426	GSE136447	CTB
chr1	160998067	ENSG00000158769.18	F11R	3_prime_UTR_variant	GSM4050427	GSE136447	CTB
chr1	160998067	ENSG00000158769.18	F11R	3_prime_UTR_variant	GSM4050428	GSE136447	CTB
chr1	160998067	ENSG00000158769.18	F11R	3_prime_UTR_variant	GSM4050429	GSE136447	CTB
chr1	160998067	ENSG00000158769.18	F11R	3_prime_UTR_variant	GSM4050430	GSE136447	CTB
chr1	160998067	ENSG00000158769.18	F11R	3_prime_UTR_variant	GSM4050431	GSE136447	CTB
chr1	160998067	ENSG00000158769.18	F11R	3_prime_UTR_variant	GSM4050435	GSE136447	CTB
chr1	160998067	ENSG00000158769.18	F11R	3_prime_UTR_variant	GSM4050436	GSE136447	CTB
chr1	160998067	ENSG00000158769.18	F11R	3_prime_UTR_variant	GSM4050437	GSE136447	CTB
chr1	160998067	ENSG00000158769.18	F11R	3_prime_UTR_variant	GSM4050439	GSE136447	CTB
chr1	160998067	ENSG00000158769.18	F11R	3_prime_UTR_variant	GSM4050443	GSE136447	CTB
chr1	160998067	ENSG00000158769.18	F11R	3_prime_UTR_variant	GSM4050445	GSE136447	CTB
chr1	160998067	ENSG00000158769.18	F11R	3_prime_UTR_variant	GSM4050446	GSE136447	CTB
chr1	160998067	ENSG00000158769.18	F11R	3_prime_UTR_variant	GSM4050463	GSE136447	CTB
chr1	160998067	ENSG00000158769.18	F11R	3_prime_UTR_variant	GSM4050470	GSE136447	CTB
chr1	160998067	ENSG00000158769.18	F11R	3_prime_UTR_variant	GSM4050471	GSE136447	CTB
chr1	160998067	ENSG00000158769.18	F11R	3_prime_UTR_variant	GSM4050476	GSE136447	CTB
chr1	160998067	ENSG00000158769.18	F11R	3_prime_UTR_variant	GSM4050477	GSE136447	CTB
chr1	160998067	ENSG00000158769.18	F11R	3_prime_UTR_variant	GSM4050478	GSE136447	CTB
chr1	160998067	ENSG00000158769.18	F11R	3_prime_UTR_variant	GSM4050480	GSE136447	CTB
chr1	160998067	ENSG00000158769.18	F11R	3_prime_UTR_variant	GSM4050481	GSE136447	CTB
chr1	160998067	ENSG00000158769.18	F11R	3_prime_UTR_variant	GSM4050485	GSE136447	CTB
chr1	160998067	ENSG00000158769.18	F11R	3_prime_UTR_variant	GSM4050488	GSE136447	CTB
chr1	160998067	ENSG00000158769.18	F11R	3_prime_UTR_variant	GSM4050492	GSE136447	CTB
chr1	160998067	ENSG00000158769.18	F11R	3_prime_UTR_variant	GSM4050495	GSE136447	CTB
chr1	160998067	ENSG00000158769.18	F11R	3_prime_UTR_variant	GSM4050496	GSE136447	CTB
chr1	160998067	ENSG00000158769.18	F11R	3_prime_UTR_variant	GSM4050497	GSE136447	CTB
chr1	160998067	ENSG00000158769.18	F11R	3_prime_UTR_variant	GSM4050499	GSE136447	CTB
chr1	160998067	ENSG00000158769.18	F11R	3_prime_UTR_variant	GSM4050500	GSE136447	CTB
chr1	160998067	ENSG00000158769.18	F11R	3_prime_UTR_variant	GSM4050506	GSE136447	CTB
chr1	160998067	ENSG00000158769.18	F11R	3_prime_UTR_variant	GSM4050507	GSE136447	CTB
chr1	160998067	ENSG00000158769.18	F11R	3_prime_UTR_variant	GSM4050508	GSE136447	CTB
chr1	160998067	ENSG00000158769.18	F11R	3_prime_UTR_variant	GSM4050513	GSE136447	CTB
chr1	160998067	ENSG00000158769.18	F11R	3_prime_UTR_variant	GSM4050516	GSE136447	CTB
chr1	160998067	ENSG00000158769.18	F11R	3_prime_UTR_variant	GSM4050520	GSE136447	CTB
chr1	160998067	ENSG00000158769.18	F11R	3_prime_UTR_variant	GSM4050522	GSE136447	CTB
chr1	160998067	ENSG00000158769.18	F11R	3_prime_UTR_variant	GSM4050525	GSE136447	CTB
chr1	160998067	ENSG00000158769.18	F11R	3_prime_UTR_variant	GSM4050552	GSE136447	CTB
chr1	160998067	ENSG00000158769.18	F11R	3_prime_UTR_variant	GSM4050647	GSE136447	CTB
chr1	160998067	ENSG00000158769.18	F11R	3_prime_UTR_variant	GSM4050668	GSE136447	CTB
chr1	160998067	ENSG00000158769.18	F11R	3_prime_UTR_variant	GSM4050670	GSE136447	CTB
chr1	160998067	ENSG00000158769.18	F11R	3_prime_UTR_variant	GSM4050674	GSE136447	CTB
chr5	157477823	ENSG00000135074.15	ADAM19	3_prime_UTR_variant	GSM4050519	GSE136447	EVT
chr5	157477823	ENSG00000135074.15	ADAM19	intron_variant	GSM4050519	GSE136447	EVT
chr5	157477823	ENSG00000135074.15	ADAM19	3_prime_UTR_variant	GSM4050535	GSE136447	EVT
chr5	157477823	ENSG00000135074.15	ADAM19	intron_variant	GSM4050535	GSE136447	EVT
chr5	157477823	ENSG00000135074.15	ADAM19	3_prime_UTR_variant	GSM4050537	GSE136447	EVT
chr5	157477823	ENSG00000135074.15	ADAM19	intron_variant	GSM4050537	GSE136447	EVT
chr5	157477823	ENSG00000135074.15	ADAM19	3_prime_UTR_variant	GSM4050538	GSE136447	EVT
chr5	157477823	ENSG00000135074.15	ADAM19	intron_variant	GSM4050538	GSE136447	EVT
chr5	157477823	ENSG00000135074.15	ADAM19	3_prime_UTR_variant	GSM4050541	GSE136447	EVT
chr5	157477823	ENSG00000135074.15	ADAM19	intron_variant	GSM4050541	GSE136447	EVT
chr5	157477823	ENSG00000135074.15	ADAM19	3_prime_UTR_variant	GSM4050543	GSE136447	EVT
chr5	157477823	ENSG00000135074.15	ADAM19	intron_variant	GSM4050543	GSE136447	EVT
chr5	157477823	ENSG00000135074.15	ADAM19	3_prime_UTR_variant	GSM4050545	GSE136447	EVT
chr5	157477823	ENSG00000135074.15	ADAM19	intron_variant	GSM4050545	GSE136447	EVT
chr5	157477823	ENSG00000135074.15	ADAM19	3_prime_UTR_variant	GSM4050546	GSE136447	EVT
chr5	157477823	ENSG00000135074.15	ADAM19	intron_variant	GSM4050546	GSE136447	EVT
chr5	157477823	ENSG00000135074.15	ADAM19	3_prime_UTR_variant	GSM4050547	GSE136447	EVT
chr5	157477823	ENSG00000135074.15	ADAM19	intron_variant	GSM4050547	GSE136447	EVT
chr5	157477823	ENSG00000135074.15	ADAM19	3_prime_UTR_variant	GSM4050548	GSE136447	EVT
chr5	157477823	ENSG00000135074.15	ADAM19	intron_variant	GSM4050548	GSE136447	EVT
chr5	157477823	ENSG00000135074.15	ADAM19	3_prime_UTR_variant	GSM4050554	GSE136447	EVT
chr5	157477823	ENSG00000135074.15	ADAM19	intron_variant	GSM4050554	GSE136447	EVT
chr5	157477823	ENSG00000135074.15	ADAM19	3_prime_UTR_variant	GSM4050555	GSE136447	EVT
chr5	157477823	ENSG00000135074.15	ADAM19	intron_variant	GSM4050555	GSE136447	EVT
chr5	157477823	ENSG00000135074.15	ADAM19	3_prime_UTR_variant	GSM4050563	GSE136447	EVT
chr5	157477823	ENSG00000135074.15	ADAM19	intron_variant	GSM4050563	GSE136447	EVT
chr5	157477823	ENSG00000135074.15	ADAM19	3_prime_UTR_variant	GSM4050565	GSE136447	EVT
chr5	157477823	ENSG00000135074.15	ADAM19	intron_variant	GSM4050565	GSE136447	EVT
chr5	157477823	ENSG00000135074.15	ADAM19	3_prime_UTR_variant	GSM4050638	GSE136447	EVT
chr5	157477823	ENSG00000135074.15	ADAM19	intron_variant	GSM4050638	GSE136447	EVT
chr5	157477823	ENSG00000135074.15	ADAM19	3_prime_UTR_variant	GSM4050639	GSE136447	EVT
chr5	157477823	ENSG00000135074.15	ADAM19	intron_variant	GSM4050639	GSE136447	EVT
chr5	157477823	ENSG00000135074.15	ADAM19	3_prime_UTR_variant	GSM4050641	GSE136447	EVT
chr5	157477823	ENSG00000135074.15	ADAM19	intron_variant	GSM4050641	GSE136447	EVT
chr5	157477823	ENSG00000135074.15	ADAM19	3_prime_UTR_variant	GSM4050642	GSE136447	EVT
chr5	157477823	ENSG00000135074.15	ADAM19	intron_variant	GSM4050642	GSE136447	EVT
chr5	157477823	ENSG00000135074.15	ADAM19	3_prime_UTR_variant	GSM4050645	GSE136447	EVT
chr5	157477823	ENSG00000135074.15	ADAM19	intron_variant	GSM4050645	GSE136447	EVT
chr5	157477823	ENSG00000135074.15	ADAM19	3_prime_UTR_variant	GSM4050646	GSE136447	EVT
chr5	157477823	ENSG00000135074.15	ADAM19	intron_variant	GSM4050646	GSE136447	EVT
chr5	157477823	ENSG00000135074.15	ADAM19	3_prime_UTR_variant	GSM4050648	GSE136447	EVT
chr5	157477823	ENSG00000135074.15	ADAM19	intron_variant	GSM4050648	GSE136447	EVT
chr5	157477823	ENSG00000135074.15	ADAM19	3_prime_UTR_variant	GSM4050650	GSE136447	EVT
chr5	157477823	ENSG00000135074.15	ADAM19	intron_variant	GSM4050650	GSE136447	EVT
chr5	157477823	ENSG00000135074.15	ADAM19	3_prime_UTR_variant	GSM4050651	GSE136447	EVT
chr5	157477823	ENSG00000135074.15	ADAM19	intron_variant	GSM4050651	GSE136447	EVT
chr5	157477823	ENSG00000135074.15	ADAM19	3_prime_UTR_variant	GSM4050652	GSE136447	EVT
chr5	157477823	ENSG00000135074.15	ADAM19	intron_variant	GSM4050652	GSE136447	EVT
chr5	157477823	ENSG00000135074.15	ADAM19	3_prime_UTR_variant	GSM4050653	GSE136447	EVT
chr5	157477823	ENSG00000135074.15	ADAM19	intron_variant	GSM4050653	GSE136447	EVT
chr5	157477823	ENSG00000135074.15	ADAM19	3_prime_UTR_variant	GSM4050654	GSE136447	EVT
chr5	157477823	ENSG00000135074.15	ADAM19	intron_variant	GSM4050654	GSE136447	EVT
chr5	157477823	ENSG00000135074.15	ADAM19	3_prime_UTR_variant	GSM4050656	GSE136447	EVT
chr5	157477823	ENSG00000135074.15	ADAM19	intron_variant	GSM4050656	GSE136447	EVT
chr5	157477823	ENSG00000135074.15	ADAM19	3_prime_UTR_variant	GSM4050657	GSE136447	EVT
chr5	157477823	ENSG00000135074.15	ADAM19	intron_variant	GSM4050657	GSE136447	EVT
chr5	157477823	ENSG00000135074.15	ADAM19	3_prime_UTR_variant	GSM4050658	GSE136447	EVT
chr5	157477823	ENSG00000135074.15	ADAM19	intron_variant	GSM4050658	GSE136447	EVT
chr5	157477823	ENSG00000135074.15	ADAM19	3_prime_UTR_variant	GSM4050659	GSE136447	EVT
chr5	157477823	ENSG00000135074.15	ADAM19	intron_variant	GSM4050659	GSE136447	EVT
chr5	157477823	ENSG00000135074.15	ADAM19	3_prime_UTR_variant	GSM4050661	GSE136447	EVT
chr5	157477823	ENSG00000135074.15	ADAM19	intron_variant	GSM4050661	GSE136447	EVT
chr5	157477823	ENSG00000135074.15	ADAM19	3_prime_UTR_variant	GSM4050662	GSE136447	EVT
chr5	157477823	ENSG00000135074.15	ADAM19	intron_variant	GSM4050662	GSE136447	EVT
chr5	157477823	ENSG00000135074.15	ADAM19	3_prime_UTR_variant	GSM4050663	GSE136447	EVT
chr5	157477823	ENSG00000135074.15	ADAM19	intron_variant	GSM4050663	GSE136447	EVT
chr5	157477823	ENSG00000135074.15	ADAM19	3_prime_UTR_variant	GSM4050665	GSE136447	EVT
chr5	157477823	ENSG00000135074.15	ADAM19	intron_variant	GSM4050665	GSE136447	EVT
chr5	157477823	ENSG00000135074.15	ADAM19	3_prime_UTR_variant	GSM4050667	GSE136447	EVT
chr5	157477823	ENSG00000135074.15	ADAM19	intron_variant	GSM4050667	GSE136447	EVT
chr5	157477823	ENSG00000135074.15	ADAM19	3_prime_UTR_variant	GSM4050669	GSE136447	EVT
chr5	157477823	ENSG00000135074.15	ADAM19	intron_variant	GSM4050669	GSE136447	EVT
chr5	157477823	ENSG00000135074.15	ADAM19	3_prime_UTR_variant	GSM4050671	GSE136447	EVT
chr5	157477823	ENSG00000135074.15	ADAM19	intron_variant	GSM4050671	GSE136447	EVT
chr5	157477823	ENSG00000135074.15	ADAM19	3_prime_UTR_variant	GSM4050673	GSE136447	EVT
chr5	157477823	ENSG00000135074.15	ADAM19	intron_variant	GSM4050673	GSE136447	EVT
chr5	157477823	ENSG00000135074.15	ADAM19	3_prime_UTR_variant	GSM4050675	GSE136447	EVT
chr5	157477823	ENSG00000135074.15	ADAM19	intron_variant	GSM4050675	GSE136447	EVT
chr5	157477823	ENSG00000135074.15	ADAM19	3_prime_UTR_variant	GSM4050676	GSE136447	EVT
chr5	157477823	ENSG00000135074.15	ADAM19	intron_variant	GSM4050676	GSE136447	EVT
chr5	157477914	ENSG00000135074.15	ADAM19	3_prime_UTR_variant	GSM4050519	GSE136447	EVT
chr5	157477914	ENSG00000135074.15	ADAM19	intron_variant	GSM4050519	GSE136447	EVT
chr5	157477914	ENSG00000135074.15	ADAM19	3_prime_UTR_variant	GSM4050535	GSE136447	EVT
chr5	157477914	ENSG00000135074.15	ADAM19	intron_variant	GSM4050535	GSE136447	EVT
chr5	157477914	ENSG00000135074.15	ADAM19	3_prime_UTR_variant	GSM4050537	GSE136447	EVT
chr5	157477914	ENSG00000135074.15	ADAM19	intron_variant	GSM4050537	GSE136447	EVT
chr5	157477914	ENSG00000135074.15	ADAM19	3_prime_UTR_variant	GSM4050538	GSE136447	EVT
chr5	157477914	ENSG00000135074.15	ADAM19	intron_variant	GSM4050538	GSE136447	EVT
chr5	157477914	ENSG00000135074.15	ADAM19	3_prime_UTR_variant	GSM4050541	GSE136447	EVT
chr5	157477914	ENSG00000135074.15	ADAM19	intron_variant	GSM4050541	GSE136447	EVT
chr5	157477914	ENSG00000135074.15	ADAM19	3_prime_UTR_variant	GSM4050543	GSE136447	EVT
chr5	157477914	ENSG00000135074.15	ADAM19	intron_variant	GSM4050543	GSE136447	EVT
chr5	157477914	ENSG00000135074.15	ADAM19	3_prime_UTR_variant	GSM4050545	GSE136447	EVT
chr5	157477914	ENSG00000135074.15	ADAM19	intron_variant	GSM4050545	GSE136447	EVT
chr5	157477914	ENSG00000135074.15	ADAM19	3_prime_UTR_variant	GSM4050546	GSE136447	EVT
chr5	157477914	ENSG00000135074.15	ADAM19	intron_variant	GSM4050546	GSE136447	EVT
chr5	157477914	ENSG00000135074.15	ADAM19	3_prime_UTR_variant	GSM4050547	GSE136447	EVT
chr5	157477914	ENSG00000135074.15	ADAM19	intron_variant	GSM4050547	GSE136447	EVT
chr5	157477914	ENSG00000135074.15	ADAM19	3_prime_UTR_variant	GSM4050548	GSE136447	EVT
chr5	157477914	ENSG00000135074.15	ADAM19	intron_variant	GSM4050548	GSE136447	EVT
chr5	157477914	ENSG00000135074.15	ADAM19	3_prime_UTR_variant	GSM4050554	GSE136447	EVT
chr5	157477914	ENSG00000135074.15	ADAM19	intron_variant	GSM4050554	GSE136447	EVT
chr5	157477914	ENSG00000135074.15	ADAM19	3_prime_UTR_variant	GSM4050555	GSE136447	EVT
chr5	157477914	ENSG00000135074.15	ADAM19	intron_variant	GSM4050555	GSE136447	EVT
chr5	157477914	ENSG00000135074.15	ADAM19	3_prime_UTR_variant	GSM4050563	GSE136447	EVT
chr5	157477914	ENSG00000135074.15	ADAM19	intron_variant	GSM4050563	GSE136447	EVT
chr5	157477914	ENSG00000135074.15	ADAM19	3_prime_UTR_variant	GSM4050565	GSE136447	EVT
chr5	157477914	ENSG00000135074.15	ADAM19	intron_variant	GSM4050565	GSE136447	EVT
chr5	157477914	ENSG00000135074.15	ADAM19	3_prime_UTR_variant	GSM4050638	GSE136447	EVT
chr5	157477914	ENSG00000135074.15	ADAM19	intron_variant	GSM4050638	GSE136447	EVT
chr5	157477914	ENSG00000135074.15	ADAM19	3_prime_UTR_variant	GSM4050639	GSE136447	EVT
chr5	157477914	ENSG00000135074.15	ADAM19	intron_variant	GSM4050639	GSE136447	EVT
chr5	157477914	ENSG00000135074.15	ADAM19	3_prime_UTR_variant	GSM4050641	GSE136447	EVT
chr5	157477914	ENSG00000135074.15	ADAM19	intron_variant	GSM4050641	GSE136447	EVT
chr5	157477914	ENSG00000135074.15	ADAM19	3_prime_UTR_variant	GSM4050642	GSE136447	EVT
chr5	157477914	ENSG00000135074.15	ADAM19	intron_variant	GSM4050642	GSE136447	EVT
chr5	157477914	ENSG00000135074.15	ADAM19	3_prime_UTR_variant	GSM4050645	GSE136447	EVT
chr5	157477914	ENSG00000135074.15	ADAM19	intron_variant	GSM4050645	GSE136447	EVT
chr5	157477914	ENSG00000135074.15	ADAM19	3_prime_UTR_variant	GSM4050646	GSE136447	EVT
chr5	157477914	ENSG00000135074.15	ADAM19	intron_variant	GSM4050646	GSE136447	EVT
chr5	157477914	ENSG00000135074.15	ADAM19	3_prime_UTR_variant	GSM4050648	GSE136447	EVT
chr5	157477914	ENSG00000135074.15	ADAM19	intron_variant	GSM4050648	GSE136447	EVT
chr5	157477914	ENSG00000135074.15	ADAM19	3_prime_UTR_variant	GSM4050650	GSE136447	EVT
chr5	157477914	ENSG00000135074.15	ADAM19	intron_variant	GSM4050650	GSE136447	EVT
chr5	157477914	ENSG00000135074.15	ADAM19	3_prime_UTR_variant	GSM4050651	GSE136447	EVT
chr5	157477914	ENSG00000135074.15	ADAM19	intron_variant	GSM4050651	GSE136447	EVT
chr5	157477914	ENSG00000135074.15	ADAM19	3_prime_UTR_variant	GSM4050652	GSE136447	EVT
chr5	157477914	ENSG00000135074.15	ADAM19	intron_variant	GSM4050652	GSE136447	EVT
chr5	157477914	ENSG00000135074.15	ADAM19	3_prime_UTR_variant	GSM4050653	GSE136447	EVT
chr5	157477914	ENSG00000135074.15	ADAM19	intron_variant	GSM4050653	GSE136447	EVT
chr5	157477914	ENSG00000135074.15	ADAM19	3_prime_UTR_variant	GSM4050654	GSE136447	EVT
chr5	157477914	ENSG00000135074.15	ADAM19	intron_variant	GSM4050654	GSE136447	EVT
chr5	157477914	ENSG00000135074.15	ADAM19	3_prime_UTR_variant	GSM4050656	GSE136447	EVT
chr5	157477914	ENSG00000135074.15	ADAM19	intron_variant	GSM4050656	GSE136447	EVT
chr5	157477914	ENSG00000135074.15	ADAM19	3_prime_UTR_variant	GSM4050657	GSE136447	EVT
chr5	157477914	ENSG00000135074.15	ADAM19	intron_variant	GSM4050657	GSE136447	EVT
chr5	157477914	ENSG00000135074.15	ADAM19	3_prime_UTR_variant	GSM4050658	GSE136447	EVT
chr5	157477914	ENSG00000135074.15	ADAM19	intron_variant	GSM4050658	GSE136447	EVT
chr5	157477914	ENSG00000135074.15	ADAM19	3_prime_UTR_variant	GSM4050659	GSE136447	EVT
chr5	157477914	ENSG00000135074.15	ADAM19	intron_variant	GSM4050659	GSE136447	EVT
chr5	157477914	ENSG00000135074.15	ADAM19	3_prime_UTR_variant	GSM4050661	GSE136447	EVT
chr5	157477914	ENSG00000135074.15	ADAM19	intron_variant	GSM4050661	GSE136447	EVT
chr5	157477914	ENSG00000135074.15	ADAM19	3_prime_UTR_variant	GSM4050662	GSE136447	EVT
chr5	157477914	ENSG00000135074.15	ADAM19	intron_variant	GSM4050662	GSE136447	EVT
chr5	157477914	ENSG00000135074.15	ADAM19	3_prime_UTR_variant	GSM4050663	GSE136447	EVT
chr5	157477914	ENSG00000135074.15	ADAM19	intron_variant	GSM4050663	GSE136447	EVT
chr5	157477914	ENSG00000135074.15	ADAM19	3_prime_UTR_variant	GSM4050665	GSE136447	EVT
chr5	157477914	ENSG00000135074.15	ADAM19	intron_variant	GSM4050665	GSE136447	EVT
chr5	157477914	ENSG00000135074.15	ADAM19	3_prime_UTR_variant	GSM4050667	GSE136447	EVT
chr5	157477914	ENSG00000135074.15	ADAM19	intron_variant	GSM4050667	GSE136447	EVT
chr5	157477914	ENSG00000135074.15	ADAM19	3_prime_UTR_variant	GSM4050669	GSE136447	EVT
chr5	157477914	ENSG00000135074.15	ADAM19	intron_variant	GSM4050669	GSE136447	EVT
chr5	157477914	ENSG00000135074.15	ADAM19	3_prime_UTR_variant	GSM4050671	GSE136447	EVT
chr5	157477914	ENSG00000135074.15	ADAM19	intron_variant	GSM4050671	GSE136447	EVT
chr5	157477914	ENSG00000135074.15	ADAM19	3_prime_UTR_variant	GSM4050673	GSE136447	EVT
chr5	157477914	ENSG00000135074.15	ADAM19	intron_variant	GSM4050673	GSE136447	EVT
chr5	157477914	ENSG00000135074.15	ADAM19	3_prime_UTR_variant	GSM4050675	GSE136447	EVT
chr5	157477914	ENSG00000135074.15	ADAM19	intron_variant	GSM4050675	GSE136447	EVT
chr5	157477914	ENSG00000135074.15	ADAM19	3_prime_UTR_variant	GSM4050676	GSE136447	EVT
chr5	157477914	ENSG00000135074.15	ADAM19	intron_variant	GSM4050676	GSE136447	EVT
chr5	157477957	ENSG00000135074.15	ADAM19	3_prime_UTR_variant	GSM4050519	GSE136447	EVT
chr5	157477957	ENSG00000135074.15	ADAM19	intron_variant	GSM4050519	GSE136447	EVT
chr5	157477957	ENSG00000135074.15	ADAM19	3_prime_UTR_variant	GSM4050535	GSE136447	EVT
chr5	157477957	ENSG00000135074.15	ADAM19	intron_variant	GSM4050535	GSE136447	EVT
chr5	157477957	ENSG00000135074.15	ADAM19	3_prime_UTR_variant	GSM4050537	GSE136447	EVT
chr5	157477957	ENSG00000135074.15	ADAM19	intron_variant	GSM4050537	GSE136447	EVT
chr5	157477957	ENSG00000135074.15	ADAM19	3_prime_UTR_variant	GSM4050538	GSE136447	EVT
chr5	157477957	ENSG00000135074.15	ADAM19	intron_variant	GSM4050538	GSE136447	EVT
chr5	157477957	ENSG00000135074.15	ADAM19	3_prime_UTR_variant	GSM4050541	GSE136447	EVT
chr5	157477957	ENSG00000135074.15	ADAM19	intron_variant	GSM4050541	GSE136447	EVT
chr5	157477957	ENSG00000135074.15	ADAM19	3_prime_UTR_variant	GSM4050543	GSE136447	EVT
chr5	157477957	ENSG00000135074.15	ADAM19	intron_variant	GSM4050543	GSE136447	EVT
chr5	157477957	ENSG00000135074.15	ADAM19	3_prime_UTR_variant	GSM4050545	GSE136447	EVT
chr5	157477957	ENSG00000135074.15	ADAM19	intron_variant	GSM4050545	GSE136447	EVT
chr5	157477957	ENSG00000135074.15	ADAM19	3_prime_UTR_variant	GSM4050546	GSE136447	EVT
chr5	157477957	ENSG00000135074.15	ADAM19	intron_variant	GSM4050546	GSE136447	EVT
chr5	157477957	ENSG00000135074.15	ADAM19	3_prime_UTR_variant	GSM4050547	GSE136447	EVT
chr5	157477957	ENSG00000135074.15	ADAM19	intron_variant	GSM4050547	GSE136447	EVT
chr5	157477957	ENSG00000135074.15	ADAM19	3_prime_UTR_variant	GSM4050548	GSE136447	EVT
chr5	157477957	ENSG00000135074.15	ADAM19	intron_variant	GSM4050548	GSE136447	EVT
chr5	157477957	ENSG00000135074.15	ADAM19	3_prime_UTR_variant	GSM4050554	GSE136447	EVT
chr5	157477957	ENSG00000135074.15	ADAM19	intron_variant	GSM4050554	GSE136447	EVT
chr5	157477957	ENSG00000135074.15	ADAM19	3_prime_UTR_variant	GSM4050555	GSE136447	EVT
chr5	157477957	ENSG00000135074.15	ADAM19	intron_variant	GSM4050555	GSE136447	EVT
chr5	157477957	ENSG00000135074.15	ADAM19	3_prime_UTR_variant	GSM4050563	GSE136447	EVT
chr5	157477957	ENSG00000135074.15	ADAM19	intron_variant	GSM4050563	GSE136447	EVT
chr5	157477957	ENSG00000135074.15	ADAM19	3_prime_UTR_variant	GSM4050565	GSE136447	EVT
chr5	157477957	ENSG00000135074.15	ADAM19	intron_variant	GSM4050565	GSE136447	EVT
chr5	157477957	ENSG00000135074.15	ADAM19	3_prime_UTR_variant	GSM4050638	GSE136447	EVT
chr5	157477957	ENSG00000135074.15	ADAM19	intron_variant	GSM4050638	GSE136447	EVT
chr5	157477957	ENSG00000135074.15	ADAM19	3_prime_UTR_variant	GSM4050639	GSE136447	EVT
chr5	157477957	ENSG00000135074.15	ADAM19	intron_variant	GSM4050639	GSE136447	EVT
chr5	157477957	ENSG00000135074.15	ADAM19	3_prime_UTR_variant	GSM4050641	GSE136447	EVT
chr5	157477957	ENSG00000135074.15	ADAM19	intron_variant	GSM4050641	GSE136447	EVT
chr5	157477957	ENSG00000135074.15	ADAM19	3_prime_UTR_variant	GSM4050642	GSE136447	EVT
chr5	157477957	ENSG00000135074.15	ADAM19	intron_variant	GSM4050642	GSE136447	EVT
chr5	157477957	ENSG00000135074.15	ADAM19	3_prime_UTR_variant	GSM4050645	GSE136447	EVT
chr5	157477957	ENSG00000135074.15	ADAM19	intron_variant	GSM4050645	GSE136447	EVT
chr5	157477957	ENSG00000135074.15	ADAM19	3_prime_UTR_variant	GSM4050646	GSE136447	EVT
chr5	157477957	ENSG00000135074.15	ADAM19	intron_variant	GSM4050646	GSE136447	EVT
chr5	157477957	ENSG00000135074.15	ADAM19	3_prime_UTR_variant	GSM4050648	GSE136447	EVT
chr5	157477957	ENSG00000135074.15	ADAM19	intron_variant	GSM4050648	GSE136447	EVT
chr5	157477957	ENSG00000135074.15	ADAM19	3_prime_UTR_variant	GSM4050650	GSE136447	EVT
chr5	157477957	ENSG00000135074.15	ADAM19	intron_variant	GSM4050650	GSE136447	EVT
chr5	157477957	ENSG00000135074.15	ADAM19	3_prime_UTR_variant	GSM4050651	GSE136447	EVT
chr5	157477957	ENSG00000135074.15	ADAM19	intron_variant	GSM4050651	GSE136447	EVT
chr5	157477957	ENSG00000135074.15	ADAM19	3_prime_UTR_variant	GSM4050652	GSE136447	EVT
chr5	157477957	ENSG00000135074.15	ADAM19	intron_variant	GSM4050652	GSE136447	EVT
chr5	157477957	ENSG00000135074.15	ADAM19	3_prime_UTR_variant	GSM4050653	GSE136447	EVT
chr5	157477957	ENSG00000135074.15	ADAM19	intron_variant	GSM4050653	GSE136447	EVT
chr5	157477957	ENSG00000135074.15	ADAM19	3_prime_UTR_variant	GSM4050654	GSE136447	EVT
chr5	157477957	ENSG00000135074.15	ADAM19	intron_variant	GSM4050654	GSE136447	EVT
chr5	157477957	ENSG00000135074.15	ADAM19	3_prime_UTR_variant	GSM4050656	GSE136447	EVT
chr5	157477957	ENSG00000135074.15	ADAM19	intron_variant	GSM4050656	GSE136447	EVT
chr5	157477957	ENSG00000135074.15	ADAM19	3_prime_UTR_variant	GSM4050657	GSE136447	EVT
chr5	157477957	ENSG00000135074.15	ADAM19	intron_variant	GSM4050657	GSE136447	EVT
chr5	157477957	ENSG00000135074.15	ADAM19	3_prime_UTR_variant	GSM4050658	GSE136447	EVT
chr5	157477957	ENSG00000135074.15	ADAM19	intron_variant	GSM4050658	GSE136447	EVT
chr5	157477957	ENSG00000135074.15	ADAM19	3_prime_UTR_variant	GSM4050659	GSE136447	EVT
chr5	157477957	ENSG00000135074.15	ADAM19	intron_variant	GSM4050659	GSE136447	EVT
chr5	157477957	ENSG00000135074.15	ADAM19	3_prime_UTR_variant	GSM4050661	GSE136447	EVT
chr5	157477957	ENSG00000135074.15	ADAM19	intron_variant	GSM4050661	GSE136447	EVT
chr5	157477957	ENSG00000135074.15	ADAM19	3_prime_UTR_variant	GSM4050662	GSE136447	EVT
chr5	157477957	ENSG00000135074.15	ADAM19	intron_variant	GSM4050662	GSE136447	EVT
chr5	157477957	ENSG00000135074.15	ADAM19	3_prime_UTR_variant	GSM4050663	GSE136447	EVT
chr5	157477957	ENSG00000135074.15	ADAM19	intron_variant	GSM4050663	GSE136447	EVT
chr5	157477957	ENSG00000135074.15	ADAM19	3_prime_UTR_variant	GSM4050665	GSE136447	EVT
chr5	157477957	ENSG00000135074.15	ADAM19	intron_variant	GSM4050665	GSE136447	EVT
chr5	157477957	ENSG00000135074.15	ADAM19	3_prime_UTR_variant	GSM4050667	GSE136447	EVT
chr5	157477957	ENSG00000135074.15	ADAM19	intron_variant	GSM4050667	GSE136447	EVT
chr5	157477957	ENSG00000135074.15	ADAM19	3_prime_UTR_variant	GSM4050669	GSE136447	EVT
chr5	157477957	ENSG00000135074.15	ADAM19	intron_variant	GSM4050669	GSE136447	EVT
chr5	157477957	ENSG00000135074.15	ADAM19	3_prime_UTR_variant	GSM4050671	GSE136447	EVT
chr5	157477957	ENSG00000135074.15	ADAM19	intron_variant	GSM4050671	GSE136447	EVT
chr5	157477957	ENSG00000135074.15	ADAM19	3_prime_UTR_variant	GSM4050673	GSE136447	EVT
chr5	157477957	ENSG00000135074.15	ADAM19	intron_variant	GSM4050673	GSE136447	EVT
chr5	157477957	ENSG00000135074.15	ADAM19	3_prime_UTR_variant	GSM4050675	GSE136447	EVT
chr5	157477957	ENSG00000135074.15	ADAM19	intron_variant	GSM4050675	GSE136447	EVT
chr5	157477957	ENSG00000135074.15	ADAM19	3_prime_UTR_variant	GSM4050676	GSE136447	EVT
chr5	157477957	ENSG00000135074.15	ADAM19	intron_variant	GSM4050676	GSE136447	EVT
chr5	157478388	ENSG00000135074.15	ADAM19	3_prime_UTR_variant	GSM4050519	GSE136447	EVT
chr5	157478388	ENSG00000135074.15	ADAM19	intron_variant	GSM4050519	GSE136447	EVT
chr5	157478388	ENSG00000135074.15	ADAM19	3_prime_UTR_variant	GSM4050535	GSE136447	EVT
chr5	157478388	ENSG00000135074.15	ADAM19	intron_variant	GSM4050535	GSE136447	EVT
chr5	157478388	ENSG00000135074.15	ADAM19	3_prime_UTR_variant	GSM4050537	GSE136447	EVT
chr5	157478388	ENSG00000135074.15	ADAM19	intron_variant	GSM4050537	GSE136447	EVT
chr5	157478388	ENSG00000135074.15	ADAM19	3_prime_UTR_variant	GSM4050538	GSE136447	EVT
chr5	157478388	ENSG00000135074.15	ADAM19	intron_variant	GSM4050538	GSE136447	EVT
chr5	157478388	ENSG00000135074.15	ADAM19	3_prime_UTR_variant	GSM4050541	GSE136447	EVT
chr5	157478388	ENSG00000135074.15	ADAM19	intron_variant	GSM4050541	GSE136447	EVT
chr5	157478388	ENSG00000135074.15	ADAM19	3_prime_UTR_variant	GSM4050543	GSE136447	EVT
chr5	157478388	ENSG00000135074.15	ADAM19	intron_variant	GSM4050543	GSE136447	EVT
chr5	157478388	ENSG00000135074.15	ADAM19	3_prime_UTR_variant	GSM4050545	GSE136447	EVT
chr5	157478388	ENSG00000135074.15	ADAM19	intron_variant	GSM4050545	GSE136447	EVT
chr5	157478388	ENSG00000135074.15	ADAM19	3_prime_UTR_variant	GSM4050546	GSE136447	EVT
chr5	157478388	ENSG00000135074.15	ADAM19	intron_variant	GSM4050546	GSE136447	EVT
chr5	157478388	ENSG00000135074.15	ADAM19	3_prime_UTR_variant	GSM4050547	GSE136447	EVT
chr5	157478388	ENSG00000135074.15	ADAM19	intron_variant	GSM4050547	GSE136447	EVT
chr5	157478388	ENSG00000135074.15	ADAM19	3_prime_UTR_variant	GSM4050548	GSE136447	EVT
chr5	157478388	ENSG00000135074.15	ADAM19	intron_variant	GSM4050548	GSE136447	EVT
chr5	157478388	ENSG00000135074.15	ADAM19	3_prime_UTR_variant	GSM4050554	GSE136447	EVT
chr5	157478388	ENSG00000135074.15	ADAM19	intron_variant	GSM4050554	GSE136447	EVT
chr5	157478388	ENSG00000135074.15	ADAM19	3_prime_UTR_variant	GSM4050555	GSE136447	EVT
chr5	157478388	ENSG00000135074.15	ADAM19	intron_variant	GSM4050555	GSE136447	EVT
chr5	157478388	ENSG00000135074.15	ADAM19	3_prime_UTR_variant	GSM4050563	GSE136447	EVT
chr5	157478388	ENSG00000135074.15	ADAM19	intron_variant	GSM4050563	GSE136447	EVT
chr5	157478388	ENSG00000135074.15	ADAM19	3_prime_UTR_variant	GSM4050565	GSE136447	EVT
chr5	157478388	ENSG00000135074.15	ADAM19	intron_variant	GSM4050565	GSE136447	EVT
chr5	157478388	ENSG00000135074.15	ADAM19	3_prime_UTR_variant	GSM4050638	GSE136447	EVT
chr5	157478388	ENSG00000135074.15	ADAM19	intron_variant	GSM4050638	GSE136447	EVT
chr5	157478388	ENSG00000135074.15	ADAM19	3_prime_UTR_variant	GSM4050639	GSE136447	EVT
chr5	157478388	ENSG00000135074.15	ADAM19	intron_variant	GSM4050639	GSE136447	EVT
chr5	157478388	ENSG00000135074.15	ADAM19	3_prime_UTR_variant	GSM4050642	GSE136447	EVT
chr5	157478388	ENSG00000135074.15	ADAM19	intron_variant	GSM4050642	GSE136447	EVT
chr5	157478388	ENSG00000135074.15	ADAM19	3_prime_UTR_variant	GSM4050645	GSE136447	EVT
chr5	157478388	ENSG00000135074.15	ADAM19	intron_variant	GSM4050645	GSE136447	EVT
chr5	157478388	ENSG00000135074.15	ADAM19	3_prime_UTR_variant	GSM4050646	GSE136447	EVT
chr5	157478388	ENSG00000135074.15	ADAM19	intron_variant	GSM4050646	GSE136447	EVT
chr5	157478388	ENSG00000135074.15	ADAM19	3_prime_UTR_variant	GSM4050648	GSE136447	EVT
chr5	157478388	ENSG00000135074.15	ADAM19	intron_variant	GSM4050648	GSE136447	EVT
chr5	157478388	ENSG00000135074.15	ADAM19	3_prime_UTR_variant	GSM4050650	GSE136447	EVT
chr5	157478388	ENSG00000135074.15	ADAM19	intron_variant	GSM4050650	GSE136447	EVT
chr5	157478388	ENSG00000135074.15	ADAM19	3_prime_UTR_variant	GSM4050651	GSE136447	EVT
chr5	157478388	ENSG00000135074.15	ADAM19	intron_variant	GSM4050651	GSE136447	EVT
chr5	157478388	ENSG00000135074.15	ADAM19	3_prime_UTR_variant	GSM4050652	GSE136447	EVT
chr5	157478388	ENSG00000135074.15	ADAM19	intron_variant	GSM4050652	GSE136447	EVT
chr5	157478388	ENSG00000135074.15	ADAM19	3_prime_UTR_variant	GSM4050654	GSE136447	EVT
chr5	157478388	ENSG00000135074.15	ADAM19	intron_variant	GSM4050654	GSE136447	EVT
chr5	157478388	ENSG00000135074.15	ADAM19	3_prime_UTR_variant	GSM4050656	GSE136447	EVT
chr5	157478388	ENSG00000135074.15	ADAM19	intron_variant	GSM4050656	GSE136447	EVT
chr5	157478388	ENSG00000135074.15	ADAM19	3_prime_UTR_variant	GSM4050657	GSE136447	EVT
chr5	157478388	ENSG00000135074.15	ADAM19	intron_variant	GSM4050657	GSE136447	EVT
chr5	157478388	ENSG00000135074.15	ADAM19	3_prime_UTR_variant	GSM4050658	GSE136447	EVT
chr5	157478388	ENSG00000135074.15	ADAM19	intron_variant	GSM4050658	GSE136447	EVT
chr5	157478388	ENSG00000135074.15	ADAM19	3_prime_UTR_variant	GSM4050661	GSE136447	EVT
chr5	157478388	ENSG00000135074.15	ADAM19	intron_variant	GSM4050661	GSE136447	EVT
chr5	157478388	ENSG00000135074.15	ADAM19	3_prime_UTR_variant	GSM4050662	GSE136447	EVT
chr5	157478388	ENSG00000135074.15	ADAM19	intron_variant	GSM4050662	GSE136447	EVT
chr5	157478388	ENSG00000135074.15	ADAM19	3_prime_UTR_variant	GSM4050663	GSE136447	EVT
chr5	157478388	ENSG00000135074.15	ADAM19	intron_variant	GSM4050663	GSE136447	EVT
chr5	157478388	ENSG00000135074.15	ADAM19	3_prime_UTR_variant	GSM4050665	GSE136447	EVT
chr5	157478388	ENSG00000135074.15	ADAM19	intron_variant	GSM4050665	GSE136447	EVT
chr5	157478388	ENSG00000135074.15	ADAM19	3_prime_UTR_variant	GSM4050667	GSE136447	EVT
chr5	157478388	ENSG00000135074.15	ADAM19	intron_variant	GSM4050667	GSE136447	EVT
chr5	157478388	ENSG00000135074.15	ADAM19	3_prime_UTR_variant	GSM4050669	GSE136447	EVT
chr5	157478388	ENSG00000135074.15	ADAM19	intron_variant	GSM4050669	GSE136447	EVT
chr5	157478388	ENSG00000135074.15	ADAM19	3_prime_UTR_variant	GSM4050671	GSE136447	EVT
chr5	157478388	ENSG00000135074.15	ADAM19	intron_variant	GSM4050671	GSE136447	EVT
chr5	157478388	ENSG00000135074.15	ADAM19	3_prime_UTR_variant	GSM4050673	GSE136447	EVT
chr5	157478388	ENSG00000135074.15	ADAM19	intron_variant	GSM4050673	GSE136447	EVT
chr5	157478388	ENSG00000135074.15	ADAM19	3_prime_UTR_variant	GSM4050675	GSE136447	EVT
chr5	157478388	ENSG00000135074.15	ADAM19	intron_variant	GSM4050675	GSE136447	EVT
chr5	157478388	ENSG00000135074.15	ADAM19	3_prime_UTR_variant	GSM4050676	GSE136447	EVT
chr5	157478388	ENSG00000135074.15	ADAM19	intron_variant	GSM4050676	GSE136447	EVT
chr5	157478552	ENSG00000135074.15	ADAM19	3_prime_UTR_variant	GSM4050519	GSE136447	EVT
chr5	157478552	ENSG00000135074.15	ADAM19	intron_variant	GSM4050519	GSE136447	EVT
chr5	157478552	ENSG00000135074.15	ADAM19	3_prime_UTR_variant	GSM4050535	GSE136447	EVT
chr5	157478552	ENSG00000135074.15	ADAM19	intron_variant	GSM4050535	GSE136447	EVT
chr5	157478552	ENSG00000135074.15	ADAM19	3_prime_UTR_variant	GSM4050537	GSE136447	EVT
chr5	157478552	ENSG00000135074.15	ADAM19	intron_variant	GSM4050537	GSE136447	EVT
chr5	157478552	ENSG00000135074.15	ADAM19	3_prime_UTR_variant	GSM4050538	GSE136447	EVT
chr5	157478552	ENSG00000135074.15	ADAM19	intron_variant	GSM4050538	GSE136447	EVT
chr5	157478552	ENSG00000135074.15	ADAM19	3_prime_UTR_variant	GSM4050541	GSE136447	EVT
chr5	157478552	ENSG00000135074.15	ADAM19	intron_variant	GSM4050541	GSE136447	EVT
chr5	157478552	ENSG00000135074.15	ADAM19	3_prime_UTR_variant	GSM4050543	GSE136447	EVT
chr5	157478552	ENSG00000135074.15	ADAM19	intron_variant	GSM4050543	GSE136447	EVT
chr5	157478552	ENSG00000135074.15	ADAM19	3_prime_UTR_variant	GSM4050545	GSE136447	EVT
chr5	157478552	ENSG00000135074.15	ADAM19	intron_variant	GSM4050545	GSE136447	EVT
chr5	157478552	ENSG00000135074.15	ADAM19	3_prime_UTR_variant	GSM4050546	GSE136447	EVT
chr5	157478552	ENSG00000135074.15	ADAM19	intron_variant	GSM4050546	GSE136447	EVT
chr5	157478552	ENSG00000135074.15	ADAM19	3_prime_UTR_variant	GSM4050547	GSE136447	EVT
chr5	157478552	ENSG00000135074.15	ADAM19	intron_variant	GSM4050547	GSE136447	EVT
chr5	157478552	ENSG00000135074.15	ADAM19	3_prime_UTR_variant	GSM4050548	GSE136447	EVT
chr5	157478552	ENSG00000135074.15	ADAM19	intron_variant	GSM4050548	GSE136447	EVT
chr5	157478552	ENSG00000135074.15	ADAM19	3_prime_UTR_variant	GSM4050554	GSE136447	EVT
chr5	157478552	ENSG00000135074.15	ADAM19	intron_variant	GSM4050554	GSE136447	EVT
chr5	157478552	ENSG00000135074.15	ADAM19	3_prime_UTR_variant	GSM4050555	GSE136447	EVT
chr5	157478552	ENSG00000135074.15	ADAM19	intron_variant	GSM4050555	GSE136447	EVT
chr5	157478552	ENSG00000135074.15	ADAM19	3_prime_UTR_variant	GSM4050563	GSE136447	EVT
chr5	157478552	ENSG00000135074.15	ADAM19	intron_variant	GSM4050563	GSE136447	EVT
chr5	157478552	ENSG00000135074.15	ADAM19	3_prime_UTR_variant	GSM4050565	GSE136447	EVT
chr5	157478552	ENSG00000135074.15	ADAM19	intron_variant	GSM4050565	GSE136447	EVT
chr5	157478552	ENSG00000135074.15	ADAM19	3_prime_UTR_variant	GSM4050638	GSE136447	EVT
chr5	157478552	ENSG00000135074.15	ADAM19	intron_variant	GSM4050638	GSE136447	EVT
chr5	157478552	ENSG00000135074.15	ADAM19	3_prime_UTR_variant	GSM4050639	GSE136447	EVT
chr5	157478552	ENSG00000135074.15	ADAM19	intron_variant	GSM4050639	GSE136447	EVT
chr5	157478552	ENSG00000135074.15	ADAM19	3_prime_UTR_variant	GSM4050642	GSE136447	EVT
chr5	157478552	ENSG00000135074.15	ADAM19	intron_variant	GSM4050642	GSE136447	EVT
chr5	157478552	ENSG00000135074.15	ADAM19	3_prime_UTR_variant	GSM4050645	GSE136447	EVT
chr5	157478552	ENSG00000135074.15	ADAM19	intron_variant	GSM4050645	GSE136447	EVT
chr5	157478552	ENSG00000135074.15	ADAM19	3_prime_UTR_variant	GSM4050646	GSE136447	EVT
chr5	157478552	ENSG00000135074.15	ADAM19	intron_variant	GSM4050646	GSE136447	EVT
chr5	157478552	ENSG00000135074.15	ADAM19	3_prime_UTR_variant	GSM4050648	GSE136447	EVT
chr5	157478552	ENSG00000135074.15	ADAM19	intron_variant	GSM4050648	GSE136447	EVT
chr5	157478552	ENSG00000135074.15	ADAM19	3_prime_UTR_variant	GSM4050650	GSE136447	EVT
chr5	157478552	ENSG00000135074.15	ADAM19	intron_variant	GSM4050650	GSE136447	EVT
chr5	157478552	ENSG00000135074.15	ADAM19	3_prime_UTR_variant	GSM4050652	GSE136447	EVT
chr5	157478552	ENSG00000135074.15	ADAM19	intron_variant	GSM4050652	GSE136447	EVT
chr5	157478552	ENSG00000135074.15	ADAM19	3_prime_UTR_variant	GSM4050654	GSE136447	EVT
chr5	157478552	ENSG00000135074.15	ADAM19	intron_variant	GSM4050654	GSE136447	EVT
chr5	157478552	ENSG00000135074.15	ADAM19	3_prime_UTR_variant	GSM4050656	GSE136447	EVT
chr5	157478552	ENSG00000135074.15	ADAM19	intron_variant	GSM4050656	GSE136447	EVT
chr5	157478552	ENSG00000135074.15	ADAM19	3_prime_UTR_variant	GSM4050657	GSE136447	EVT
chr5	157478552	ENSG00000135074.15	ADAM19	intron_variant	GSM4050657	GSE136447	EVT
chr5	157478552	ENSG00000135074.15	ADAM19	3_prime_UTR_variant	GSM4050658	GSE136447	EVT
chr5	157478552	ENSG00000135074.15	ADAM19	intron_variant	GSM4050658	GSE136447	EVT
chr5	157478552	ENSG00000135074.15	ADAM19	3_prime_UTR_variant	GSM4050661	GSE136447	EVT
chr5	157478552	ENSG00000135074.15	ADAM19	intron_variant	GSM4050661	GSE136447	EVT
chr5	157478552	ENSG00000135074.15	ADAM19	3_prime_UTR_variant	GSM4050662	GSE136447	EVT
chr5	157478552	ENSG00000135074.15	ADAM19	intron_variant	GSM4050662	GSE136447	EVT
chr5	157478552	ENSG00000135074.15	ADAM19	3_prime_UTR_variant	GSM4050663	GSE136447	EVT
chr5	157478552	ENSG00000135074.15	ADAM19	intron_variant	GSM4050663	GSE136447	EVT
chr5	157478552	ENSG00000135074.15	ADAM19	3_prime_UTR_variant	GSM4050665	GSE136447	EVT
chr5	157478552	ENSG00000135074.15	ADAM19	intron_variant	GSM4050665	GSE136447	EVT
chr5	157478552	ENSG00000135074.15	ADAM19	3_prime_UTR_variant	GSM4050667	GSE136447	EVT
chr5	157478552	ENSG00000135074.15	ADAM19	intron_variant	GSM4050667	GSE136447	EVT
chr5	157478552	ENSG00000135074.15	ADAM19	3_prime_UTR_variant	GSM4050673	GSE136447	EVT
chr5	157478552	ENSG00000135074.15	ADAM19	intron_variant	GSM4050673	GSE136447	EVT
chr5	157478552	ENSG00000135074.15	ADAM19	3_prime_UTR_variant	GSM4050675	GSE136447	EVT
chr5	157478552	ENSG00000135074.15	ADAM19	intron_variant	GSM4050675	GSE136447	EVT
chr1	160996562	ENSG00000158769.18	F11R	3_prime_UTR_variant	GSM4050519	GSE136447	EVT
chr1	160996562	ENSG00000158769.18	F11R	3_prime_UTR_variant	GSM4050535	GSE136447	EVT
chr1	160996562	ENSG00000158769.18	F11R	3_prime_UTR_variant	GSM4050537	GSE136447	EVT
chr1	160996562	ENSG00000158769.18	F11R	3_prime_UTR_variant	GSM4050538	GSE136447	EVT
chr1	160996562	ENSG00000158769.18	F11R	3_prime_UTR_variant	GSM4050541	GSE136447	EVT
chr1	160996562	ENSG00000158769.18	F11R	3_prime_UTR_variant	GSM4050543	GSE136447	EVT
chr1	160996562	ENSG00000158769.18	F11R	3_prime_UTR_variant	GSM4050545	GSE136447	EVT
chr1	160996562	ENSG00000158769.18	F11R	3_prime_UTR_variant	GSM4050546	GSE136447	EVT
chr1	160996562	ENSG00000158769.18	F11R	3_prime_UTR_variant	GSM4050547	GSE136447	EVT
chr1	160996562	ENSG00000158769.18	F11R	3_prime_UTR_variant	GSM4050554	GSE136447	EVT
chr1	160996562	ENSG00000158769.18	F11R	3_prime_UTR_variant	GSM4050555	GSE136447	EVT
chr1	160996562	ENSG00000158769.18	F11R	3_prime_UTR_variant	GSM4050563	GSE136447	EVT
chr1	160996562	ENSG00000158769.18	F11R	3_prime_UTR_variant	GSM4050565	GSE136447	EVT
chr1	160996562	ENSG00000158769.18	F11R	3_prime_UTR_variant	GSM4050638	GSE136447	EVT
chr1	160996562	ENSG00000158769.18	F11R	3_prime_UTR_variant	GSM4050639	GSE136447	EVT
chr1	160996562	ENSG00000158769.18	F11R	3_prime_UTR_variant	GSM4050641	GSE136447	EVT
chr1	160996562	ENSG00000158769.18	F11R	3_prime_UTR_variant	GSM4050642	GSE136447	EVT
chr1	160996562	ENSG00000158769.18	F11R	3_prime_UTR_variant	GSM4050645	GSE136447	EVT
chr1	160996562	ENSG00000158769.18	F11R	3_prime_UTR_variant	GSM4050646	GSE136447	EVT
chr1	160996562	ENSG00000158769.18	F11R	3_prime_UTR_variant	GSM4050648	GSE136447	EVT
chr1	160996562	ENSG00000158769.18	F11R	3_prime_UTR_variant	GSM4050650	GSE136447	EVT
chr1	160996562	ENSG00000158769.18	F11R	3_prime_UTR_variant	GSM4050651	GSE136447	EVT
chr1	160996562	ENSG00000158769.18	F11R	3_prime_UTR_variant	GSM4050652	GSE136447	EVT
chr1	160996562	ENSG00000158769.18	F11R	3_prime_UTR_variant	GSM4050653	GSE136447	EVT
chr1	160996562	ENSG00000158769.18	F11R	3_prime_UTR_variant	GSM4050654	GSE136447	EVT
chr1	160996562	ENSG00000158769.18	F11R	3_prime_UTR_variant	GSM4050656	GSE136447	EVT
chr1	160996562	ENSG00000158769.18	F11R	3_prime_UTR_variant	GSM4050657	GSE136447	EVT
chr1	160996562	ENSG00000158769.18	F11R	3_prime_UTR_variant	GSM4050658	GSE136447	EVT
chr1	160996562	ENSG00000158769.18	F11R	3_prime_UTR_variant	GSM4050659	GSE136447	EVT
chr1	160996562	ENSG00000158769.18	F11R	3_prime_UTR_variant	GSM4050661	GSE136447	EVT
chr1	160996562	ENSG00000158769.18	F11R	3_prime_UTR_variant	GSM4050662	GSE136447	EVT
chr1	160996562	ENSG00000158769.18	F11R	3_prime_UTR_variant	GSM4050663	GSE136447	EVT
chr1	160996562	ENSG00000158769.18	F11R	3_prime_UTR_variant	GSM4050665	GSE136447	EVT
chr1	160996562	ENSG00000158769.18	F11R	3_prime_UTR_variant	GSM4050667	GSE136447	EVT
chr1	160996562	ENSG00000158769.18	F11R	3_prime_UTR_variant	GSM4050669	GSE136447	EVT
chr1	160996562	ENSG00000158769.18	F11R	3_prime_UTR_variant	GSM4050671	GSE136447	EVT
chr1	160996562	ENSG00000158769.18	F11R	3_prime_UTR_variant	GSM4050673	GSE136447	EVT
chr1	160996562	ENSG00000158769.18	F11R	3_prime_UTR_variant	GSM4050675	GSE136447	EVT
chr1	160996562	ENSG00000158769.18	F11R	3_prime_UTR_variant	GSM4050676	GSE136447	EVT
chr1	160996644	ENSG00000158769.18	F11R	3_prime_UTR_variant	GSM4050519	GSE136447	EVT
chr1	160996644	ENSG00000158769.18	F11R	3_prime_UTR_variant	GSM4050535	GSE136447	EVT
chr1	160996644	ENSG00000158769.18	F11R	3_prime_UTR_variant	GSM4050537	GSE136447	EVT
chr1	160996644	ENSG00000158769.18	F11R	3_prime_UTR_variant	GSM4050538	GSE136447	EVT
chr1	160996644	ENSG00000158769.18	F11R	3_prime_UTR_variant	GSM4050541	GSE136447	EVT
chr1	160996644	ENSG00000158769.18	F11R	3_prime_UTR_variant	GSM4050543	GSE136447	EVT
chr1	160996644	ENSG00000158769.18	F11R	3_prime_UTR_variant	GSM4050545	GSE136447	EVT
chr1	160996644	ENSG00000158769.18	F11R	3_prime_UTR_variant	GSM4050546	GSE136447	EVT
chr1	160996644	ENSG00000158769.18	F11R	3_prime_UTR_variant	GSM4050547	GSE136447	EVT
chr1	160996644	ENSG00000158769.18	F11R	3_prime_UTR_variant	GSM4050554	GSE136447	EVT
chr1	160996644	ENSG00000158769.18	F11R	3_prime_UTR_variant	GSM4050555	GSE136447	EVT
chr1	160996644	ENSG00000158769.18	F11R	3_prime_UTR_variant	GSM4050563	GSE136447	EVT
chr1	160996644	ENSG00000158769.18	F11R	3_prime_UTR_variant	GSM4050565	GSE136447	EVT
chr1	160996644	ENSG00000158769.18	F11R	3_prime_UTR_variant	GSM4050638	GSE136447	EVT
chr1	160996644	ENSG00000158769.18	F11R	3_prime_UTR_variant	GSM4050639	GSE136447	EVT
chr1	160996644	ENSG00000158769.18	F11R	3_prime_UTR_variant	GSM4050641	GSE136447	EVT
chr1	160996644	ENSG00000158769.18	F11R	3_prime_UTR_variant	GSM4050642	GSE136447	EVT
chr1	160996644	ENSG00000158769.18	F11R	3_prime_UTR_variant	GSM4050645	GSE136447	EVT
chr1	160996644	ENSG00000158769.18	F11R	3_prime_UTR_variant	GSM4050646	GSE136447	EVT
chr1	160996644	ENSG00000158769.18	F11R	3_prime_UTR_variant	GSM4050648	GSE136447	EVT
chr1	160996644	ENSG00000158769.18	F11R	3_prime_UTR_variant	GSM4050650	GSE136447	EVT
chr1	160996644	ENSG00000158769.18	F11R	3_prime_UTR_variant	GSM4050651	GSE136447	EVT
chr1	160996644	ENSG00000158769.18	F11R	3_prime_UTR_variant	GSM4050652	GSE136447	EVT
chr1	160996644	ENSG00000158769.18	F11R	3_prime_UTR_variant	GSM4050653	GSE136447	EVT
chr1	160996644	ENSG00000158769.18	F11R	3_prime_UTR_variant	GSM4050654	GSE136447	EVT
chr1	160996644	ENSG00000158769.18	F11R	3_prime_UTR_variant	GSM4050656	GSE136447	EVT
chr1	160996644	ENSG00000158769.18	F11R	3_prime_UTR_variant	GSM4050657	GSE136447	EVT
chr1	160996644	ENSG00000158769.18	F11R	3_prime_UTR_variant	GSM4050658	GSE136447	EVT
chr1	160996644	ENSG00000158769.18	F11R	3_prime_UTR_variant	GSM4050659	GSE136447	EVT
chr1	160996644	ENSG00000158769.18	F11R	3_prime_UTR_variant	GSM4050661	GSE136447	EVT
chr1	160996644	ENSG00000158769.18	F11R	3_prime_UTR_variant	GSM4050662	GSE136447	EVT
chr1	160996644	ENSG00000158769.18	F11R	3_prime_UTR_variant	GSM4050663	GSE136447	EVT
chr1	160996644	ENSG00000158769.18	F11R	3_prime_UTR_variant	GSM4050665	GSE136447	EVT
chr1	160996644	ENSG00000158769.18	F11R	3_prime_UTR_variant	GSM4050667	GSE136447	EVT
chr1	160996644	ENSG00000158769.18	F11R	3_prime_UTR_variant	GSM4050669	GSE136447	EVT
chr1	160996644	ENSG00000158769.18	F11R	3_prime_UTR_variant	GSM4050671	GSE136447	EVT
chr1	160996644	ENSG00000158769.18	F11R	3_prime_UTR_variant	GSM4050673	GSE136447	EVT
chr1	160996644	ENSG00000158769.18	F11R	3_prime_UTR_variant	GSM4050675	GSE136447	EVT
chr1	160996644	ENSG00000158769.18	F11R	3_prime_UTR_variant	GSM4050676	GSE136447	EVT
chr1	160998026	ENSG00000158769.18	F11R	3_prime_UTR_variant	GSM4050519	GSE136447	EVT
chr1	160998026	ENSG00000158769.18	F11R	3_prime_UTR_variant	GSM4050535	GSE136447	EVT
chr1	160998026	ENSG00000158769.18	F11R	3_prime_UTR_variant	GSM4050537	GSE136447	EVT
chr1	160998026	ENSG00000158769.18	F11R	3_prime_UTR_variant	GSM4050538	GSE136447	EVT
chr1	160998026	ENSG00000158769.18	F11R	3_prime_UTR_variant	GSM4050541	GSE136447	EVT
chr1	160998026	ENSG00000158769.18	F11R	3_prime_UTR_variant	GSM4050543	GSE136447	EVT
chr1	160998026	ENSG00000158769.18	F11R	3_prime_UTR_variant	GSM4050545	GSE136447	EVT
chr1	160998026	ENSG00000158769.18	F11R	3_prime_UTR_variant	GSM4050546	GSE136447	EVT
chr1	160998026	ENSG00000158769.18	F11R	3_prime_UTR_variant	GSM4050547	GSE136447	EVT
chr1	160998026	ENSG00000158769.18	F11R	3_prime_UTR_variant	GSM4050548	GSE136447	EVT
chr1	160998026	ENSG00000158769.18	F11R	3_prime_UTR_variant	GSM4050554	GSE136447	EVT
chr1	160998026	ENSG00000158769.18	F11R	3_prime_UTR_variant	GSM4050555	GSE136447	EVT
chr1	160998026	ENSG00000158769.18	F11R	3_prime_UTR_variant	GSM4050563	GSE136447	EVT
chr1	160998026	ENSG00000158769.18	F11R	3_prime_UTR_variant	GSM4050565	GSE136447	EVT
chr1	160998026	ENSG00000158769.18	F11R	3_prime_UTR_variant	GSM4050638	GSE136447	EVT
chr1	160998026	ENSG00000158769.18	F11R	3_prime_UTR_variant	GSM4050639	GSE136447	EVT
chr1	160998026	ENSG00000158769.18	F11R	3_prime_UTR_variant	GSM4050641	GSE136447	EVT
chr1	160998026	ENSG00000158769.18	F11R	3_prime_UTR_variant	GSM4050642	GSE136447	EVT
chr1	160998026	ENSG00000158769.18	F11R	3_prime_UTR_variant	GSM4050645	GSE136447	EVT
chr1	160998026	ENSG00000158769.18	F11R	3_prime_UTR_variant	GSM4050646	GSE136447	EVT
chr1	160998026	ENSG00000158769.18	F11R	3_prime_UTR_variant	GSM4050648	GSE136447	EVT
chr1	160998026	ENSG00000158769.18	F11R	3_prime_UTR_variant	GSM4050650	GSE136447	EVT
chr1	160998026	ENSG00000158769.18	F11R	3_prime_UTR_variant	GSM4050651	GSE136447	EVT
chr1	160998026	ENSG00000158769.18	F11R	3_prime_UTR_variant	GSM4050652	GSE136447	EVT
chr1	160998026	ENSG00000158769.18	F11R	3_prime_UTR_variant	GSM4050653	GSE136447	EVT
chr1	160998026	ENSG00000158769.18	F11R	3_prime_UTR_variant	GSM4050654	GSE136447	EVT
chr1	160998026	ENSG00000158769.18	F11R	3_prime_UTR_variant	GSM4050656	GSE136447	EVT
chr1	160998026	ENSG00000158769.18	F11R	3_prime_UTR_variant	GSM4050657	GSE136447	EVT
chr1	160998026	ENSG00000158769.18	F11R	3_prime_UTR_variant	GSM4050658	GSE136447	EVT
chr1	160998026	ENSG00000158769.18	F11R	3_prime_UTR_variant	GSM4050659	GSE136447	EVT
chr1	160998026	ENSG00000158769.18	F11R	3_prime_UTR_variant	GSM4050661	GSE136447	EVT
chr1	160998026	ENSG00000158769.18	F11R	3_prime_UTR_variant	GSM4050662	GSE136447	EVT
chr1	160998026	ENSG00000158769.18	F11R	3_prime_UTR_variant	GSM4050663	GSE136447	EVT
chr1	160998026	ENSG00000158769.18	F11R	3_prime_UTR_variant	GSM4050665	GSE136447	EVT
chr1	160998026	ENSG00000158769.18	F11R	3_prime_UTR_variant	GSM4050667	GSE136447	EVT
chr1	160998026	ENSG00000158769.18	F11R	3_prime_UTR_variant	GSM4050669	GSE136447	EVT
chr1	160998026	ENSG00000158769.18	F11R	3_prime_UTR_variant	GSM4050671	GSE136447	EVT
chr1	160998026	ENSG00000158769.18	F11R	3_prime_UTR_variant	GSM4050673	GSE136447	EVT
chr1	160998026	ENSG00000158769.18	F11R	3_prime_UTR_variant	GSM4050675	GSE136447	EVT
chr1	160998026	ENSG00000158769.18	F11R	3_prime_UTR_variant	GSM4050676	GSE136447	EVT
chr1	160998043	ENSG00000158769.18	F11R	3_prime_UTR_variant	GSM4050519	GSE136447	EVT
chr1	160998043	ENSG00000158769.18	F11R	3_prime_UTR_variant	GSM4050535	GSE136447	EVT
chr1	160998043	ENSG00000158769.18	F11R	3_prime_UTR_variant	GSM4050537	GSE136447	EVT
chr1	160998043	ENSG00000158769.18	F11R	3_prime_UTR_variant	GSM4050538	GSE136447	EVT
chr1	160998043	ENSG00000158769.18	F11R	3_prime_UTR_variant	GSM4050541	GSE136447	EVT
chr1	160998043	ENSG00000158769.18	F11R	3_prime_UTR_variant	GSM4050543	GSE136447	EVT
chr1	160998043	ENSG00000158769.18	F11R	3_prime_UTR_variant	GSM4050545	GSE136447	EVT
chr1	160998043	ENSG00000158769.18	F11R	3_prime_UTR_variant	GSM4050546	GSE136447	EVT
chr1	160998043	ENSG00000158769.18	F11R	3_prime_UTR_variant	GSM4050547	GSE136447	EVT
chr1	160998043	ENSG00000158769.18	F11R	3_prime_UTR_variant	GSM4050548	GSE136447	EVT
chr1	160998043	ENSG00000158769.18	F11R	3_prime_UTR_variant	GSM4050554	GSE136447	EVT
chr1	160998043	ENSG00000158769.18	F11R	3_prime_UTR_variant	GSM4050555	GSE136447	EVT
chr1	160998043	ENSG00000158769.18	F11R	3_prime_UTR_variant	GSM4050563	GSE136447	EVT
chr1	160998043	ENSG00000158769.18	F11R	3_prime_UTR_variant	GSM4050565	GSE136447	EVT
chr1	160998043	ENSG00000158769.18	F11R	3_prime_UTR_variant	GSM4050638	GSE136447	EVT
chr1	160998043	ENSG00000158769.18	F11R	3_prime_UTR_variant	GSM4050639	GSE136447	EVT
chr1	160998043	ENSG00000158769.18	F11R	3_prime_UTR_variant	GSM4050641	GSE136447	EVT
chr1	160998043	ENSG00000158769.18	F11R	3_prime_UTR_variant	GSM4050642	GSE136447	EVT
chr1	160998043	ENSG00000158769.18	F11R	3_prime_UTR_variant	GSM4050645	GSE136447	EVT
chr1	160998043	ENSG00000158769.18	F11R	3_prime_UTR_variant	GSM4050646	GSE136447	EVT
chr1	160998043	ENSG00000158769.18	F11R	3_prime_UTR_variant	GSM4050648	GSE136447	EVT
chr1	160998043	ENSG00000158769.18	F11R	3_prime_UTR_variant	GSM4050650	GSE136447	EVT
chr1	160998043	ENSG00000158769.18	F11R	3_prime_UTR_variant	GSM4050651	GSE136447	EVT
chr1	160998043	ENSG00000158769.18	F11R	3_prime_UTR_variant	GSM4050652	GSE136447	EVT
chr1	160998043	ENSG00000158769.18	F11R	3_prime_UTR_variant	GSM4050653	GSE136447	EVT
chr1	160998043	ENSG00000158769.18	F11R	3_prime_UTR_variant	GSM4050654	GSE136447	EVT
chr1	160998043	ENSG00000158769.18	F11R	3_prime_UTR_variant	GSM4050656	GSE136447	EVT
chr1	160998043	ENSG00000158769.18	F11R	3_prime_UTR_variant	GSM4050657	GSE136447	EVT
chr1	160998043	ENSG00000158769.18	F11R	3_prime_UTR_variant	GSM4050658	GSE136447	EVT
chr1	160998043	ENSG00000158769.18	F11R	3_prime_UTR_variant	GSM4050659	GSE136447	EVT
chr1	160998043	ENSG00000158769.18	F11R	3_prime_UTR_variant	GSM4050661	GSE136447	EVT
chr1	160998043	ENSG00000158769.18	F11R	3_prime_UTR_variant	GSM4050662	GSE136447	EVT
chr1	160998043	ENSG00000158769.18	F11R	3_prime_UTR_variant	GSM4050663	GSE136447	EVT
chr1	160998043	ENSG00000158769.18	F11R	3_prime_UTR_variant	GSM4050665	GSE136447	EVT
chr1	160998043	ENSG00000158769.18	F11R	3_prime_UTR_variant	GSM4050667	GSE136447	EVT
chr1	160998043	ENSG00000158769.18	F11R	3_prime_UTR_variant	GSM4050669	GSE136447	EVT
chr1	160998043	ENSG00000158769.18	F11R	3_prime_UTR_variant	GSM4050671	GSE136447	EVT
chr1	160998043	ENSG00000158769.18	F11R	3_prime_UTR_variant	GSM4050673	GSE136447	EVT
chr1	160998043	ENSG00000158769.18	F11R	3_prime_UTR_variant	GSM4050675	GSE136447	EVT
chr1	160998043	ENSG00000158769.18	F11R	3_prime_UTR_variant	GSM4050676	GSE136447	EVT
chr1	160998066	ENSG00000158769.18	F11R	3_prime_UTR_variant	GSM4050519	GSE136447	EVT
chr1	160998066	ENSG00000158769.18	F11R	3_prime_UTR_variant	GSM4050535	GSE136447	EVT
chr1	160998066	ENSG00000158769.18	F11R	3_prime_UTR_variant	GSM4050537	GSE136447	EVT
chr1	160998066	ENSG00000158769.18	F11R	3_prime_UTR_variant	GSM4050538	GSE136447	EVT
chr1	160998066	ENSG00000158769.18	F11R	3_prime_UTR_variant	GSM4050541	GSE136447	EVT
chr1	160998066	ENSG00000158769.18	F11R	3_prime_UTR_variant	GSM4050543	GSE136447	EVT
chr1	160998066	ENSG00000158769.18	F11R	3_prime_UTR_variant	GSM4050545	GSE136447	EVT
chr1	160998066	ENSG00000158769.18	F11R	3_prime_UTR_variant	GSM4050546	GSE136447	EVT
chr1	160998066	ENSG00000158769.18	F11R	3_prime_UTR_variant	GSM4050547	GSE136447	EVT
chr1	160998066	ENSG00000158769.18	F11R	3_prime_UTR_variant	GSM4050548	GSE136447	EVT
chr1	160998066	ENSG00000158769.18	F11R	3_prime_UTR_variant	GSM4050554	GSE136447	EVT
chr1	160998066	ENSG00000158769.18	F11R	3_prime_UTR_variant	GSM4050555	GSE136447	EVT
chr1	160998066	ENSG00000158769.18	F11R	3_prime_UTR_variant	GSM4050563	GSE136447	EVT
chr1	160998066	ENSG00000158769.18	F11R	3_prime_UTR_variant	GSM4050565	GSE136447	EVT
chr1	160998066	ENSG00000158769.18	F11R	3_prime_UTR_variant	GSM4050638	GSE136447	EVT
chr1	160998066	ENSG00000158769.18	F11R	3_prime_UTR_variant	GSM4050639	GSE136447	EVT
chr1	160998066	ENSG00000158769.18	F11R	3_prime_UTR_variant	GSM4050641	GSE136447	EVT
chr1	160998066	ENSG00000158769.18	F11R	3_prime_UTR_variant	GSM4050642	GSE136447	EVT
chr1	160998066	ENSG00000158769.18	F11R	3_prime_UTR_variant	GSM4050645	GSE136447	EVT
chr1	160998066	ENSG00000158769.18	F11R	3_prime_UTR_variant	GSM4050646	GSE136447	EVT
chr1	160998066	ENSG00000158769.18	F11R	3_prime_UTR_variant	GSM4050648	GSE136447	EVT
chr1	160998066	ENSG00000158769.18	F11R	3_prime_UTR_variant	GSM4050650	GSE136447	EVT
chr1	160998066	ENSG00000158769.18	F11R	3_prime_UTR_variant	GSM4050651	GSE136447	EVT
chr1	160998066	ENSG00000158769.18	F11R	3_prime_UTR_variant	GSM4050652	GSE136447	EVT
chr1	160998066	ENSG00000158769.18	F11R	3_prime_UTR_variant	GSM4050653	GSE136447	EVT
chr1	160998066	ENSG00000158769.18	F11R	3_prime_UTR_variant	GSM4050654	GSE136447	EVT
chr1	160998066	ENSG00000158769.18	F11R	3_prime_UTR_variant	GSM4050656	GSE136447	EVT
chr1	160998066	ENSG00000158769.18	F11R	3_prime_UTR_variant	GSM4050657	GSE136447	EVT
chr1	160998066	ENSG00000158769.18	F11R	3_prime_UTR_variant	GSM4050658	GSE136447	EVT
chr1	160998066	ENSG00000158769.18	F11R	3_prime_UTR_variant	GSM4050659	GSE136447	EVT
chr1	160998066	ENSG00000158769.18	F11R	3_prime_UTR_variant	GSM4050661	GSE136447	EVT
chr1	160998066	ENSG00000158769.18	F11R	3_prime_UTR_variant	GSM4050662	GSE136447	EVT
chr1	160998066	ENSG00000158769.18	F11R	3_prime_UTR_variant	GSM4050663	GSE136447	EVT
chr1	160998066	ENSG00000158769.18	F11R	3_prime_UTR_variant	GSM4050665	GSE136447	EVT
chr1	160998066	ENSG00000158769.18	F11R	3_prime_UTR_variant	GSM4050667	GSE136447	EVT
chr1	160998066	ENSG00000158769.18	F11R	3_prime_UTR_variant	GSM4050669	GSE136447	EVT
chr1	160998066	ENSG00000158769.18	F11R	3_prime_UTR_variant	GSM4050671	GSE136447	EVT
chr1	160998066	ENSG00000158769.18	F11R	3_prime_UTR_variant	GSM4050673	GSE136447	EVT
chr1	160998066	ENSG00000158769.18	F11R	3_prime_UTR_variant	GSM4050675	GSE136447	EVT
chr1	160998066	ENSG00000158769.18	F11R	3_prime_UTR_variant	GSM4050676	GSE136447	EVT
chr1	160998067	ENSG00000158769.18	F11R	3_prime_UTR_variant	GSM4050519	GSE136447	EVT
chr1	160998067	ENSG00000158769.18	F11R	3_prime_UTR_variant	GSM4050535	GSE136447	EVT
chr1	160998067	ENSG00000158769.18	F11R	3_prime_UTR_variant	GSM4050537	GSE136447	EVT
chr1	160998067	ENSG00000158769.18	F11R	3_prime_UTR_variant	GSM4050538	GSE136447	EVT
chr1	160998067	ENSG00000158769.18	F11R	3_prime_UTR_variant	GSM4050541	GSE136447	EVT
chr1	160998067	ENSG00000158769.18	F11R	3_prime_UTR_variant	GSM4050543	GSE136447	EVT
chr1	160998067	ENSG00000158769.18	F11R	3_prime_UTR_variant	GSM4050545	GSE136447	EVT
chr1	160998067	ENSG00000158769.18	F11R	3_prime_UTR_variant	GSM4050546	GSE136447	EVT
chr1	160998067	ENSG00000158769.18	F11R	3_prime_UTR_variant	GSM4050547	GSE136447	EVT
chr1	160998067	ENSG00000158769.18	F11R	3_prime_UTR_variant	GSM4050548	GSE136447	EVT
chr1	160998067	ENSG00000158769.18	F11R	3_prime_UTR_variant	GSM4050554	GSE136447	EVT
chr1	160998067	ENSG00000158769.18	F11R	3_prime_UTR_variant	GSM4050555	GSE136447	EVT
chr1	160998067	ENSG00000158769.18	F11R	3_prime_UTR_variant	GSM4050563	GSE136447	EVT
chr1	160998067	ENSG00000158769.18	F11R	3_prime_UTR_variant	GSM4050565	GSE136447	EVT
chr1	160998067	ENSG00000158769.18	F11R	3_prime_UTR_variant	GSM4050638	GSE136447	EVT
chr1	160998067	ENSG00000158769.18	F11R	3_prime_UTR_variant	GSM4050639	GSE136447	EVT
chr1	160998067	ENSG00000158769.18	F11R	3_prime_UTR_variant	GSM4050641	GSE136447	EVT
chr1	160998067	ENSG00000158769.18	F11R	3_prime_UTR_variant	GSM4050642	GSE136447	EVT
chr1	160998067	ENSG00000158769.18	F11R	3_prime_UTR_variant	GSM4050645	GSE136447	EVT
chr1	160998067	ENSG00000158769.18	F11R	3_prime_UTR_variant	GSM4050646	GSE136447	EVT
chr1	160998067	ENSG00000158769.18	F11R	3_prime_UTR_variant	GSM4050648	GSE136447	EVT
chr1	160998067	ENSG00000158769.18	F11R	3_prime_UTR_variant	GSM4050650	GSE136447	EVT
chr1	160998067	ENSG00000158769.18	F11R	3_prime_UTR_variant	GSM4050651	GSE136447	EVT
chr1	160998067	ENSG00000158769.18	F11R	3_prime_UTR_variant	GSM4050652	GSE136447	EVT
chr1	160998067	ENSG00000158769.18	F11R	3_prime_UTR_variant	GSM4050653	GSE136447	EVT
chr1	160998067	ENSG00000158769.18	F11R	3_prime_UTR_variant	GSM4050654	GSE136447	EVT
chr1	160998067	ENSG00000158769.18	F11R	3_prime_UTR_variant	GSM4050656	GSE136447	EVT
chr1	160998067	ENSG00000158769.18	F11R	3_prime_UTR_variant	GSM4050657	GSE136447	EVT
chr1	160998067	ENSG00000158769.18	F11R	3_prime_UTR_variant	GSM4050658	GSE136447	EVT
chr1	160998067	ENSG00000158769.18	F11R	3_prime_UTR_variant	GSM4050659	GSE136447	EVT
chr1	160998067	ENSG00000158769.18	F11R	3_prime_UTR_variant	GSM4050661	GSE136447	EVT
chr1	160998067	ENSG00000158769.18	F11R	3_prime_UTR_variant	GSM4050662	GSE136447	EVT
chr1	160998067	ENSG00000158769.18	F11R	3_prime_UTR_variant	GSM4050663	GSE136447	EVT
chr1	160998067	ENSG00000158769.18	F11R	3_prime_UTR_variant	GSM4050665	GSE136447	EVT
chr1	160998067	ENSG00000158769.18	F11R	3_prime_UTR_variant	GSM4050667	GSE136447	EVT
chr1	160998067	ENSG00000158769.18	F11R	3_prime_UTR_variant	GSM4050669	GSE136447	EVT
chr1	160998067	ENSG00000158769.18	F11R	3_prime_UTR_variant	GSM4050671	GSE136447	EVT
chr1	160998067	ENSG00000158769.18	F11R	3_prime_UTR_variant	GSM4050673	GSE136447	EVT
chr1	160998067	ENSG00000158769.18	F11R	3_prime_UTR_variant	GSM4050675	GSE136447	EVT
chr1	160998067	ENSG00000158769.18	F11R	3_prime_UTR_variant	GSM4050676	GSE136447	EVT
chr1	160998100	ENSG00000158769.18	F11R	3_prime_UTR_variant	GSM4050519	GSE136447	EVT
chr1	160998100	ENSG00000158769.18	F11R	3_prime_UTR_variant	GSM4050535	GSE136447	EVT
chr1	160998100	ENSG00000158769.18	F11R	3_prime_UTR_variant	GSM4050537	GSE136447	EVT
chr1	160998100	ENSG00000158769.18	F11R	3_prime_UTR_variant	GSM4050538	GSE136447	EVT
chr1	160998100	ENSG00000158769.18	F11R	3_prime_UTR_variant	GSM4050541	GSE136447	EVT
chr1	160998100	ENSG00000158769.18	F11R	3_prime_UTR_variant	GSM4050543	GSE136447	EVT
chr1	160998100	ENSG00000158769.18	F11R	3_prime_UTR_variant	GSM4050545	GSE136447	EVT
chr1	160998100	ENSG00000158769.18	F11R	3_prime_UTR_variant	GSM4050546	GSE136447	EVT
chr1	160998100	ENSG00000158769.18	F11R	3_prime_UTR_variant	GSM4050547	GSE136447	EVT
chr1	160998100	ENSG00000158769.18	F11R	3_prime_UTR_variant	GSM4050548	GSE136447	EVT
chr1	160998100	ENSG00000158769.18	F11R	3_prime_UTR_variant	GSM4050554	GSE136447	EVT
chr1	160998100	ENSG00000158769.18	F11R	3_prime_UTR_variant	GSM4050555	GSE136447	EVT
chr1	160998100	ENSG00000158769.18	F11R	3_prime_UTR_variant	GSM4050563	GSE136447	EVT
chr1	160998100	ENSG00000158769.18	F11R	3_prime_UTR_variant	GSM4050565	GSE136447	EVT
chr1	160998100	ENSG00000158769.18	F11R	3_prime_UTR_variant	GSM4050638	GSE136447	EVT
chr1	160998100	ENSG00000158769.18	F11R	3_prime_UTR_variant	GSM4050639	GSE136447	EVT
chr1	160998100	ENSG00000158769.18	F11R	3_prime_UTR_variant	GSM4050641	GSE136447	EVT
chr1	160998100	ENSG00000158769.18	F11R	3_prime_UTR_variant	GSM4050642	GSE136447	EVT
chr1	160998100	ENSG00000158769.18	F11R	3_prime_UTR_variant	GSM4050645	GSE136447	EVT
chr1	160998100	ENSG00000158769.18	F11R	3_prime_UTR_variant	GSM4050646	GSE136447	EVT
chr1	160998100	ENSG00000158769.18	F11R	3_prime_UTR_variant	GSM4050648	GSE136447	EVT
chr1	160998100	ENSG00000158769.18	F11R	3_prime_UTR_variant	GSM4050650	GSE136447	EVT
chr1	160998100	ENSG00000158769.18	F11R	3_prime_UTR_variant	GSM4050651	GSE136447	EVT
chr1	160998100	ENSG00000158769.18	F11R	3_prime_UTR_variant	GSM4050652	GSE136447	EVT
chr1	160998100	ENSG00000158769.18	F11R	3_prime_UTR_variant	GSM4050653	GSE136447	EVT
chr1	160998100	ENSG00000158769.18	F11R	3_prime_UTR_variant	GSM4050654	GSE136447	EVT
chr1	160998100	ENSG00000158769.18	F11R	3_prime_UTR_variant	GSM4050656	GSE136447	EVT
chr1	160998100	ENSG00000158769.18	F11R	3_prime_UTR_variant	GSM4050657	GSE136447	EVT
chr1	160998100	ENSG00000158769.18	F11R	3_prime_UTR_variant	GSM4050658	GSE136447	EVT
chr1	160998100	ENSG00000158769.18	F11R	3_prime_UTR_variant	GSM4050659	GSE136447	EVT
chr1	160998100	ENSG00000158769.18	F11R	3_prime_UTR_variant	GSM4050661	GSE136447	EVT
chr1	160998100	ENSG00000158769.18	F11R	3_prime_UTR_variant	GSM4050662	GSE136447	EVT
chr1	160998100	ENSG00000158769.18	F11R	3_prime_UTR_variant	GSM4050663	GSE136447	EVT
chr1	160998100	ENSG00000158769.18	F11R	3_prime_UTR_variant	GSM4050665	GSE136447	EVT
chr1	160998100	ENSG00000158769.18	F11R	3_prime_UTR_variant	GSM4050667	GSE136447	EVT
chr1	160998100	ENSG00000158769.18	F11R	3_prime_UTR_variant	GSM4050669	GSE136447	EVT
chr1	160998100	ENSG00000158769.18	F11R	3_prime_UTR_variant	GSM4050671	GSE136447	EVT
chr1	160998100	ENSG00000158769.18	F11R	3_prime_UTR_variant	GSM4050673	GSE136447	EVT
chr1	160998100	ENSG00000158769.18	F11R	3_prime_UTR_variant	GSM4050675	GSE136447	EVT
chr1	160998100	ENSG00000158769.18	F11R	3_prime_UTR_variant	GSM4050676	GSE136447	EVT
chr8	38975462	ENSG00000169495.5	HTRA4	intron_variant	GSM4050535	GSE136447	EVT
chr8	38975462	ENSG00000169495.5	HTRA4	intron_variant	GSM4050537	GSE136447	EVT
chr8	38975462	ENSG00000169495.5	HTRA4	intron_variant	GSM4050538	GSE136447	EVT
chr8	38975462	ENSG00000169495.5	HTRA4	intron_variant	GSM4050541	GSE136447	EVT
chr8	38975462	ENSG00000169495.5	HTRA4	intron_variant	GSM4050543	GSE136447	EVT
chr8	38975462	ENSG00000169495.5	HTRA4	intron_variant	GSM4050545	GSE136447	EVT
chr8	38975462	ENSG00000169495.5	HTRA4	intron_variant	GSM4050546	GSE136447	EVT
chr8	38975462	ENSG00000169495.5	HTRA4	intron_variant	GSM4050554	GSE136447	EVT
chr8	38975462	ENSG00000169495.5	HTRA4	intron_variant	GSM4050555	GSE136447	EVT
chr8	38975462	ENSG00000169495.5	HTRA4	intron_variant	GSM4050563	GSE136447	EVT
chr8	38975462	ENSG00000169495.5	HTRA4	intron_variant	GSM4050565	GSE136447	EVT
chr8	38975462	ENSG00000169495.5	HTRA4	intron_variant	GSM4050638	GSE136447	EVT
chr8	38975462	ENSG00000169495.5	HTRA4	intron_variant	GSM4050639	GSE136447	EVT
chr8	38975462	ENSG00000169495.5	HTRA4	intron_variant	GSM4050641	GSE136447	EVT
chr8	38975462	ENSG00000169495.5	HTRA4	intron_variant	GSM4050642	GSE136447	EVT
chr8	38975462	ENSG00000169495.5	HTRA4	intron_variant	GSM4050645	GSE136447	EVT
chr8	38975462	ENSG00000169495.5	HTRA4	intron_variant	GSM4050646	GSE136447	EVT
chr8	38975462	ENSG00000169495.5	HTRA4	intron_variant	GSM4050648	GSE136447	EVT
chr8	38975462	ENSG00000169495.5	HTRA4	intron_variant	GSM4050650	GSE136447	EVT
chr8	38975462	ENSG00000169495.5	HTRA4	intron_variant	GSM4050651	GSE136447	EVT
chr8	38975462	ENSG00000169495.5	HTRA4	intron_variant	GSM4050652	GSE136447	EVT
chr8	38975462	ENSG00000169495.5	HTRA4	intron_variant	GSM4050653	GSE136447	EVT
chr8	38975462	ENSG00000169495.5	HTRA4	intron_variant	GSM4050654	GSE136447	EVT
chr8	38975462	ENSG00000169495.5	HTRA4	intron_variant	GSM4050656	GSE136447	EVT
chr8	38975462	ENSG00000169495.5	HTRA4	intron_variant	GSM4050657	GSE136447	EVT
chr8	38975462	ENSG00000169495.5	HTRA4	intron_variant	GSM4050659	GSE136447	EVT
chr8	38975462	ENSG00000169495.5	HTRA4	intron_variant	GSM4050661	GSE136447	EVT
chr8	38975462	ENSG00000169495.5	HTRA4	intron_variant	GSM4050662	GSE136447	EVT
chr8	38975462	ENSG00000169495.5	HTRA4	intron_variant	GSM4050663	GSE136447	EVT
chr8	38975462	ENSG00000169495.5	HTRA4	intron_variant	GSM4050667	GSE136447	EVT
chr8	38975462	ENSG00000169495.5	HTRA4	intron_variant	GSM4050669	GSE136447	EVT
chr8	38975462	ENSG00000169495.5	HTRA4	intron_variant	GSM4050671	GSE136447	EVT
chr8	38975462	ENSG00000169495.5	HTRA4	intron_variant	GSM4050673	GSE136447	EVT
chr8	38975462	ENSG00000169495.5	HTRA4	intron_variant	GSM4050675	GSE136447	EVT
chr8	38975462	ENSG00000169495.5	HTRA4	intron_variant	GSM4050676	GSE136447	EVT
chr8	38975484	ENSG00000169495.5	HTRA4	intron_variant	GSM4050535	GSE136447	EVT
chr8	38975484	ENSG00000169495.5	HTRA4	intron_variant	GSM4050537	GSE136447	EVT
chr8	38975484	ENSG00000169495.5	HTRA4	intron_variant	GSM4050538	GSE136447	EVT
chr8	38975484	ENSG00000169495.5	HTRA4	intron_variant	GSM4050541	GSE136447	EVT
chr8	38975484	ENSG00000169495.5	HTRA4	intron_variant	GSM4050543	GSE136447	EVT
chr8	38975484	ENSG00000169495.5	HTRA4	intron_variant	GSM4050545	GSE136447	EVT
chr8	38975484	ENSG00000169495.5	HTRA4	intron_variant	GSM4050546	GSE136447	EVT
chr8	38975484	ENSG00000169495.5	HTRA4	intron_variant	GSM4050554	GSE136447	EVT
chr8	38975484	ENSG00000169495.5	HTRA4	intron_variant	GSM4050555	GSE136447	EVT
chr8	38975484	ENSG00000169495.5	HTRA4	intron_variant	GSM4050563	GSE136447	EVT
chr8	38975484	ENSG00000169495.5	HTRA4	intron_variant	GSM4050565	GSE136447	EVT
chr8	38975484	ENSG00000169495.5	HTRA4	intron_variant	GSM4050638	GSE136447	EVT
chr8	38975484	ENSG00000169495.5	HTRA4	intron_variant	GSM4050639	GSE136447	EVT
chr8	38975484	ENSG00000169495.5	HTRA4	intron_variant	GSM4050641	GSE136447	EVT
chr8	38975484	ENSG00000169495.5	HTRA4	intron_variant	GSM4050642	GSE136447	EVT
chr8	38975484	ENSG00000169495.5	HTRA4	intron_variant	GSM4050645	GSE136447	EVT
chr8	38975484	ENSG00000169495.5	HTRA4	intron_variant	GSM4050646	GSE136447	EVT
chr8	38975484	ENSG00000169495.5	HTRA4	intron_variant	GSM4050648	GSE136447	EVT
chr8	38975484	ENSG00000169495.5	HTRA4	intron_variant	GSM4050650	GSE136447	EVT
chr8	38975484	ENSG00000169495.5	HTRA4	intron_variant	GSM4050651	GSE136447	EVT
chr8	38975484	ENSG00000169495.5	HTRA4	intron_variant	GSM4050652	GSE136447	EVT
chr8	38975484	ENSG00000169495.5	HTRA4	intron_variant	GSM4050653	GSE136447	EVT
chr8	38975484	ENSG00000169495.5	HTRA4	intron_variant	GSM4050654	GSE136447	EVT
chr8	38975484	ENSG00000169495.5	HTRA4	intron_variant	GSM4050656	GSE136447	EVT
chr8	38975484	ENSG00000169495.5	HTRA4	intron_variant	GSM4050657	GSE136447	EVT
chr8	38975484	ENSG00000169495.5	HTRA4	intron_variant	GSM4050659	GSE136447	EVT
chr8	38975484	ENSG00000169495.5	HTRA4	intron_variant	GSM4050661	GSE136447	EVT
chr8	38975484	ENSG00000169495.5	HTRA4	intron_variant	GSM4050662	GSE136447	EVT
chr8	38975484	ENSG00000169495.5	HTRA4	intron_variant	GSM4050663	GSE136447	EVT
chr8	38975484	ENSG00000169495.5	HTRA4	intron_variant	GSM4050667	GSE136447	EVT
chr8	38975484	ENSG00000169495.5	HTRA4	intron_variant	GSM4050669	GSE136447	EVT
chr8	38975484	ENSG00000169495.5	HTRA4	intron_variant	GSM4050671	GSE136447	EVT
chr8	38975484	ENSG00000169495.5	HTRA4	intron_variant	GSM4050673	GSE136447	EVT
chr8	38975484	ENSG00000169495.5	HTRA4	intron_variant	GSM4050675	GSE136447	EVT
chr8	38975484	ENSG00000169495.5	HTRA4	intron_variant	GSM4050676	GSE136447	EVT
chr8	38975539	ENSG00000169495.5	HTRA4	intron_variant	GSM4050535	GSE136447	EVT
chr8	38975539	ENSG00000169495.5	HTRA4	intron_variant	GSM4050537	GSE136447	EVT
chr8	38975539	ENSG00000169495.5	HTRA4	intron_variant	GSM4050538	GSE136447	EVT
chr8	38975539	ENSG00000169495.5	HTRA4	intron_variant	GSM4050541	GSE136447	EVT
chr8	38975539	ENSG00000169495.5	HTRA4	intron_variant	GSM4050543	GSE136447	EVT
chr8	38975539	ENSG00000169495.5	HTRA4	intron_variant	GSM4050545	GSE136447	EVT
chr8	38975539	ENSG00000169495.5	HTRA4	intron_variant	GSM4050546	GSE136447	EVT
chr8	38975539	ENSG00000169495.5	HTRA4	intron_variant	GSM4050554	GSE136447	EVT
chr8	38975539	ENSG00000169495.5	HTRA4	intron_variant	GSM4050555	GSE136447	EVT
chr8	38975539	ENSG00000169495.5	HTRA4	intron_variant	GSM4050563	GSE136447	EVT
chr8	38975539	ENSG00000169495.5	HTRA4	intron_variant	GSM4050565	GSE136447	EVT
chr8	38975539	ENSG00000169495.5	HTRA4	intron_variant	GSM4050638	GSE136447	EVT
chr8	38975539	ENSG00000169495.5	HTRA4	intron_variant	GSM4050639	GSE136447	EVT
chr8	38975539	ENSG00000169495.5	HTRA4	intron_variant	GSM4050641	GSE136447	EVT
chr8	38975539	ENSG00000169495.5	HTRA4	intron_variant	GSM4050642	GSE136447	EVT
chr8	38975539	ENSG00000169495.5	HTRA4	intron_variant	GSM4050645	GSE136447	EVT
chr8	38975539	ENSG00000169495.5	HTRA4	intron_variant	GSM4050646	GSE136447	EVT
chr8	38975539	ENSG00000169495.5	HTRA4	intron_variant	GSM4050648	GSE136447	EVT
chr8	38975539	ENSG00000169495.5	HTRA4	intron_variant	GSM4050650	GSE136447	EVT
chr8	38975539	ENSG00000169495.5	HTRA4	intron_variant	GSM4050651	GSE136447	EVT
chr8	38975539	ENSG00000169495.5	HTRA4	intron_variant	GSM4050652	GSE136447	EVT
chr8	38975539	ENSG00000169495.5	HTRA4	intron_variant	GSM4050653	GSE136447	EVT
chr8	38975539	ENSG00000169495.5	HTRA4	intron_variant	GSM4050654	GSE136447	EVT
chr8	38975539	ENSG00000169495.5	HTRA4	intron_variant	GSM4050656	GSE136447	EVT
chr8	38975539	ENSG00000169495.5	HTRA4	intron_variant	GSM4050657	GSE136447	EVT
chr8	38975539	ENSG00000169495.5	HTRA4	intron_variant	GSM4050659	GSE136447	EVT
chr8	38975539	ENSG00000169495.5	HTRA4	intron_variant	GSM4050661	GSE136447	EVT
chr8	38975539	ENSG00000169495.5	HTRA4	intron_variant	GSM4050662	GSE136447	EVT
chr8	38975539	ENSG00000169495.5	HTRA4	intron_variant	GSM4050663	GSE136447	EVT
chr8	38975539	ENSG00000169495.5	HTRA4	intron_variant	GSM4050667	GSE136447	EVT
chr8	38975539	ENSG00000169495.5	HTRA4	intron_variant	GSM4050669	GSE136447	EVT
chr8	38975539	ENSG00000169495.5	HTRA4	intron_variant	GSM4050671	GSE136447	EVT
chr8	38975539	ENSG00000169495.5	HTRA4	intron_variant	GSM4050673	GSE136447	EVT
chr8	38975539	ENSG00000169495.5	HTRA4	intron_variant	GSM4050675	GSE136447	EVT
chr8	38975539	ENSG00000169495.5	HTRA4	intron_variant	GSM4050676	GSE136447	EVT
chr8	38975570	ENSG00000169495.5	HTRA4	intron_variant	GSM4050535	GSE136447	EVT
chr8	38975570	ENSG00000169495.5	HTRA4	intron_variant	GSM4050537	GSE136447	EVT
chr8	38975570	ENSG00000169495.5	HTRA4	intron_variant	GSM4050538	GSE136447	EVT
chr8	38975570	ENSG00000169495.5	HTRA4	intron_variant	GSM4050541	GSE136447	EVT
chr8	38975570	ENSG00000169495.5	HTRA4	intron_variant	GSM4050543	GSE136447	EVT
chr8	38975570	ENSG00000169495.5	HTRA4	intron_variant	GSM4050545	GSE136447	EVT
chr8	38975570	ENSG00000169495.5	HTRA4	intron_variant	GSM4050546	GSE136447	EVT
chr8	38975570	ENSG00000169495.5	HTRA4	intron_variant	GSM4050554	GSE136447	EVT
chr8	38975570	ENSG00000169495.5	HTRA4	intron_variant	GSM4050555	GSE136447	EVT
chr8	38975570	ENSG00000169495.5	HTRA4	intron_variant	GSM4050563	GSE136447	EVT
chr8	38975570	ENSG00000169495.5	HTRA4	intron_variant	GSM4050565	GSE136447	EVT
chr8	38975570	ENSG00000169495.5	HTRA4	intron_variant	GSM4050638	GSE136447	EVT
chr8	38975570	ENSG00000169495.5	HTRA4	intron_variant	GSM4050639	GSE136447	EVT
chr8	38975570	ENSG00000169495.5	HTRA4	intron_variant	GSM4050641	GSE136447	EVT
chr8	38975570	ENSG00000169495.5	HTRA4	intron_variant	GSM4050642	GSE136447	EVT
chr8	38975570	ENSG00000169495.5	HTRA4	intron_variant	GSM4050645	GSE136447	EVT
chr8	38975570	ENSG00000169495.5	HTRA4	intron_variant	GSM4050646	GSE136447	EVT
chr8	38975570	ENSG00000169495.5	HTRA4	intron_variant	GSM4050648	GSE136447	EVT
chr8	38975570	ENSG00000169495.5	HTRA4	intron_variant	GSM4050650	GSE136447	EVT
chr8	38975570	ENSG00000169495.5	HTRA4	intron_variant	GSM4050651	GSE136447	EVT
chr8	38975570	ENSG00000169495.5	HTRA4	intron_variant	GSM4050652	GSE136447	EVT
chr8	38975570	ENSG00000169495.5	HTRA4	intron_variant	GSM4050653	GSE136447	EVT
chr8	38975570	ENSG00000169495.5	HTRA4	intron_variant	GSM4050654	GSE136447	EVT
chr8	38975570	ENSG00000169495.5	HTRA4	intron_variant	GSM4050656	GSE136447	EVT
chr8	38975570	ENSG00000169495.5	HTRA4	intron_variant	GSM4050657	GSE136447	EVT
chr8	38975570	ENSG00000169495.5	HTRA4	intron_variant	GSM4050659	GSE136447	EVT
chr8	38975570	ENSG00000169495.5	HTRA4	intron_variant	GSM4050661	GSE136447	EVT
chr8	38975570	ENSG00000169495.5	HTRA4	intron_variant	GSM4050662	GSE136447	EVT
chr8	38975570	ENSG00000169495.5	HTRA4	intron_variant	GSM4050663	GSE136447	EVT
chr8	38975570	ENSG00000169495.5	HTRA4	intron_variant	GSM4050667	GSE136447	EVT
chr8	38975570	ENSG00000169495.5	HTRA4	intron_variant	GSM4050669	GSE136447	EVT
chr8	38975570	ENSG00000169495.5	HTRA4	intron_variant	GSM4050671	GSE136447	EVT
chr8	38975570	ENSG00000169495.5	HTRA4	intron_variant	GSM4050673	GSE136447	EVT
chr8	38975570	ENSG00000169495.5	HTRA4	intron_variant	GSM4050675	GSE136447	EVT
chr8	38975570	ENSG00000169495.5	HTRA4	intron_variant	GSM4050676	GSE136447	EVT
chr8	38975612	ENSG00000169495.5	HTRA4	intron_variant	GSM4050535	GSE136447	EVT
chr8	38975612	ENSG00000169495.5	HTRA4	intron_variant	GSM4050537	GSE136447	EVT
chr8	38975612	ENSG00000169495.5	HTRA4	intron_variant	GSM4050538	GSE136447	EVT
chr8	38975612	ENSG00000169495.5	HTRA4	intron_variant	GSM4050541	GSE136447	EVT
chr8	38975612	ENSG00000169495.5	HTRA4	intron_variant	GSM4050543	GSE136447	EVT
chr8	38975612	ENSG00000169495.5	HTRA4	intron_variant	GSM4050545	GSE136447	EVT
chr8	38975612	ENSG00000169495.5	HTRA4	intron_variant	GSM4050546	GSE136447	EVT
chr8	38975612	ENSG00000169495.5	HTRA4	intron_variant	GSM4050547	GSE136447	EVT
chr8	38975612	ENSG00000169495.5	HTRA4	intron_variant	GSM4050548	GSE136447	EVT
chr8	38975612	ENSG00000169495.5	HTRA4	intron_variant	GSM4050554	GSE136447	EVT
chr8	38975612	ENSG00000169495.5	HTRA4	intron_variant	GSM4050555	GSE136447	EVT
chr8	38975612	ENSG00000169495.5	HTRA4	intron_variant	GSM4050563	GSE136447	EVT
chr8	38975612	ENSG00000169495.5	HTRA4	intron_variant	GSM4050565	GSE136447	EVT
chr8	38975612	ENSG00000169495.5	HTRA4	intron_variant	GSM4050638	GSE136447	EVT
chr8	38975612	ENSG00000169495.5	HTRA4	intron_variant	GSM4050639	GSE136447	EVT
chr8	38975612	ENSG00000169495.5	HTRA4	intron_variant	GSM4050641	GSE136447	EVT
chr8	38975612	ENSG00000169495.5	HTRA4	intron_variant	GSM4050642	GSE136447	EVT
chr8	38975612	ENSG00000169495.5	HTRA4	intron_variant	GSM4050645	GSE136447	EVT
chr8	38975612	ENSG00000169495.5	HTRA4	intron_variant	GSM4050646	GSE136447	EVT
chr8	38975612	ENSG00000169495.5	HTRA4	intron_variant	GSM4050648	GSE136447	EVT
chr8	38975612	ENSG00000169495.5	HTRA4	intron_variant	GSM4050650	GSE136447	EVT
chr8	38975612	ENSG00000169495.5	HTRA4	intron_variant	GSM4050651	GSE136447	EVT
chr8	38975612	ENSG00000169495.5	HTRA4	intron_variant	GSM4050652	GSE136447	EVT
chr8	38975612	ENSG00000169495.5	HTRA4	intron_variant	GSM4050653	GSE136447	EVT
chr8	38975612	ENSG00000169495.5	HTRA4	intron_variant	GSM4050654	GSE136447	EVT
chr8	38975612	ENSG00000169495.5	HTRA4	intron_variant	GSM4050656	GSE136447	EVT
chr8	38975612	ENSG00000169495.5	HTRA4	intron_variant	GSM4050657	GSE136447	EVT
chr8	38975612	ENSG00000169495.5	HTRA4	intron_variant	GSM4050659	GSE136447	EVT
chr8	38975612	ENSG00000169495.5	HTRA4	intron_variant	GSM4050661	GSE136447	EVT
chr8	38975612	ENSG00000169495.5	HTRA4	intron_variant	GSM4050662	GSE136447	EVT
chr8	38975612	ENSG00000169495.5	HTRA4	intron_variant	GSM4050663	GSE136447	EVT
chr8	38975612	ENSG00000169495.5	HTRA4	intron_variant	GSM4050667	GSE136447	EVT
chr8	38975612	ENSG00000169495.5	HTRA4	intron_variant	GSM4050669	GSE136447	EVT
chr8	38975612	ENSG00000169495.5	HTRA4	intron_variant	GSM4050671	GSE136447	EVT
chr8	38975612	ENSG00000169495.5	HTRA4	intron_variant	GSM4050673	GSE136447	EVT
chr8	38975612	ENSG00000169495.5	HTRA4	intron_variant	GSM4050675	GSE136447	EVT
chr8	38975612	ENSG00000169495.5	HTRA4	intron_variant	GSM4050676	GSE136447	EVT
chr20	17962342	ENSG00000089006.16	SNX5	intron_variant	GSM1833329	GSE71318	ICM
chr20	17962342	ENSG00000089006.16	SNX5	intron_variant	GSM1833330	GSE71318	ICM
chr20	17962342	ENSG00000089006.16	SNX5	intron_variant	GSM1833331	GSE71318	ICM
chr20	17962342	ENSG00000089006.16	SNX5	intron_variant	GSM1861618	GSE72379	ICM
chr20	17962342	ENSG00000089006.16	SNX5	intron_variant	GSM1861619	GSE72379	ICM
chr20	17962342	ENSG00000089006.16	SNX5	intron_variant	GSM2706244	GSE101571	ICM
chr20	17962342	ENSG00000089006.16	SNX5	intron_variant	GSM2706245	GSE101571	ICM
chr20	17962342	ENSG00000089006.16	SNX5	intron_variant	GSM4050122	GSE136447	ICM
chr20	17962342	ENSG00000089006.16	SNX5	intron_variant	GSM4050124	GSE136447	ICM
chr20	17962342	ENSG00000089006.16	SNX5	intron_variant	GSM4050125	GSE136447	ICM
chr20	17962342	ENSG00000089006.16	SNX5	intron_variant	GSM4050126	GSE136447	ICM
chr20	17962342	ENSG00000089006.16	SNX5	intron_variant	GSM4050127	GSE136447	ICM
chr20	17962342	ENSG00000089006.16	SNX5	intron_variant	GSM4050128	GSE136447	ICM
chr20	17962342	ENSG00000089006.16	SNX5	intron_variant	GSM4050129	GSE136447	ICM
chr20	17962342	ENSG00000089006.16	SNX5	intron_variant	GSM4050130	GSE136447	ICM
chr20	17962342	ENSG00000089006.16	SNX5	intron_variant	GSM4050131	GSE136447	ICM
chr20	17962342	ENSG00000089006.16	SNX5	intron_variant	GSM4050133	GSE136447	ICM
chr20	17962342	ENSG00000089006.16	SNX5	intron_variant	GSM4050134	GSE136447	ICM
chr20	17962342	ENSG00000089006.16	SNX5	intron_variant	GSM4050137	GSE136447	ICM
chr20	17962342	ENSG00000089006.16	SNX5	intron_variant	GSM4050138	GSE136447	ICM
chr20	17962342	ENSG00000089006.16	SNX5	intron_variant	GSM4050139	GSE136447	ICM
chr20	17962342	ENSG00000089006.16	SNX5	intron_variant	GSM4050140	GSE136447	ICM
chr20	17962342	ENSG00000089006.16	SNX5	intron_variant	GSM4050141	GSE136447	ICM
chr20	17962342	ENSG00000089006.16	SNX5	intron_variant	GSM4050142	GSE136447	ICM
chr20	17962342	ENSG00000089006.16	SNX5	intron_variant	GSM4050143	GSE136447	ICM
chr20	17962342	ENSG00000089006.16	SNX5	intron_variant	GSM4050144	GSE136447	ICM
chr20	17962342	ENSG00000089006.16	SNX5	intron_variant	GSM4050145	GSE136447	ICM
chr20	17962342	ENSG00000089006.16	SNX5	intron_variant	GSM4050146	GSE136447	ICM
chr20	17962342	ENSG00000089006.16	SNX5	intron_variant	GSM4050147	GSE136447	ICM
chr20	17962342	ENSG00000089006.16	SNX5	intron_variant	GSM4050149	GSE136447	ICM
chr20	17962342	ENSG00000089006.16	SNX5	intron_variant	GSM4050150	GSE136447	ICM
chr20	17962342	ENSG00000089006.16	SNX5	intron_variant	GSM4050151	GSE136447	ICM
chr20	17962342	ENSG00000089006.16	SNX5	intron_variant	GSM4050152	GSE136447	ICM
chr20	17962342	ENSG00000089006.16	SNX5	intron_variant	GSM4050155	GSE136447	ICM
chr20	17962342	ENSG00000089006.16	SNX5	intron_variant	GSM4050158	GSE136447	ICM
chr20	17962342	ENSG00000089006.16	SNX5	intron_variant	GSM4050164	GSE136447	ICM
chr20	17962342	ENSG00000089006.16	SNX5	intron_variant	GSM4050165	GSE136447	ICM
chr20	17962342	ENSG00000089006.16	SNX5	intron_variant	GSM4050169	GSE136447	ICM
chr20	17962342	ENSG00000089006.16	SNX5	intron_variant	GSM4050170	GSE136447	ICM
chr20	17962342	ENSG00000089006.16	SNX5	intron_variant	GSM4050184	GSE136447	ICM
chr20	17962342	ENSG00000089006.16	SNX5	intron_variant	GSM4050185	GSE136447	ICM
chr20	17962342	ENSG00000089006.16	SNX5	intron_variant	GSM4050187	GSE136447	ICM
chr20	17962342	ENSG00000089006.16	SNX5	intron_variant	GSM4050188	GSE136447	ICM
chr20	17962342	ENSG00000089006.16	SNX5	intron_variant	GSM4050191	GSE136447	ICM
chr20	17962342	ENSG00000089006.16	SNX5	intron_variant	GSM4050192	GSE136447	ICM
chr20	17962342	ENSG00000089006.16	SNX5	intron_variant	GSM4050194	GSE136447	ICM
chr20	17962342	ENSG00000089006.16	SNX5	intron_variant	GSM4050195	GSE136447	ICM
chr20	17962342	ENSG00000089006.16	SNX5	intron_variant	GSM4050196	GSE136447	ICM
chr20	17962342	ENSG00000089006.16	SNX5	intron_variant	GSM4050200	GSE136447	ICM
chr20	17962342	ENSG00000089006.16	SNX5	intron_variant	GSM4050201	GSE136447	ICM
chr20	17962342	ENSG00000089006.16	SNX5	intron_variant	GSM4050202	GSE136447	ICM
chr20	17962342	ENSG00000089006.16	SNX5	intron_variant	GSM4050206	GSE136447	ICM
chr20	17962342	ENSG00000089006.16	SNX5	intron_variant	GSM4050208	GSE136447	ICM
chr20	17962342	ENSG00000089006.16	SNX5	intron_variant	GSM4050209	GSE136447	ICM
chr20	17962342	ENSG00000089006.16	SNX5	intron_variant	GSM4050210	GSE136447	ICM
chr20	17962342	ENSG00000089006.16	SNX5	intron_variant	GSM4050239	GSE136447	ICM
chr20	17962342	ENSG00000089006.16	SNX5	intron_variant	GSM4050243	GSE136447	ICM
chr20	17962342	ENSG00000089006.16	SNX5	intron_variant	GSM4050369	GSE136447	ICM
chr20	17962343	ENSG00000089006.16	SNX5	intron_variant	GSM1833329	GSE71318	ICM
chr20	17962343	ENSG00000089006.16	SNX5	intron_variant	GSM1833330	GSE71318	ICM
chr20	17962343	ENSG00000089006.16	SNX5	intron_variant	GSM1833331	GSE71318	ICM
chr20	17962343	ENSG00000089006.16	SNX5	intron_variant	GSM1861618	GSE72379	ICM
chr20	17962343	ENSG00000089006.16	SNX5	intron_variant	GSM1861619	GSE72379	ICM
chr20	17962343	ENSG00000089006.16	SNX5	intron_variant	GSM2706244	GSE101571	ICM
chr20	17962343	ENSG00000089006.16	SNX5	intron_variant	GSM2706245	GSE101571	ICM
chr20	17962343	ENSG00000089006.16	SNX5	intron_variant	GSM4050122	GSE136447	ICM
chr20	17962343	ENSG00000089006.16	SNX5	intron_variant	GSM4050124	GSE136447	ICM
chr20	17962343	ENSG00000089006.16	SNX5	intron_variant	GSM4050125	GSE136447	ICM
chr20	17962343	ENSG00000089006.16	SNX5	intron_variant	GSM4050126	GSE136447	ICM
chr20	17962343	ENSG00000089006.16	SNX5	intron_variant	GSM4050127	GSE136447	ICM
chr20	17962343	ENSG00000089006.16	SNX5	intron_variant	GSM4050128	GSE136447	ICM
chr20	17962343	ENSG00000089006.16	SNX5	intron_variant	GSM4050129	GSE136447	ICM
chr20	17962343	ENSG00000089006.16	SNX5	intron_variant	GSM4050130	GSE136447	ICM
chr20	17962343	ENSG00000089006.16	SNX5	intron_variant	GSM4050131	GSE136447	ICM
chr20	17962343	ENSG00000089006.16	SNX5	intron_variant	GSM4050133	GSE136447	ICM
chr20	17962343	ENSG00000089006.16	SNX5	intron_variant	GSM4050134	GSE136447	ICM
chr20	17962343	ENSG00000089006.16	SNX5	intron_variant	GSM4050137	GSE136447	ICM
chr20	17962343	ENSG00000089006.16	SNX5	intron_variant	GSM4050138	GSE136447	ICM
chr20	17962343	ENSG00000089006.16	SNX5	intron_variant	GSM4050139	GSE136447	ICM
chr20	17962343	ENSG00000089006.16	SNX5	intron_variant	GSM4050140	GSE136447	ICM
chr20	17962343	ENSG00000089006.16	SNX5	intron_variant	GSM4050141	GSE136447	ICM
chr20	17962343	ENSG00000089006.16	SNX5	intron_variant	GSM4050142	GSE136447	ICM
chr20	17962343	ENSG00000089006.16	SNX5	intron_variant	GSM4050143	GSE136447	ICM
chr20	17962343	ENSG00000089006.16	SNX5	intron_variant	GSM4050144	GSE136447	ICM
chr20	17962343	ENSG00000089006.16	SNX5	intron_variant	GSM4050145	GSE136447	ICM
chr20	17962343	ENSG00000089006.16	SNX5	intron_variant	GSM4050146	GSE136447	ICM
chr20	17962343	ENSG00000089006.16	SNX5	intron_variant	GSM4050147	GSE136447	ICM
chr20	17962343	ENSG00000089006.16	SNX5	intron_variant	GSM4050149	GSE136447	ICM
chr20	17962343	ENSG00000089006.16	SNX5	intron_variant	GSM4050150	GSE136447	ICM
chr20	17962343	ENSG00000089006.16	SNX5	intron_variant	GSM4050151	GSE136447	ICM
chr20	17962343	ENSG00000089006.16	SNX5	intron_variant	GSM4050152	GSE136447	ICM
chr20	17962343	ENSG00000089006.16	SNX5	intron_variant	GSM4050155	GSE136447	ICM
chr20	17962343	ENSG00000089006.16	SNX5	intron_variant	GSM4050158	GSE136447	ICM
chr20	17962343	ENSG00000089006.16	SNX5	intron_variant	GSM4050164	GSE136447	ICM
chr20	17962343	ENSG00000089006.16	SNX5	intron_variant	GSM4050165	GSE136447	ICM
chr20	17962343	ENSG00000089006.16	SNX5	intron_variant	GSM4050169	GSE136447	ICM
chr20	17962343	ENSG00000089006.16	SNX5	intron_variant	GSM4050170	GSE136447	ICM
chr20	17962343	ENSG00000089006.16	SNX5	intron_variant	GSM4050184	GSE136447	ICM
chr20	17962343	ENSG00000089006.16	SNX5	intron_variant	GSM4050185	GSE136447	ICM
chr20	17962343	ENSG00000089006.16	SNX5	intron_variant	GSM4050187	GSE136447	ICM
chr20	17962343	ENSG00000089006.16	SNX5	intron_variant	GSM4050188	GSE136447	ICM
chr20	17962343	ENSG00000089006.16	SNX5	intron_variant	GSM4050191	GSE136447	ICM
chr20	17962343	ENSG00000089006.16	SNX5	intron_variant	GSM4050192	GSE136447	ICM
chr20	17962343	ENSG00000089006.16	SNX5	intron_variant	GSM4050194	GSE136447	ICM
chr20	17962343	ENSG00000089006.16	SNX5	intron_variant	GSM4050195	GSE136447	ICM
chr20	17962343	ENSG00000089006.16	SNX5	intron_variant	GSM4050196	GSE136447	ICM
chr20	17962343	ENSG00000089006.16	SNX5	intron_variant	GSM4050200	GSE136447	ICM
chr20	17962343	ENSG00000089006.16	SNX5	intron_variant	GSM4050201	GSE136447	ICM
chr20	17962343	ENSG00000089006.16	SNX5	intron_variant	GSM4050202	GSE136447	ICM
chr20	17962343	ENSG00000089006.16	SNX5	intron_variant	GSM4050206	GSE136447	ICM
chr20	17962343	ENSG00000089006.16	SNX5	intron_variant	GSM4050208	GSE136447	ICM
chr20	17962343	ENSG00000089006.16	SNX5	intron_variant	GSM4050209	GSE136447	ICM
chr20	17962343	ENSG00000089006.16	SNX5	intron_variant	GSM4050210	GSE136447	ICM
chr20	17962343	ENSG00000089006.16	SNX5	intron_variant	GSM4050239	GSE136447	ICM
chr20	17962343	ENSG00000089006.16	SNX5	intron_variant	GSM4050243	GSE136447	ICM
chr20	17962343	ENSG00000089006.16	SNX5	intron_variant	GSM4050369	GSE136447	ICM
chr1	160996644	ENSG00000158769.18	F11R	3_prime_UTR_variant	GSM1833329	GSE71318	ICM
chr1	160996644	ENSG00000158769.18	F11R	3_prime_UTR_variant	GSM1833330	GSE71318	ICM
chr1	160996644	ENSG00000158769.18	F11R	3_prime_UTR_variant	GSM1833331	GSE71318	ICM
chr1	160996644	ENSG00000158769.18	F11R	3_prime_UTR_variant	GSM1861618	GSE72379	ICM
chr1	160996644	ENSG00000158769.18	F11R	3_prime_UTR_variant	GSM1861619	GSE72379	ICM
chr1	160996644	ENSG00000158769.18	F11R	3_prime_UTR_variant	GSM2706244	GSE101571	ICM
chr1	160996644	ENSG00000158769.18	F11R	3_prime_UTR_variant	GSM2706245	GSE101571	ICM
chr1	160996644	ENSG00000158769.18	F11R	3_prime_UTR_variant	GSM4050122	GSE136447	ICM
chr1	160996644	ENSG00000158769.18	F11R	3_prime_UTR_variant	GSM4050124	GSE136447	ICM
chr1	160996644	ENSG00000158769.18	F11R	3_prime_UTR_variant	GSM4050125	GSE136447	ICM
chr1	160996644	ENSG00000158769.18	F11R	3_prime_UTR_variant	GSM4050126	GSE136447	ICM
chr1	160996644	ENSG00000158769.18	F11R	3_prime_UTR_variant	GSM4050127	GSE136447	ICM
chr1	160996644	ENSG00000158769.18	F11R	3_prime_UTR_variant	GSM4050128	GSE136447	ICM
chr1	160996644	ENSG00000158769.18	F11R	3_prime_UTR_variant	GSM4050129	GSE136447	ICM
chr1	160996644	ENSG00000158769.18	F11R	3_prime_UTR_variant	GSM4050130	GSE136447	ICM
chr1	160996644	ENSG00000158769.18	F11R	3_prime_UTR_variant	GSM4050133	GSE136447	ICM
chr1	160996644	ENSG00000158769.18	F11R	3_prime_UTR_variant	GSM4050134	GSE136447	ICM
chr1	160996644	ENSG00000158769.18	F11R	3_prime_UTR_variant	GSM4050137	GSE136447	ICM
chr1	160996644	ENSG00000158769.18	F11R	3_prime_UTR_variant	GSM4050138	GSE136447	ICM
chr1	160996644	ENSG00000158769.18	F11R	3_prime_UTR_variant	GSM4050139	GSE136447	ICM
chr1	160996644	ENSG00000158769.18	F11R	3_prime_UTR_variant	GSM4050140	GSE136447	ICM
chr1	160996644	ENSG00000158769.18	F11R	3_prime_UTR_variant	GSM4050141	GSE136447	ICM
chr1	160996644	ENSG00000158769.18	F11R	3_prime_UTR_variant	GSM4050142	GSE136447	ICM
chr1	160996644	ENSG00000158769.18	F11R	3_prime_UTR_variant	GSM4050143	GSE136447	ICM
chr1	160996644	ENSG00000158769.18	F11R	3_prime_UTR_variant	GSM4050144	GSE136447	ICM
chr1	160996644	ENSG00000158769.18	F11R	3_prime_UTR_variant	GSM4050146	GSE136447	ICM
chr1	160996644	ENSG00000158769.18	F11R	3_prime_UTR_variant	GSM4050147	GSE136447	ICM
chr1	160996644	ENSG00000158769.18	F11R	3_prime_UTR_variant	GSM4050149	GSE136447	ICM
chr1	160996644	ENSG00000158769.18	F11R	3_prime_UTR_variant	GSM4050150	GSE136447	ICM
chr1	160996644	ENSG00000158769.18	F11R	3_prime_UTR_variant	GSM4050151	GSE136447	ICM
chr1	160996644	ENSG00000158769.18	F11R	3_prime_UTR_variant	GSM4050155	GSE136447	ICM
chr1	160996644	ENSG00000158769.18	F11R	3_prime_UTR_variant	GSM4050158	GSE136447	ICM
chr1	160996644	ENSG00000158769.18	F11R	3_prime_UTR_variant	GSM4050164	GSE136447	ICM
chr1	160996644	ENSG00000158769.18	F11R	3_prime_UTR_variant	GSM4050165	GSE136447	ICM
chr1	160996644	ENSG00000158769.18	F11R	3_prime_UTR_variant	GSM4050169	GSE136447	ICM
chr1	160996644	ENSG00000158769.18	F11R	3_prime_UTR_variant	GSM4050170	GSE136447	ICM
chr1	160996644	ENSG00000158769.18	F11R	3_prime_UTR_variant	GSM4050184	GSE136447	ICM
chr1	160996644	ENSG00000158769.18	F11R	3_prime_UTR_variant	GSM4050185	GSE136447	ICM
chr1	160996644	ENSG00000158769.18	F11R	3_prime_UTR_variant	GSM4050187	GSE136447	ICM
chr1	160996644	ENSG00000158769.18	F11R	3_prime_UTR_variant	GSM4050188	GSE136447	ICM
chr1	160996644	ENSG00000158769.18	F11R	3_prime_UTR_variant	GSM4050191	GSE136447	ICM
chr1	160996644	ENSG00000158769.18	F11R	3_prime_UTR_variant	GSM4050192	GSE136447	ICM
chr1	160996644	ENSG00000158769.18	F11R	3_prime_UTR_variant	GSM4050194	GSE136447	ICM
chr1	160996644	ENSG00000158769.18	F11R	3_prime_UTR_variant	GSM4050195	GSE136447	ICM
chr1	160996644	ENSG00000158769.18	F11R	3_prime_UTR_variant	GSM4050196	GSE136447	ICM
chr1	160996644	ENSG00000158769.18	F11R	3_prime_UTR_variant	GSM4050200	GSE136447	ICM
chr1	160996644	ENSG00000158769.18	F11R	3_prime_UTR_variant	GSM4050201	GSE136447	ICM
chr1	160996644	ENSG00000158769.18	F11R	3_prime_UTR_variant	GSM4050202	GSE136447	ICM
chr1	160996644	ENSG00000158769.18	F11R	3_prime_UTR_variant	GSM4050206	GSE136447	ICM
chr1	160996644	ENSG00000158769.18	F11R	3_prime_UTR_variant	GSM4050208	GSE136447	ICM
chr1	160996644	ENSG00000158769.18	F11R	3_prime_UTR_variant	GSM4050209	GSE136447	ICM
chr1	160996644	ENSG00000158769.18	F11R	3_prime_UTR_variant	GSM4050210	GSE136447	ICM
chr1	160996644	ENSG00000158769.18	F11R	3_prime_UTR_variant	GSM4050239	GSE136447	ICM
chr1	160996644	ENSG00000158769.18	F11R	3_prime_UTR_variant	GSM4050243	GSE136447	ICM
chr1	160996644	ENSG00000158769.18	F11R	3_prime_UTR_variant	GSM4050369	GSE136447	ICM
chr1	160996644	ENSG00000158769.18	F11R	3_prime_UTR_variant	GSM4050372	GSE136447	ICM
chr1	28335065	ENSG00000130772.14	MED18	3_prime_UTR_variant	GSM3735378	GSE130289	MTB
chr1	28335065	ENSG00000130772.14	MED18	3_prime_UTR_variant	GSM3735379	GSE130289	MTB
chr1	28335065	ENSG00000130772.14	MED18	3_prime_UTR_variant	GSM3735380	GSE130289	MTB
chr1	28335065	ENSG00000130772.14	MED18	3_prime_UTR_variant	GSM3735381	GSE130289	MTB
chr1	28335065	ENSG00000130772.14	MED18	3_prime_UTR_variant	GSM3735382	GSE130289	MTB
chr1	28335065	ENSG00000130772.14	MED18	3_prime_UTR_variant	GSM3735383	GSE130289	MTB
chr1	28335065	ENSG00000130772.14	MED18	3_prime_UTR_variant	GSM3735384	GSE130289	MTB
chr1	28335065	ENSG00000130772.14	MED18	3_prime_UTR_variant	GSM3735385	GSE130289	MTB
chr1	28335065	ENSG00000130772.14	MED18	3_prime_UTR_variant	GSM3735386	GSE130289	MTB
chr1	28335065	ENSG00000130772.14	MED18	3_prime_UTR_variant	GSM3735387	GSE130289	MTB
chr1	28335065	ENSG00000130772.14	MED18	3_prime_UTR_variant	GSM3735388	GSE130289	MTB
chr1	28335065	ENSG00000130772.14	MED18	3_prime_UTR_variant	GSM3735389	GSE130289	MTB
chr1	28335065	ENSG00000130772.14	MED18	3_prime_UTR_variant	GSM3735410	GSE130289	MTB
chr1	28335065	ENSG00000130772.14	MED18	3_prime_UTR_variant	GSM3735411	GSE130289	MTB
chr1	28335065	ENSG00000130772.14	MED18	3_prime_UTR_variant	GSM3735412	GSE130289	MTB
chr1	28335065	ENSG00000130772.14	MED18	3_prime_UTR_variant	GSM3735413	GSE130289	MTB
chr1	160996562	ENSG00000158769.18	F11R	3_prime_UTR_variant	GSM3735378	GSE130289	MTB
chr1	160996562	ENSG00000158769.18	F11R	3_prime_UTR_variant	GSM3735379	GSE130289	MTB
chr1	160996562	ENSG00000158769.18	F11R	3_prime_UTR_variant	GSM3735380	GSE130289	MTB
chr1	160996562	ENSG00000158769.18	F11R	3_prime_UTR_variant	GSM3735381	GSE130289	MTB
chr1	160996562	ENSG00000158769.18	F11R	3_prime_UTR_variant	GSM3735382	GSE130289	MTB
chr1	160996562	ENSG00000158769.18	F11R	3_prime_UTR_variant	GSM3735383	GSE130289	MTB
chr1	160996562	ENSG00000158769.18	F11R	3_prime_UTR_variant	GSM3735384	GSE130289	MTB
chr1	160996562	ENSG00000158769.18	F11R	3_prime_UTR_variant	GSM3735385	GSE130289	MTB
chr1	160996562	ENSG00000158769.18	F11R	3_prime_UTR_variant	GSM3735386	GSE130289	MTB
chr1	160996562	ENSG00000158769.18	F11R	3_prime_UTR_variant	GSM3735387	GSE130289	MTB
chr1	160996562	ENSG00000158769.18	F11R	3_prime_UTR_variant	GSM3735388	GSE130289	MTB
chr1	160996562	ENSG00000158769.18	F11R	3_prime_UTR_variant	GSM3735389	GSE130289	MTB
chr1	160996562	ENSG00000158769.18	F11R	3_prime_UTR_variant	GSM3735410	GSE130289	MTB
chr1	160996562	ENSG00000158769.18	F11R	3_prime_UTR_variant	GSM3735411	GSE130289	MTB
chr1	160996562	ENSG00000158769.18	F11R	3_prime_UTR_variant	GSM3735412	GSE130289	MTB
chr1	160996562	ENSG00000158769.18	F11R	3_prime_UTR_variant	GSM3735413	GSE130289	MTB
chr1	160996644	ENSG00000158769.18	F11R	3_prime_UTR_variant	GSM3735378	GSE130289	MTB
chr1	160996644	ENSG00000158769.18	F11R	3_prime_UTR_variant	GSM3735379	GSE130289	MTB
chr1	160996644	ENSG00000158769.18	F11R	3_prime_UTR_variant	GSM3735380	GSE130289	MTB
chr1	160996644	ENSG00000158769.18	F11R	3_prime_UTR_variant	GSM3735381	GSE130289	MTB
chr1	160996644	ENSG00000158769.18	F11R	3_prime_UTR_variant	GSM3735382	GSE130289	MTB
chr1	160996644	ENSG00000158769.18	F11R	3_prime_UTR_variant	GSM3735383	GSE130289	MTB
chr1	160996644	ENSG00000158769.18	F11R	3_prime_UTR_variant	GSM3735384	GSE130289	MTB
chr1	160996644	ENSG00000158769.18	F11R	3_prime_UTR_variant	GSM3735385	GSE130289	MTB
chr1	160996644	ENSG00000158769.18	F11R	3_prime_UTR_variant	GSM3735386	GSE130289	MTB
chr1	160996644	ENSG00000158769.18	F11R	3_prime_UTR_variant	GSM3735387	GSE130289	MTB
chr1	160996644	ENSG00000158769.18	F11R	3_prime_UTR_variant	GSM3735389	GSE130289	MTB
chr1	160996644	ENSG00000158769.18	F11R	3_prime_UTR_variant	GSM3735410	GSE130289	MTB
chr1	160996644	ENSG00000158769.18	F11R	3_prime_UTR_variant	GSM3735411	GSE130289	MTB
chr1	160996644	ENSG00000158769.18	F11R	3_prime_UTR_variant	GSM3735412	GSE130289	MTB
chr1	160996644	ENSG00000158769.18	F11R	3_prime_UTR_variant	GSM3735413	GSE130289	MTB
chr1	160998043	ENSG00000158769.18	F11R	3_prime_UTR_variant	GSM3735378	GSE130289	MTB
chr1	160998043	ENSG00000158769.18	F11R	3_prime_UTR_variant	GSM3735379	GSE130289	MTB
chr1	160998043	ENSG00000158769.18	F11R	3_prime_UTR_variant	GSM3735380	GSE130289	MTB
chr1	160998043	ENSG00000158769.18	F11R	3_prime_UTR_variant	GSM3735381	GSE130289	MTB
chr1	160998043	ENSG00000158769.18	F11R	3_prime_UTR_variant	GSM3735382	GSE130289	MTB
chr1	160998043	ENSG00000158769.18	F11R	3_prime_UTR_variant	GSM3735383	GSE130289	MTB
chr1	160998043	ENSG00000158769.18	F11R	3_prime_UTR_variant	GSM3735384	GSE130289	MTB
chr1	160998043	ENSG00000158769.18	F11R	3_prime_UTR_variant	GSM3735385	GSE130289	MTB
chr1	160998043	ENSG00000158769.18	F11R	3_prime_UTR_variant	GSM3735386	GSE130289	MTB
chr1	160998043	ENSG00000158769.18	F11R	3_prime_UTR_variant	GSM3735387	GSE130289	MTB
chr1	160998043	ENSG00000158769.18	F11R	3_prime_UTR_variant	GSM3735388	GSE130289	MTB
chr1	160998043	ENSG00000158769.18	F11R	3_prime_UTR_variant	GSM3735389	GSE130289	MTB
chr1	160998043	ENSG00000158769.18	F11R	3_prime_UTR_variant	GSM3735410	GSE130289	MTB
chr1	160998043	ENSG00000158769.18	F11R	3_prime_UTR_variant	GSM3735411	GSE130289	MTB
chr1	160998043	ENSG00000158769.18	F11R	3_prime_UTR_variant	GSM3735412	GSE130289	MTB
chr1	160998043	ENSG00000158769.18	F11R	3_prime_UTR_variant	GSM3735413	GSE130289	MTB
chr1	160998067	ENSG00000158769.18	F11R	3_prime_UTR_variant	GSM3735378	GSE130289	MTB
chr1	160998067	ENSG00000158769.18	F11R	3_prime_UTR_variant	GSM3735379	GSE130289	MTB
chr1	160998067	ENSG00000158769.18	F11R	3_prime_UTR_variant	GSM3735380	GSE130289	MTB
chr1	160998067	ENSG00000158769.18	F11R	3_prime_UTR_variant	GSM3735381	GSE130289	MTB
chr1	160998067	ENSG00000158769.18	F11R	3_prime_UTR_variant	GSM3735382	GSE130289	MTB
chr1	160998067	ENSG00000158769.18	F11R	3_prime_UTR_variant	GSM3735383	GSE130289	MTB
chr1	160998067	ENSG00000158769.18	F11R	3_prime_UTR_variant	GSM3735384	GSE130289	MTB
chr1	160998067	ENSG00000158769.18	F11R	3_prime_UTR_variant	GSM3735385	GSE130289	MTB
chr1	160998067	ENSG00000158769.18	F11R	3_prime_UTR_variant	GSM3735386	GSE130289	MTB
chr1	160998067	ENSG00000158769.18	F11R	3_prime_UTR_variant	GSM3735387	GSE130289	MTB
chr1	160998067	ENSG00000158769.18	F11R	3_prime_UTR_variant	GSM3735388	GSE130289	MTB
chr1	160998067	ENSG00000158769.18	F11R	3_prime_UTR_variant	GSM3735389	GSE130289	MTB
chr1	160998067	ENSG00000158769.18	F11R	3_prime_UTR_variant	GSM3735410	GSE130289	MTB
chr1	160998067	ENSG00000158769.18	F11R	3_prime_UTR_variant	GSM3735411	GSE130289	MTB
chr1	160998067	ENSG00000158769.18	F11R	3_prime_UTR_variant	GSM3735412	GSE130289	MTB
chr1	160998067	ENSG00000158769.18	F11R	3_prime_UTR_variant	GSM3735413	GSE130289	MTB
chr1	160998100	ENSG00000158769.18	F11R	3_prime_UTR_variant	GSM3735378	GSE130289	MTB
chr1	160998100	ENSG00000158769.18	F11R	3_prime_UTR_variant	GSM3735379	GSE130289	MTB
chr1	160998100	ENSG00000158769.18	F11R	3_prime_UTR_variant	GSM3735380	GSE130289	MTB
chr1	160998100	ENSG00000158769.18	F11R	3_prime_UTR_variant	GSM3735381	GSE130289	MTB
chr1	160998100	ENSG00000158769.18	F11R	3_prime_UTR_variant	GSM3735382	GSE130289	MTB
chr1	160998100	ENSG00000158769.18	F11R	3_prime_UTR_variant	GSM3735383	GSE130289	MTB
chr1	160998100	ENSG00000158769.18	F11R	3_prime_UTR_variant	GSM3735384	GSE130289	MTB
chr1	160998100	ENSG00000158769.18	F11R	3_prime_UTR_variant	GSM3735385	GSE130289	MTB
chr1	160998100	ENSG00000158769.18	F11R	3_prime_UTR_variant	GSM3735386	GSE130289	MTB
chr1	160998100	ENSG00000158769.18	F11R	3_prime_UTR_variant	GSM3735387	GSE130289	MTB
chr1	160998100	ENSG00000158769.18	F11R	3_prime_UTR_variant	GSM3735388	GSE130289	MTB
chr1	160998100	ENSG00000158769.18	F11R	3_prime_UTR_variant	GSM3735389	GSE130289	MTB
chr1	160998100	ENSG00000158769.18	F11R	3_prime_UTR_variant	GSM3735410	GSE130289	MTB
chr1	160998100	ENSG00000158769.18	F11R	3_prime_UTR_variant	GSM3735411	GSE130289	MTB
chr1	160998100	ENSG00000158769.18	F11R	3_prime_UTR_variant	GSM3735412	GSE130289	MTB
chr1	160998100	ENSG00000158769.18	F11R	3_prime_UTR_variant	GSM3735413	GSE130289	MTB
chr10	72220248	ENSG00000166295.9	ANAPC16	5_prime_UTR_variant	GSM3735378	GSE130289	MTB
chr10	72220248	ENSG00000166295.9	ANAPC16	intron_variant	GSM3735378	GSE130289	MTB
chr10	72220248	ENSG00000166295.9	ANAPC16	5_prime_UTR_variant	GSM3735379	GSE130289	MTB
chr10	72220248	ENSG00000166295.9	ANAPC16	intron_variant	GSM3735379	GSE130289	MTB
chr10	72220248	ENSG00000166295.9	ANAPC16	5_prime_UTR_variant	GSM3735380	GSE130289	MTB
chr10	72220248	ENSG00000166295.9	ANAPC16	intron_variant	GSM3735380	GSE130289	MTB
chr10	72220248	ENSG00000166295.9	ANAPC16	5_prime_UTR_variant	GSM3735381	GSE130289	MTB
chr10	72220248	ENSG00000166295.9	ANAPC16	intron_variant	GSM3735381	GSE130289	MTB
chr10	72220248	ENSG00000166295.9	ANAPC16	5_prime_UTR_variant	GSM3735382	GSE130289	MTB
chr10	72220248	ENSG00000166295.9	ANAPC16	intron_variant	GSM3735382	GSE130289	MTB
chr10	72220248	ENSG00000166295.9	ANAPC16	5_prime_UTR_variant	GSM3735383	GSE130289	MTB
chr10	72220248	ENSG00000166295.9	ANAPC16	intron_variant	GSM3735383	GSE130289	MTB
chr10	72220248	ENSG00000166295.9	ANAPC16	5_prime_UTR_variant	GSM3735384	GSE130289	MTB
chr10	72220248	ENSG00000166295.9	ANAPC16	intron_variant	GSM3735384	GSE130289	MTB
chr10	72220248	ENSG00000166295.9	ANAPC16	5_prime_UTR_variant	GSM3735385	GSE130289	MTB
chr10	72220248	ENSG00000166295.9	ANAPC16	intron_variant	GSM3735385	GSE130289	MTB
chr10	72220248	ENSG00000166295.9	ANAPC16	5_prime_UTR_variant	GSM3735386	GSE130289	MTB
chr10	72220248	ENSG00000166295.9	ANAPC16	intron_variant	GSM3735386	GSE130289	MTB
chr10	72220248	ENSG00000166295.9	ANAPC16	5_prime_UTR_variant	GSM3735387	GSE130289	MTB
chr10	72220248	ENSG00000166295.9	ANAPC16	intron_variant	GSM3735387	GSE130289	MTB
chr10	72220248	ENSG00000166295.9	ANAPC16	5_prime_UTR_variant	GSM3735388	GSE130289	MTB
chr10	72220248	ENSG00000166295.9	ANAPC16	intron_variant	GSM3735388	GSE130289	MTB
chr10	72220248	ENSG00000166295.9	ANAPC16	5_prime_UTR_variant	GSM3735389	GSE130289	MTB
chr10	72220248	ENSG00000166295.9	ANAPC16	intron_variant	GSM3735389	GSE130289	MTB
chr10	72220248	ENSG00000166295.9	ANAPC16	5_prime_UTR_variant	GSM3735410	GSE130289	MTB
chr10	72220248	ENSG00000166295.9	ANAPC16	intron_variant	GSM3735410	GSE130289	MTB
chr10	72220248	ENSG00000166295.9	ANAPC16	5_prime_UTR_variant	GSM3735411	GSE130289	MTB
chr10	72220248	ENSG00000166295.9	ANAPC16	intron_variant	GSM3735411	GSE130289	MTB
chr10	72220248	ENSG00000166295.9	ANAPC16	5_prime_UTR_variant	GSM3735412	GSE130289	MTB
chr10	72220248	ENSG00000166295.9	ANAPC16	intron_variant	GSM3735412	GSE130289	MTB
chr10	72220248	ENSG00000166295.9	ANAPC16	5_prime_UTR_variant	GSM3735413	GSE130289	MTB
chr10	72220248	ENSG00000166295.9	ANAPC16	intron_variant	GSM3735413	GSE130289	MTB
chr1	160996644	ENSG00000158769.18	F11R	3_prime_UTR_variant	GSM3735306	GSE130289	STB
chr1	160996644	ENSG00000158769.18	F11R	3_prime_UTR_variant	GSM3735307	GSE130289	STB
chr1	160996644	ENSG00000158769.18	F11R	3_prime_UTR_variant	GSM3735308	GSE130289	STB
chr1	160996644	ENSG00000158769.18	F11R	3_prime_UTR_variant	GSM3735317	GSE130289	STB
chr1	160996644	ENSG00000158769.18	F11R	3_prime_UTR_variant	GSM3735318	GSE130289	STB
chr1	160996644	ENSG00000158769.18	F11R	3_prime_UTR_variant	GSM3735319	GSE130289	STB
chr1	160996644	ENSG00000158769.18	F11R	3_prime_UTR_variant	GSM3735320	GSE130289	STB
chr1	160996644	ENSG00000158769.18	F11R	3_prime_UTR_variant	GSM3735321	GSE130289	STB
chr1	160996644	ENSG00000158769.18	F11R	3_prime_UTR_variant	GSM3735322	GSE130289	STB
chr1	160996644	ENSG00000158769.18	F11R	3_prime_UTR_variant	GSM3735323	GSE130289	STB
chr1	160996644	ENSG00000158769.18	F11R	3_prime_UTR_variant	GSM3735324	GSE130289	STB
chr1	160996644	ENSG00000158769.18	F11R	3_prime_UTR_variant	GSM3735325	GSE130289	STB
chr1	160996644	ENSG00000158769.18	F11R	3_prime_UTR_variant	GSM3735326	GSE130289	STB
chr1	160996644	ENSG00000158769.18	F11R	3_prime_UTR_variant	GSM3735327	GSE130289	STB
chr1	160996644	ENSG00000158769.18	F11R	3_prime_UTR_variant	GSM3735344	GSE130289	STB
chr1	160996644	ENSG00000158769.18	F11R	3_prime_UTR_variant	GSM3735345	GSE130289	STB
chr1	160996644	ENSG00000158769.18	F11R	3_prime_UTR_variant	GSM3735346	GSE130289	STB
chr1	160996644	ENSG00000158769.18	F11R	3_prime_UTR_variant	GSM3735347	GSE130289	STB
chr1	160996644	ENSG00000158769.18	F11R	3_prime_UTR_variant	GSM3735348	GSE130289	STB
chr1	160996644	ENSG00000158769.18	F11R	3_prime_UTR_variant	GSM3735349	GSE130289	STB
chr1	160996644	ENSG00000158769.18	F11R	3_prime_UTR_variant	GSM3735390	GSE130289	STB
chr1	160996644	ENSG00000158769.18	F11R	3_prime_UTR_variant	GSM3735391	GSE130289	STB
chr1	160996644	ENSG00000158769.18	F11R	3_prime_UTR_variant	GSM3735392	GSE130289	STB
chr1	160996644	ENSG00000158769.18	F11R	3_prime_UTR_variant	GSM3735393	GSE130289	STB
chr1	160996644	ENSG00000158769.18	F11R	3_prime_UTR_variant	GSM3735394	GSE130289	STB
chr1	160996644	ENSG00000158769.18	F11R	3_prime_UTR_variant	GSM3735395	GSE130289	STB
chr1	160996644	ENSG00000158769.18	F11R	3_prime_UTR_variant	GSM3735404	GSE130289	STB
chr1	160996644	ENSG00000158769.18	F11R	3_prime_UTR_variant	GSM3735405	GSE130289	STB
chr1	160996644	ENSG00000158769.18	F11R	3_prime_UTR_variant	GSM3735430	GSE130289	STB
chr1	160996644	ENSG00000158769.18	F11R	3_prime_UTR_variant	GSM3735431	GSE130289	STB
chr1	160996644	ENSG00000158769.18	F11R	3_prime_UTR_variant	GSM3735432	GSE130289	STB
chr1	160996644	ENSG00000158769.18	F11R	3_prime_UTR_variant	GSM3735433	GSE130289	STB
chr1	160996644	ENSG00000158769.18	F11R	3_prime_UTR_variant	GSM4050261	GSE136447	STB
chr1	160996644	ENSG00000158769.18	F11R	3_prime_UTR_variant	GSM4050264	GSE136447	STB
chr1	160996644	ENSG00000158769.18	F11R	3_prime_UTR_variant	GSM4050273	GSE136447	STB
chr1	160996644	ENSG00000158769.18	F11R	3_prime_UTR_variant	GSM4050275	GSE136447	STB
chr1	160996644	ENSG00000158769.18	F11R	3_prime_UTR_variant	GSM4050279	GSE136447	STB
chr1	160996644	ENSG00000158769.18	F11R	3_prime_UTR_variant	GSM4050285	GSE136447	STB
chr1	160996644	ENSG00000158769.18	F11R	3_prime_UTR_variant	GSM4050287	GSE136447	STB
chr1	160996644	ENSG00000158769.18	F11R	3_prime_UTR_variant	GSM4050288	GSE136447	STB
chr1	160996644	ENSG00000158769.18	F11R	3_prime_UTR_variant	GSM4050290	GSE136447	STB
chr1	160996644	ENSG00000158769.18	F11R	3_prime_UTR_variant	GSM4050291	GSE136447	STB
chr1	160996644	ENSG00000158769.18	F11R	3_prime_UTR_variant	GSM4050292	GSE136447	STB
chr1	160996644	ENSG00000158769.18	F11R	3_prime_UTR_variant	GSM4050294	GSE136447	STB
chr1	160996644	ENSG00000158769.18	F11R	3_prime_UTR_variant	GSM4050296	GSE136447	STB
chr1	160996644	ENSG00000158769.18	F11R	3_prime_UTR_variant	GSM4050309	GSE136447	STB
chr1	160996644	ENSG00000158769.18	F11R	3_prime_UTR_variant	GSM4050311	GSE136447	STB
chr1	160996644	ENSG00000158769.18	F11R	3_prime_UTR_variant	GSM4050313	GSE136447	STB
chr1	160996644	ENSG00000158769.18	F11R	3_prime_UTR_variant	GSM4050314	GSE136447	STB
chr1	160996644	ENSG00000158769.18	F11R	3_prime_UTR_variant	GSM4050323	GSE136447	STB
chr1	160996644	ENSG00000158769.18	F11R	3_prime_UTR_variant	GSM4050324	GSE136447	STB
chr1	160996644	ENSG00000158769.18	F11R	3_prime_UTR_variant	GSM4050334	GSE136447	STB
chr1	160996644	ENSG00000158769.18	F11R	3_prime_UTR_variant	GSM4050335	GSE136447	STB
chr1	160996644	ENSG00000158769.18	F11R	3_prime_UTR_variant	GSM4050336	GSE136447	STB
chr1	160996644	ENSG00000158769.18	F11R	3_prime_UTR_variant	GSM4050339	GSE136447	STB
chr1	160996644	ENSG00000158769.18	F11R	3_prime_UTR_variant	GSM4050341	GSE136447	STB
chr1	160996644	ENSG00000158769.18	F11R	3_prime_UTR_variant	GSM4050357	GSE136447	STB
chr1	160996644	ENSG00000158769.18	F11R	3_prime_UTR_variant	GSM4050360	GSE136447	STB
chr1	160996644	ENSG00000158769.18	F11R	3_prime_UTR_variant	GSM4050376	GSE136447	STB
chr1	160996644	ENSG00000158769.18	F11R	3_prime_UTR_variant	GSM4050377	GSE136447	STB
chr1	160996644	ENSG00000158769.18	F11R	3_prime_UTR_variant	GSM4050379	GSE136447	STB
chr1	160996644	ENSG00000158769.18	F11R	3_prime_UTR_variant	GSM4050380	GSE136447	STB
chr1	160996644	ENSG00000158769.18	F11R	3_prime_UTR_variant	GSM4050381	GSE136447	STB
chr1	160996644	ENSG00000158769.18	F11R	3_prime_UTR_variant	GSM4050382	GSE136447	STB
chr1	160996644	ENSG00000158769.18	F11R	3_prime_UTR_variant	GSM4050383	GSE136447	STB
chr1	160996644	ENSG00000158769.18	F11R	3_prime_UTR_variant	GSM4050384	GSE136447	STB
chr1	160996644	ENSG00000158769.18	F11R	3_prime_UTR_variant	GSM4050385	GSE136447	STB
chr1	160996644	ENSG00000158769.18	F11R	3_prime_UTR_variant	GSM4050389	GSE136447	STB
chr1	160996644	ENSG00000158769.18	F11R	3_prime_UTR_variant	GSM4050393	GSE136447	STB
chr1	160996644	ENSG00000158769.18	F11R	3_prime_UTR_variant	GSM4050399	GSE136447	STB
chr1	160996644	ENSG00000158769.18	F11R	3_prime_UTR_variant	GSM4050403	GSE136447	STB
chr1	160996644	ENSG00000158769.18	F11R	3_prime_UTR_variant	GSM4050405	GSE136447	STB
chr1	160996644	ENSG00000158769.18	F11R	3_prime_UTR_variant	GSM4050406	GSE136447	STB
chr1	160996644	ENSG00000158769.18	F11R	3_prime_UTR_variant	GSM4050407	GSE136447	STB
chr1	160996644	ENSG00000158769.18	F11R	3_prime_UTR_variant	GSM4050412	GSE136447	STB
chr1	160996644	ENSG00000158769.18	F11R	3_prime_UTR_variant	GSM4050417	GSE136447	STB
chr1	160996644	ENSG00000158769.18	F11R	3_prime_UTR_variant	GSM4050420	GSE136447	STB
chr1	160996644	ENSG00000158769.18	F11R	3_prime_UTR_variant	GSM4050422	GSE136447	STB
chr1	160996644	ENSG00000158769.18	F11R	3_prime_UTR_variant	GSM4050424	GSE136447	STB
chr1	160996644	ENSG00000158769.18	F11R	3_prime_UTR_variant	GSM4050425	GSE136447	STB
chr1	160996644	ENSG00000158769.18	F11R	3_prime_UTR_variant	GSM4050432	GSE136447	STB
chr1	160996644	ENSG00000158769.18	F11R	3_prime_UTR_variant	GSM4050433	GSE136447	STB
chr1	160996644	ENSG00000158769.18	F11R	3_prime_UTR_variant	GSM4050434	GSE136447	STB
chr1	160996644	ENSG00000158769.18	F11R	3_prime_UTR_variant	GSM4050438	GSE136447	STB
chr1	160996644	ENSG00000158769.18	F11R	3_prime_UTR_variant	GSM4050440	GSE136447	STB
chr1	160996644	ENSG00000158769.18	F11R	3_prime_UTR_variant	GSM4050441	GSE136447	STB
chr1	160996644	ENSG00000158769.18	F11R	3_prime_UTR_variant	GSM4050442	GSE136447	STB
chr1	160996644	ENSG00000158769.18	F11R	3_prime_UTR_variant	GSM4050444	GSE136447	STB
chr1	160996644	ENSG00000158769.18	F11R	3_prime_UTR_variant	GSM4050453	GSE136447	STB
chr1	160996644	ENSG00000158769.18	F11R	3_prime_UTR_variant	GSM4050454	GSE136447	STB
chr1	160996644	ENSG00000158769.18	F11R	3_prime_UTR_variant	GSM4050455	GSE136447	STB
chr1	160996644	ENSG00000158769.18	F11R	3_prime_UTR_variant	GSM4050456	GSE136447	STB
chr1	160996644	ENSG00000158769.18	F11R	3_prime_UTR_variant	GSM4050458	GSE136447	STB
chr1	160996644	ENSG00000158769.18	F11R	3_prime_UTR_variant	GSM4050459	GSE136447	STB
chr1	160996644	ENSG00000158769.18	F11R	3_prime_UTR_variant	GSM4050461	GSE136447	STB
chr1	160996644	ENSG00000158769.18	F11R	3_prime_UTR_variant	GSM4050462	GSE136447	STB
chr1	160996644	ENSG00000158769.18	F11R	3_prime_UTR_variant	GSM4050464	GSE136447	STB
chr1	160996644	ENSG00000158769.18	F11R	3_prime_UTR_variant	GSM4050465	GSE136447	STB
chr1	160996644	ENSG00000158769.18	F11R	3_prime_UTR_variant	GSM4050466	GSE136447	STB
chr1	160996644	ENSG00000158769.18	F11R	3_prime_UTR_variant	GSM4050467	GSE136447	STB
chr1	160996644	ENSG00000158769.18	F11R	3_prime_UTR_variant	GSM4050468	GSE136447	STB
chr1	160996644	ENSG00000158769.18	F11R	3_prime_UTR_variant	GSM4050473	GSE136447	STB
chr1	160996644	ENSG00000158769.18	F11R	3_prime_UTR_variant	GSM4050479	GSE136447	STB
chr1	160996644	ENSG00000158769.18	F11R	3_prime_UTR_variant	GSM4050482	GSE136447	STB
chr1	160996644	ENSG00000158769.18	F11R	3_prime_UTR_variant	GSM4050491	GSE136447	STB
chr1	160996644	ENSG00000158769.18	F11R	3_prime_UTR_variant	GSM4050498	GSE136447	STB
chr1	160996644	ENSG00000158769.18	F11R	3_prime_UTR_variant	GSM4050501	GSE136447	STB
chr1	160996644	ENSG00000158769.18	F11R	3_prime_UTR_variant	GSM4050502	GSE136447	STB
chr1	160996644	ENSG00000158769.18	F11R	3_prime_UTR_variant	GSM4050503	GSE136447	STB
chr1	160996644	ENSG00000158769.18	F11R	3_prime_UTR_variant	GSM4050504	GSE136447	STB
chr1	160996644	ENSG00000158769.18	F11R	3_prime_UTR_variant	GSM4050505	GSE136447	STB
chr1	160996644	ENSG00000158769.18	F11R	3_prime_UTR_variant	GSM4050509	GSE136447	STB
chr1	160996644	ENSG00000158769.18	F11R	3_prime_UTR_variant	GSM4050518	GSE136447	STB
chr1	160996644	ENSG00000158769.18	F11R	3_prime_UTR_variant	GSM4050521	GSE136447	STB
chr1	160996644	ENSG00000158769.18	F11R	3_prime_UTR_variant	GSM4050536	GSE136447	STB
chr1	160996644	ENSG00000158769.18	F11R	3_prime_UTR_variant	GSM4050539	GSE136447	STB
chr1	160996644	ENSG00000158769.18	F11R	3_prime_UTR_variant	GSM4050542	GSE136447	STB
chr1	160996644	ENSG00000158769.18	F11R	3_prime_UTR_variant	GSM4050544	GSE136447	STB
chr1	160996644	ENSG00000158769.18	F11R	3_prime_UTR_variant	GSM4050553	GSE136447	STB
chr1	160996644	ENSG00000158769.18	F11R	3_prime_UTR_variant	GSM4050564	GSE136447	STB
chr1	160996644	ENSG00000158769.18	F11R	3_prime_UTR_variant	GSM4050569	GSE136447	STB
chr1	160996644	ENSG00000158769.18	F11R	3_prime_UTR_variant	GSM4050570	GSE136447	STB
chr1	160996644	ENSG00000158769.18	F11R	3_prime_UTR_variant	GSM4050571	GSE136447	STB
chr1	160996644	ENSG00000158769.18	F11R	3_prime_UTR_variant	GSM4050572	GSE136447	STB
chr1	160996644	ENSG00000158769.18	F11R	3_prime_UTR_variant	GSM4050573	GSE136447	STB
chr1	160996644	ENSG00000158769.18	F11R	3_prime_UTR_variant	GSM4050610	GSE136447	STB
chr1	160996644	ENSG00000158769.18	F11R	3_prime_UTR_variant	GSM4050611	GSE136447	STB
chr1	160996644	ENSG00000158769.18	F11R	3_prime_UTR_variant	GSM4050623	GSE136447	STB
chr1	160996644	ENSG00000158769.18	F11R	3_prime_UTR_variant	GSM4050632	GSE136447	STB
chr1	160996644	ENSG00000158769.18	F11R	3_prime_UTR_variant	GSM4050640	GSE136447	STB
chr1	160996644	ENSG00000158769.18	F11R	3_prime_UTR_variant	GSM4050643	GSE136447	STB
chr1	160996644	ENSG00000158769.18	F11R	3_prime_UTR_variant	GSM4050649	GSE136447	STB
chr1	160996644	ENSG00000158769.18	F11R	3_prime_UTR_variant	GSM4050655	GSE136447	STB
[truncated: 356 more rows]
