# Supplementary material for: Recurrent RNA edits in human preimplantation potentially enhance maternal mRNA clearance
Source: Commun Biol. 2022 Dec 21;5:1400. doi: 10.1038/s42003-022-04338-0 (PMC9772385; doi:10.1038/s42003-022-04338-0)
Supplement: Supplementary file 15 — Supplementary Data 11 [file 42003_2022_4338_MOESM15_ESM.csv]

gse	gsm	stage	is.normal	disease	treatment	maternal.age	developmental.day	cell.line	srr.count	srr.mean.avgspotlen	srr.total.bytes	srr.total.bases	srr.total.avgreadcount
GSE101571	GSM2706233	oocyte.GV	TRUE			25~30			1	250	2422036341	5715002750	22860011
GSE101571	GSM2706234	oocyte.GV	TRUE			25~30			1	250	2543548238	5763541750	23054167
GSE101571	GSM2706235	oocyte.MII	TRUE			25~30			1	250	2398616560	5690100500	22760402
GSE101571	GSM2706236	oocyte.MII	TRUE			25~30			1	250	2863101299	6646400750	26585603
GSE101571	GSM2706237	2-cell	TRUE			25~30			2	200	6195605358	8855183600	44275918
GSE101571	GSM2706238	2-cell	TRUE			25~30			2	200	5176577851	7361412800	36807064
GSE101571	GSM2706239	2-cell_3PN	TRUE			25~30			1	250	3549640728	6648811750	26595247
GSE101571	GSM2706240	4-cell_3PN	TRUE			25~30			1	250	2486820068	4599867500	18399470
GSE101571	GSM2706241	4-cell_3PN	TRUE			25~30			2	200	5534714830	7834024000	39170120
GSE101571	GSM2706242	8-cell	TRUE			25~30			1	250	1291102031	2395511000	9582044
GSE101571	GSM2706243	8-cell	TRUE			25~30			1	250	2009361254	3735242500	14940970
GSE101571	GSM2706244	ICM	TRUE			25~30			2	200	4391316753	5908838400	29544192
GSE101571	GSM2706245	ICM	TRUE			25~30			2	200	3748495836	5389221200	26946106
GSE101571	GSM2706260	2-cell	TRUE		control	25~30			2	200	2343974907	4903263000	24516315
GSE101571	GSM2706261	2-cell	TRUE		control	25~30			2	200	2753645091	5806618600	29033093
GSE101571	GSM2706262	2-cell	FALSE		amanitin	25~30			2	200	2352383744	4891402800	24457014
GSE101571	GSM2706263	2-cell	FALSE		amanitin	25~30			4	200	911776252	1866886800	9334434
GSE101571	GSM2706264	8-cell	TRUE		control	25~30			2	200	3322946348	6957907000	34789535
GSE101571	GSM2706265	8-cell	TRUE		control	25~30			2	200	2760578962	5734665000	28673325
GSE101571	GSM2706266	8-cell	FALSE		amanitin	25~30			2	200	2962367352	6207218200	31036091
GSE101571	GSM2706267	8-cell	FALSE		amanitin	25~30			2	200	2674301803	5615500800	28077504
GSE101571	GSM3081010	hESC	TRUE			25~30		H1 or H7	1	300	2323893839	5846847300	19489491
GSE101571	GSM3081011	hESC	TRUE			25~30		H1 or H7	1	300	2000240298	4957288800	16524296
GSE71318	GSM1833279	oocyte.MII	TRUE						1	250	1218936099	2426018250	9704073
GSE71318	GSM1833280	oocyte.MII	TRUE						1	250	1449067269	2915951750	11663807
GSE71318	GSM1833281	oocyte.MII	TRUE						1	250	2236118742	4260852000	17043408
GSE71318	GSM1833282	oocyte.MII	TRUE						1	250	2647103000	5076191000	20304764
GSE71318	GSM1833283	zygote	TRUE						1	250	1514338463	2940412750	11761651
GSE71318	GSM1833284	zygote	TRUE						1	250	1690770708	3243642250	12974569
GSE71318	GSM1833285	zygote	TRUE						1	250	2576044576	4952469750	19809879
GSE71318	GSM1833286	zygote	TRUE						1	250	2609183813	5038864000	20155456
GSE71318	GSM1833287	zygote	TRUE						1	250	2848397869	5576614250	22306457
GSE71318	GSM1833288	2-cell	TRUE						1	250	1299692426	2562050500	10248202
GSE71318	GSM1833289	2-cell	TRUE						1	250	794459003	1582320250	6329281
GSE71318	GSM1833290	2-cell	TRUE						1	250	3165348149	5870198000	23480792
GSE71318	GSM1833291	2-cell	TRUE						1	250	3068075259	5902606000	23610424
GSE71318	GSM1833292	4-cell	TRUE						1	250	1332107540	2563384000	10253536
GSE71318	GSM1833294	4-cell	TRUE						1	250	819948839	1615798500	6463194
GSE71318	GSM1833295	4-cell	TRUE						1	250	2669705822	5349366250	21397465
GSE71318	GSM1833296	4-cell	TRUE						1	250	3549349797	7092913500	28371654
GSE71318	GSM1833297	8-cell	TRUE						1	250	2295470629	4527700250	18110801
GSE71318	GSM1833298	8-cell	TRUE						1	250	4656408517	9216466750	36865867
GSE71318	GSM1833300	8-cell	TRUE						1	250	4570486451	8995243500	35980974
GSE71318	GSM1833302	8-cell	TRUE						1	250	3235710177	6297588000	25190352
GSE71318	GSM1833304	8-cell	TRUE						1	250	3506519586	6883635250	27534541
GSE71318	GSM1833307	morula	TRUE						1	250	1455198149	2811394500	11245578
GSE71318	GSM1833309	morula	TRUE						1	250	1404475158	2705788250	10823153
GSE71318	GSM1833312	morula	TRUE						1	250	2461304834	4759223250	19036893
GSE71318	GSM1833314	morula	TRUE						1	250	3610910369	7082077000	28328308
GSE71318	GSM1833316	blastocyst.early	TRUE						1	250	1338043661	2666947500	10667790
GSE71318	GSM1833318	blastocyst.early	TRUE						1	250	1173100042	2229728750	8918915
GSE71318	GSM1833321	blastocyst.early	TRUE						1	250	2853173856	5723159250	22892637
GSE71318	GSM1833323	blastocyst.middle	TRUE						1	250	1623749878	3259790500	13039162
GSE71318	GSM1833324	blastocyst.middle	TRUE						1	250	1212020003	2362892000	9451568
GSE71318	GSM1833325	blastocyst.middle	TRUE						1	250	2959725341	5858039500	23432158
GSE71318	GSM1833326	blastocyst.late	TRUE						1	250	1458359674	2900454750	11601819
GSE71318	GSM1833327	blastocyst.late	TRUE						1	250	1250386935	2445846000	9783384
GSE71318	GSM1833328	blastocyst.late	TRUE						1	250	2648023962	5341773250	21367093
GSE71318	GSM1833329	ICM	TRUE						1	250	2392880657	4854406250	19417625
GSE71318	GSM1833330	ICM	TRUE						1	250	2608650080	5069017250	20276069
GSE71318	GSM1833331	ICM	TRUE						1	250	2844851084	5413793500	21655174
GSE71318	GSM1833332	TE	TRUE						1	250	2615222931	5056360500	20225442
GSE71318	GSM1833333	TE	TRUE						1	250	2391291121	4524292750	18097171
GSE71318	GSM1833334	TE	TRUE						1	250	2316187923	4358000000	17432000
GSE71318	GSM1985628	hESC	TRUE		ten hESCs with 51 passages			customized.ten_hESCs	1	202	1828901308	2697867156	13355778
GSE71318	GSM1985629	hESC	TRUE		ten hESCs with 51 passages			customized.ten_hESCs	1	202	1720986990	2523215330	12491165
GSE71318	GSM1985630	hESC	TRUE		ten hESCs with 51 passages			customized.ten_hESCs	1	202	1445593731	2121489042	10502421
GSE71318	GSM1985631	hESC	TRUE		ten hESCs with 51 passages			customized.ten_hESCs	1	202	2177795664	3223787286	15959343
GSE71318	GSM2151860	hESC	TRUE		1ug hESCs RNA with 51 passages			customized.1ug_hESCSs_RNA	1	202	768019746	1272569902	6299851
GSE71318	GSM2151861	hESC	TRUE		1ug hESCs RNA with 51 passages			customized.1ug_hESCSs_RNA	1	202	849661356	1406214718	6961459
GSE71318	GSM2151862	hESC	TRUE		1ug hESCs RNA with 51 passages			customized.1ug_hESCSs_RNA	1	202	968377985	1607914546	7959973
GSE133854	GSM3928482	2-cell	FALSE	androgenetic		24~35 with mean 28			1	300	8705952051	21960830700	73202769
GSE133854	GSM3928483	2-cell	FALSE	androgenetic		24~35 with mean 28			1	300	2381347361	6168328800	20561096
GSE133854	GSM3928484	2-cell	FALSE	androgenetic		24~35 with mean 28			1	300	2416152332	6188924700	20629749
GSE133854	GSM3928485	2-cell	FALSE	androgenetic		24~35 with mean 28			1	300	2357356307	6085938600	20286462
GSE133854	GSM3928486	2-cell	FALSE	androgenetic		24~35 with mean 28			1	300	2364175593	6160430700	20534769
GSE133854	GSM3928487	4-cell	FALSE	androgenetic		24~35 with mean 28			1	180	5600120105	7496681220	41648229
GSE133854	GSM3928488	4-cell	FALSE	androgenetic		24~35 with mean 28			1	180	3447526968	4267006380	23705591
GSE133854	GSM3928489	4-cell	FALSE	androgenetic		24~35 with mean 28			1	180	6440409593	8451455760	46952532
GSE133854	GSM3928490	4-cell	FALSE	androgenetic		24~35 with mean 28			1	180	6635319697	8589132720	47717404
GSE133854	GSM3928491	4-cell	FALSE	androgenetic		24~35 with mean 28			1	300	2181352713	5593650300	18645501
GSE133854	GSM3928492	4-cell	FALSE	androgenetic		24~35 with mean 28			1	300	2226715190	5654265600	18847552
GSE133854	GSM3928493	4-cell	FALSE	androgenetic		24~35 with mean 28			1	300	1993135992	5028603300	16762011
GSE133854	GSM3928494	4-cell	FALSE	androgenetic		24~35 with mean 28			1	300	2329020453	6019691700	20065639
GSE133854	GSM3928495	4-cell	FALSE	androgenetic		24~35 with mean 28			1	300	2401673537	6172502100	20575007
GSE133854	GSM3928496	4-cell	FALSE	androgenetic		24~35 with mean 28			1	300	2392760682	6099026400	20330088
GSE133854	GSM3928497	8-cell	FALSE	androgenetic		24~35 with mean 28			1	180	5079347153	6557695740	36431643
GSE133854	GSM3928498	8-cell	FALSE	androgenetic		24~35 with mean 28			1	180	4732892939	6131480760	34063782
GSE133854	GSM3928499	8-cell	FALSE	androgenetic		24~35 with mean 28			1	180	5122609921	6633559800	36853110
GSE133854	GSM3928500	8-cell	FALSE	androgenetic		24~35 with mean 28			1	180	6463877396	8415571860	46753177
GSE133854	GSM3928502	8-cell	FALSE	androgenetic		24~35 with mean 28			1	180	5411900883	7030048140	39055823
GSE133854	GSM3928503	8-cell	FALSE	androgenetic		24~35 with mean 28			1	180	5717563823	7370161380	40945341
GSE133854	GSM3928504	8-cell	FALSE	androgenetic		24~35 with mean 28			1	180	6168743621	7968833820	44271299
GSE133854	GSM3928505	8-cell	FALSE	androgenetic		24~35 with mean 28			1	300	2387130180	6200484600	20668282
GSE133854	GSM3928506	8-cell	FALSE	androgenetic		24~35 with mean 28			1	300	2367768369	6170925900	20569753
GSE133854	GSM3928507	8-cell	FALSE	androgenetic		24~35 with mean 28			1	300	2334389144	6139700400	20465668
GSE133854	GSM3928508	8-cell	FALSE	androgenetic		24~35 with mean 28			1	300	2378292179	6168748500	20562495
GSE133854	GSM3928509	8-cell	FALSE	androgenetic		24~35 with mean 28			1	300	2327108549	6050469900	20168233
GSE133854	GSM3928510	8-cell	FALSE	androgenetic		24~35 with mean 28			1	300	2379366315	6204280200	20680934
GSE133854	GSM3928511	8-cell	FALSE	androgenetic		24~35 with mean 28			1	300	2401090281	6206412600	20688042
GSE133854	GSM3928512	8-cell	FALSE	androgenetic		24~35 with mean 28			1	300	2435308268	6037433700	20124779
GSE133854	GSM3928513	8-cell	FALSE	androgenetic		24~35 with mean 28			1	300	2298732601	6114395100	20381317
GSE133854	GSM3928514	8-cell	FALSE	androgenetic		24~35 with mean 28			1	300	2331825236	6096051900	20320173
GSE133854	GSM3928515	8-cell	FALSE	androgenetic		24~35 with mean 28			1	300	2494126521	6126392400	20421308
GSE133854	GSM3928516	8-cell	FALSE	androgenetic		24~35 with mean 28			1	300	2409816586	6156244200	20520814
GSE133854	GSM3928517	8-cell	FALSE	androgenetic		24~35 with mean 28			1	300	2310251470	5416687500	18055625
GSE133854	GSM3928518	8-cell	FALSE	androgenetic		24~35 with mean 28			1	300	2457858512	6092209800	20307366
GSE133854	GSM3928519	8-cell	FALSE	androgenetic		24~35 with mean 28			1	300	2441377856	6076898400	20256328
GSE133854	GSM3928520	morula	FALSE	androgenetic		24~35 with mean 28			1	300	2498438944	6208479900	20694933
GSE133854	GSM3928521	morula	FALSE	androgenetic		24~35 with mean 28			1	300	2392161777	6153266400	20510888
GSE133854	GSM3928522	morula	FALSE	androgenetic		24~35 with mean 28			1	300	2441248966	6167608200	20558694
GSE133854	GSM3928523	morula	FALSE	androgenetic		24~35 with mean 28			1	300	2433188548	6157255500	20524185
GSE133854	GSM3928524	morula	FALSE	androgenetic		24~35 with mean 28			1	300	2471186050	6192468600	20641562
GSE133854	GSM3928525	morula	FALSE	androgenetic		24~35 with mean 28			1	300	2480922031	6190144800	20633816
GSE133854	GSM3928526	morula	FALSE	androgenetic		24~35 with mean 28			1	300	2417398879	6024482100	20081607
GSE133854	GSM3928527	morula	FALSE	androgenetic		24~35 with mean 28			1	300	2447194832	6131820900	20439403
GSE133854	GSM3928528	morula	FALSE	androgenetic		24~35 with mean 28			1	300	2435169072	5791635000	19305450
GSE133854	GSM3928529	morula	FALSE	androgenetic		24~35 with mean 28			1	300	2422254255	6173316300	20577721
GSE133854	GSM3928530	morula	FALSE	androgenetic		24~35 with mean 28			1	300	2456543598	6087334200	20291114
GSE133854	GSM3928531	morula	FALSE	androgenetic		24~35 with mean 28			1	300	2397446618	6124262400	20414208
GSE133854	GSM3928532	morula	FALSE	androgenetic		24~35 with mean 28			1	300	2357742815	6130877700	20436259
GSE133854	GSM3928533	morula	FALSE	androgenetic		24~35 with mean 28			1	300	2417317790	6196495800	20654986
GSE133854	GSM3928534	morula	FALSE	androgenetic		24~35 with mean 28			1	300	2363721952	6027847800	20092826
GSE133854	GSM3928535	morula	FALSE	androgenetic		24~35 with mean 28			1	300	2362815216	6086703000	20289010
GSE133854	GSM3928536	morula	FALSE	androgenetic		24~35 with mean 28			1	300	2438630011	6204700800	20682336
GSE133854	GSM3928537	morula	FALSE	androgenetic		24~35 with mean 28			1	300	2190334756	5536139700	18453799
GSE133854	GSM3928538	morula	FALSE	androgenetic		24~35 with mean 28			1	300	2461174051	6190808400	20636028
GSE133854	GSM3928539	morula	FALSE	androgenetic		24~35 with mean 28			1	300	2365203299	6071204100	20237347
GSE133854	GSM3928540	morula	FALSE	androgenetic		24~35 with mean 28			1	300	2404361526	6158025000	20526750
GSE133854	GSM3928541	morula	FALSE	androgenetic		24~35 with mean 28			1	300	2323289878	6051968700	20173229
GSE133854	GSM3928542	morula	FALSE	androgenetic		24~35 with mean 28			1	300	2342664896	6153382800	20511276
GSE133854	GSM3928543	morula	FALSE	androgenetic		24~35 with mean 28			1	300	2406595752	6163080600	20543602
GSE133854	GSM3928544	morula	FALSE	androgenetic		24~35 with mean 28			1	300	2344142306	6027435900	20091453
GSE133854	GSM3928545	morula	FALSE	androgenetic		24~35 with mean 28			1	300	2386649275	6148588800	20495296
GSE133854	GSM3928546	morula	FALSE	androgenetic		24~35 with mean 28			1	300	2130917418	5383797900	17945993
GSE133854	GSM3928547	morula	FALSE	androgenetic		24~35 with mean 28			1	300	2342708378	6063852300	20212841
GSE133854	GSM3928548	morula	FALSE	androgenetic		24~35 with mean 28			1	300	2343568520	6077776800	20259256
GSE133854	GSM3928549	morula	FALSE	androgenetic		24~35 with mean 28			1	300	2388485442	6127263000	20424210
GSE133854	GSM3928550	morula	FALSE	androgenetic		24~35 with mean 28			1	300	2370897753	6149952900	20499843
GSE133854	GSM3928551	morula	FALSE	androgenetic		24~35 with mean 28			1	300	2392280046	6139087800	20463626
GSE133854	GSM3928552	morula	FALSE	androgenetic		24~35 with mean 28			1	300	2428919878	6172228500	20574095
GSE133854	GSM3928553	morula	FALSE	androgenetic		24~35 with mean 28			1	300	2377214005	6069306000	20231020
GSE133854	GSM3928554	morula	FALSE	androgenetic		24~35 with mean 28			1	300	2316164545	5692192800	18973976
GSE133854	GSM3928555	morula	FALSE	androgenetic		24~35 with mean 28			1	300	2434491258	6195549300	20651831
GSE133854	GSM3928556	morula	FALSE	androgenetic		24~35 with mean 28			1	300	2376473306	6116830800	20389436
GSE133854	GSM3928557	morula	FALSE	androgenetic		24~35 with mean 28			1	300	2358995657	6125445900	20418153
GSE133854	GSM3928558	morula	FALSE	androgenetic		24~35 with mean 28			1	300	1812505403	4646867100	15489557
GSE133854	GSM3928559	morula	FALSE	androgenetic		24~35 with mean 28			1	300	2334389626	6025645800	20085486
GSE133854	GSM3928560	morula	FALSE	androgenetic		24~35 with mean 28			1	300	2353451411	6126510000	20421700
GSE133854	GSM3928561	morula	FALSE	androgenetic		24~35 with mean 28			1	300	2410756829	6145203300	20484011
GSE133854	GSM3928562	morula	FALSE	androgenetic		24~35 with mean 28			1	300	2368684885	6063287700	20210959
GSE133854	GSM3928563	morula	FALSE	androgenetic		24~35 with mean 28			1	300	2582482984	6197870700	20659569
GSE133854	GSM3928564	morula	FALSE	androgenetic		24~35 with mean 28			1	300	2390325293	6102348300	20341161
GSE133854	GSM3928565	morula	FALSE	androgenetic		24~35 with mean 28			1	300	2439528714	6181672800	20605576
GSE133854	GSM3928566	zygote	FALSE	parthenogenetic		24~35 with mean 28			1	180	5738204868	7326643140	40703573
GSE133854	GSM3928567	zygote	FALSE	parthenogenetic		24~35 with mean 28			1	180	5526933665	7176393000	39868850
GSE133854	GSM3928568	zygote	FALSE	parthenogenetic		24~35 with mean 28			1	300	2480767128	6113363100	20377877
GSE133854	GSM3928569	zygote	FALSE	parthenogenetic		24~35 with mean 28			1	300	2356507863	5861049600	19536832
GSE133854	GSM3928570	2-cell	FALSE	parthenogenetic		24~35 with mean 28			1	300	10048402949	24006063900	80020213
GSE133854	GSM3928571	2-cell	FALSE	parthenogenetic		24~35 with mean 28			1	300	8516338235	19696730400	65655768
GSE133854	GSM3928572	2-cell	FALSE	parthenogenetic		24~35 with mean 28			1	300	11233969889	27075369900	90251233
GSE133854	GSM3928573	2-cell	FALSE	parthenogenetic		24~35 with mean 28			1	300	13589949504	33704141100	112347137
GSE133854	GSM3928574	2-cell	FALSE	parthenogenetic		24~35 with mean 28			1	300	2411250579	6023751300	20079171
GSE133854	GSM3928575	2-cell	FALSE	parthenogenetic		24~35 with mean 28			1	300	2521755405	6140221800	20467406
GSE133854	GSM3928576	2-cell	FALSE	parthenogenetic		24~35 with mean 28			1	300	2366974070	5913832200	19712774
GSE133854	GSM3928577	2-cell	FALSE	parthenogenetic		24~35 with mean 28			1	300	2270581526	5229194700	17430649
GSE133854	GSM3928578	2-cell	FALSE	parthenogenetic		24~35 with mean 28			1	300	2471792344	6083399400	20277998
GSE133854	GSM3928579	2-cell	FALSE	parthenogenetic		24~35 with mean 28			1	300	2570272028	6172295400	20574318
GSE133854	GSM3928580	4-cell	FALSE	parthenogenetic		24~35 with mean 28			1	180	5718913359	7374547980	40969711
GSE133854	GSM3928581	4-cell	FALSE	parthenogenetic		24~35 with mean 28			1	180	5089944864	6688016280	37155646
GSE133854	GSM3928582	4-cell	FALSE	parthenogenetic		24~35 with mean 28			1	180	6280530294	8127386280	45152146
GSE133854	GSM3928583	4-cell	FALSE	parthenogenetic		24~35 with mean 28			1	180	6642443228	8554682520	47526014
GSE133854	GSM3928584	4-cell	FALSE	parthenogenetic		24~35 with mean 28			1	300	2417904422	6078040800	20260136
GSE133854	GSM3928585	4-cell	FALSE	parthenogenetic		24~35 with mean 28			1	300	2299811459	5769036000	19230120
GSE133854	GSM3928586	4-cell	FALSE	parthenogenetic		24~35 with mean 28			1	300	2447594796	6131088600	20436962
GSE133854	GSM3928587	4-cell	FALSE	parthenogenetic		24~35 with mean 28			1	300	2538099398	6167705700	20559019
GSE133854	GSM3928588	4-cell	FALSE	parthenogenetic		24~35 with mean 28			1	300	2422475304	6061270500	20204235
GSE133854	GSM3928589	4-cell	FALSE	parthenogenetic		24~35 with mean 28			1	300	2424749518	6080623800	20268746
GSE133854	GSM3928590	4-cell	FALSE	parthenogenetic		24~35 with mean 28			1	300	2407071314	6090333300	20301111
GSE133854	GSM3928591	8-cell	FALSE	parthenogenetic		24~35 with mean 28			1	180	5250281028	6676766280	37093146
GSE133854	GSM3928592	8-cell	FALSE	parthenogenetic		24~35 with mean 28			1	180	6575307589	8442458460	46902547
GSE133854	GSM3928593	8-cell	FALSE	parthenogenetic		24~35 with mean 28			1	180	5201973664	6579098460	36550547
GSE133854	GSM3928594	8-cell	FALSE	parthenogenetic		24~35 with mean 28			1	180	6487678891	8493979860	47188777
GSE133854	GSM3928595	8-cell	FALSE	parthenogenetic		24~35 with mean 28			1	180	5498070516	7313518620	40630659
GSE133854	GSM3928596	8-cell	FALSE	parthenogenetic		24~35 with mean 28			1	180	5548212863	7096935600	39427420
GSE133854	GSM3928597	8-cell	FALSE	parthenogenetic		24~35 with mean 28			1	180	5949037958	7781921100	43232895
GSE133854	GSM3928598	8-cell	FALSE	parthenogenetic		24~35 with mean 28			1	300	2126508873	5333059800	17776866
GSE133854	GSM3928599	8-cell	FALSE	parthenogenetic		24~35 with mean 28			1	300	2419906689	6077162100	20257207
GSE133854	GSM3928600	8-cell	FALSE	parthenogenetic		24~35 with mean 28			1	300	2471077170	6005943300	20019811
GSE133854	GSM3928601	8-cell	FALSE	parthenogenetic		24~35 with mean 28			1	300	2601036307	6188324100	20627747
GSE133854	GSM3928602	8-cell	FALSE	parthenogenetic		24~35 with mean 28			1	300	2477151253	6063026400	20210088
GSE133854	GSM3928603	8-cell	FALSE	parthenogenetic		24~35 with mean 28			1	300	2436568474	6058824300	20196081
GSE133854	GSM3928604	8-cell	FALSE	parthenogenetic		24~35 with mean 28			1	300	2096790210	5158983000	17196610
GSE133854	GSM3928605	8-cell	FALSE	parthenogenetic		24~35 with mean 28			1	300	2475807609	6111357000	20371190
GSE133854	GSM3928606	8-cell	FALSE	parthenogenetic		24~35 with mean 28			1	300	2455096549	6038326800	20127756
GSE133854	GSM3928607	8-cell	FALSE	parthenogenetic		24~35 with mean 28			1	300	2099504409	5036089500	16786965
GSE133854	GSM3928608	8-cell	FALSE	parthenogenetic		24~35 with mean 28			1	300	2510804691	6031040400	20103468
GSE133854	GSM3928609	8-cell	FALSE	parthenogenetic		24~35 with mean 28			1	300	2482163038	6056808600	20189362
GSE133854	GSM3928610	8-cell	FALSE	parthenogenetic		24~35 with mean 28			1	300	2521563300	6169043700	20563479
GSE133854	GSM3928611	8-cell	FALSE	parthenogenetic		24~35 with mean 28			1	300	1846921328	4615785900	15385953
GSE133854	GSM3928612	morula	FALSE	parthenogenetic		24~35 with mean 28			1	300	2405708099	6012002400	20040008
GSE133854	GSM3928613	morula	FALSE	parthenogenetic		24~35 with mean 28			1	300	2467869102	6177856800	20592856
GSE133854	GSM3928614	morula	FALSE	parthenogenetic		24~35 with mean 28			1	300	2446673075	6026504400	20088348
GSE133854	GSM3928615	morula	FALSE	parthenogenetic		24~35 with mean 28			1	300	2298365026	5557073700	18523579
GSE133854	GSM3928616	morula	FALSE	parthenogenetic		24~35 with mean 28			1	300	2342599537	5775289200	19250964
GSE133854	GSM3928617	morula	FALSE	parthenogenetic		24~35 with mean 28			1	300	2395451816	5949091500	19830305
GSE133854	GSM3928618	morula	FALSE	parthenogenetic		24~35 with mean 28			1	300	2165129749	5401351200	18004504
GSE133854	GSM3928619	morula	FALSE	parthenogenetic		24~35 with mean 28			1	300	2405155814	5994850500	19982835
GSE133854	GSM3928620	morula	FALSE	parthenogenetic		24~35 with mean 28			1	300	2451585259	6021818400	20072728
GSE133854	GSM3928621	morula	FALSE	parthenogenetic		24~35 with mean 28			1	300	2471864095	6085982700	20286609
GSE133854	GSM3928622	morula	FALSE	parthenogenetic		24~35 with mean 28			1	300	2445984011	6085429800	20284766
GSE133854	GSM3928623	morula	FALSE	parthenogenetic		24~35 with mean 28			1	300	2485729153	6154681200	20515604
GSE133854	GSM3928624	morula	FALSE	parthenogenetic		24~35 with mean 28			1	300	2483768919	6131240700	20437469
GSE133854	GSM3928625	morula	FALSE	parthenogenetic		24~35 with mean 28			1	300	2500141489	6201290100	20670967
GSE133854	GSM3928626	morula	FALSE	parthenogenetic		24~35 with mean 28			1	300	2141345779	5306401500	17688005
GSE133854	GSM3928627	morula	FALSE	parthenogenetic		24~35 with mean 28			1	300	2606364064	6147292800	20490976
GSE133854	GSM3928628	morula	FALSE	parthenogenetic		24~35 with mean 28			1	300	2472480889	6049966200	20166554
GSE133854	GSM3928629	morula	FALSE	parthenogenetic		24~35 with mean 28			1	300	2499644138	6182253900	20607513
GSE133854	GSM3928631	morula	FALSE	parthenogenetic		24~35 with mean 28			1	300	2425223170	6037890000	20126300
GSE133854	GSM3928632	morula	FALSE	parthenogenetic		24~35 with mean 28			1	300	2487629545	6147246900	20490823
GSE133854	GSM3928633	morula	FALSE	parthenogenetic		24~35 with mean 28			1	300	2491125016	6169658100	20565527
GSE133854	GSM3928634	morula	FALSE	parthenogenetic		24~35 with mean 28			1	300	2335549407	5670109500	18900365
GSE133854	GSM3928635	morula	FALSE	parthenogenetic		24~35 with mean 28			1	300	2219315245	5472484200	18241614
GSE133854	GSM3928636	morula	FALSE	parthenogenetic		24~35 with mean 28			1	300	2448670261	6100419600	20334732
GSE133854	GSM3928637	morula	FALSE	parthenogenetic		24~35 with mean 28			1	300	2453615750	6101157300	20337191
GSE133854	GSM3928638	morula	FALSE	parthenogenetic		24~35 with mean 28			1	300	2112872661	5225641800	17418806
GSE133854	GSM3928639	morula	FALSE	parthenogenetic		24~35 with mean 28			1	300	1953108739	4920870600	16402902
GSE133854	GSM3928640	morula	FALSE	parthenogenetic		24~35 with mean 28			1	300	2230831239	5520519000	18401730
GSE133854	GSM3928641	morula	FALSE	parthenogenetic		24~35 with mean 28			1	300	2494914666	6137677800	20458926
GSE133854	GSM3928346	oocyte.MII	TRUE			24~35 with mean 28			1	180	6309574797	8462547180	47014151
GSE133854	GSM3928347	oocyte.MII	TRUE			24~35 with mean 28			1	180	4356196605	6176662200	34314790
GSE133854	GSM3928348	oocyte.MII	TRUE			24~35 with mean 28			1	180	5116289520	6645022200	36916790
GSE133854	GSM3928349	oocyte.MII	TRUE			24~35 with mean 28			1	180	6624497985	8430322680	46835126
GSE133854	GSM3928350	oocyte.MII	TRUE			24~35 with mean 28			1	180	3593634612	4765880700	26477115
GSE133854	GSM3928351	oocyte.MII	TRUE			24~35 with mean 28			1	180	5516431978	7429157280	41273096
GSE133854	GSM3928352	oocyte.MII	TRUE			24~35 with mean 28			1	180	4833727240	6278841000	34882450
GSE133854	GSM3928353	oocyte.MII	TRUE			24~35 with mean 28			1	180	3597662711	4592095740	25511643
GSE133854	GSM3928354	oocyte.MII	TRUE			24~35 with mean 28			1	180	4615939612	6216059520	34533664
GSE133854	GSM3928355	zygote	TRUE			24~35 with mean 28			1	180	6313626509	8456727780	46981821
GSE133854	GSM3928356	zygote	TRUE			24~35 with mean 28			1	180	6010985288	8516610540	47314503
GSE133854	GSM3928357	zygote	TRUE			24~35 with mean 28			1	180	5960227003	7801324560	43340692
GSE133854	GSM3928358	zygote	TRUE			24~35 with mean 28			1	180	6577821745	8561892060	47566067
GSE133854	GSM3928359	zygote	TRUE			24~35 with mean 28			1	180	6539437150	8535097980	47417211
GSE133854	GSM3928360	zygote	TRUE			24~35 with mean 28			1	300	2296064467	6013485600	20044952
GSE133854	GSM3928361	zygote	TRUE			24~35 with mean 28			1	300	2305093444	5948552400	19828508
GSE133854	GSM3928362	2-cell	TRUE			24~35 with mean 28			1	300	9305602362	23050287000	76834290
GSE133854	GSM3928363	2-cell	TRUE			24~35 with mean 28			1	300	11401768536	27540408600	91801362
GSE133854	GSM3928364	2-cell	TRUE			24~35 with mean 28			1	300	9489692183	23616912300	78723041
GSE133854	GSM3928365	2-cell	TRUE			24~35 with mean 28			1	300	6683348880	16519453800	55064846
GSE133854	GSM3928366	2-cell	TRUE			24~35 with mean 28			1	300	2391167718	6057337500	20191125
GSE133854	GSM3928367	2-cell	TRUE			24~35 with mean 28			1	300	2419698532	6111203100	20370677
GSE133854	GSM3928368	2-cell	TRUE			24~35 with mean 28			1	300	2365112696	6030263400	20100878
GSE133854	GSM3928369	2-cell	TRUE			24~35 with mean 28			1	300	2355177360	6118972800	20396576
GSE133854	GSM3928370	2-cell	TRUE			24~35 with mean 28			1	300	2341360722	6022656300	20075521
GSE133854	GSM3928371	2-cell	TRUE			24~35 with mean 28			1	300	2335660380	6106869600	20356232
GSE133854	GSM3928372	4-cell	TRUE			24~35 with mean 28			1	180	5873620601	7684313760	42690632
GSE133854	GSM3928373	4-cell	TRUE			24~35 with mean 28			1	180	4255151429	6095753100	33865295
GSE133854	GSM3928374	4-cell	TRUE			24~35 with mean 28			1	180	5640210617	7709368140	42829823
GSE133854	GSM3928375	4-cell	TRUE			24~35 with mean 28			1	180	6599411405	8430885720	46838254
GSE133854	GSM3928376	4-cell	TRUE			24~35 with mean 28			1	180	6600879984	8462484360	47013802
GSE133854	GSM3928377	4-cell	TRUE			24~35 with mean 28			1	180	4954870473	6203170980	34462061
GSE133854	GSM3928378	4-cell	TRUE			24~35 with mean 28			1	180	6534029090	8225323560	45696242
GSE133854	GSM3928379	4-cell	TRUE			24~35 with mean 28			1	180	5677106411	7332062220	40733679
GSE133854	GSM3928380	4-cell	TRUE			24~35 with mean 28			1	180	4103639726	5414947020	30083039
GSE133854	GSM3928381	4-cell	TRUE			24~35 with mean 28			1	300	2382585907	6103244100	20344147
GSE133854	GSM3928382	4-cell	TRUE			24~35 with mean 28			1	300	2431913106	6191894100	20639647
GSE133854	GSM3928383	4-cell	TRUE			24~35 with mean 28			1	300	2380269386	6035882400	20119608
GSE133854	GSM3928384	4-cell	TRUE			24~35 with mean 28			1	300	2387122709	5995988700	19986629
GSE133854	GSM3928385	4-cell	TRUE			24~35 with mean 28			1	300	2456454319	6035891700	20119639
GSE133854	GSM3928386	4-cell	TRUE			24~35 with mean 28			1	300	2379566815	6027355800	20091186
GSE133854	GSM3928387	4-cell	TRUE			24~35 with mean 28			1	300	2098044231	5485710000	18285700
GSE133854	GSM3928388	4-cell	TRUE			24~35 with mean 28			1	300	2321251707	6153560400	20511868
GSE133854	GSM3928389	4-cell	TRUE			24~35 with mean 28			1	300	2309622369	6037020600	20123402
GSE133854	GSM3928390	4-cell	TRUE			24~35 with mean 28			1	300	1534162742	4042087500	13473625
GSE133854	GSM3928391	4-cell	TRUE			24~35 with mean 28			1	300	2256216671	5945274000	19817580
GSE133854	GSM3928392	4-cell	TRUE			24~35 with mean 28			1	300	2291656771	5996139900	19987133
GSE133854	GSM3928393	8-cell	TRUE			24~35 with mean 28			1	180	6037509297	7951286700	44173815
GSE133854	GSM3928394	8-cell	TRUE			24~35 with mean 28			1	180	6435300551	8410412160	46724512
GSE133854	GSM3928395	8-cell	TRUE			24~35 with mean 28			1	180	6335306248	8598677580	47770431
GSE133854	GSM3928396	8-cell	TRUE			24~35 with mean 28			1	180	4972357099	6440379840	35779888
GSE133854	GSM3928397	8-cell	TRUE			24~35 with mean 28			1	180	4865538013	6545561940	36364233
GSE133854	GSM3928398	8-cell	TRUE			24~35 with mean 28			1	180	5618409410	7565471280	42030396
GSE133854	GSM3928399	8-cell	TRUE			24~35 with mean 28			1	180	6048403505	8284265100	46023695
GSE133854	GSM3928400	8-cell	TRUE			24~35 with mean 28			1	180	6744554917	8560370340	47557613
GSE133854	GSM3928401	8-cell	TRUE			24~35 with mean 28			1	180	6355185405	8071379280	44840996
GSE133854	GSM3928402	8-cell	TRUE			24~35 with mean 28			1	180	6270424800	8273445300	45963585
GSE133854	GSM3928403	8-cell	TRUE			24~35 with mean 28			1	180	6608185563	8431132140	46839623
GSE133854	GSM3928404	8-cell	TRUE			24~35 with mean 28			1	180	5575125912	7004725920	38915144
GSE133854	GSM3928405	8-cell	TRUE			24~35 with mean 28			1	180	4614001624	5887891440	32710508
GSE133854	GSM3928406	8-cell	TRUE			24~35 with mean 28			1	180	6549001937	8487734580	47154081
GSE133854	GSM3928407	8-cell	TRUE			24~35 with mean 28			1	180	4379946802	5744232360	31912402
GSE133854	GSM3928408	8-cell	TRUE			24~35 with mean 28			1	180	5090749274	6993714240	38853968
GSE133854	GSM3928409	8-cell	TRUE			24~35 with mean 28			1	180	5361587800	7385124420	41028469
GSE133854	GSM3928410	8-cell	TRUE			24~35 with mean 28			1	180	4261631424	5818342320	32324124
GSE133854	GSM3928411	8-cell	TRUE			24~35 with mean 28			1	180	4531229629	6022867680	33460376
GSE133854	GSM3928412	8-cell	TRUE			24~35 with mean 28			1	300	2381058329	6077816700	20259389
GSE133854	GSM3928413	8-cell	TRUE			24~35 with mean 28			1	300	2317823525	5926571700	19755239
GSE133854	GSM3928414	8-cell	TRUE			24~35 with mean 28			1	300	2373958232	6174829200	20582764
GSE133854	GSM3928415	8-cell	TRUE			24~35 with mean 28			1	300	2380864895	6200997600	20669992
GSE133854	GSM3928416	8-cell	TRUE			24~35 with mean 28			1	300	2149106707	5563973700	18546579
GSE133854	GSM3928417	8-cell	TRUE			24~35 with mean 28			1	300	2284794630	5961079200	19870264
GSE133854	GSM3928418	8-cell	TRUE			24~35 with mean 28			1	300	2299832400	6013404000	20044680
GSE133854	GSM3928419	8-cell	TRUE			24~35 with mean 28			1	300	2411379496	6143440200	20478134
GSE133854	GSM3928420	8-cell	TRUE			24~35 with mean 28			1	300	2417840361	6085930500	20286435
GSE133854	GSM3928421	8-cell	TRUE			24~35 with mean 28			1	300	2417129038	6085722300	20285741
GSE133854	GSM3928422	8-cell	TRUE			24~35 with mean 28			1	300	2397392151	6031483200	20104944
GSE133854	GSM3928423	8-cell	TRUE			24~35 with mean 28			1	300	2452108964	6135635700	20452119
GSE133854	GSM3928424	8-cell	TRUE			24~35 with mean 28			1	300	2445106981	6126685200	20422284
GSE133854	GSM3928425	8-cell	TRUE			24~35 with mean 28			1	300	2137500646	5362623900	17875413
GSE133854	GSM3928426	8-cell	TRUE			24~35 with mean 28			1	300	2462769204	6174229500	20580765
GSE133854	GSM3928428	morula	TRUE			24~35 with mean 28			1	300	2426756837	6072035700	20240119
GSE133854	GSM3928429	morula	TRUE			24~35 with mean 28			1	300	2395023921	6032787300	20109291
GSE133854	GSM3928430	morula	TRUE			24~35 with mean 28			1	300	2429077329	6103414800	20344716
GSE133854	GSM3928431	morula	TRUE			24~35 with mean 28			1	300	2472199274	6193698900	20645663
GSE133854	GSM3928432	morula	TRUE			24~35 with mean 28			1	300	2295622775	5794867500	19316225
GSE133854	GSM3928433	morula	TRUE			24~35 with mean 28			1	300	2437732394	6119743500	20399145
GSE133854	GSM3928434	morula	TRUE			24~35 with mean 28			1	300	2094496959	5230648500	17435495
GSE133854	GSM3928435	morula	TRUE			24~35 with mean 28			1	300	2499466053	6010413900	20034713
GSE133854	GSM3928436	morula	TRUE			24~35 with mean 28			1	300	2438514831	6167126700	20557089
GSE133854	GSM3928437	morula	TRUE			24~35 with mean 28			1	300	1765570282	4310336700	14367789
GSE133854	GSM3928438	morula	TRUE			24~35 with mean 28			1	300	1984564009	4963011000	16543370
GSE133854	GSM3928439	morula	TRUE			24~35 with mean 28			1	300	2423499109	5937728100	19792427
GSE133854	GSM3928440	morula	TRUE			24~35 with mean 28			1	300	2149752818	5228690700	17428969
GSE133854	GSM3928441	morula	TRUE			24~35 with mean 28			1	300	1331605270	3290875800	10969586
GSE133854	GSM3928442	morula	TRUE			24~35 with mean 28			1	300	2048407411	5016353100	16721177
GSE133854	GSM3928443	morula	TRUE			24~35 with mean 28			1	300	2186316660	5176256100	17254187
GSE133854	GSM3928444	morula	TRUE			24~35 with mean 28			1	300	1448025880	3562137600	11873792
GSE133854	GSM3928446	morula	TRUE			24~35 with mean 28			1	300	1681411678	4260323400	14201078
GSE133854	GSM3928447	morula	TRUE			24~35 with mean 28			1	300	2445556766	6161330100	20537767
GSE133854	GSM3928448	morula	TRUE			24~35 with mean 28			1	300	1981683978	5004720000	16682400
GSE133854	GSM3928450	morula	TRUE			24~35 with mean 28			1	300	2461502083	6177827700	20592759
GSE133854	GSM3928451	morula	TRUE			24~35 with mean 28			1	300	2453861432	6131284500	20437615
GSE133854	GSM3928452	morula	TRUE			24~35 with mean 28			1	300	2509083770	6121743900	20405813
GSE133854	GSM3928453	morula	TRUE			24~35 with mean 28			1	300	2511798341	6145576500	20485255
GSE133854	GSM3928454	morula	TRUE			24~35 with mean 28			1	300	1577018269	3966371400	13221238
GSE133854	GSM3928455	morula	TRUE			24~35 with mean 28			1	300	1902534052	4852827600	16176092
GSE133854	GSM3928456	morula	TRUE			24~35 with mean 28			1	300	1526624853	3945636300	13152121
GSE133854	GSM3928457	morula	TRUE			24~35 with mean 28			1	300	1901114652	4868298300	16227661
GSE133854	GSM3928458	morula	TRUE			24~35 with mean 28			1	300	2060372973	5190700800	17302336
GSE133854	GSM3928459	morula	TRUE			24~35 with mean 28			1	300	1782521600	4532598900	15108663
GSE133854	GSM3928460	morula	TRUE			24~35 with mean 28			1	300	2095008404	5311553100	17705177
GSE133854	GSM3928461	morula	TRUE			24~35 with mean 28			1	300	2182844895	5570529300	18568431
GSE133854	GSM3928462	morula	TRUE			24~35 with mean 28			1	300	2080541638	5272219200	17574064
GSE133854	GSM3928463	morula	TRUE			24~35 with mean 28			1	300	2455967229	6046661700	20155539
GSE133854	GSM3928464	morula	TRUE			24~35 with mean 28			1	300	2470758402	6010301400	20034338
GSE133854	GSM3928465	morula	TRUE			24~35 with mean 28			1	300	2467328273	6115995300	20386651
GSE133854	GSM3928466	morula	TRUE			24~35 with mean 28			1	300	2458115961	6018017400	20060058
GSE133854	GSM3928467	morula	TRUE			24~35 with mean 28			1	300	2620046960	6009594600	20031982
GSE133854	GSM3928468	morula	TRUE			24~35 with mean 28			1	300	2454167256	6054294000	20180980
GSE133854	GSM3928469	morula	TRUE			24~35 with mean 28			1	300	2032834160	4972124700	16573749
GSE133854	GSM3928470	morula	TRUE			24~35 with mean 28			1	300	2266180294	5476904100	18256347
GSE133854	GSM3928471	morula	TRUE			24~35 with mean 28			1	300	1916487610	4885740300	16285801
GSE133854	GSM3928472	morula	TRUE			24~35 with mean 28			1	300	2020825594	5215786800	17385956
GSE133854	GSM3928473	morula	TRUE			24~35 with mean 28			1	300	1939324544	4948594800	16495316
GSE133854	GSM3928474	morula	TRUE			24~35 with mean 28			1	300	2153356729	5482773900	18275913
GSE133854	GSM3928475	zygote	FALSE	androgenetic		24~35 with mean 28			1	180	5607797353	7516736100	41759645
GSE133854	GSM3928476	zygote	FALSE	androgenetic		24~35 with mean 28			1	180	4614452558	6006112920	33367294
GSE133854	GSM3928477	zygote	FALSE	androgenetic		24~35 with mean 28			1	300	2101168691	5324754300	17749181
GSE133854	GSM3928478	zygote	FALSE	androgenetic		24~35 with mean 28			1	300	1919991791	5048255700	16827519
GSE133854	GSM3928479	2-cell	FALSE	androgenetic		24~35 with mean 28			1	300	8220000313	20001640200	66672134
GSE133854	GSM3928480	2-cell	FALSE	androgenetic		24~35 with mean 28			1	300	7519123419	18656695500	62188985
GSE133854	GSM3928481	2-cell	FALSE	androgenetic		24~35 with mean 28			1	300	11523562579	27924715800	93082386
GSE133854	GSM3928501	8-cell	FALSE	androgenetic		24~35 with mean 28			1	180	5714551911	7423858800	41243660
GSE133854	GSM3928630	morula	FALSE	parthenogenetic		24~35 with mean 28			1	300	2425876963	6035448600	20118162
GSE133854	GSM3928445	morula	TRUE			24~35 with mean 28			1	300	2219728427	5419660200	18065534
GSE133854	GSM3928427	morula	TRUE			24~35 with mean 28			1	300	2129182913	5188005000	17293350
GSE133854	GSM3928449	morula	TRUE			24~35 with mean 28			1	300	2454506257	6166267200	20554224
GSE136447	GSM4050122	ICM	TRUE				embryo invitro day 6		1	299	1949790299	4801774642	16059446.9632107
GSE136447	GSM4050123	epiblast	TRUE				embryo invitro day 6		1	299	1879203667	4606437620	15406145.8862876
GSE136447	GSM4050124	ICM	TRUE				embryo invitro day 6		1	299	2068338404	5045272018	16873819.458194
GSE136447	GSM4050125	ICM	TRUE				embryo invitro day 6		1	299	1775507145	4645142386	15535593.264214
GSE136447	GSM4050126	ICM	TRUE				embryo invitro day 6		1	299	1841771798	4493736296	15029218.3812709
GSE136447	GSM4050127	ICM	TRUE				embryo invitro day 6		1	299	1967961079	4830634147	16155967.0468227
GSE136447	GSM4050128	ICM	TRUE				embryo invitro day 6		1	299	1811396300	4727597933	15811364.3244147
GSE136447	GSM4050129	ICM	TRUE				embryo invitro day 6		1	299	1870192925	4866494952	16275902.8494983
GSE136447	GSM4050130	ICM	TRUE				embryo invitro day 6		1	299	1839987165	4811743262	16092786.8294314
GSE136447	GSM4050131	ICM	TRUE				embryo invitro day 6		1	299	1992490368	4923205847	16465571.3946488
GSE136447	GSM4050133	ICM	TRUE				embryo invitro day 6		1	299	1849027257	4791847810	16026246.8561873
GSE136447	GSM4050134	ICM	TRUE				embryo invitro day 6		1	299	1960752272	4807795042	16079582.0802676
GSE136447	GSM4050135	hypoblast	TRUE				embryo invitro day 6		1	299	1982540406	4872210911	16295019.7692308
GSE136447	GSM4050136	epiblast	TRUE				embryo invitro day 6		1	299	1843763749	4828790114	16149799.7123746
GSE136447	GSM4050137	ICM	TRUE				embryo invitro day 6		1	299	1905053919	5028896433	16819051.6153846
GSE136447	GSM4050138	ICM	TRUE				embryo invitro day 6		1	299	2031238889	4984491820	16670541.2040134
GSE136447	GSM4050139	ICM	TRUE				embryo invitro day 6		1	299	1622235449	4063580347	13590569.722408
GSE136447	GSM4050140	ICM	TRUE				embryo invitro day 6		1	299	1971805056	4848460785	16215587.909699
GSE136447	GSM4050141	ICM	TRUE				embryo invitro day 6		1	299	2004256701	4939408154	16519759.7123746
GSE136447	GSM4050142	ICM	TRUE				embryo invitro day 6		1	299	1996038577	4892582040	16363150.6354515
GSE136447	GSM4050143	ICM	TRUE				embryo invitro day 6		1	299	1923458424	4728141855	15813183.4615385
GSE136447	GSM4050144	ICM	TRUE				embryo invitro day 6		1	299	1981938793	4929634403	16487071.5819398
GSE136447	GSM4050146	ICM	TRUE				embryo invitro day 6		1	299	1643924691	4013840200	13424214.7157191
GSE136447	GSM4050147	ICM	TRUE				embryo invitro day 6		1	299	2005169770	4921883694	16461149.4782609
GSE136447	GSM4050148	epiblast	TRUE				embryo invitro day 6		1	299	1903327695	4650969048	15555080.4280936
GSE136447	GSM4050149	ICM	TRUE				embryo invitro day 6		1	299	1956036639	4791331780	16024521.0033445
GSE136447	GSM4050150	ICM	TRUE				embryo invitro day 6		1	299	1977684111	4837344550	16178409.8662207
GSE136447	GSM4050151	ICM	TRUE				embryo invitro day 6		1	299	2023902068	4999086660	16719353.3779264
GSE136447	GSM4050152	ICM	TRUE				embryo invitro day 6		1	299	1964482899	4706825973	15741892.8862876
GSE136447	GSM4050153	epiblast	TRUE				embryo invitro day 6		1	299	2035544863	4889401550	16352513.5451505
GSE136447	GSM4050154	epiblast	TRUE				embryo invitro day 6		1	299	2082673026	5034792204	16838769.9130435
GSE136447	GSM4050155	ICM	TRUE				embryo invitro day 6		1	299	2087525337	4985708157	16674609.2207358
GSE136447	GSM4050156	epiblast	TRUE				embryo invitro day 6		1	299	1975825142	4718129094	15779695.9665552
GSE136447	GSM4050157	epiblast	TRUE				embryo invitro day 6		1	299	2012252110	4803293883	16064528.0367893
GSE136447	GSM4050158	ICM	TRUE				embryo invitro day 6		1	299	1964072836	4714190264	15766522.6220736
GSE136447	GSM4050159	epiblast	TRUE				embryo invitro day 6		1	299	1995875586	4783184993	15997274.2240803
GSE136447	GSM4050160	hypoblast	TRUE				embryo invitro day 6		1	299	2042876696	4900357727	16389156.277592
GSE136447	GSM4050161	epiblast	TRUE				embryo invitro day 6		1	299	1964925493	4842130593	16194416.6989967
GSE136447	GSM4050162	epiblast	TRUE				embryo invitro day 6		1	299	2009772068	4800163630	16054058.9632107
GSE136447	GSM4050163	epiblast	TRUE				embryo invitro day 6		1	299	2006260164	4862163362	16261415.9264214
GSE136447	GSM4050164	ICM	TRUE				embryo invitro day 6		1	299	1716708732	4083215755	13656239.9832776
GSE136447	GSM4050166	epiblast	TRUE				embryo invitro day 6		1	299	2028013564	4922333301	16462653.180602
GSE136447	GSM4050167	epiblast	TRUE				embryo invitro day 6		1	299	1980584119	4719670282	15784850.4414716
GSE136447	GSM4050168	epiblast	TRUE				embryo invitro day 6		1	298	1696120707	4016174522	13477095.7114094
GSE136447	GSM4050169	ICM	TRUE				embryo invitro day 6		1	299	2043841620	4863021788	16264286.916388
GSE136447	GSM4050170	ICM	TRUE				embryo invitro day 6		1	299	1973709523	4709072896	15749407.6789298
GSE136447	GSM4050171	epiblast	TRUE				embryo invitro day 6		1	299	2008765982	4782317519	15994372.9732441
GSE136447	GSM4050172	epiblast	TRUE				embryo invitro day 6		1	299	2025177293	4790797342	16022733.5852843
GSE136447	GSM4050173	epiblast	TRUE				embryo invitro day 6		1	299	1983289891	4796866823	16043032.8528428
GSE136447	GSM4050174	epiblast	TRUE				embryo invitro day 6		1	299	1989901033	4709251557	15750005.2073579
GSE136447	GSM4050175	epiblast	TRUE				embryo invitro day 6		1	299	1856765155	4870572799	16289541.1337793
GSE136447	GSM4050176	epiblast	TRUE				embryo invitro day 6		1	299	1786214307	4763098740	15930096.1204013
GSE136447	GSM4050177	epiblast	TRUE				embryo invitro day 6		1	299	1999873244	4783255513	15997510.0769231
GSE136447	GSM4050178	epiblast	TRUE				embryo invitro day 6		1	299	1827760349	4688157729	15679457.2876254
GSE136447	GSM4050179	epiblast	TRUE				embryo invitro day 6		1	299	2077293012	4958748447	16584442.9665552
GSE136447	GSM4050180	epiblast	TRUE				embryo invitro day 6		1	299	2155951442	4956440636	16576724.5351171
GSE136447	GSM4050181	epiblast	TRUE				embryo invitro day 6		1	299	1962228612	4641713780	15524126.354515
GSE136447	GSM4050182	epiblast	TRUE				embryo invitro day 6		1	299	1742804499	4064853051	13594826.2575251
GSE136447	GSM4050183	epiblast	TRUE				embryo invitro day 6		1	299	2101799521	4747162131	15876796.4247492
GSE136447	GSM4050184	ICM	TRUE				embryo invitro day 6		1	299	1871712146	5096164516	17044028.4816054
GSE136447	GSM4050185	ICM	TRUE				embryo invitro day 7		1	299	2235807048	5422096548	18134102.1672241
GSE136447	GSM4050186	CTB	TRUE				embryo invitro day 7		1	299	1946718237	4776341351	15974385.7892977
GSE136447	GSM4050187	ICM	TRUE				embryo invitro day 7		1	299	1759101631	4769153553	15950346.3311037
GSE136447	GSM4050188	ICM	TRUE				embryo invitro day 7		1	299	2099130333	5102863798	17066434.1070234
GSE136447	GSM4050189	CTB	TRUE				embryo invitro day 7		1	299	1850593636	3841984048	12849444.9765886
GSE136447	GSM4050190	epiblast	TRUE				embryo invitro day 7		1	299	2174032936	5043340679	16867360.1304348
GSE136447	GSM4050191	ICM	TRUE				embryo invitro day 7		1	299	1754301992	4698102976	15712718.9832776
GSE136447	GSM4050193	epiblast	TRUE				embryo invitro day 7		1	299	2014727802	4937017456	16511764.0668896
GSE136447	GSM4050194	ICM	TRUE				embryo invitro day 7		1	299	1819554535	4911559708	16426621.09699
GSE136447	GSM4050195	ICM	TRUE				embryo invitro day 7		1	299	2411144760	5021949118	16795816.4481605
GSE136447	GSM4050196	ICM	TRUE				embryo invitro day 7		1	299	1821209832	4907827104	16414137.4715719
GSE136447	GSM4050197	CTB	TRUE				embryo invitro day 7		1	299	1749130075	4752568340	15894877.3913043
GSE136447	GSM4050198	hypoblast	TRUE				embryo invitro day 7		1	299	2076884579	4798291294	16047796.9698997
GSE136447	GSM4050199	CTB	TRUE				embryo invitro day 7		1	299	1748298603	4778974344	15983191.7859532
GSE136447	GSM4050200	ICM	TRUE				embryo invitro day 7		1	299	2056958010	4895121370	16371643.3779264
GSE136447	GSM4050201	ICM	TRUE				embryo invitro day 7		1	299	2002619083	4789387483	16018018.3377926
GSE136447	GSM4050202	ICM	TRUE				embryo invitro day 7		1	299	2125113929	4868580930	16282879.3645485
GSE136447	GSM4050203	CTB	TRUE				embryo invitro day 7		1	299	1935580517	4742056183	15859719.6755853
GSE136447	GSM4050204	CTB	TRUE				embryo invitro day 7		1	299	1864140438	4414017418	14762600.0602007
GSE136447	GSM4050205	CTB	TRUE				embryo invitro day 7		1	299	1969858364	4786386806	16007982.6287625
GSE136447	GSM4050206	ICM	TRUE				embryo invitro day 7		1	299	2447623934	5066146434	16943633.5585284
GSE136447	GSM4050208	ICM	TRUE				embryo invitro day 7		1	299	1991727841	4911309624	16425784.6956522
GSE136447	GSM4050209	ICM	TRUE				embryo invitro day 7		1	299	2016916909	4940576886	16523668.5150502
GSE136447	GSM4050210	ICM	TRUE				embryo invitro day 7		1	299	2000434801	4954812607	16571279.6220736
GSE136447	GSM4050211	CTB	TRUE				embryo invitro day 7		1	299	2042461116	5041795725	16862193.0602007
GSE136447	GSM4050212	CTB	TRUE				embryo invitro day 7		1	299	1835611991	5029890353	16822375.7625418
GSE136447	GSM4050213	CTB	TRUE				embryo invitro day 7		1	299	1801455198	4876802720	16310376.9899666
GSE136447	GSM4050214	CTB	TRUE				embryo invitro day 7		1	299	1896368361	5088920838	17019802.1337793
GSE136447	GSM4050215	epiblast	TRUE				embryo invitro day 7		1	299	1800436113	4926596249	16476910.5317726
GSE136447	GSM4050216	CTB	TRUE				embryo invitro day 7		1	299	1845793187	5010195213	16756505.729097
GSE136447	GSM4050217	CTB	TRUE				embryo invitro day 7		1	299	1712301369	3802029776	12715818.6488294
GSE136447	GSM4050218	CTB	TRUE				embryo invitro day 7		1	299	1808959617	4988790363	16684917.6020067
GSE136447	GSM4050219	CTB	TRUE				embryo invitro day 7		1	299	1819174240	4885162484	16338336.0668896
GSE136447	GSM4050220	CTB	TRUE				embryo invitro day 7		1	299	1851743484	5014558188	16771097.6187291
GSE136447	GSM4050221	CTB	TRUE				embryo invitro day 7		1	299	1554925322	3424411787	11452882.2307692
GSE136447	GSM4050222	CTB	TRUE				embryo invitro day 7		1	299	1842176365	4986138645	16676048.9799331
GSE136447	GSM4050223	epiblast	TRUE				embryo invitro day 7		1	299	1760204928	4823940190	16133579.2307692
GSE136447	GSM4050224	hypoblast	TRUE				embryo invitro day 7		1	299	1840840791	5049731155	16888732.9598662
GSE136447	GSM4050225	CTB	TRUE				embryo invitro day 7		1	299	1829835501	4062073139	13585528.8929766
GSE136447	GSM4050226	CTB	TRUE				embryo invitro day 7		1	299	1874848345	5088791978	17019371.1638796
GSE136447	GSM4050227	CTB	TRUE				embryo invitro day 7		1	299	1752908221	4711617908	15757919.4247492
GSE136447	GSM4050228	CTB	TRUE				embryo invitro day 7		1	299	1720423760	4741337172	15857314.9565217
GSE136447	GSM4050229	hypoblast	TRUE				embryo invitro day 7		1	299	1820529502	4034179700	13492239.7993311
GSE136447	GSM4050231	CTB	TRUE				embryo invitro day 7		1	299	1755632339	4773863705	15966099.3478261
GSE136447	GSM4050232	CTB	TRUE				embryo invitro day 7		1	299	1802317898	4937679458	16513978.1204013
GSE136447	GSM4050233	CTB	TRUE				embryo invitro day 7		1	298	1659908012	4472989698	15010032.5436242
GSE136447	GSM4050234	hypoblast	TRUE				embryo invitro day 7		1	299	1714044878	4716188832	15773206.7959866
GSE136447	GSM4050235	hypoblast	TRUE				embryo invitro day 7		1	299	1836329142	5092521071	17031843.0468227
GSE136447	GSM4050236	epiblast	TRUE				embryo invitro day 7		1	299	1856699627	4408889969	14745451.4013378
GSE136447	GSM4050237	epiblast	TRUE				embryo invitro day 7		1	299	1791319210	4232771642	14156426.8963211
GSE136447	GSM4050238	epiblast	TRUE				embryo invitro day 7		1	299	1804582890	4195369527	14031336.2107023
GSE136447	GSM4050239	ICM	TRUE				embryo invitro day 7		1	298	1504507424	3727368976	12507949.5838926
GSE136447	GSM4050240	epiblast	TRUE				embryo invitro day 7		1	299	1629952497	4159561706	13911577.6120401
GSE136447	GSM4050241	epiblast	TRUE				embryo invitro day 7		1	299	1600755603	4076080854	13632377.4381271
GSE136447	GSM4050242	epiblast	TRUE				embryo invitro day 7		1	299	1511660310	3836753359	12831951.0334448
GSE136447	GSM4050243	ICM	TRUE				embryo invitro day 7		1	299	1621088065	4113597463	13757851.0468227
GSE136447	GSM4050244	epiblast	TRUE				embryo invitro day 7		1	299	1652560393	4179957334	13979790.4147157
GSE136447	GSM4050245	epiblast	TRUE				embryo invitro day 7		1	299	1617893310	4084248679	13659694.5785953
GSE136447	GSM4050246	epiblast	TRUE				embryo invitro day 7		1	299	1607033939	4080751665	13647998.8795987
GSE136447	GSM4050247	epiblast	TRUE				embryo invitro day 7		1	299	1980915332	5026494057	16811016.9130435
GSE136447	GSM4050248	epiblast	TRUE				embryo invitro day 7		1	299	1632631485	4114632478	13761312.6354515
GSE136447	GSM4050249	epiblast	TRUE				embryo invitro day 7		1	299	2337016146	6123408268	20479626.3143813
GSE136447	GSM4050250	CTB	TRUE				embryo invitro day 8		1	299	2616911380	6774205462	22656205.5585284
GSE136447	GSM4050251	hypoblast	TRUE				embryo invitro day 8		1	299	2906661079	7546895475	25240453.0936455
GSE136447	GSM4050252	CTB	TRUE				embryo invitro day 8		1	299	3181913494	8278953430	27688807.458194
GSE136447	GSM4050253	CTB	TRUE				embryo invitro day 8		1	299	2122305808	5495989006	18381234.1337793
GSE136447	GSM4050254	epiblast	TRUE				embryo invitro day 8		1	299	2096884025	5457294615	18251821.4548495
GSE136447	GSM4050256	CTB	TRUE				embryo invitro day 8		1	299	2056115678	5376936222	17983064.2876254
GSE136447	GSM4050257	CTB	TRUE				embryo invitro day 8		1	299	2708156041	7134570638	23861440.2608696
GSE136447	GSM4050258	CTB	TRUE				embryo invitro day 8		1	299	2614191135	6839820651	22875654.3511706
GSE136447	GSM4050259	CTB	TRUE				embryo invitro day 8		1	299	2780368424	7286161699	24368433.7759197
GSE136447	GSM4050260	CTB	TRUE				embryo invitro day 8		1	299	3192147471	8322941323	27835924.1571906
GSE136447	GSM4050261	STB	TRUE				embryo invitro day 8		1	299	1921998311	4676588709	15640764.9130435
GSE136447	GSM4050262	CTB	TRUE				embryo invitro day 8		1	299	1994036565	4829798980	16153173.8461538
GSE136447	GSM4050263	CTB	TRUE				embryo invitro day 8		1	299	2087938540	4991329909	16693411.0668896
GSE136447	GSM4050264	STB	TRUE				embryo invitro day 8		1	299	2018008754	4806729392	16076018.0334448
GSE136447	GSM4050265	CTB	TRUE				embryo invitro day 8		1	299	1937059435	4661180197	15589231.4280936
GSE136447	GSM4050267	CTB	TRUE				embryo invitro day 8		1	299	1743417432	4303765824	14393865.632107
GSE136447	GSM4050268	epiblast	TRUE				embryo invitro day 8		1	299	2007097147	4947905611	16548179.3010033
GSE136447	GSM4050269	epiblast	TRUE				embryo invitro day 8		1	299	1622272876	3870682274	12945425.6655518
GSE136447	GSM4050270	CTB	TRUE				embryo invitro day 8		1	299	1981763783	4890511605	16356226.1036789
GSE136447	GSM4050271	CTB	TRUE				embryo invitro day 8		1	299	1876688937	4784680526	16002276.006689
GSE136447	GSM4050272	epiblast	TRUE				embryo invitro day 8		1	299	1652105708	4143185916	13856809.083612
GSE136447	GSM4050273	STB	TRUE				embryo invitro day 8		1	299	2084306668	4984825805	16671658.2107023
GSE136447	GSM4050274	CTB	TRUE				embryo invitro day 8		1	299	1911763032	4577018795	15307755.1672241
GSE136447	GSM4050275	STB	TRUE				embryo invitro day 8		1	299	1980078842	4676437856	15640260.3879599
GSE136447	GSM4050276	epiblast	TRUE				embryo invitro day 8		1	299	1585564070	3803872464	12721981.4849498
GSE136447	GSM4050277	CTB	TRUE				embryo invitro day 8		1	299	1963252613	4696232629	15706463.6421405
GSE136447	GSM4050278	epiblast	TRUE				embryo invitro day 8		1	299	1961485139	4702563681	15727637.729097
GSE136447	GSM4050279	STB	TRUE				embryo invitro day 8		1	299	2020612962	4921034212	16458308.4013378
GSE136447	GSM4050280	CTB	TRUE				embryo invitro day 8		1	299	1971905089	4724313875	15800380.8528428
GSE136447	GSM4050281	epiblast	TRUE				embryo invitro day 8		1	299	1959723458	4728601696	15814721.3913043
GSE136447	GSM4050282	epiblast	TRUE				embryo invitro day 8		1	299	2026168552	4869435265	16285736.6722408
GSE136447	GSM4050283	CTB	TRUE				embryo invitro day 8		1	299	2045091589	4927649004	16480431.451505
GSE136447	GSM4050284	CTB	TRUE				embryo invitro day 8		1	299	1978877729	4733407083	15830792.9197324
GSE136447	GSM4050285	STB	TRUE				embryo invitro day 8		1	299	1609370913	3921957081	13116913.3143813
GSE136447	GSM4050286	hypoblast	TRUE				embryo invitro day 8		1	299	1825332545	4418362353	14777131.6153846
GSE136447	GSM4050287	STB	TRUE				embryo invitro day 8		1	299	1931604162	4634184827	15498945.909699
GSE136447	GSM4050288	STB	TRUE				embryo invitro day 8		1	299	2103690421	5073447809	16968052.8729097
GSE136447	GSM4050289	CTB	TRUE				embryo invitro day 8		1	299	1974389377	4778239868	15980735.3444816
GSE136447	GSM4050290	STB	TRUE				embryo invitro day 8		1	299	2013094736	4852100731	16227761.6421405
GSE136447	GSM4050292	STB	TRUE				embryo invitro day 8		1	299	2034173852	4903145364	16398479.4782609
GSE136447	GSM4050293	CTB	TRUE				embryo invitro day 8		1	299	1882058412	4554811869	15233484.5117057
GSE136447	GSM4050294	STB	TRUE				embryo invitro day 8		1	299	2030776073	4895311422	16372279.0033445
GSE136447	GSM4050295	CTB	TRUE				embryo invitro day 8		1	299	1824579594	4380115598	14649216.0468227
GSE136447	GSM4050296	STB	TRUE				embryo invitro day 8		1	299	2083951816	4981715010	16661254.2140468
GSE136447	GSM4050297	CTB	TRUE				embryo invitro day 8		1	299	1800130324	4869435603	16285737.8026756
GSE136447	GSM4050298	CTB	TRUE				embryo invitro day 8		1	299	1753782747	4722138519	15793105.4147157
GSE136447	GSM4050299	CTB	TRUE				embryo invitro day 8		1	299	1738560307	4733484280	15831051.1036789
GSE136447	GSM4050300	CTB	TRUE				embryo invitro day 8		1	299	1718991845	4669362729	15616597.7558528
GSE136447	GSM4050301	CTB	TRUE				embryo invitro day 8		1	299	1811247938	4435159423	14833309.1070234
GSE136447	GSM4050302	CTB	TRUE				embryo invitro day 8		1	299	1608695531	4392740663	14691440.3444816
GSE136447	GSM4050303	CTB	TRUE				embryo invitro day 8		1	299	2014301293	5032742710	16831915.4180602
GSE136447	GSM4050304	CTB	TRUE				embryo invitro day 8		1	299	1844325812	4756408834	15907721.8528428
GSE136447	GSM4050305	CTB	TRUE				embryo invitro day 8		1	299	1842730491	5014784240	16771853.6454849
GSE136447	GSM4050306	CTB	TRUE				embryo invitro day 8		1	299	1824044234	4882923560	16330848.0267559
GSE136447	GSM4050307	epiblast	TRUE				embryo invitro day 8		1	299	1913434438	4703199386	15729763.8327759
GSE136447	GSM4050308	CTB	TRUE				embryo invitro day 8		1	299	1989041014	5056855971	16912561.7759197
GSE136447	GSM4050310	CTB	TRUE				embryo invitro day 9		1	299	1904033912	4891521150	16359602.5083612
GSE136447	GSM4050311	STB	TRUE				embryo invitro day 9		1	299	1881254990	4821768312	16126315.4247492
GSE136447	GSM4050312	CTB	TRUE				embryo invitro day 9		1	299	1955919972	4970954302	16625265.2240803
GSE136447	GSM4050313	STB	TRUE				embryo invitro day 9		1	299	1808660836	4683255363	15663061.4147157
GSE136447	GSM4050314	STB	TRUE				embryo invitro day 9		1	299	1880731970	4546128259	15204442.3377926
GSE136447	GSM4050315	epiblast	TRUE				embryo invitro day 9		1	299	1652603054	4218644507	14109178.9531773
GSE136447	GSM4050316	CTB	TRUE				embryo invitro day 9		1	299	1954478435	4690895037	15688612.1638796
GSE136447	GSM4050317	CTB	TRUE				embryo invitro day 9		1	299	1918137372	4983140832	16666022.8494983
GSE136447	GSM4050318	CTB	TRUE				embryo invitro day 9		1	299	1980337428	5093639803	17035584.6254181
GSE136447	GSM4050319	epiblast	TRUE				embryo invitro day 9		1	299	1945237960	4954083974	16568842.722408
GSE136447	GSM4050320	CTB	TRUE				embryo invitro day 9		1	299	1951459277	4731297932	15823738.90301
GSE136447	GSM4050321	CTB	TRUE				embryo invitro day 9		1	299	2075036249	5014411236	16770606.1404682
GSE136447	GSM4050322	CTB	TRUE				embryo invitro day 9		1	299	1965075488	4731297114	15823736.1672241
GSE136447	GSM4050323	STB	TRUE				embryo invitro day 9		1	299	1599412837	4191577380	14018653.4448161
GSE136447	GSM4050324	STB	TRUE				embryo invitro day 9		1	299	1819743348	4722643943	15794795.7959866
GSE136447	GSM4050325	CTB	TRUE				embryo invitro day 9		1	299	1712090107	4476676122	14972160.9431438
GSE136447	GSM4050326	CTB	TRUE				embryo invitro day 9		1	299	1569768879	4012924965	13421153.729097
GSE136447	GSM4050327	CTB	TRUE				embryo invitro day 9		1	299	1598716523	4127148627	13803172.6655518
GSE136447	GSM4050328	CTB	TRUE				embryo invitro day 9		1	299	1926413145	4957061896	16578802.3277592
GSE136447	GSM4050329	CTB	TRUE				embryo invitro day 9		1	299	1809543128	4710634142	15754629.2374582
GSE136447	GSM4050330	CTB	TRUE				embryo invitro day 9		1	299	1707938984	4466354096	14937639.1170569
GSE136447	GSM4050331	CTB	TRUE				embryo invitro day 9		1	299	1833407950	4758610161	15915084.1505017
GSE136447	GSM4050332	hypoblast	TRUE				embryo invitro day 9		1	299	1602864888	4159069931	13909932.8795987
GSE136447	GSM4050334	STB	TRUE				embryo invitro day 9		1	298	1495911574	3901292230	13091584.6644295
GSE136447	GSM4050335	STB	TRUE				embryo invitro day 9		1	299	1788560228	4665003945	15602019.8829431
GSE136447	GSM4050336	STB	TRUE				embryo invitro day 9		1	299	1456422456	3852756256	12885472.4280936
GSE136447	GSM4050337	CTB	TRUE				embryo invitro day 9		1	299	1808390812	4703133052	15729541.9799331
GSE136447	GSM4050338	CTB	TRUE				embryo invitro day 9		1	299	1788038949	4721963912	15792521.4448161
GSE136447	GSM4050339	STB	TRUE				embryo invitro day 9		1	299	1873761341	4773762598	15965761.1973244
GSE136447	GSM4050340	epiblast	TRUE				embryo invitro day 9		1	299	1855252909	4840660877	16189501.2608696
GSE136447	GSM4050341	STB	TRUE				embryo invitro day 9		1	299	1836525875	4814959673	16103544.0568562
GSE136447	GSM4050342	CTB	TRUE				embryo invitro day 9		1	299	1844385118	4719210387	15783312.3311037
GSE136447	GSM4050343	CTB	TRUE				embryo invitro day 9		1	299	1514457349	3901934545	13049948.3110368
GSE136447	GSM4050344	CTB	TRUE				embryo invitro day 9		1	299	1865776650	5025086173	16806308.270903
GSE136447	GSM4050345	CTB	TRUE				embryo invitro day 9		1	299	1847141182	4747421639	15877664.3444816
GSE136447	GSM4050346	CTB	TRUE				embryo invitro day 9		1	299	1864694853	4830712474	16156229.0100334
GSE136447	GSM4050347	CTB	TRUE				embryo invitro day 9		1	299	1922902350	4969688185	16621030.7190635
GSE136447	GSM4050348	epiblast	TRUE				embryo invitro day 9		1	299	1609489231	4344827466	14531195.5384615
GSE136447	GSM4050349	CTB	TRUE				embryo invitro day 9		1	299	1852386321	4797348569	16044644.0434783
GSE136447	GSM4050350	CTB	TRUE				embryo invitro day 9		1	299	1934844246	4969578465	16620663.7625418
GSE136447	GSM4050351	CTB	TRUE				embryo invitro day 9		1	299	1861899633	4979412677	16653554.1036789
GSE136447	GSM4050352	CTB	TRUE				embryo invitro day 9		1	299	1739170001	4646650671	15540637.6956522
GSE136447	GSM4050354	CTB	TRUE				embryo invitro day 9		1	299	1830378491	5021083774	16792922.3210702
GSE136447	GSM4050355	epiblast	TRUE				embryo invitro day 9		1	299	1641108335	4229289463	14144780.812709
GSE136447	GSM4050356	CTB	TRUE				embryo invitro day 9		1	299	2002676239	5058214437	16917105.1404682
GSE136447	GSM4050357	STB	TRUE				embryo invitro day 9		1	299	1861636633	4745946167	15872729.6555184
GSE136447	GSM4050358	CTB	TRUE				embryo invitro day 9		1	299	1851952124	4745337841	15870695.1204013
GSE136447	GSM4050359	epiblast	TRUE				embryo invitro day 9		1	299	1895498519	4834420749	16168631.2675585
GSE136447	GSM4050360	STB	TRUE				embryo invitro day 9		1	299	1814764986	4949798642	16554510.5083612
GSE136447	GSM4050362	CTB	TRUE				embryo invitro day 9		1	299	1796902842	4850420926	16222143.5652174
GSE136447	GSM4050363	CTB	TRUE				embryo invitro day 9		1	299	1810514760	4975725119	16641221.1337793
GSE136447	GSM4050364	CTB	TRUE				embryo invitro day 9		1	299	1794366585	4884891027	16337428.1839465
GSE136447	GSM4050365	CTB	TRUE				embryo invitro day 9		1	299	1725763547	4748231426	15880372.6622074
GSE136447	GSM4050366	CTB	TRUE				embryo invitro day 9		1	299	1807297955	4977549604	16647323.090301
GSE136447	GSM4050368	hypoblast	TRUE				embryo invitro day 9		1	299	1873335813	4798541065	16048632.3244147
GSE136447	GSM4050369	ICM	TRUE				embryo invitro day 9		1	299	1677469381	4320553957	14450013.2341137
GSE136447	GSM4050370	epiblast	TRUE				embryo invitro day 9		1	299	1861111818	4741807460	15858887.826087
GSE136447	GSM4050371	epiblast	TRUE				embryo invitro day 9		1	299	1839449108	4938496911	16516712.0769231
GSE136447	GSM4050372	ICM	TRUE				embryo invitro day 9		1	299	1864698465	5010622647	16757935.2742475
GSE136447	GSM4050373	epiblast	TRUE				embryo invitro day 9		1	299	1865733191	5002450056	16730602.1939799
GSE136447	GSM4050374	CTB	TRUE				embryo invitro day 9		1	299	1856167519	4788252769	16014223.3076923
GSE136447	GSM4050375	epiblast	TRUE				embryo invitro day 9		1	299	1688539613	4365835551	14601456.6923077
GSE136447	GSM4050376	STB	TRUE				embryo invitro day 9		1	299	1988338440	4799478842	16051768.7023411
GSE136447	GSM4050377	STB	TRUE				embryo invitro day 10		1	299	1940407971	5057946232	16916208.1337793
GSE136447	GSM4050379	STB	TRUE				embryo invitro day 10		1	299	1855521051	4744307377	15867248.7525084
GSE136447	GSM4050380	STB	TRUE				embryo invitro day 10		1	299	1879817389	4846608978	16209394.5752508
GSE136447	GSM4050381	STB	TRUE				embryo invitro day 10		1	299	1963568822	5035730011	16841906.3913043
GSE136447	GSM4050382	STB	TRUE				embryo invitro day 10		1	299	1878646923	4865802978	16273588.5551839
GSE136447	GSM4050383	STB	TRUE				embryo invitro day 10		1	299	1853949794	4786320200	16007759.8662207
GSE136447	GSM4050384	STB	TRUE				embryo invitro day 10		1	299	1860616496	4875014144	16304395.1304348
GSE136447	GSM4050385	STB	TRUE				embryo invitro day 10		1	299	1949098415	5057397587	16914373.2006689
GSE136447	GSM4050386	CTB	TRUE				embryo invitro day 10		1	299	1833778656	4895035056	16371354.7023411
GSE136447	GSM4050387	CTB	TRUE				embryo invitro day 10		1	299	1907743707	5033044663	16832925.2943144
GSE136447	GSM4050388	CTB	TRUE				embryo invitro day 10		1	299	1712821807	4497788548	15042771.0635452
GSE136447	GSM4050389	STB	TRUE				embryo invitro day 10		1	299	1912932316	5044136564	16870021.9531773
GSE136447	GSM4050390	CTB	TRUE				embryo invitro day 10		1	299	1615903117	4255695342	14233094.7892977
GSE136447	GSM4050391	epiblast	TRUE				embryo invitro day 10		1	299	1846330433	4857733296	16246599.6521739
GSE136447	GSM4050392	epiblast	TRUE				embryo invitro day 10		1	299	1931427383	5031320801	16827159.8695652
GSE136447	GSM4050393	STB	TRUE				embryo invitro day 10		1	299	1716527749	4470197928	14950494.7424749
GSE136447	GSM4050394	epiblast	TRUE				embryo invitro day 10		1	299	1875530077	4853112244	16231144.6287625
GSE136447	GSM4050395	epiblast	TRUE				embryo invitro day 10		1	299	1797907345	4633427670	15496413.6120401
GSE136447	GSM4050396	epiblast	TRUE				embryo invitro day 10		1	299	1971023042	5055826284	16909118.006689
GSE136447	GSM4050397	CTB	TRUE				embryo invitro day 10		1	299	1660895448	4352725838	14557611.4983278
GSE136447	GSM4050398	epiblast	TRUE				embryo invitro day 10		1	299	1902077575	4913268520	16432336.187291
GSE136447	GSM4050399	STB	TRUE				embryo invitro day 10		1	299	1985795069	4749776607	15885540.4916388
GSE136447	GSM4050400	epiblast	TRUE				embryo invitro day 10		1	299	1749335475	4555322907	15235193.6688963
GSE136447	GSM4050401	CTB	TRUE				embryo invitro day 10		1	299	1768002762	4526418356	15138522.9297659
GSE136447	GSM4050402	CTB	TRUE				embryo invitro day 10		1	299	1720581118	4543354610	15195165.9197324
GSE136447	GSM4050403	STB	TRUE				embryo invitro day 10		1	299	1930498345	5010451485	16757362.826087
GSE136447	GSM4050404	CTB	TRUE				embryo invitro day 10		1	299	1848514217	4734493834	15834427.5384615
GSE136447	GSM4050405	STB	TRUE				embryo invitro day 10		1	299	1919606844	4967525547	16613797.8160535
GSE136447	GSM4050406	STB	TRUE				embryo invitro day 10		1	299	1929662653	4964480773	16603614.6254181
GSE136447	GSM4050407	STB	TRUE				embryo invitro day 10		1	299	1935735592	5014868108	16772134.1404682
GSE136447	GSM4050408	epiblast	TRUE				embryo invitro day 10		1	299	1871226093	4733947772	15832601.2441472
GSE136447	GSM4050409	CTB	TRUE				embryo invitro day 10		1	299	1876689990	4822456383	16128616.6655518
GSE136447	GSM4050410	CTB	TRUE				embryo invitro day 10		1	299	1911291621	4936844423	16511185.361204
GSE136447	GSM4050411	hypoblast	TRUE				embryo invitro day 10		1	299	1886527233	4901033597	16391416.7123746
GSE136447	GSM4050412	STB	TRUE				embryo invitro day 10		1	299	1947802063	5077048262	16980094.5217391
GSE136447	GSM4050413	epiblast	TRUE				embryo invitro day 10		1	299	1956507903	5040016282	16856241.7458194
GSE136447	GSM4050414	epiblast	TRUE				embryo invitro day 10		1	299	1911523027	4896242779	16375393.909699
GSE136447	GSM4050415	CTB	TRUE				embryo invitro day 10		1	299	1624593355	4165393136	13931080.722408
GSE136447	GSM4050416	CTB	TRUE				embryo invitro day 10		1	299	1686870859	4345145889	14532260.4983278
GSE136447	GSM4050417	STB	TRUE				embryo invitro day 10		1	299	1631683257	4202422590	14054925.0501672
GSE136447	GSM4050418	CTB	TRUE				embryo invitro day 10		1	299	1842250048	4751487938	15891264.006689
GSE136447	GSM4050420	STB	TRUE				embryo invitro day 10		1	299	1698485667	4402283455	14723356.0367893
GSE136447	GSM4050421	CTB	TRUE				embryo invitro day 10		1	299	1616389112	4183844285	13992790.2508361
GSE136447	GSM4050422	STB	TRUE				embryo invitro day 10		1	299	1652811071	4274996937	14297648.6187291
GSE136447	GSM4050423	CTB	TRUE				embryo invitro day 10		1	299	1617618748	4218898832	14110029.5384615
GSE136447	GSM4050424	STB	TRUE				embryo invitro day 10		1	299	1561761639	4031759177	13484144.4046823
GSE136447	GSM4050425	STB	TRUE				embryo invitro day 10		1	299	1692536839	4322895579	14457844.7458194
GSE136447	GSM4050427	CTB	TRUE				embryo invitro day 10		1	299	1909183754	4892769535	16363777.7090301
GSE136447	GSM4050428	CTB	TRUE				embryo invitro day 10		1	299	1709365157	4387910690	14675286.5886288
GSE136447	GSM4050429	CTB	TRUE				embryo invitro day 10		1	299	1655717281	4276597703	14303002.3511706
GSE136447	GSM4050430	CTB	TRUE				embryo invitro day 10		1	299	1611355856	4212723155	14089375.1003345
GSE136447	GSM4050431	CTB	TRUE				embryo invitro day 10		1	299	1953855175	4910143065	16421883.1605351
GSE136447	GSM4050432	STB	TRUE				embryo invitro day 10		1	299	1897309971	4738045001	15846304.3511706
GSE136447	GSM4050433	STB	TRUE				embryo invitro day 10		1	299	1895549445	4763311159	15930806.5518395
GSE136447	GSM4050434	STB	TRUE				embryo invitro day 10		1	299	1772221548	4717658076	15778120.6555184
GSE136447	GSM4050435	CTB	TRUE				embryo invitro day 10		1	299	1938643326	4823562728	16132316.8160535
GSE136447	GSM4050436	CTB	TRUE				embryo invitro day 10		1	299	1874988472	4727449879	15810869.1605351
GSE136447	GSM4050437	CTB	TRUE				embryo invitro day 10		1	299	1777625540	4898128950	16381702.173913
GSE136447	GSM4050438	STB	TRUE				embryo invitro day 10		1	299	1761427688	4802195750	16060855.3511706
GSE136447	GSM4050439	CTB	TRUE				embryo invitro day 10		1	299	1915710357	4850833598	16223523.7391304
GSE136447	GSM4050440	STB	TRUE				embryo invitro day 10		1	299	1897690084	4773171348	15963783.7725753
GSE136447	GSM4050441	STB	TRUE				embryo invitro day 10		1	299	1931332562	4859933997	16253959.8561873
GSE136447	GSM4050442	STB	TRUE				embryo invitro day 10		1	299	1791186422	4910678183	16423672.8528428
GSE136447	GSM4050443	CTB	TRUE				embryo invitro day 10		1	299	1610223587	4021180505	13448764.2307692
GSE136447	GSM4050444	STB	TRUE				embryo invitro day 10		1	299	1771869949	4778590425	15981907.7759197
GSE136447	GSM4050445	CTB	TRUE				embryo invitro day 10		1	299	1930460514	4867392599	16278905.0133779
GSE136447	GSM4050446	CTB	TRUE				embryo invitro day 10		1	299	1971970597	4901829991	16394080.2374582
GSE136447	GSM4050447	hypoblast	TRUE				embryo invitro day 10		1	299	1811673256	4924300015	16469230.819398
GSE136447	GSM4050448	hypoblast	TRUE				embryo invitro day 10		1	299	1760483264	4736519162	15841201.2107023
GSE136447	GSM4050449	epiblast	TRUE				embryo invitro day 10		1	299	1935031000	4856097279	16241128.0234114
GSE136447	GSM4050450	epiblast	TRUE				embryo invitro day 10		1	299	2014828745	5013796203	16768549.173913
GSE136447	GSM4050451	epiblast	TRUE				embryo invitro day 10		1	299	2025227588	4993009746	16699029.2508361
GSE136447	GSM4050452	epiblast	TRUE				embryo invitro day 10		1	299	2029428079	5073953961	16969745.6889632
GSE136447	GSM4050453	STB	TRUE				embryo invitro day 10		1	299	1985537029	4710501857	15754186.812709
GSE136447	GSM4050454	STB	TRUE				embryo invitro day 12		1	299	2055597425	4961967526	16595209.1170569
GSE136447	GSM4050455	STB	TRUE				embryo invitro day 12		1	299	1923548828	4789614929	16018779.0267559
GSE136447	GSM4050456	STB	TRUE				embryo invitro day 12		1	299	2007617942	4986250059	16676421.6020067
GSE136447	GSM4050457	epiblast	TRUE				embryo invitro day 12		1	299	2186191789	5017807881	16781966.1571906
GSE136447	GSM4050459	STB	TRUE				embryo invitro day 12		1	299	1759500082	4780189788	15987256.8160535
GSE136447	GSM4050460	hypoblast	TRUE				embryo invitro day 12		1	299	1849180732	4729828173	15818823.3210702
GSE136447	GSM4050461	STB	TRUE				embryo invitro day 12		1	297	1460265136	3228773736	10871292.040404
GSE136447	GSM4050462	STB	TRUE				embryo invitro day 12		1	299	1890224283	4747651648	15878433.6053512
GSE136447	GSM4050463	CTB	TRUE				embryo invitro day 12		1	299	1653967060	4500332395	15051278.9130435
GSE136447	GSM4050465	STB	TRUE				embryo invitro day 12		1	299	1879286279	4814075254	16100586.1337793
GSE136447	GSM4050466	STB	TRUE				embryo invitro day 12		1	299	1732840583	4739992790	15852818.6956522
GSE136447	GSM4050467	STB	TRUE				embryo invitro day 12		1	299	1770348626	4425097644	14799657.6722408
GSE136447	GSM4050468	STB	TRUE				embryo invitro day 12		1	299	1987113120	4678179264	15646084.4949833
GSE136447	GSM4050469	epiblast	TRUE				embryo invitro day 12		1	299	1815277769	4739547134	15851328.2073579
GSE136447	GSM4050470	CTB	TRUE				embryo invitro day 12		1	299	1538419259	4179145919	13977076.6521739
GSE136447	GSM4050471	CTB	TRUE				embryo invitro day 12		1	299	1885077609	4741959226	15859395.4046823
GSE136447	GSM4050472	epiblast	TRUE				embryo invitro day 12		1	299	1809166843	4738244690	15846972.2073579
GSE136447	GSM4050473	STB	TRUE				embryo invitro day 12		1	299	1862261624	4724511942	15801043.2842809
GSE136447	GSM4050474	epiblast	TRUE				embryo invitro day 12		1	299	2037601360	4908958276	16417920.6555184
GSE136447	GSM4050475	epiblast	TRUE				embryo invitro day 12		1	299	1846045313	4799481901	16051778.9331104
GSE136447	GSM4050476	CTB	TRUE				embryo invitro day 12		1	299	1933729848	4770132472	15953620.3076923
GSE136447	GSM4050477	CTB	TRUE				embryo invitro day 12		1	299	1834486379	4623014858	15461588.1538462
GSE136447	GSM4050478	CTB	TRUE				embryo invitro day 12		1	299	1958418116	5030290329	16823713.4749164
GSE136447	GSM4050479	STB	TRUE				embryo invitro day 12		1	299	1584080990	4348117370	14542198.5618729
GSE136447	GSM4050480	CTB	TRUE				embryo invitro day 12		1	299	1644727527	4496874610	15039714.4147157
GSE136447	GSM4050481	CTB	TRUE				embryo invitro day 12		1	299	1788198332	4891279507	16358794.3377926
GSE136447	GSM4050482	STB	TRUE				embryo invitro day 12		1	299	1747126214	4293281048	14358799.4916388
GSE136447	GSM4050483	epiblast	TRUE				embryo invitro day 12		1	299	2031994603	4765959192	15939662.8494983
GSE136447	GSM4050484	epiblast	TRUE				embryo invitro day 12		1	299	2024589165	4792810102	16029465.2240803
GSE136447	GSM4050485	CTB	TRUE				embryo invitro day 12		1	299	2032483117	4685225074	15669649.0769231
GSE136447	GSM4050486	epiblast	TRUE				embryo invitro day 12		1	299	1976183532	4792435339	16028211.8361204
GSE136447	GSM4050487	epiblast	TRUE				embryo invitro day 12		1	299	2223007181	5100454427	17058376.0100334
GSE136447	GSM4050488	CTB	TRUE				embryo invitro day 12		1	299	1757624188	4017397056	13436110.5551839
GSE136447	GSM4050489	STB	TRUE				embryo invitro day 12		1	299	1797216159	4040810057	13514414.9063545
GSE136447	GSM4050490	epiblast	TRUE				embryo invitro day 12		1	299	2126050759	5043867528	16869122.1672241
GSE136447	GSM4050491	STB	TRUE				embryo invitro day 12		1	298	1676284124	4162353208	13967628.2147651
GSE136447	GSM4050492	CTB	TRUE				embryo invitro day 12		1	299	1840949898	5016183354	16776532.9565217
GSE136447	GSM4050493	epiblast	TRUE				embryo invitro day 12		1	299	1769010851	3994172480	13358436.3879599
GSE136447	GSM4050494	epiblast	TRUE				embryo invitro day 12		1	299	1927934657	4985625248	16674331.9331104
GSE136447	GSM4050495	CTB	TRUE				embryo invitro day 12		1	299	1864090421	4837795915	16179919.4481605
GSE136447	GSM4050496	CTB	TRUE				embryo invitro day 12		1	299	1574701944	4296360006	14369097.0100334
GSE136447	GSM4050497	CTB	TRUE				embryo invitro day 12		1	299	1731859304	4737632223	15844923.8227425
GSE136447	GSM4050498	STB	TRUE				embryo invitro day 12		1	299	1958144330	4882751508	16330272.6020067
GSE136447	GSM4050499	CTB	TRUE				embryo invitro day 12		1	299	1813238278	4919953429	16454693.7424749
GSE136447	GSM4050500	CTB	TRUE				embryo invitro day 12		1	299	2025265496	5048285861	16883899.2006689
GSE136447	GSM4050501	STB	TRUE				embryo invitro day 12		1	299	1643765192	3850137829	12876715.1471572
GSE136447	GSM4050502	STB	TRUE				embryo invitro day 12		1	299	1929597841	4465903175	14936131.0200669
GSE136447	GSM4050503	STB	TRUE				embryo invitro day 12		1	299	1900592295	4772748776	15962370.4882943
GSE136447	GSM4050504	STB	TRUE				embryo invitro day 12		1	299	1780886617	4810412148	16088334.9431438
GSE136447	GSM4050505	STB	TRUE				embryo invitro day 12		1	299	1750061047	4757122903	15910110.0434783
GSE136447	GSM4050506	CTB	TRUE				embryo invitro day 12		1	299	1972362737	4873232105	16298435.1337793
GSE136447	GSM4050507	CTB	TRUE				embryo invitro day 12		1	299	1871910515	5075006888	16973267.1839465
GSE136447	GSM4050508	CTB	TRUE				embryo invitro day 12		1	299	1818226320	4991459595	16693844.7993311
GSE136447	GSM4050509	STB	TRUE				embryo invitro day 12		1	299	1761382223	4734219446	15833509.8528428
GSE136447	GSM4050510	epiblast	TRUE				embryo invitro day 12		1	299	3245582813	7843760290	26233312.006689
GSE136447	GSM4050511	epiblast	TRUE				embryo invitro day 12		1	299	1863007485	4962965593	16598547.1337793
GSE136447	GSM4050512	epiblast	TRUE				embryo invitro day 12		1	299	1741139745	4178252564	13974088.8428094
GSE136447	GSM4050513	CTB	TRUE				embryo invitro day 12		1	299	1989252605	4981435065	16660317.9431438
GSE136447	GSM4050514	epiblast	TRUE				embryo invitro day 12		1	299	2078002033	4786057177	16006880.1906355
GSE136447	GSM4050515	epiblast	TRUE				embryo invitro day 12		1	299	1939062140	4826618200	16142535.7859532
GSE136447	GSM4050516	CTB	TRUE				embryo invitro day 12		1	299	1975021206	4933964594	16501553.826087
GSE136447	GSM4050517	hypoblast	TRUE				embryo invitro day 12		1	299	2045809621	4670486055	15620354.6989967
GSE136447	GSM4050518	STB	TRUE				embryo invitro day 12		1	299	1810364699	4315575663	14433363.4214047
GSE136447	GSM4050519	EVT	TRUE				embryo invitro day 12		1	299	2208579469	5081819564	16996052.0535117
GSE136447	GSM4050520	CTB	TRUE				embryo invitro day 12		1	299	2172926829	5059647937	16921899.4548495
GSE136447	GSM4050521	STB	TRUE				embryo invitro day 12		1	299	2188159908	5064588373	16938422.6521739
GSE136447	GSM4050522	CTB	TRUE				embryo invitro day 12		1	299	1821764017	4329030990	14478364.5150502
GSE136447	GSM4050523	epiblast	TRUE				embryo invitro day 12		1	299	1997683638	4575746127	15303498.7525084
GSE136447	GSM4050524	hypoblast	TRUE				embryo invitro day 12		1	299	1828858197	4224934820	14130216.7892977
GSE136447	GSM4050525	CTB	TRUE				embryo invitro day 12		1	299	1717878005	3933637921	13155979.6688963
GSE136447	GSM4050526	epiblast	TRUE				embryo invitro day 12		1	299	1904859065	4486197451	15004004.8528428
GSE136447	GSM4050527	hypoblast	TRUE				embryo invitro day 12		1	299	1830371671	4228853727	14143323.5016722
GSE136447	GSM4050528	hypoblast	TRUE				embryo invitro day 12		1	299	2098073699	4800872161	16056428.632107
GSE136447	GSM4050529	hypoblast	TRUE				embryo invitro day 12		1	299	1937309095	4534527838	15165644.9431438
GSE136447	GSM4050530	hypoblast	TRUE				embryo invitro day 12		1	299	1626443671	4081926278	13651927.3511706
GSE136447	GSM4050531	hypoblast	TRUE				embryo invitro day 12		1	299	1920503117	4426665926	14804902.7625418
GSE136447	GSM4050532	hypoblast	TRUE				embryo invitro day 12		1	299	1667104113	3880658599	12978791.3010033
GSE136447	GSM4050533	epiblast	TRUE				embryo invitro day 12		1	299	1723138829	3970716209	13279987.3210702
GSE136447	GSM4050534	epiblast	TRUE				embryo invitro day 12		1	299	1751232939	3997994548	13371219.2240803
GSE136447	GSM4050535	EVT	TRUE				embryo invitro day 12		1	298	1626518448	4090722105	13727255.385906
GSE136447	GSM4050536	STB	TRUE				embryo invitro day 12		1	299	2100498863	5168208691	17284978.8996656
GSE136447	GSM4050537	EVT	TRUE				embryo invitro day 12		1	299	2053490828	4684340755	15666691.4882943
GSE136447	GSM4050538	EVT	TRUE				embryo invitro day 12		1	299	1902262209	4326456194	14469753.1571906
GSE136447	GSM4050539	STB	TRUE				embryo invitro day 12		1	299	2247010878	5689151769	19027263.4414716
GSE136447	GSM4050540	epiblast	TRUE				embryo invitro day 12		1	299	1839398155	4114034947	13759314.2040134
GSE136447	GSM4050541	EVT	TRUE				embryo invitro day 12		1	299	1942115939	4916485127	16443094.0702341
GSE136447	GSM4050542	STB	TRUE				embryo invitro day 13.5		1	299	1903283729	4856529450	16242573.4113712
GSE136447	GSM4050543	EVT	TRUE				embryo invitro day 13.5		1	299	1992747520	5096742200	17045960.5351171
GSE136447	GSM4050544	STB	TRUE				embryo invitro day 13.5		1	298	1747444606	4361465727	14635791.0302013
GSE136447	GSM4050545	EVT	TRUE				embryo invitro day 13.5		1	299	1983690744	5067766389	16949051.4682274
GSE136447	GSM4050546	EVT	TRUE				embryo invitro day 13.5		1	298	1987698886	4633533553	15548770.3120805
GSE136447	GSM4050548	EVT	TRUE				embryo invitro day 13.5		1	299	3133691785	8263926607	27638550.5250836
GSE136447	GSM4050549	epiblast	TRUE				embryo invitro day 13.5		1	299	2565575452	6843297461	22887282.4782609
GSE136447	GSM4050550	epiblast	TRUE				embryo invitro day 13.5		1	299	2023459747	5372466668	17968115.9464883
GSE136447	GSM4050551	epiblast	TRUE				embryo invitro day 13.5		1	299	2196198538	5786668130	19353405.1170569
GSE136447	GSM4050552	CTB	TRUE				embryo invitro day 13.5		1	299	2411430172	6405747391	21423904.3177258
GSE136447	GSM4050553	STB	TRUE				embryo invitro day 13.5		1	299	2299021736	5469284202	18291920.4080268
GSE136447	GSM4050554	EVT	TRUE				embryo invitro day 13.5		1	299	2072668397	5245948785	17544979.2140468
GSE136447	GSM4050555	EVT	TRUE				embryo invitro day 13.5		1	299	2573261475	6503596065	21751157.4080268
GSE136447	GSM4050563	EVT	TRUE				embryo invitro day 14		1	299	1646308956	4356044112	14568709.4046823
GSE136447	GSM4050564	STB	TRUE				embryo invitro day 14		1	299	2105349249	4889518096	16352903.3311037
GSE136447	GSM4050565	EVT	TRUE				embryo invitro day 14		1	299	1885475745	4905680519	16406958.2575251
GSE136447	GSM4050567	STB	TRUE				embryo invitro day 14		1	299	2094842828	4923670918	16467126.8160535
GSE136447	GSM4050568	hypoblast	TRUE				embryo invitro day 14		1	299	1808961018	4762664603	15928644.1571906
GSE136447	GSM4050569	STB	TRUE				embryo invitro day 14		1	299	2095487578	4895392238	16372549.2909699
GSE136447	GSM4050570	STB	TRUE				embryo invitro day 14		1	299	1916349741	5067287457	16947449.6889632
GSE136447	GSM4050571	STB	TRUE				embryo invitro day 14		1	299	1964125768	4733981970	15832715.6187291
GSE136447	GSM4050572	STB	TRUE				embryo invitro day 14		1	299	1855771175	5031344780	16827240.0668896
GSE136447	GSM4050573	STB	TRUE				embryo invitro day 14		1	299	1812370322	4959258805	16586149.8494983
GSE136447	GSM4050574	epiblast	TRUE				embryo invitro day 14		1	299	1803572432	4393368192	14693539.1036789
GSE136447	GSM4050575	epiblast	TRUE				embryo invitro day 14		1	299	1724164814	4088241960	13673050.0334448
GSE136447	GSM4050609	epiblast	TRUE				embryo invitro day 14		1	299	1938474414	5073769143	16969127.5685619
GSE136447	GSM4050610	STB	TRUE				embryo invitro day 14		1	299	2136244557	4973467605	16633670.9197324
GSE136447	GSM4050611	STB	TRUE				embryo invitro day 14		1	299	1893019285	4805726721	16072664.6187291
GSE136447	GSM4050612	epiblast	TRUE				embryo invitro day 14		1	299	1534408594	4047582970	13537066.7892977
GSE136447	GSM4050614	epiblast	TRUE				embryo invitro day 14		1	299	1790555543	4673166880	15629320.6688963
GSE136447	GSM4050615	epiblast	TRUE				embryo invitro day 14		1	299	1586650135	4221012439	14117098.458194
GSE136447	GSM4050616	epiblast	TRUE				embryo invitro day 14		1	299	1591046787	4177859964	13972775.7993311
GSE136447	GSM4050617	STB	TRUE				embryo invitro day 14		1	299	1935025933	4757951333	15912880.7123746
GSE136447	GSM4050618	epiblast	TRUE				embryo invitro day 14		1	299	1816743008	4763449486	15931269.1839465
GSE136447	GSM4050619	epiblast	TRUE				embryo invitro day 14		1	299	1834282955	4840958363	16190496.1973244
GSE136447	GSM4050620	epiblast	TRUE				embryo invitro day 14		1	299	1637044032	4308575399	14409951.1672241
GSE136447	GSM4050621	epiblast	TRUE				embryo invitro day 14		1	299	1808495178	4770245871	15953999.5685619
GSE136447	GSM4050622	epiblast	TRUE				embryo invitro day 14		1	299	1851180491	4917194228	16445465.645485
GSE136447	GSM4050623	STB	TRUE				embryo invitro day 14		1	299	1898715112	4370238614	14616182.6555184
GSE136447	GSM4050624	epiblast	TRUE				embryo invitro day 14		1	299	2040703311	4863865838	16267109.826087
GSE136447	GSM4050625	epiblast	TRUE				embryo invitro day 14		1	299	1843248413	4367763046	14607903.1638796
GSE136447	GSM4050626	epiblast	TRUE				embryo invitro day 14		1	299	1772774039	4235711100	14166257.8595318
GSE136447	GSM4050627	epiblast	TRUE				embryo invitro day 14		1	299	1724205276	4008063717	13404895.3745819
GSE136447	GSM4050629	epiblast	TRUE				embryo invitro day 14		1	299	1696807185	4119629418	13778024.8093645
GSE136447	GSM4050630	epiblast	TRUE				embryo invitro day 14		1	299	2101377887	4723409166	15797355.0702341
GSE136447	GSM4050631	epiblast	TRUE				embryo invitro day 14		1	299	2154058705	4771803689	15959209.6622074
GSE136447	GSM4050632	STB	TRUE				embryo invitro day 14		1	299	2167321077	4742390552	15860837.9665552
GSE136447	GSM4050633	epiblast	TRUE				embryo invitro day 14		1	299	1886331032	5018630822	16784718.4682274
GSE136447	GSM4050638	EVT	TRUE				embryo invitro day 14		1	299	2009754710	5026158540	16809894.7826087
GSE136447	GSM4050639	EVT	TRUE				embryo invitro day 14		1	299	2032666878	5025373956	16807270.7558528
GSE136447	GSM4050640	STB	TRUE				embryo invitro day 14		1	299	1614798299	4004588847	13393273.735786
GSE136447	GSM4050641	EVT	TRUE				embryo invitro day 14		1	299	2075376928	4831863144	16160077.4046823
GSE136447	GSM4050642	EVT	TRUE				embryo invitro day 14		1	299	2077895726	4886144849	16341621.5685619
GSE136447	GSM4050643	STB	TRUE				embryo invitro day 14		1	299	2178801392	5032403555	16830781.1204013
GSE136447	GSM4050644	STB	TRUE				embryo invitro day 14		1	299	1648403508	4150565834	13881491.083612
GSE136447	GSM4050645	EVT	TRUE				embryo invitro day 14		1	299	2018709498	4993747554	16701496.8361204
GSE136447	GSM4050646	EVT	TRUE				embryo invitro day 14		1	299	1715522335	4052804385	13554529.7157191
GSE136447	GSM4050647	CTB	TRUE				embryo invitro day 14		1	299	1679882620	4247896606	14207012.0602007
GSE136447	GSM4050648	EVT	TRUE				embryo invitro day 14		1	299	1655114844	4193605931	14025437.8963211
GSE136447	GSM4050649	STB	TRUE				embryo invitro day 14		1	299	1639578917	4166901987	13936127.0468227
GSE136447	GSM4050650	EVT	TRUE				embryo invitro day 14		1	299	2109799539	4822196145	16127746.3043478
GSE136447	GSM4050651	EVT	TRUE				embryo invitro day 14		1	299	1734560051	3988776339	13340389.0936455
GSE136447	GSM4050652	EVT	TRUE				embryo invitro day 14		1	299	1953765410	4508340987	15078063.5016722
GSE136447	GSM4050654	EVT	TRUE				embryo invitro day 14		1	299	1778223501	4439420108	14847558.8896321
GSE136447	GSM4050655	STB	TRUE				embryo invitro day 14		1	299	1882036000	5038834843	16852290.4448161
GSE136447	GSM4050656	EVT	TRUE				embryo invitro day 14		1	299	1688308008	3913836943	13089755.6622074
GSE136447	GSM4050657	EVT	TRUE				embryo invitro day 14		1	299	2117464206	4835749001	16173073.5819398
GSE136447	GSM4050658	EVT	TRUE				embryo invitro day 14		1	299	1876489123	4988083719	16682554.2441472
GSE136447	GSM4050659	EVT	TRUE				embryo invitro day 14		1	299	1494180794	4020168140	13445378.3946488
GSE136447	GSM4050660	STB	TRUE				embryo invitro day 14		1	299	1726831314	4584322850	15332183.4448161
GSE136447	GSM4050661	EVT	TRUE				embryo invitro day 14		1	299	1621498689	3960718324	13246549.5785953
GSE136447	GSM4050662	EVT	TRUE				embryo invitro day 14		1	299	1590929745	4276729782	14303444.0869565
GSE136447	GSM4050663	EVT	TRUE				embryo invitro day 14		1	299	1805034316	4408591287	14744452.4648829
GSE136447	GSM4050664	STB	TRUE				embryo invitro day 14		1	299	1773761220	4837473209	16178840.1638796
GSE136447	GSM4050665	EVT	TRUE				embryo invitro day 14		1	299	2035630133	4997945815	16715537.8428094
GSE136447	GSM4050666	epiblast	TRUE				embryo invitro day 14		1	299	1639744017	4339355852	14512895.826087
GSE136447	GSM4050667	EVT	TRUE				embryo invitro day 14		1	299	1667665836	4122844876	13788778.8494983
GSE136447	GSM4050668	CTB	TRUE				embryo invitro day 14		1	299	1914788257	4678034214	15645599.3779264
GSE136447	GSM4050669	EVT	TRUE				embryo invitro day 14		1	299	1476882781	3954582998	13226030.0936455
GSE136447	GSM4050670	CTB	TRUE				embryo invitro day 14		1	299	1729057399	4581220364	15321807.2374582
GSE136447	GSM4050671	EVT	TRUE				embryo invitro day 14		1	299	1602864563	4286112891	14334825.722408
GSE136447	GSM4050672	epiblast	TRUE				embryo invitro day 14		1	299	1795097947	4774964575	15969781.187291
GSE136447	GSM4050673	EVT	TRUE				embryo invitro day 14		1	299	1815128411	4457188283	14906984.2240803
GSE136447	GSM4050674	CTB	TRUE				embryo invitro day 14		1	299	1822328796	4500474527	15051754.270903
GSE136447	GSM4050675	EVT	TRUE				embryo invitro day 14		1	299	1756046775	4677031731	15642246.5919732
GSE136447	GSM4050676	EVT	TRUE				embryo invitro day 14		1	299	1936972240	4783156113	15997177.6354515
GSE136447	GSM4050266	epiblast	TRUE				embryo invitro day 8		1	299	1642884635	4044135965	13525538.3444816
GSE136447	GSM4050165	ICM	TRUE				embryo invitro day 6		1	299	2107580217	4968758543	16617921.548495
GSE136447	GSM4050309	STB	TRUE				embryo invitro day 9		1	299	1915985600	4913045346	16431589.7859532
GSE136447	GSM4050426	CTB	TRUE				embryo invitro day 10		1	299	1882199807	4866811850	16276962.7090301
GSE136447	GSM4050547	EVT	TRUE				embryo invitro day 13.5		1	299	1905549968	5070292161	16957498.8662207
GSE136447	GSM4050132	epiblast	TRUE				embryo invitro day 6		1	299	1897866957	4988347548	16683436.6153846
GSE136447	GSM4050653	EVT	TRUE				embryo invitro day 14		1	299	1839936239	4466839707	14939263.2341137
GSE136447	GSM4050419	CTB	TRUE				embryo invitro day 10		1	299	1708552308	4404748094	14731598.9765886
GSE136447	GSM4050291	STB	TRUE				embryo invitro day 8		1	299	2008879312	4823669533	16132674.0234114
GSE136447	GSM4050192	ICM	TRUE				embryo invitro day 7		1	299	2210088938	4622342338	15459338.9230769
GSE136447	GSM4050333	CTB	TRUE				embryo invitro day 9		1	299	1671766620	4414166939	14763100.1304348
GSE136447	GSM4050458	STB	TRUE				embryo invitro day 12		1	299	2193817050	4636831722	15507798.4013378
GSE136447	GSM4050378	CTB	TRUE				embryo invitro day 10		1	299	1954745220	5085987287	17009990.9264214
GSE136447	GSM4050207	CTB	TRUE				embryo invitro day 7		1	299	2275217587	5486371265	18349067.7759197
GSE136447	GSM4050464	STB	TRUE				embryo invitro day 12		1	299	1872088350	4842844823	16196805.4280936
GSE136447	GSM4050230	CTB	TRUE				embryo invitro day 7		1	299	1709811446	3798715731	12704734.8862876
GSE136447	GSM4050145	ICM	TRUE				embryo invitro day 6		1	299	1693533057	4158688943	13908658.6722408
GSE136447	GSM4050255	CTB	TRUE				embryo invitro day 8		1	299	2121635096	5491064004	18364762.5551839
GSE136447	GSM4050367	hypoblast	TRUE				embryo invitro day 9		1	299	1851488976	5048438482	16884409.638796
GSE136447	GSM4050361	CTB	TRUE				embryo invitro day 9		1	299	1761872338	4780897036	15989622.1939799
GSE136447	GSM4050353	CTB	TRUE				embryo invitro day 9		1	299	1952076741	4985417569	16673637.354515
GSE125616	GSM3578298	trophoblast	TRUE				day6 / blastocyst		1	300	398937533	953760000	3179200
GSE125616	GSM3578299	trophoblast	TRUE				day6 / blastocyst		1	300	499314110	1193149500	3977165
GSE125616	GSM3578300	trophoblast	TRUE				day6 / blastocyst		1	300	365228781	849467400	2831558
GSE125616	GSM3578301	trophoblast	TRUE				day6 / blastocyst		1	300	270140840	594241200	1980804
GSE125616	GSM3578302	trophoblast	TRUE				day6 / blastocyst		1	300	462414864	1135002900	3783343
GSE125616	GSM3578303	trophoblast	TRUE				day6 / blastocyst		1	300	770844200	1950777600	6502592
GSE125616	GSM3578304	trophoblast	TRUE				day6 / blastocyst		1	300	579306456	1417324800	4724416
GSE125616	GSM3578305	trophoblast	TRUE				day6 / blastocyst		1	300	530467334	1245822000	4152740
GSE125616	GSM3578650	trophoblast	TRUE				day8 / implantation		1	300	381233926	864108600	2880362
GSE125616	GSM3578651	trophoblast	TRUE				day8 / implantation		1	300	452567330	1043861700	3479539
GSE125616	GSM3578652	trophoblast	TRUE				day8 / implantation		1	300	592938721	1359875400	4532918
GSE125616	GSM3578653	trophoblast	TRUE				day8 / implantation		1	300	538175635	1236638100	4122127
GSE125616	GSM3578654	trophoblast	TRUE				day8 / implantation		1	300	243130417	540481500	1801605
GSE125616	GSM3578655	trophoblast	TRUE				day8 / implantation		1	300	245835758	555952800	1853176
GSE125616	GSM3578656	trophoblast	TRUE				day8 / implantation		1	300	340878789	777769800	2592566
GSE125616	GSM3578657	trophoblast	TRUE				day8 / implantation		1	300	339542612	771381900	2571273
GSE125616	GSM3578658	trophoblast	TRUE				day8 / implantation		1	300	476952972	1103196900	3677323
GSE125616	GSM3578659	trophoblast	TRUE				day8 / implantation		1	300	632630198	1475843700	4919479
GSE125616	GSM3578660	trophoblast	TRUE				day8 / implantation		1	300	352294602	795058200	2650194
GSE125616	GSM3578661	trophoblast	TRUE				day8 / implantation		1	300	565926267	1272489000	4241630
GSE125616	GSM3578662	trophoblast	TRUE				day8 / implantation		1	300	577251097	1310322000	4367740
GSE125616	GSM3578663	trophoblast	TRUE				day8 / implantation		1	300	401594906	901346400	3004488
GSE125616	GSM3578664	trophoblast	TRUE				day8 / implantation		1	300	350405252	793668600	2645562
GSE125616	GSM3578665	trophoblast	TRUE				day8 / implantation		1	300	409358483	924315300	3081051
GSE125616	GSM3578666	trophoblast	TRUE				day8 / implantation		1	300	612048112	1399179600	4663932
GSE125616	GSM3578667	trophoblast	TRUE				day8 / implantation		1	300	471767506	1095271800	3650906
GSE125616	GSM3578668	trophoblast	TRUE				day8 / implantation		1	300	227359414	525366600	1751222
GSE125616	GSM3578669	trophoblast	TRUE				day8 / implantation		1	300	607164657	1402700100	4675667
GSE125616	GSM3578670	trophoblast	TRUE				day8 / implantation		1	300	481767941	1113127500	3710425
GSE125616	GSM3578671	trophoblast	TRUE				day8 / implantation		1	300	607402050	1386839100	4622797
GSE125616	GSM3578672	trophoblast	TRUE				day8 / implantation		1	300	346493875	790438800	2634796
GSE125616	GSM3578673	trophoblast	TRUE				day8 / implantation		1	300	527666397	1195968000	3986560
GSE125616	GSM3578674	trophoblast	TRUE				day8 / implantation		1	300	207208093	466871700	1556239
GSE125616	GSM3578675	trophoblast	TRUE				day8 / implantation		1	300	803559895	1845844200	6152814
GSE125616	GSM3578676	trophoblast	TRUE				day8 / implantation		1	300	660958358	1517332500	5057775
GSE125616	GSM3578677	trophoblast	TRUE				day8 / implantation		1	300	230939112	521555700	1738519
GSE125616	GSM3578678	trophoblast	TRUE				day8 / implantation		1	300	398977455	903751800	3012506
GSE125616	GSM3578679	trophoblast	TRUE				day8 / implantation		1	300	448798107	1016400300	3388001
GSE125616	GSM3578680	trophoblast	TRUE				day8 / implantation		1	300	810529138	1852179000	6173930
GSE125616	GSM3578681	trophoblast	TRUE				day8 / implantation		1	300	1007316951	2342819400	7809398
GSE125616	GSM3578682	trophoblast	TRUE				day8 / implantation		1	300	542367543	1259663100	4198877
GSE125616	GSM3578683	trophoblast	TRUE				day8 / implantation		1	300	264739987	602475600	2008252
GSE125616	GSM3578684	trophoblast	TRUE				day8 / implantation		1	300	142751843	321051000	1070170
GSE125616	GSM3578685	trophoblast	TRUE				day8 / implantation		1	300	192569971	436169400	1453898
GSE125616	GSM3578686	trophoblast	TRUE				day8 / implantation		1	300	386622405	879390600	2931302
GSE125616	GSM3578687	trophoblast	TRUE				day8 / implantation		1	300	226304761	501221400	1670738
GSE125616	GSM3578688	trophoblast	TRUE				day8 / implantation		1	300	229200995	518373300	1727911
GSE125616	GSM3578689	trophoblast	TRUE				day8 / implantation		1	300	270211370	604347600	2014492
GSE125616	GSM3578690	trophoblast	TRUE				day8 / implantation		1	300	332031487	751134000	2503780
GSE125616	GSM3578691	trophoblast	TRUE				day8 / implantation		1	300	400958782	906885600	3022952
GSE125616	GSM3578692	trophoblast	TRUE				day8 / implantation		1	300	771976876	1862093400	6206978
GSE125616	GSM3578693	trophoblast	TRUE				day8 / implantation		1	300	314765077	754951500	2516505
GSE125616	GSM3578694	trophoblast	TRUE				day8 / implantation		1	300	553271537	1315602300	4385341
GSE125616	GSM3578695	trophoblast	TRUE				day8 / implantation		1	300	423993539	977467500	3258225
GSE125616	GSM3578696	trophoblast	TRUE				day8 / implantation		1	300	562450022	1344729600	4482432
GSE125616	GSM3578697	trophoblast	TRUE				day8 / implantation		1	300	483754094	1162497600	3874992
GSE125616	GSM3578698	trophoblast	TRUE				day8 / implantation		1	300	773570140	1824560400	6081868
GSE125616	GSM3578699	trophoblast	TRUE				day8 / implantation		1	300	499410552	1176901800	3923006
GSE125616	GSM3578700	trophoblast	TRUE				day8 / implantation		1	300	477720766	1154729700	3849099
GSE125616	GSM3578701	trophoblast	TRUE				day8 / implantation		1	300	394095132	914795700	3049319
GSE125616	GSM3578702	trophoblast	TRUE				day8 / implantation		1	300	115334037	269200800	897336
GSE125616	GSM3578703	trophoblast	TRUE				day8 / implantation		1	300	304042007	703321800	2344406
GSE125616	GSM3578704	trophoblast	TRUE				day8 / implantation		1	300	480550174	1124985900	3749953
GSE125616	GSM3578705	trophoblast	TRUE				day8 / implantation		1	300	582660832	1352123400	4507078
GSE125616	GSM3578706	trophoblast	TRUE				day8 / implantation		1	300	802543679	1865392500	6217975
GSE125616	GSM3578707	trophoblast	TRUE				day8 / implantation		1	300	833430133	1972961400	6576538
GSE125616	GSM3578708	trophoblast	TRUE				day8 / implantation		1	300	1043883622	2469449700	8231499
GSE125616	GSM3578709	trophoblast	TRUE				day8 / implantation		1	300	648158005	1562049600	5206832
GSE125616	GSM3578710	trophoblast	TRUE				day8 / implantation		1	300	443613032	1060264500	3534215
GSE125616	GSM3578711	trophoblast	TRUE				day8 / implantation		1	300	1320199974	3151366800	10504556
GSE125616	GSM3578712	trophoblast	TRUE				day8 / implantation		1	300	537874020	1289880000	4299600
GSE125616	GSM3578713	trophoblast	TRUE				day8 / implantation		1	300	644176480	1549116300	5163721
GSE125616	GSM3578714	trophoblast	TRUE				day8 / implantation		1	300	763138446	1818702000	6062340
GSE125616	GSM3578715	trophoblast	TRUE				day8 / implantation		1	300	932057660	2244708300	7482361
GSE125616	GSM3578716	trophoblast	TRUE				day8 / implantation		1	300	401428653	934910700	3116369
GSE125616	GSM3578717	trophoblast	TRUE				day8 / implantation		1	300	423039281	988543800	3295146
GSE125616	GSM3578718	trophoblast	TRUE				day8 / implantation		1	300	640474445	1576673700	5255579
GSE125616	GSM3578719	trophoblast	TRUE				day8 / implantation		1	300	440745573	1056331800	3521106
GSE125616	GSM3578720	trophoblast	TRUE				day8 / implantation		1	300	211336471	494370900	1647903
GSE125616	GSM3578721	trophoblast	TRUE				day8 / implantation		1	300	656976279	1573544400	5245148
GSE125616	GSM3578722	trophoblast	TRUE				day8 / implantation		1	300	155057605	352489200	1174964
GSE125616	GSM3578723	trophoblast	TRUE				day8 / implantation		1	300	400258173	943194600	3143982
GSE125616	GSM3578724	trophoblast	TRUE				day8 / implantation		1	300	253960553	592296000	1974320
GSE125616	GSM3578725	trophoblast	TRUE				day8 / implantation		1	300	428767311	1031778600	3439262
GSE125616	GSM3578726	trophoblast	TRUE				day8 / implantation		1	300	412220183	1022799000	3409330
GSE125616	GSM3578727	trophoblast	TRUE				day8 / implantation		1	300	586749819	1362831300	4542771
GSE125616	GSM3578728	trophoblast	TRUE				day8 / implantation		1	300	425917753	1013675700	3378919
GSE125616	GSM3578729	trophoblast	TRUE				day8 / implantation		1	300	440801883	1053953700	3513179
GSE125616	GSM3578730	trophoblast	TRUE				day8 / implantation		1	300	565570377	1358293800	4527646
GSE125616	GSM3578731	trophoblast	TRUE				day8 / implantation		1	300	595073550	1446687000	4822290
GSE125616	GSM3578732	trophoblast	TRUE				day8 / implantation		1	300	444284963	1082060400	3606868
GSE125616	GSM3578733	trophoblast	TRUE				day8 / implantation		1	300	793698817	1898702700	6329009
GSE125616	GSM3578734	trophoblast	TRUE				day8 / implantation		1	300	515324197	1226130900	4087103
GSE125616	GSM3578735	trophoblast	TRUE				day8 / implantation		1	300	391587401	938244000	3127480
GSE125616	GSM3578736	trophoblast	TRUE				day8 / implantation		1	300	323100335	750798600	2502662
GSE125616	GSM3578737	trophoblast	TRUE				day8 / implantation		1	300	268950145	612276300	2040921
GSE125616	GSM3578738	trophoblast	TRUE				day8 / implantation		1	300	577300038	1341887700	4472959
GSE125616	GSM3578739	trophoblast	TRUE				day8 / implantation		1	300	533564340	1229391000	4097970
GSE125616	GSM3578740	trophoblast	TRUE				day8 / implantation		1	300	585967864	1339185900	4463953
GSE125616	GSM3578741	trophoblast	TRUE				day8 / implantation		1	300	446682621	1021704300	3405681
GSE125616	GSM3578742	trophoblast	TRUE				day8 / implantation		1	300	339864173	784148400	2613828
GSE125616	GSM3578743	trophoblast	TRUE				day8 / implantation		1	300	868848967	2235123900	7450413
GSE125616	GSM3578744	trophoblast	TRUE				day8 / implantation		1	300	1100413463	2873222100	9577407
GSE125616	GSM3578745	trophoblast	TRUE				day8 / implantation		1	300	1078098135	2511125700	8370419
GSE125616	GSM3578746	trophoblast	TRUE				day8 / implantation		1	300	1862939475	4358255700	14527519
GSE125616	GSM3578747	trophoblast	TRUE				day8 / implantation		1	300	2627318995	6189015900	20630053
GSE125616	GSM3578748	trophoblast	TRUE				day8 / implantation		1	300	2603052116	6236661600	20788872
GSE125616	GSM3578749	trophoblast	TRUE				day8 / implantation		1	300	286787329	659847000	2199490
GSE125616	GSM3578750	trophoblast	TRUE				day8 / implantation		1	300	174017425	409982100	1366607
GSE125616	GSM3578751	trophoblast	TRUE				day8 / implantation		1	300	529538779	1221967800	4073226
GSE125616	GSM3578752	trophoblast	TRUE				day8 / implantation		1	300	383786566	906432900	3021443
GSE125616	GSM3578753	trophoblast	TRUE				day8 / implantation		1	300	668704336	1557809400	5192698
GSE125616	GSM3578754	trophoblast	TRUE				day8 / implantation		1	300	258102655	578155800	1927186
GSE125616	GSM3578755	trophoblast	TRUE				day8 / implantation		1	300	366958473	835767300	2785891
GSE125616	GSM3578756	trophoblast	TRUE				day8 / implantation		1	300	372190792	843073500	2810245
GSE125616	GSM3578757	trophoblast	TRUE				day8 / implantation		1	300	272423445	622645800	2075486
GSE125616	GSM3578758	trophoblast	TRUE				day8 / implantation		1	300	374045872	849736200	2832454
GSE125616	GSM3578759	trophoblast	TRUE				day8 / implantation		1	300	91512986	210519900	701733
GSE125616	GSM3578760	trophoblast	TRUE				day8 / implantation		1	300	715325192	1626354600	5421182
GSE125616	GSM3578761	trophoblast	TRUE				day8 / implantation		1	300	445389679	1031863500	3439545
GSE125616	GSM3578762	trophoblast	TRUE				day8 / implantation		1	300	462431211	1057326900	3524423
GSE125616	GSM3578763	trophoblast	TRUE				day8 / implantation		1	300	145545497	329560800	1098536
GSE125616	GSM3578764	trophoblast	TRUE				day8 / implantation		1	300	221058286	501198600	1670662
GSE125616	GSM3578765	trophoblast	TRUE				day8 / implantation		1	300	230118916	544026600	1813422
GSE125616	GSM3578766	trophoblast	TRUE				day8 / implantation		1	300	533623690	1205846700	4019489
GSE125616	GSM3578767	trophoblast	TRUE				day8 / implantation		1	300	646659010	1564032300	5213441
GSE125616	GSM3578768	trophoblast	TRUE				day9 / post-implantation		1	300	46567181	104998800	349996
GSE125616	GSM3578769	trophoblast	TRUE				day9 / post-implantation		1	300	669900932	1649376000	5497920
GSE125616	GSM3578770	trophoblast	TRUE				day9 / post-implantation		1	300	496544833	1162286400	3874288
GSE125616	GSM3578771	trophoblast	TRUE				day9 / post-implantation		1	300	561568318	1376162700	4587209
GSE125616	GSM3578772	trophoblast	TRUE				day9 / post-implantation		1	300	525686146	1250745000	4169150
GSE125616	GSM3578773	trophoblast	TRUE				day9 / post-implantation		1	300	559226166	1345664700	4485549
GSE125616	GSM3578774	trophoblast	TRUE				day9 / post-implantation		1	300	702147708	1692279900	5640933
GSE125616	GSM3578775	trophoblast	TRUE				day9 / post-implantation		1	300	251059621	610394700	2034649
GSE125616	GSM3578776	trophoblast	TRUE				day9 / post-implantation		1	300	474964231	1158488400	3861628
GSE125616	GSM3578777	trophoblast	TRUE				day9 / post-implantation		1	300	519952635	1263780000	4212600
GSE125616	GSM3578778	trophoblast	TRUE				day9 / post-implantation		1	300	430746269	1044482100	3481607
GSE125616	GSM3578779	trophoblast	TRUE				day9 / post-implantation		1	300	725074115	1763125800	5877086
GSE125616	GSM3578780	trophoblast	TRUE				day9 / post-implantation		1	300	556832866	1339845000	4466150
GSE125616	GSM3578781	trophoblast	TRUE				day9 / post-implantation		1	300	772016278	1889898600	6299662
GSE125616	GSM3578782	trophoblast	TRUE				day9 / post-implantation		1	300	215429833	512740800	1709136
GSE125616	GSM3578783	trophoblast	TRUE				day9 / post-implantation		1	300	600155036	1450982400	4836608
GSE125616	GSM3578784	trophoblast	TRUE				day9 / post-implantation		1	300	504105331	1225798500	4085995
GSE125616	GSM3578785	trophoblast	TRUE				day9 / post-implantation		1	300	194901138	462254700	1540849
GSE125616	GSM3578786	trophoblast	TRUE				day9 / post-implantation		1	300	679210997	1640647500	5468825
GSE125616	GSM3578787	trophoblast	TRUE				day9 / post-implantation		1	300	590380162	1419924300	4733081
GSE125616	GSM3578788	trophoblast	TRUE				day9 / post-implantation		1	300	229401195	558627300	1862091
GSE125616	GSM3578789	trophoblast	TRUE				day9 / post-implantation		1	300	506716335	1209147600	4030492
GSE125616	GSM3578790	trophoblast	TRUE				day9 / post-implantation		1	300	183447557	436878900	1456263
GSE125616	GSM3578791	trophoblast	TRUE				day9 / post-implantation		1	300	277513490	676264500	2254215
GSE125616	GSM3578792	trophoblast	TRUE				day9 / post-implantation		1	300	569215509	1387234200	4624114
GSE125616	GSM3578793	trophoblast	TRUE				day9 / post-implantation		1	300	362853499	859682700	2865609
GSE125616	GSM3578794	trophoblast	TRUE				day9 / post-implantation		1	300	287076671	688517100	2295057
GSE125616	GSM3578795	trophoblast	TRUE				day9 / post-implantation		1	300	723480749	1755370200	5851234
GSE125616	GSM3578796	trophoblast	TRUE				day9 / post-implantation		1	300	499264689	1227314400	4091048
GSE125616	GSM3578797	trophoblast	TRUE				day9 / post-implantation		1	300	237447041	570660600	1902202
GSE125616	GSM3578798	trophoblast	TRUE				day9 / post-implantation		1	300	444097158	1062828300	3542761
GSE125616	GSM3578799	trophoblast	TRUE				day9 / post-implantation		1	300	588534713	1411260300	4704201
GSE125616	GSM3578800	trophoblast	TRUE				day9 / post-implantation		1	300	636443943	1577949000	5259830
GSE125616	GSM3578801	trophoblast	TRUE				day9 / post-implantation		1	300	456141264	1108504200	3695014
GSE125616	GSM3578802	trophoblast	TRUE				day9 / post-implantation		1	300	355158760	885524700	2951749
GSE125616	GSM3578803	trophoblast	TRUE				day9 / post-implantation		1	300	674920452	1634908200	5449694
GSE125616	GSM3578804	trophoblast	TRUE				day9 / post-implantation		1	300	450710981	1116637200	3722124
GSE125616	GSM3578805	trophoblast	TRUE				day9 / post-implantation		1	300	358070612	870531900	2901773
GSE125616	GSM3578806	trophoblast	TRUE				day9 / post-implantation		1	300	508288852	1238422800	4128076
GSE125616	GSM3578807	trophoblast	TRUE				day9 / post-implantation		1	300	695441686	1667028300	5556761
GSE125616	GSM3578808	trophoblast	TRUE				day9 / post-implantation		1	300	462570428	1115436900	3718123
GSE125616	GSM3578809	trophoblast	TRUE				day9 / post-implantation		1	300	213385670	527771700	1759239
GSE125616	GSM3578810	trophoblast	TRUE				day9 / post-implantation		1	300	378378600	917605200	3058684
GSE125616	GSM3578811	trophoblast	TRUE				day9 / post-implantation		1	300	336997731	819643800	2732146
GSE125616	GSM3578812	trophoblast	TRUE				day9 / post-implantation		1	300	281139764	675980100	2253267
GSE125616	GSM3578813	trophoblast	TRUE				day9 / post-implantation		1	300	219856058	536219400	1787398
GSE125616	GSM3578814	trophoblast	TRUE				day9 / post-implantation		1	300	208357656	499794600	1665982
GSE125616	GSM3578815	trophoblast	TRUE				day9 / post-implantation		1	300	204390574	494334600	1647782
GSE125616	GSM3578816	trophoblast	TRUE				day9 / post-implantation		1	300	614359478	1460375700	4867919
GSE125616	GSM3578817	trophoblast	TRUE				day9 / post-implantation		1	300	271234661	644223900	2147413
GSE125616	GSM3578818	trophoblast	TRUE				day9 / post-implantation		1	300	179279271	408269400	1360898
GSE125616	GSM3578819	trophoblast	TRUE				day9 / post-implantation		1	300	156082082	365772900	1219243
GSE125616	GSM3578820	trophoblast	TRUE				day9 / post-implantation		1	300	518336013	1226548500	4088495
GSE125616	GSM3578821	trophoblast	TRUE				day9 / post-implantation		1	300	244206253	581634900	1938783
GSE125616	GSM3578822	trophoblast	TRUE				day9 / post-implantation		1	300	186638750	449678100	1498927
GSE125616	GSM3578823	trophoblast	TRUE				day9 / post-implantation		1	300	247219078	596471400	1988238
GSE125616	GSM3578824	trophoblast	TRUE				day9 / post-implantation		1	300	204792044	500192700	1667309
GSE125616	GSM3578825	trophoblast	TRUE				day9 / post-implantation		1	300	272307906	661716900	2205723
GSE125616	GSM3578826	trophoblast	TRUE				day9 / post-implantation		1	300	105356643	249704700	832349
GSE125616	GSM3578827	trophoblast	TRUE				day9 / post-implantation		1	300	697177807	1684697400	5615658
GSE125616	GSM3578828	trophoblast	TRUE				day9 / post-implantation		1	300	84949829	203959500	679865
GSE125616	GSM3578829	trophoblast	TRUE				day9 / post-implantation		1	300	166205696	401258700	1337529
GSE125616	GSM3578830	trophoblast	TRUE				day9 / post-implantation		1	300	351367588	855649500	2852165
GSE125616	GSM3578831	trophoblast	TRUE				day9 / post-implantation		1	300	117596415	283421100	944737
GSE125616	GSM3578832	trophoblast	TRUE				day9 / post-implantation		1	300	246315394	602941800	2009806
GSE125616	GSM3578833	trophoblast	TRUE				day9 / post-implantation		1	300	178597172	431553900	1438513
GSE125616	GSM3578834	trophoblast	TRUE				day9 / post-implantation		1	300	235271281	570198000	1900660
GSE125616	GSM3578835	trophoblast	TRUE				day9 / post-implantation		1	300	252399310	617978400	2059928
GSE125616	GSM3578836	trophoblast	TRUE				day9 / post-implantation		1	300	652645466	1574604900	5248683
GSE125616	GSM3578837	trophoblast	TRUE				day9 / post-implantation		1	300	169396254	408274800	1360916
GSE125616	GSM3578838	trophoblast	TRUE				day9 / post-implantation		1	300	304606261	733657500	2445525
GSE125616	GSM3578839	trophoblast	TRUE				day9 / post-implantation		1	300	336037165	814176300	2713921
GSE125616	GSM3578840	trophoblast	TRUE				day9 / post-implantation		1	300	752996165	1839239700	6130799
GSE125616	GSM3578841	trophoblast	TRUE				day9 / post-implantation		1	300	392456838	940970100	3136567
GSE125616	GSM3578842	trophoblast	TRUE				day9 / post-implantation		1	300	125720180	293385300	977951
GSE125616	GSM3578843	trophoblast	TRUE				day9 / post-implantation		1	300	276336964	663494700	2211649
GSE125616	GSM3578844	trophoblast	TRUE				day9 / post-implantation		1	300	175327277	421956600	1406522
GSE125616	GSM3578845	trophoblast	TRUE				day9 / post-implantation		1	300	92747503	222231900	740773
GSE125616	GSM3578846	trophoblast	TRUE				day9 / post-implantation		1	300	599998067	1463594400	4878648
GSE125616	GSM3578847	trophoblast	TRUE				day9 / post-implantation		1	300	249390293	584999400	1949998
GSE125616	GSM3578848	trophoblast	TRUE				day9 / post-implantation		1	300	92290395	218694300	728981
GSE125616	GSM3578849	trophoblast	TRUE				day9 / post-implantation		1	300	427917086	1038705600	3462352
GSE125616	GSM3578850	trophoblast	TRUE				day9 / post-implantation		1	300	216267254	521714700	1739049
GSE125616	GSM3578851	trophoblast	TRUE				day9 / post-implantation		1	300	336087578	816986100	2723287
GSE125616	GSM3578852	trophoblast	TRUE				day9 / post-implantation		1	300	50139542	118593000	395310
GSE125616	GSM3578853	trophoblast	TRUE				day9 / post-implantation		1	300	143434137	344613000	1148710
GSE125616	GSM3578854	trophoblast	TRUE				day9 / post-implantation		1	300	233888898	570337500	1901125
GSE125616	GSM3578855	trophoblast	TRUE				day9 / post-implantation		1	300	276803262	661464900	2204883
GSE125616	GSM3578856	trophoblast	TRUE				day9 / post-implantation		1	300	256372294	607175700	2023919
GSE125616	GSM3578857	trophoblast	TRUE				day9 / post-implantation		1	300	250521379	587677200	1958924
GSE125616	GSM3578858	trophoblast	TRUE				day9 / post-implantation		1	300	238523661	557211600	1857372
GSE125616	GSM3578859	trophoblast	TRUE				day9 / post-implantation		1	300	167356556	397356600	1324522
GSE125616	GSM3578860	trophoblast	TRUE				day9 / post-implantation		1	300	717311155	1773527100	5911757
GSE125616	GSM3578861	trophoblast	TRUE				day9 / post-implantation		1	300	428034194	1057857600	3526192
GSE125616	GSM3578862	trophoblast	TRUE				day9 / post-implantation		1	300	515458507	1237498200	4124994
GSE125616	GSM3578863	trophoblast	TRUE				day9 / post-implantation		1	300	544688501	1342544100	4475147
GSE125616	GSM3578864	trophoblast	TRUE				day9 / post-implantation		1	300	489271899	1192189500	3973965
GSE125616	GSM3578865	trophoblast	TRUE				day9 / post-implantation		1	300	630034122	1563680700	5212269
GSE125616	GSM3578866	trophoblast	TRUE				day9 / post-implantation		1	300	436367283	1103577900	3678593
GSE125616	GSM3578867	trophoblast	TRUE				day9 / post-implantation		1	300	592989100	1483816500	4946055
GSE125616	GSM3578868	trophoblast	TRUE				day9 / post-implantation		1	300	670614287	1670998200	5569994
GSE125616	GSM3578869	trophoblast	TRUE				day9 / post-implantation		1	300	493030682	1238372400	4127908
GSE125616	GSM3578870	trophoblast	TRUE				day9 / post-implantation		1	300	863461053	2140083600	7133612
GSE125616	GSM3578871	trophoblast	TRUE				day9 / post-implantation		1	300	744106119	1843827900	6146093
GSE125616	GSM3578872	trophoblast	TRUE				day9 / post-implantation		1	300	765884401	1918881000	6396270
GSE125616	GSM3578873	trophoblast	TRUE				day9 / post-implantation		1	300	309198246	761340600	2537802
GSE125616	GSM3578874	trophoblast	TRUE				day9 / post-implantation		1	300	716072831	1773583500	5911945
GSE125616	GSM3578875	trophoblast	TRUE				day9 / post-implantation		1	300	173146561	423749700	1412499
GSE125616	GSM3578876	trophoblast	TRUE				day9 / post-implantation		1	300	439136263	1073242200	3577474
GSE125616	GSM3578877	trophoblast	TRUE				day9 / post-implantation		1	300	632904981	1568744400	5229148
GSE125616	GSM3578878	trophoblast	TRUE				day9 / post-implantation		1	300	482574809	1167586200	3891954
GSE125616	GSM3578879	trophoblast	TRUE				day9 / post-implantation		1	300	507819353	1261487700	4204959
GSE125616	GSM3578880	trophoblast	TRUE				day9 / post-implantation		1	300	807291573	1988689800	6628966
GSE125616	GSM3578881	trophoblast	TRUE				day9 / post-implantation		1	300	242938212	603592500	2011975
GSE125616	GSM3578882	trophoblast	TRUE				day9 / post-implantation		1	300	303690246	746763600	2489212
GSE125616	GSM3578883	trophoblast	TRUE				day9 / post-implantation		1	300	550641007	1357515600	4525052
GSE125616	GSM3578884	trophoblast	TRUE				day9 / post-implantation		1	300	444815840	1104344100	3681147
GSE125616	GSM3578885	trophoblast	TRUE				day9 / post-implantation		1	300	274946429	677711400	2259038
GSE125616	GSM3578886	trophoblast	TRUE				day9 / post-implantation		1	300	356530372	881524200	2938414
GSE125616	GSM3578887	trophoblast	TRUE				day9 / post-implantation		1	300	662312652	1638946200	5463154
GSE125616	GSM3578888	trophoblast	TRUE				day9 / post-implantation		1	300	488786410	1212796500	4042655
GSE125616	GSM3578889	trophoblast	TRUE				day9 / post-implantation		1	300	223350390	536820300	1789401
GSE125616	GSM3578890	trophoblast	TRUE				day9 / post-implantation		1	300	707191319	1731700500	5772335
GSE125616	GSM3578891	trophoblast	TRUE				day9 / post-implantation		1	300	258251746	641158500	2137195
GSE125616	GSM3578892	trophoblast	TRUE				day9 / post-implantation		1	300	531851943	1295847600	4319492
GSE125616	GSM3578893	trophoblast	TRUE				day9 / post-implantation		1	300	474325847	1165843500	3886145
GSE125616	GSM3578894	trophoblast	TRUE				day9 / post-implantation		1	300	218757876	533901000	1779670
GSE125616	GSM3578895	trophoblast	TRUE				day9 / post-implantation		1	300	424860991	1048956600	3496522
GSE125616	GSM3578896	trophoblast	TRUE				day9 / post-implantation		1	300	519468926	1283305800	4277686
GSE125616	GSM3578897	trophoblast	TRUE				day9 / post-implantation		1	300	462783833	1151278800	3837596
GSE125616	GSM3578898	trophoblast	TRUE				day9 / post-implantation		1	300	746228153	1825591800	6085306
GSE125616	GSM3578899	trophoblast	TRUE				day9 / post-implantation		1	300	402565671	995510100	3318367
GSE125616	GSM3578900	trophoblast	TRUE				day9 / post-implantation		1	300	665902640	1649680200	5498934
GSE125616	GSM3578901	trophoblast	TRUE				day9 / post-implantation		1	300	750169859	1846950900	6156503
GSE125616	GSM3578902	trophoblast	TRUE				day9 / post-implantation		1	300	794518755	1995675900	6652253
GSE125616	GSM3578903	trophoblast	TRUE				day9 / post-implantation		1	300	443033921	1094289600	3647632
GSE125616	GSM3578904	trophoblast	TRUE				day9 / post-implantation		1	300	234314141	567132900	1890443
GSE125616	GSM3578905	trophoblast	TRUE				day9 / post-implantation		1	300	575467961	1410169200	4700564
GSE125616	GSM3578906	trophoblast	TRUE				day9 / post-implantation		1	300	549340777	1343745600	4479152
GSE125616	GSM3578907	trophoblast	TRUE				day9 / post-implantation		1	300	227186728	562206000	1874020
GSE125616	GSM3578908	trophoblast	TRUE				day9 / post-implantation		1	300	427353822	1069459500	3564865
GSE125616	GSM3578909	trophoblast	TRUE				day9 / post-implantation		1	300	318575895	785107200	2617024
GSE125616	GSM3578910	trophoblast	TRUE				day9 / post-implantation		1	300	358375351	891062100	2970207
GSE125616	GSM3578911	trophoblast	TRUE				day9 / post-implantation		1	300	289867656	723846600	2412822
GSE125616	GSM3578912	trophoblast	TRUE				day9 / post-implantation		1	300	482869879	1197110400	3990368
GSE125616	GSM3578913	trophoblast	TRUE				Endometrial / Endometrial		1	300	476379510	1192266600	3974222
GSE125616	GSM3578914	trophoblast	TRUE				Endometrial / Endometrial		1	300	393084831	970457100	3234857
GSE125616	GSM3578915	trophoblast	TRUE				Endometrial / Endometrial		1	300	431034004	1073357400	3577858
GSE125616	GSM3578916	trophoblast	TRUE				Endometrial / Endometrial		1	300	459979009	1137203100	3790677
GSE125616	GSM3578917	trophoblast	TRUE				Endometrial / Endometrial		1	300	311743563	741056700	2470189
GSE125616	GSM3578918	trophoblast	TRUE				Endometrial / Endometrial		1	300	529865188	1319520900	4398403
GSE125616	GSM3578919	trophoblast	TRUE				Endometrial / Endometrial		1	300	368867608	910932600	3036442
GSE125616	GSM3578920	trophoblast	TRUE				Endometrial / Endometrial		1	300	393834126	1000979100	3336597
GSE125616	GSM3578921	trophoblast	TRUE				Endometrial / Endometrial		1	300	286123859	743316000	2477720
GSE125616	GSM3578922	trophoblast	TRUE				Endometrial / Endometrial		1	300	442443695	1128567600	3761892
GSE125616	GSM3578923	trophoblast	TRUE				Endometrial / Endometrial		1	300	426384672	1072446900	3574823
GSE125616	GSM3578924	trophoblast	TRUE				Endometrial / Endometrial		1	300	392135722	993829200	3312764
GSE125616	GSM3578925	trophoblast	TRUE				Endometrial / Endometrial		1	300	338492935	861711600	2872372
GSE125616	GSM3578926	trophoblast	TRUE				Endometrial / Endometrial		1	300	329912935	841843500	2806145
GSE125616	GSM3578927	trophoblast	TRUE				Endometrial / Endometrial		1	300	303550615	771944100	2573147
GSE125616	GSM3578928	trophoblast	TRUE				Endometrial / Endometrial		1	300	192897597	485057100	1616857
GSE125616	GSM3578929	trophoblast	TRUE				Endometrial / Endometrial		1	300	276048351	692282100	2307607
GSE125616	GSM3578930	trophoblast	TRUE				Endometrial / Endometrial		1	300	382346819	968026500	3226755
GSE125616	GSM3578931	trophoblast	TRUE				Endometrial / Endometrial		1	300	353470190	884749500	2949165
GSE125616	GSM3578932	trophoblast	TRUE				Endometrial / Endometrial		1	300	232573681	586063200	1953544
GSE125616	GSM3578933	trophoblast	TRUE				Endometrial / Endometrial		1	300	446642235	1119231300	3730771
GSE125616	GSM3578934	trophoblast	TRUE				Endometrial / Endometrial		1	300	206960912	516361800	1721206
GSE125616	GSM3578935	trophoblast	TRUE				Endometrial / Endometrial		1	300	432861300	1062008700	3540029
GSE125616	GSM3578936	trophoblast	TRUE				Endometrial / Endometrial		1	300	551247342	1338798000	4462660
GSE125616	GSM3578937	trophoblast	TRUE				Endometrial / Endometrial		1	300	426946877	1058048400	3526828
GSE125616	GSM3578306	trophoblast	TRUE				day6 / blastocyst		1	300	443384860	1116783900	3722613
GSE125616	GSM3578307	trophoblast	TRUE				day6 / blastocyst		1	300	444793195	1111255800	3704186
GSE125616	GSM3578308	trophoblast	TRUE				day6 / blastocyst		1	300	487868279	1124133600	3747112
GSE125616	GSM3578309	trophoblast	TRUE				day6 / blastocyst		1	300	278964250	665529600	2218432
GSE125616	GSM3578310	trophoblast	TRUE				day6 / blastocyst		1	300	280790961	658943700	2196479
GSE125616	GSM3578311	trophoblast	TRUE				day6 / blastocyst		1	300	505540061	1203591600	4011972
GSE125616	GSM3578312	trophoblast	TRUE				day6 / blastocyst		1	300	627355628	1591222800	5304076
GSE125616	GSM3578313	trophoblast	TRUE				day6 / blastocyst		1	300	566355352	1366755600	4555852
GSE125616	GSM3578314	trophoblast	TRUE				day6 / blastocyst		1	300	593862163	1473330900	4911103
GSE125616	GSM3578315	trophoblast	TRUE				day6 / blastocyst		1	300	424474328	1030228200	3434094
GSE125616	GSM3578316	trophoblast	TRUE				day6 / blastocyst		1	300	385653619	866647800	2888826
GSE125616	GSM3578317	trophoblast	TRUE				day6 / blastocyst		1	300	544661313	1338220800	4460736
GSE125616	GSM3578318	trophoblast	TRUE				day6 / blastocyst		1	300	569326183	1460941800	4869806
GSE125616	GSM3578319	trophoblast	TRUE				day6 / blastocyst		1	300	404203137	1066324800	3554416
GSE125616	GSM3578320	trophoblast	TRUE				day6 / blastocyst		1	300	482383606	1239462600	4131542
GSE125616	GSM3578321	trophoblast	TRUE				day6 / blastocyst		1	300	368829434	942383100	3141277
GSE125616	GSM3578322	trophoblast	TRUE				day6 / blastocyst		1	300	507107986	1284260100	4280867
GSE125616	GSM3578323	trophoblast	TRUE				day6 / blastocyst		1	300	458004528	1150686900	3835623
GSE125616	GSM3578324	trophoblast	TRUE				day6 / blastocyst		1	300	474476645	1211424300	4038081
GSE125616	GSM3578325	trophoblast	TRUE				day6 / blastocyst		1	300	619008180	1518949500	5063165
GSE125616	GSM3578326	trophoblast	TRUE				day6 / blastocyst		1	300	283415753	703046700	2343489
GSE125616	GSM3578327	trophoblast	TRUE				day6 / blastocyst		1	300	828701747	2021853900	6739513
GSE125616	GSM3578328	trophoblast	TRUE				day6 / blastocyst		1	300	269048446	657635100	2192117
GSE125616	GSM3578329	trophoblast	TRUE				day6 / blastocyst		1	300	494567018	1246938000	4156460
GSE125616	GSM3578330	trophoblast	TRUE				day7 / implantation		1	300	468228255	1205485200	4018284
GSE125616	GSM3578331	trophoblast	TRUE				day7 / implantation		1	300	412406695	1071385800	3571286
GSE125616	GSM3578332	trophoblast	TRUE				day7 / implantation		1	300	537599236	1351321200	4504404
GSE125616	GSM3578333	trophoblast	TRUE				day7 / implantation		1	300	446035663	1149717900	3832393
GSE125616	GSM3578334	trophoblast	TRUE				day7 / implantation		1	300	660005483	1685819100	5619397
GSE125616	GSM3578335	trophoblast	TRUE				day7 / implantation		1	300	596012964	1493568900	4978563
GSE125616	GSM3578336	trophoblast	TRUE				day7 / implantation		1	300	973248359	2446547700	8155159
GSE125616	GSM3578337	trophoblast	TRUE				day7 / implantation		1	300	537249742	1386537000	4621790
GSE125616	GSM3578338	trophoblast	TRUE				day7 / implantation		1	300	528329834	1376950800	4589836
GSE125616	GSM3578339	trophoblast	TRUE				day7 / implantation		1	300	429455632	1069026300	3563421
GSE125616	GSM3578340	trophoblast	TRUE				day7 / implantation		1	300	571169710	1509970500	5033235
GSE125616	GSM3578341	trophoblast	TRUE				day7 / implantation		1	300	497425673	1327878600	4426262
GSE125616	GSM3578342	trophoblast	TRUE				day7 / implantation		1	300	372621981	980827200	3269424
GSE125616	GSM3578343	trophoblast	TRUE				day7 / implantation		1	300	385453945	980972700	3269909
GSE125616	GSM3578344	trophoblast	TRUE				day7 / implantation		1	300	299956012	757869300	2526231
GSE125616	GSM3578345	trophoblast	TRUE				day7 / implantation		1	300	392959027	999691500	3332305
GSE125616	GSM3578346	trophoblast	TRUE				day7 / implantation		1	300	312947043	781473600	2604912
GSE125616	GSM3578347	trophoblast	TRUE				day7 / implantation		1	300	331622721	860682000	2868940
GSE125616	GSM3578348	trophoblast	TRUE				day7 / implantation		1	300	639862362	1628310900	5427703
GSE125616	GSM3578349	trophoblast	TRUE				day7 / implantation		1	300	604041068	1539129600	5130432
GSE125616	GSM3578350	trophoblast	TRUE				day7 / implantation		1	300	456170123	1150716900	3835723
GSE125616	GSM3578351	trophoblast	TRUE				day7 / implantation		1	300	596944446	1522992600	5076642
GSE125616	GSM3578352	trophoblast	TRUE				day7 / implantation		1	300	632261367	1594430400	5314768
GSE125616	GSM3578353	trophoblast	TRUE				day7 / implantation		1	300	530741491	1344780000	4482600
GSE125616	GSM3578354	trophoblast	TRUE				day7 / implantation		1	300	659293857	1674578100	5581927
GSE125616	GSM3578355	trophoblast	TRUE				day7 / implantation		1	300	501942489	1275475500	4251585
GSE125616	GSM3578356	trophoblast	TRUE				day7 / implantation		1	300	456395140	1137733800	3792446
GSE125616	GSM3578357	trophoblast	TRUE				day7 / implantation		1	300	524809720	1305149100	4350497
GSE125616	GSM3578358	trophoblast	TRUE				day7 / implantation		1	300	622117607	1582025400	5273418
GSE125616	GSM3578359	trophoblast	TRUE				day7 / implantation		1	300	675101292	1724064300	5746881
GSE125616	GSM3578360	trophoblast	TRUE				day7 / implantation		1	300	625194007	1619263800	5397546
GSE125616	GSM3578361	trophoblast	TRUE				day7 / implantation		1	300	608091216	1472380200	4907934
GSE125616	GSM3578362	trophoblast	TRUE				day7 / implantation		1	300	493075882	1262010300	4206701
GSE125616	GSM3578363	trophoblast	TRUE				day7 / implantation		1	300	654231839	1684978800	5616596
GSE125616	GSM3578364	trophoblast	TRUE				day7 / implantation		1	300	611018070	1556606100	5188687
GSE125616	GSM3578365	trophoblast	TRUE				day7 / implantation		1	300	622936851	1607830500	5359435
GSE125616	GSM3578366	trophoblast	TRUE				day7 / implantation		1	300	841990232	2136883500	7122945
GSE125616	GSM3578367	trophoblast	TRUE				day6 / blastocyst		1	300	766507941	1786784400	5955948
GSE125616	GSM3578368	trophoblast	TRUE				day6 / blastocyst		1	300	283545602	670698900	2235663
GSE125616	GSM3578369	trophoblast	TRUE				day6 / blastocyst		1	300	501888959	1179517800	3931726
GSE125616	GSM3578370	trophoblast	TRUE				day6 / blastocyst		1	300	406275065	954208200	3180694
GSE125616	GSM3578371	trophoblast	TRUE				day6 / blastocyst		1	300	630588490	1479864600	4932882
GSE125616	GSM3578372	trophoblast	TRUE				day6 / blastocyst		1	300	1313764863	3137087100	10456957
GSE125616	GSM3578373	trophoblast	TRUE				day6 / blastocyst		1	300	249258072	580412400	1934708
GSE125616	GSM3578374	trophoblast	TRUE				day6 / blastocyst		1	300	558316064	1297328100	4324427
GSE125616	GSM3578375	trophoblast	TRUE				day6 / blastocyst		1	300	175930097	409521900	1365073
GSE125616	GSM3578376	trophoblast	TRUE				day6 / blastocyst		1	300	489770535	1181631000	3938770
GSE125616	GSM3578377	trophoblast	TRUE				day10 / post-implantation		1	300	212820090	532503300	1775011
GSE125616	GSM3578378	trophoblast	TRUE				day10 / post-implantation		1	300	197146793	484887600	1616292
GSE125616	GSM3578379	trophoblast	TRUE				day10 / post-implantation		1	300	618104887	1488471600	4961572
GSE125616	GSM3578380	trophoblast	TRUE				day10 / post-implantation		1	300	291885983	721780800	2405936
GSE125616	GSM3578381	trophoblast	TRUE				day10 / post-implantation		1	300	250412743	600537600	2001792
GSE125616	GSM3578382	trophoblast	TRUE				day10 / post-implantation		1	300	316596206	775336800	2584456
GSE125616	GSM3578383	trophoblast	TRUE				day10 / post-implantation		1	300	221704230	538971900	1796573
GSE125616	GSM3578384	trophoblast	TRUE				day10 / post-implantation		1	300	109332788	266095500	886985
GSE125616	GSM3578385	trophoblast	TRUE				day10 / post-implantation		1	300	264059785	640796700	2135989
GSE125616	GSM3578386	trophoblast	TRUE				day10 / post-implantation		1	300	216099233	533004000	1776680
GSE125616	GSM3578387	trophoblast	TRUE				day10 / post-implantation		1	300	431052210	1072564200	3575214
GSE125616	GSM3578388	trophoblast	TRUE				day10 / post-implantation		1	300	130483942	314781000	1049270
GSE125616	GSM3578389	trophoblast	TRUE				day10 / post-implantation		1	300	101855068	251507400	838358
GSE125616	GSM3578390	trophoblast	TRUE				day10 / post-implantation		1	300	157917883	391703100	1305677
GSE125616	GSM3578391	trophoblast	TRUE				day10 / post-implantation		1	300	194290355	486219300	1620731
GSE125616	GSM3578392	trophoblast	TRUE				day10 / post-implantation		1	300	207821107	507701700	1692339
GSE125616	GSM3578393	trophoblast	TRUE				day10 / post-implantation		1	300	273946432	681750900	2272503
GSE125616	GSM3578394	trophoblast	TRUE				day10 / post-implantation		1	300	199974252	494375100	1647917
GSE125616	GSM3578395	trophoblast	TRUE				day10 / post-implantation		1	300	244521306	600583500	2001945
GSE125616	GSM3578396	trophoblast	TRUE				day10 / post-implantation		1	300	171009244	422832300	1409441
GSE125616	GSM3578397	trophoblast	TRUE				day10 / post-implantation		1	300	166222762	406579500	1355265
GSE125616	GSM3578398	trophoblast	TRUE				day10 / post-implantation		1	300	273984403	675647400	2252158
GSE125616	GSM3578399	trophoblast	TRUE				day10 / post-implantation		1	300	281859590	698864400	2329548
GSE125616	GSM3578400	trophoblast	TRUE				day10 / post-implantation		1	300	648196641	1610394300	5367981
GSE125616	GSM3578401	trophoblast	TRUE				day10 / post-implantation		1	300	396220202	974024400	3246748
GSE125616	GSM3578402	trophoblast	TRUE				day10 / post-implantation		1	300	132929123	319305300	1064351
GSE125616	GSM3578403	trophoblast	TRUE				day10 / post-implantation		1	300	341280973	848310900	2827703
GSE125616	GSM3578404	trophoblast	TRUE				day10 / post-implantation		1	300	280927837	690291000	2300970
GSE125616	GSM3578405	trophoblast	TRUE				day10 / post-implantation		1	300	87881918	212563800	708546
GSE125616	GSM3578406	trophoblast	TRUE				day10 / post-implantation		1	300	111488111	271653000	905510
GSE125616	GSM3578407	trophoblast	TRUE				day10 / post-implantation		1	300	752561564	1873777500	6245925
GSE125616	GSM3578408	trophoblast	TRUE				day10 / post-implantation		1	300	309566354	774824100	2582747
GSE125616	GSM3578409	trophoblast	TRUE				day10 / post-implantation		1	300	421435772	1050616800	3502056
GSE125616	GSM3578410	trophoblast	TRUE				day10 / post-implantation		1	300	117075091	275019600	916732
GSE125616	GSM3578411	trophoblast	TRUE				day10 / post-implantation		1	300	336932095	785156100	2617187
GSE125616	GSM3578412	trophoblast	TRUE				day10 / post-implantation		1	300	176743491	403244400	1344148
GSE125616	GSM3578413	trophoblast	TRUE				day10 / post-implantation		1	300	437429466	1025396400	3417988
GSE125616	GSM3578414	trophoblast	TRUE				day10 / post-implantation		1	300	200715566	486511500	1621705
GSE125616	GSM3578415	trophoblast	TRUE				day10 / post-implantation		1	300	97455042	234503700	781679
GSE125616	GSM3578416	trophoblast	TRUE				day10 / post-implantation		1	300	211806842	517462200	1724874
GSE125616	GSM3578417	trophoblast	TRUE				day10 / post-implantation		1	300	184172866	441749100	1472497
GSE125616	GSM3578418	trophoblast	TRUE				day10 / post-implantation		1	300	122453390	297501600	991672
GSE125616	GSM3578419	trophoblast	TRUE				day10 / post-implantation		1	300	841000935	1962195600	6540652
GSE125616	GSM3578420	trophoblast	TRUE				day10 / post-implantation		1	300	505608300	1205638500	4018795
GSE125616	GSM3578421	trophoblast	TRUE				day10 / post-implantation		1	300	1131667602	2587565700	8625219
GSE125616	GSM3578422	trophoblast	TRUE				day10 / post-implantation		1	300	301863796	703867200	2346224
GSE125616	GSM3578423	trophoblast	TRUE				day10 / post-implantation		1	300	999633692	2329603500	7765345
GSE125616	GSM3578424	trophoblast	TRUE				day10 / post-implantation		1	300	513709051	1232344800	4107816
GSE125616	GSM3578425	trophoblast	TRUE				day10 / post-implantation		1	300	767058046	1807913700	6026379
GSE125616	GSM3578426	trophoblast	TRUE				day10 / post-implantation		1	300	781999088	1871928600	6239762
GSE125616	GSM3578427	trophoblast	TRUE				day10 / post-implantation		1	300	687325850	1665255300	5550851
GSE125616	GSM3578428	trophoblast	TRUE				day10 / post-implantation		1	300	652976470	1549183800	5163946
GSE125616	GSM3578429	trophoblast	TRUE				day10 / post-implantation		1	300	682258922	1630986900	5436623
GSE125616	GSM3578430	trophoblast	TRUE				day10 / post-implantation		1	300	1231852402	2939273100	9797577
GSE125616	GSM3578431	trophoblast	TRUE				day10 / post-implantation		1	300	351493431	856596300	2855321
GSE125616	GSM3578432	trophoblast	TRUE				day10 / post-implantation		1	300	597767451	1435165500	4783885
GSE125616	GSM3578433	trophoblast	TRUE				day10 / post-implantation		1	300	610972641	1453491600	4844972
GSE125616	GSM3578434	trophoblast	TRUE				day10 / post-implantation		1	300	1011509086	2418480300	8061601
GSE125616	GSM3578435	trophoblast	TRUE				day10 / post-implantation		1	300	824225814	1939239900	6464133
GSE125616	GSM3578436	trophoblast	TRUE				day10 / post-implantation		1	300	1008876117	2433157800	8110526
GSE125616	GSM3578437	trophoblast	TRUE				day10 / post-implantation		1	300	358228134	840980100	2803267
GSE125616	GSM3578438	trophoblast	TRUE				day10 / post-implantation		1	300	834973798	2018557200	6728524
GSE125616	GSM3578439	trophoblast	TRUE				day10 / post-implantation		1	300	234925075	553225500	1844085
GSE125616	GSM3578440	trophoblast	TRUE				day10 / post-implantation		1	300	771542495	1853601300	6178671
GSE125616	GSM3578441	trophoblast	TRUE				day10 / post-implantation		1	300	746735740	1787107200	5957024
GSE125616	GSM3578442	trophoblast	TRUE				day10 / post-implantation		1	300	400105663	959052300	3196841
GSE125616	GSM3578443	trophoblast	TRUE				day10 / post-implantation		1	300	457646208	1090497300	3634991
GSE125616	GSM3578444	trophoblast	TRUE				day10 / post-implantation		1	300	670490498	1580595000	5268650
GSE125616	GSM3578445	trophoblast	TRUE				day10 / post-implantation		1	300	299362727	703973700	2346579
GSE125616	GSM3578446	trophoblast	TRUE				day10 / post-implantation		1	300	1037399409	2484924000	8283080
GSE125616	GSM3578447	trophoblast	TRUE				day10 / post-implantation		1	300	721545762	1742614800	5808716
GSE125616	GSM3578448	trophoblast	TRUE				day10 / post-implantation		1	300	348419335	823470900	2744903
GSE125616	GSM3578449	trophoblast	TRUE				day10 / post-implantation		1	300	784663565	1861236000	6204120
GSE125616	GSM3578450	trophoblast	TRUE				day10 / post-implantation		1	300	923882176	2289570300	7631901
GSE125616	GSM3578451	trophoblast	TRUE				day10 / post-implantation		1	300	527280839	1257846000	4192820
GSE125616	GSM3578452	trophoblast	TRUE				day10 / post-implantation		1	300	975618584	2385250200	7950834
GSE125616	GSM3578453	trophoblast	TRUE				day10 / post-implantation		1	300	643417528	1524679800	5082266
GSE125616	GSM3578454	trophoblast	TRUE				day10 / post-implantation		1	300	708001104	1681746900	5605823
GSE125616	GSM3578455	trophoblast	TRUE				day10 / post-implantation		1	300	799892865	1902488100	6341627
GSE125616	GSM3578456	trophoblast	TRUE				day10 / post-implantation		1	300	754981888	1790685000	5968950
GSE125616	GSM3578457	trophoblast	TRUE				day10 / post-implantation		1	300	373566453	878559300	2928531
GSE125616	GSM3578458	trophoblast	TRUE				day10 / post-implantation		1	300	679637784	1615860600	5386202
GSE125616	GSM3578459	trophoblast	TRUE				day10 / post-implantation		1	300	718340424	1665890700	5552969
GSE125616	GSM3578460	trophoblast	TRUE				day10 / post-implantation		1	300	953793158	2234581500	7448605
GSE125616	GSM3578461	trophoblast	TRUE				day10 / post-implantation		1	300	683791731	1609728000	5365760
GSE125616	GSM3578462	trophoblast	TRUE				day10 / post-implantation		1	300	385072722	896892900	2989643
GSE125616	GSM3578463	trophoblast	TRUE				day10 / post-implantation		1	300	997344988	2327733300	7759111
GSE125616	GSM3578464	trophoblast	TRUE				day10 / post-implantation		1	300	933715924	2163660000	7212200
GSE125616	GSM3578465	trophoblast	TRUE				day10 / post-implantation		1	300	367431992	889580400	2965268
GSE125616	GSM3578466	trophoblast	TRUE				day10 / post-implantation		1	300	528770438	1239539100	4131797
GSE125616	GSM3578467	trophoblast	TRUE				day10 / post-implantation		1	300	512957726	1198304700	3994349
GSE125616	GSM3578468	trophoblast	TRUE				day10 / post-implantation		1	300	553679148	1307511000	4358370
GSE125616	GSM3578469	trophoblast	TRUE				day10 / post-implantation		1	300	515421859	1231679100	4105597
GSE125616	GSM3578470	trophoblast	TRUE				day10 / post-implantation		1	300	395301556	945658200	3152194
GSE125616	GSM3578471	trophoblast	TRUE				day10 / post-implantation		1	300	343215042	795176100	2650587
GSE125616	GSM3578472	trophoblast	TRUE				day10 / post-implantation		1	300	1024806022	2373944700	7913149
GSE125616	GSM3578473	trophoblast	TRUE				day10 / post-implantation		1	300	253442220	594524700	1981749
GSE125616	GSM3578474	trophoblast	TRUE				day10 / post-implantation		1	300	294172078	686414400	2288048
GSE125616	GSM3578475	trophoblast	TRUE				day10 / post-implantation		1	300	886579119	2027202600	6757342
GSE125616	GSM3578476	trophoblast	TRUE				day10 / post-implantation		1	300	562856397	1321466400	4404888
GSE125616	GSM3578477	trophoblast	TRUE				day10 / post-implantation		1	300	576034659	1293829200	4312764
GSE125616	GSM3578478	trophoblast	TRUE				day10 / post-implantation		1	300	165848882	386954100	1289847
GSE125616	GSM3578479	trophoblast	TRUE				day10 / post-implantation		1	300	228170761	540265200	1800884
GSE125616	GSM3578480	trophoblast	TRUE				day10 / post-implantation		1	300	360443360	829162500	2763875
GSE125616	GSM3578481	trophoblast	TRUE				day10 / post-implantation		1	300	147351516	345583200	1151944
GSE125616	GSM3578482	trophoblast	TRUE				day10 / post-implantation		1	300	143735353	332419800	1108066
GSE125616	GSM3578483	trophoblast	TRUE				day10 / post-implantation		1	300	196350603	460373700	1534579
GSE125616	GSM3578484	trophoblast	TRUE				day10 / post-implantation		1	300	717952423	1769540700	5898469
GSE125616	GSM3578485	trophoblast	TRUE				day13 / post-implantation		1	300	186720034	432453000	1441510
GSE125616	GSM3578486	trophoblast	TRUE				day14 / post-implantation		1	300	270624212	637756200	2125854
GSE125616	GSM3578487	trophoblast	TRUE				day14 / post-implantation		1	300	353161089	841051200	2803504
GSE125616	GSM3578488	trophoblast	TRUE				day14 / post-implantation		1	300	259850760	610395000	2034650
GSE125616	GSM3578489	trophoblast	TRUE				day14 / post-implantation		1	300	370768041	864360000	2881200
GSE125616	GSM3578490	trophoblast	TRUE				day14 / post-implantation		1	300	268951622	640554900	2135183
GSE125616	GSM3578491	trophoblast	TRUE				day14 / post-implantation		1	300	180832166	429867600	1432892
GSE125616	GSM3578492	trophoblast	TRUE				day7 / implantation		1	300	521774142	1216944600	4056482
GSE125616	GSM3578493	trophoblast	TRUE				day7 / implantation		1	300	793251589	1805443200	6018144
GSE125616	GSM3578494	trophoblast	TRUE				day7 / implantation		1	300	732775413	1651420200	5504734
GSE125616	GSM3578495	trophoblast	TRUE				day7 / implantation		1	300	892713232	2008850100	6696167
GSE125616	GSM3578496	trophoblast	TRUE				day7 / implantation		1	300	756672700	1697912700	5659709
GSE125616	GSM3578497	trophoblast	TRUE				day7 / implantation		1	300	572720952	1293429300	4311431
GSE125616	GSM3578498	trophoblast	TRUE				day7 / implantation		1	300	981019562	2223812700	7412709
GSE125616	GSM3578499	trophoblast	TRUE				day7 / implantation		1	300	739007386	1671725700	5572419
GSE125616	GSM3578500	trophoblast	TRUE				day7 / implantation		1	300	985164536	2229954900	7433183
GSE125616	GSM3578501	trophoblast	TRUE				day7 / implantation		1	300	843113240	1901861400	6339538
GSE125616	GSM3578502	trophoblast	TRUE				day7 / implantation		1	300	389933230	875029500	2916765
GSE125616	GSM3578503	trophoblast	TRUE				day7 / implantation		1	300	1102606012	2654486400	8848288
GSE125616	GSM3578504	trophoblast	TRUE				day7 / implantation		1	300	772568269	1795501200	5985004
GSE125616	GSM3578505	trophoblast	TRUE				day7 / implantation		1	300	207328406	467200500	1557335
GSE125616	GSM3578506	trophoblast	TRUE				day7 / implantation		1	300	428875385	974867100	3249557
GSE125616	GSM3578507	trophoblast	TRUE				day7 / implantation		1	300	208371810	463622400	1545408
GSE125616	GSM3578508	trophoblast	TRUE				day7 / implantation		1	300	797609333	1813381800	6044606
GSE125616	GSM3578509	trophoblast	TRUE				day7 / implantation		1	300	645799463	1462313700	4874379
GSE125616	GSM3578510	trophoblast	TRUE				day7 / implantation		1	300	605309803	1366473300	4554911
GSE125616	GSM3578511	trophoblast	TRUE				day7 / implantation		1	300	965433145	2164587600	7215292
GSE125616	GSM3578512	trophoblast	TRUE				day7 / implantation		1	300	615237685	1384821000	4616070
GSE125616	GSM3578513	trophoblast	TRUE				day7 / implantation		1	300	264385801	581550900	1938503
GSE125616	GSM3578514	trophoblast	TRUE				day7 / implantation		1	300	547137165	1241489700	4138299
GSE125616	GSM3578515	trophoblast	TRUE				day7 / implantation		1	300	955920529	2142492000	7141640
GSE125616	GSM3578516	trophoblast	TRUE				day7 / implantation		1	300	217925351	494460900	1648203
GSE125616	GSM3578517	trophoblast	TRUE				day7 / implantation		1	300	757030110	1683715200	5612384
GSE125616	GSM3578518	trophoblast	TRUE				day7 / implantation		1	300	969162156	2174247300	7247491
GSE125616	GSM3578519	trophoblast	TRUE				day7 / implantation		1	300	597609716	1373591700	4578639
GSE125616	GSM3578520	trophoblast	TRUE				day7 / implantation		1	300	697437613	1567582500	5225275
GSE125616	GSM3578521	trophoblast	TRUE				day7 / implantation		1	300	803076969	1811404200	6038014
GSE125616	GSM3578522	trophoblast	TRUE				day7 / implantation		1	300	531318425	1189555200	3965184
GSE125616	GSM3578523	trophoblast	TRUE				day7 / implantation		1	300	925096782	2073581400	6911938
GSE125616	GSM3578524	trophoblast	TRUE				day7 / implantation		1	300	810494600	1805507700	6018359
GSE125616	GSM3578525	trophoblast	TRUE				day7 / implantation		1	300	759996400	1725212100	5750707
GSE125616	GSM3578526	trophoblast	TRUE				day7 / implantation		1	300	439175048	971518800	3238396
GSE125616	GSM3578527	trophoblast	TRUE				day7 / implantation		1	300	397764768	880407900	2934693
GSE125616	GSM3578528	trophoblast	TRUE				day7 / implantation		1	300	321871958	728906700	2429689
GSE125616	GSM3578529	trophoblast	TRUE				day7 / implantation		1	300	653309899	1490643900	4968813
GSE125616	GSM3578530	trophoblast	TRUE				day7 / implantation		1	300	479120518	1083711600	3612372
GSE125616	GSM3578531	trophoblast	TRUE				day7 / implantation		1	300	597525783	1358773200	4529244
GSE125616	GSM3578532	trophoblast	TRUE				day7 / implantation		1	300	511114904	1153718400	3845728
GSE125616	GSM3578533	trophoblast	TRUE				day7 / implantation		1	300	456385316	1021820100	3406067
GSE125616	GSM3578534	trophoblast	TRUE				day7 / implantation		1	300	539402319	1205992500	4019975
GSE125616	GSM3578535	trophoblast	TRUE				day7 / implantation		1	300	422000021	955050300	3183501
GSE125616	GSM3578536	trophoblast	TRUE				day7 / implantation		1	300	265078717	596906400	1989688
GSE125616	GSM3578537	trophoblast	TRUE				day7 / implantation		1	300	766466753	1745359800	5817866
GSE125616	GSM3578538	trophoblast	TRUE				day7 / implantation		1	300	623865278	1415536200	4718454
GSE125616	GSM3578539	trophoblast	TRUE				day7 / implantation		1	300	391176509	880502100	2935007
GSE125616	GSM3578540	trophoblast	TRUE				day7 / implantation		1	300	282389254	639031500	2130105
GSE125616	GSM3578541	trophoblast	TRUE				day7 / implantation		1	300	922303771	2085065400	6950218
GSE125616	GSM3578542	trophoblast	TRUE				day7 / implantation		1	300	966903092	2205907200	7353024
GSE125616	GSM3578543	trophoblast	TRUE				day7 / implantation		1	300	305078516	691315200	2304384
GSE125616	GSM3578544	trophoblast	TRUE				day7 / implantation		1	300	556671080	1264110600	4213702
GSE125616	GSM3578545	trophoblast	TRUE				day7 / implantation		1	300	679816851	1527065700	5090219
GSE125616	GSM3578546	trophoblast	TRUE				day7 / implantation		1	300	1068350885	2429467200	8098224
GSE125616	GSM3578547	trophoblast	TRUE				day7 / implantation		1	300	629239570	1474473300	4914911
GSE125616	GSM3578548	trophoblast	TRUE				day7 / implantation		1	300	453441625	1085522400	3618408
GSE125616	GSM3578549	trophoblast	TRUE				day7 / implantation		1	300	143744194	338656800	1128856
GSE125616	GSM3578550	trophoblast	TRUE				day7 / implantation		1	300	381262506	858521100	2861737
GSE125616	GSM3578551	trophoblast	TRUE				day7 / implantation		1	300	299515618	678754200	2262514
GSE125616	GSM3578552	trophoblast	TRUE				day7 / implantation		1	300	513578161	1171368900	3904563
GSE125616	GSM3578553	trophoblast	TRUE				day7 / implantation		1	300	451006419	1057340100	3524467
GSE125616	GSM3578554	trophoblast	TRUE				day7 / implantation		1	300	520544889	1199373000	3997910
GSE125616	GSM3578555	trophoblast	TRUE				day7 / implantation		1	300	687117426	1569603600	5232012
GSE125616	GSM3578556	trophoblast	TRUE				day7 / implantation		1	300	835086182	1856944800	6189816
GSE125616	GSM3578557	trophoblast	TRUE				day7 / implantation		1	300	481602452	1091422500	3638075
GSE125616	GSM3578558	trophoblast	TRUE				day7 / implantation		1	300	89315071	196296600	654322
GSE125616	GSM3578559	trophoblast	TRUE				day7 / implantation		1	300	623670699	1403846700	4679489
GSE125616	GSM3578560	trophoblast	TRUE				day7 / implantation		1	300	451923049	1034368800	3447896
GSE125616	GSM3578561	trophoblast	TRUE				day7 / implantation		1	300	467206995	1054603800	3515346
GSE125616	GSM3578562	trophoblast	TRUE				day7 / implantation		1	300	333121008	755811300	2519371
GSE125616	GSM3578563	trophoblast	TRUE				day7 / implantation		1	300	142112093	321852900	1072843
GSE125616	GSM3578564	trophoblast	TRUE				day7 / implantation		1	300	342223332	765070200	2550234
GSE125616	GSM3578565	trophoblast	TRUE				day7 / implantation		1	300	275739988	605583600	2018612
GSE125616	GSM3578566	trophoblast	TRUE				day7 / implantation		1	300	224397727	505518900	1685063
GSE125616	GSM3578567	trophoblast	TRUE				day7 / implantation		1	300	395957269	888974700	2963249
GSE125616	GSM3578568	trophoblast	TRUE				day7 / implantation		1	300	432364567	973678800	3245596
GSE125616	GSM3578569	trophoblast	TRUE				day7 / implantation		1	300	376215332	840881700	2802939
GSE125616	GSM3578570	trophoblast	TRUE				day7 / implantation		1	300	812269029	1827585600	6091952
GSE125616	GSM3578571	trophoblast	TRUE				day7 / implantation		1	300	462337046	1042005900	3473353
GSE125616	GSM3578572	trophoblast	TRUE				day7 / implantation		1	300	593044755	1361134200	4537114
GSE125616	GSM3578573	trophoblast	TRUE				day7 / implantation		1	300	165811962	374357400	1247858
GSE125616	GSM3578574	trophoblast	TRUE				day7 / implantation		1	300	402910759	899042100	2996807
GSE125616	GSM3578575	trophoblast	TRUE				day7 / implantation		1	300	329627998	745418400	2484728
GSE125616	GSM3578576	trophoblast	TRUE				day7 / implantation		1	300	688988993	1498963800	4996546
GSE125616	GSM3578577	trophoblast	TRUE				day7 / implantation		1	300	369163488	832905000	2776350
GSE125616	GSM3578578	trophoblast	TRUE				day7 / implantation		1	300	542420880	1218843600	4062812
GSE125616	GSM3578579	trophoblast	TRUE				day7 / implantation		1	300	360764099	817364400	2724548
GSE125616	GSM3578580	trophoblast	TRUE				day7 / implantation		1	300	227539668	508927800	1696426
GSE125616	GSM3578581	trophoblast	TRUE				day7 / implantation		1	300	358385825	796778100	2655927
GSE125616	GSM3578582	trophoblast	TRUE				day7 / implantation		1	300	239441667	536220600	1787402
GSE125616	GSM3578583	trophoblast	TRUE				day7 / implantation		1	300	295525178	662907600	2209692
GSE125616	GSM3578584	trophoblast	TRUE				day8 / implantation		1	300	724059599	1633950000	5446500
GSE125616	GSM3578585	trophoblast	TRUE				day8 / implantation		1	300	848208538	1909998900	6366663
GSE125616	GSM3578586	trophoblast	TRUE				day8 / implantation		1	300	631665412	1438068300	4793561
GSE125616	GSM3578587	trophoblast	TRUE				day8 / implantation		1	300	566550581	1284666900	4282223
GSE125616	GSM3578588	trophoblast	TRUE				day8 / implantation		1	300	547095113	1259890200	4199634
GSE125616	GSM3578589	trophoblast	TRUE				day8 / implantation		1	300	715188993	1633801200	5446004
GSE125616	GSM3578590	trophoblast	TRUE				day8 / implantation		1	300	515226225	1166457300	3888191
GSE125616	GSM3578591	trophoblast	TRUE				day8 / implantation		1	300	830334445	1892825700	6309419
GSE125616	GSM3578592	trophoblast	TRUE				day8 / implantation		1	300	687164738	1570307400	5234358
GSE125616	GSM3578593	trophoblast	TRUE				day8 / implantation		1	300	330681613	755197200	2517324
GSE125616	GSM3578594	trophoblast	TRUE				day8 / implantation		1	300	680560914	1548744900	5162483
GSE125616	GSM3578595	trophoblast	TRUE				day8 / implantation		1	300	567554793	1295073000	4316910
GSE125616	GSM3578596	trophoblast	TRUE				day8 / implantation		1	300	698179214	1599412800	5331376
GSE125616	GSM3578597	trophoblast	TRUE				day8 / implantation		1	300	570933938	1280520600	4268402
GSE125616	GSM3578598	trophoblast	TRUE				day8 / implantation		1	300	574643493	1327690200	4425634
GSE125616	GSM3578599	trophoblast	TRUE				day8 / implantation		1	300	392381629	899812800	2999376
GSE125616	GSM3578600	trophoblast	TRUE				day8 / implantation		1	300	673220438	1528035300	5093451
GSE125616	GSM3578601	trophoblast	TRUE				day8 / implantation		1	300	283080527	641179800	2137266
GSE125616	GSM3578602	trophoblast	TRUE				day8 / implantation		1	300	667340045	1512485100	5041617
GSE125616	GSM3578603	trophoblast	TRUE				day8 / implantation		1	300	688892667	1572905400	5243018
GSE125616	GSM3578604	trophoblast	TRUE				day8 / implantation		1	300	773149492	1772552400	5908508
GSE125616	GSM3578605	trophoblast	TRUE				day8 / implantation		1	300	609289251	1379208600	4597362
GSE125616	GSM3578606	trophoblast	TRUE				day8 / implantation		1	300	565870204	1281821400	4272738
GSE125616	GSM3578607	trophoblast	TRUE				day8 / implantation		1	300	521689033	1196091000	3986970
GSE125616	GSM3578608	trophoblast	TRUE				day8 / implantation		1	300	701204808	1606398000	5354660
GSE125616	GSM3578609	trophoblast	TRUE				day8 / implantation		1	300	655955509	1482992700	4943309
GSE125616	GSM3578610	trophoblast	TRUE				day8 / implantation		1	300	415398667	936287100	3120957
GSE125616	GSM3578611	trophoblast	TRUE				day8 / implantation		1	300	726528167	1650289800	5500966
GSE125616	GSM3578612	trophoblast	TRUE				day8 / implantation		1	300	629738078	1427280000	4757600
GSE125616	GSM3578613	trophoblast	TRUE				day8 / implantation		1	300	641581273	1441648500	4805495
GSE125616	GSM3578614	trophoblast	TRUE				day8 / implantation		1	300	619020352	1391251200	4637504
GSE125616	GSM3578615	trophoblast	TRUE				day8 / implantation		1	300	740589911	1682076900	5606923
GSE125616	GSM3578616	trophoblast	TRUE				day8 / implantation		1	300	714460592	1596065700	5320219
GSE125616	GSM3578617	trophoblast	TRUE				day8 / implantation		1	300	924329844	2087512200	6958374
GSE125616	GSM3578618	trophoblast	TRUE				day8 / implantation		1	300	833689980	1891424700	6304749
GSE125616	GSM3578619	trophoblast	TRUE				day8 / implantation		1	300	792364818	1812942600	6043142
GSE125616	GSM3578620	trophoblast	TRUE				day8 / implantation		1	300	733204846	1668364500	5561215
GSE125616	GSM3578621	trophoblast	TRUE				day8 / implantation		1	300	890844557	2029308300	6764361
GSE125616	GSM3578622	trophoblast	TRUE				day8 / implantation		1	300	649498102	1479265500	4930885
GSE125616	GSM3578623	trophoblast	TRUE				day8 / implantation		1	300	782574096	1778230500	5927435
GSE125616	GSM3578624	trophoblast	TRUE				day8 / implantation		1	300	376383085	903076800	3010256
GSE125616	GSM3578625	trophoblast	TRUE				day8 / implantation		1	300	447659618	1078927200	3596424
GSE125616	GSM3578626	trophoblast	TRUE				day8 / implantation		1	300	528727688	1267971300	4226571
GSE125616	GSM3578627	trophoblast	TRUE				day8 / implantation		1	300	239809168	574378800	1914596
GSE125616	GSM3578628	trophoblast	TRUE				day8 / implantation		1	300	339604646	795780600	2652602
GSE125616	GSM3578629	trophoblast	TRUE				day8 / implantation		1	300	458751769	1107872400	3692908
GSE125616	GSM3578630	trophoblast	TRUE				day8 / implantation		1	300	670947027	1655623800	5518746
GSE125616	GSM3578631	trophoblast	TRUE				day8 / implantation		1	300	801747211	1843737300	6145791
GSE125616	GSM3578632	trophoblast	TRUE				day8 / implantation		1	300	692838349	1584821700	5282739
GSE125616	GSM3578633	trophoblast	TRUE				day8 / implantation		1	300	582553767	1323105600	4410352
GSE125616	GSM3578634	trophoblast	TRUE				day8 / implantation		1	300	696053279	1592343900	5307813
GSE125616	GSM3578635	trophoblast	TRUE				day8 / implantation		1	300	695654436	1638168900	5460563
GSE125616	GSM3578636	trophoblast	TRUE				day8 / implantation		1	300	496062517	1160642700	3868809
GSE125616	GSM3578637	trophoblast	TRUE				day8 / implantation		1	300	643349618	1497802500	4992675
GSE125616	GSM3578638	trophoblast	TRUE				day8 / implantation		1	300	529363419	1219654500	4065515
GSE125616	GSM3578639	trophoblast	TRUE				day8 / implantation		1	300	662092989	1524980100	5083267
GSE125616	GSM3578640	trophoblast	TRUE				day8 / implantation		1	300	640225380	1523740800	5079136
GSE125616	GSM3578641	trophoblast	TRUE				day8 / implantation		1	300	492315134	1159232400	3864108
GSE125616	GSM3578642	trophoblast	TRUE				day8 / implantation		1	300	524317289	1219653900	4065513
GSE125616	GSM3578643	trophoblast	TRUE				day8 / implantation		1	300	812554703	1880795400	6269318
GSE125616	GSM3578644	trophoblast	TRUE				day8 / implantation		1	300	659906187	1549287600	5164292
GSE125616	GSM3578645	trophoblast	TRUE				day8 / implantation		1	300	745981188	1743442800	5811476
GSE125616	GSM3578646	trophoblast	TRUE				day8 / implantation		1	300	682472078	1692670500	5642235
GSE125616	GSM3578647	trophoblast	TRUE				day8 / implantation		1	300	759644369	1848281400	6160938
GSE125616	GSM3578648	trophoblast	TRUE				day8 / implantation		1	300	625524950	1458046200	4860154
GSE125616	GSM3578649	trophoblast	TRUE				day8 / implantation		1	300	560712990	1292577900	4308593
GSE44183	GSM1160112	oocyte.mature	TRUE			26~35			1	180	2380304660	3387184740	18817693
GSE44183	GSM1160113	oocyte.mature	TRUE			26~35			1	180	2729933980	3867413220	21485629
GSE44183	GSM1160114	oocyte.mature	TRUE			26~35			1	180	1991257829	2863838340	15910213
GSE44183	GSM1160115	pronucleus	TRUE			26~35			1	180	3233124376	4566156300	25367535
GSE44183	GSM1160116	pronucleus	TRUE			26~35			1	180	2668259985	3894386760	21635482
GSE44183	GSM1160117	pronucleus	TRUE			26~35			1	180	3146768217	4433937480	24632986
GSE44183	GSM1160118	zygote	TRUE			26~35			1	180	3036323869	4323322980	24018461
GSE44183	GSM1160119	zygote	TRUE			26~35			1	180	2607899945	3721384440	20674358
GSE44183	GSM1160120	2-cell	TRUE			26~35			1	180	2852992218	4024248300	22356935
GSE44183	GSM1160121	2-cell	TRUE			26~35			1	180	2261999631	3383175960	18795422
GSE44183	GSM1160122	2-cell	TRUE			26~35			1	180	2352846115	3533299380	19629441
GSE44183	GSM1160123	4-cell	TRUE			26~35			1	180	2436443329	3529526220	19608479
GSE44183	GSM1160124	4-cell	TRUE			26~35			1	180	2527766500	3763003140	20905573
GSE44183	GSM1160125	4-cell	TRUE			26~35			1	180	2441328882	3636412020	20202289
GSE44183	GSM1160126	4-cell	TRUE			26~35			1	180	2923648615	4367536020	24264089
GSE44183	GSM1160127	8-cell	TRUE			26~35			1	180	2384631928	3512379960	19513222
GSE44183	GSM1160128	8-cell	TRUE			26~35			1	180	2186628113	3227466060	17930367
GSE44183	GSM1160129	8-cell	TRUE			26~35			1	180	2297585139	3366738540	18704103
GSE44183	GSM1160138	morula	TRUE			26~35			1	180	1941709816	2830356360	15724202
GSE44183	GSM1160139	morula	TRUE			26~35			1	180	1985559744	2943396180	16352201
GSE44183	GSM1160140	morula	TRUE			26~35			1	180	2741914630	3963642480	22020236
GSE72379	GSM1861606	oocyte.GV	TRUE			25~28			2	202	10136030654	15491912068	76692634
GSE72379	GSM1861607	oocyte.GV	TRUE			25~28			2	202	13088061122	19781045536	97925968
GSE72379	GSM1861608	oocyte.MI	TRUE			25~28			2	202	12517535858	19207362304	95085952
GSE72379	GSM1861609	oocyte.MI	TRUE			25~28			2	202	15397529780	23399274788	115837994
GSE72379	GSM1861610	oocyte.MII	TRUE			25~28			2	202	14166477556	21250281426	105199413
GSE72379	GSM1861611	oocyte.MII	TRUE			25~28			2	202	10665161888	16119029956	79797178
GSE72379	GSM1861612	pronucleus	TRUE			25~28			2	202	14853313008	21608697298	106973749
GSE72379	GSM1861613	pronucleus	TRUE			25~28			2	202	11617962267	17265681946	85473673
GSE72379	GSM1861614	2/4/8-cell	TRUE			25~28			2	202	14456669229	21146176282	104684041
GSE72379	GSM1861615	2/4/8-cell	TRUE			25~28			2	202	13623168874	20261905324	100306462
GSE72379	GSM1861616	morula	TRUE			25~28			2	202	13582527954	19712494816	97586608
GSE72379	GSM1861617	morula	TRUE			25~28			2	202	13232261764	19470111380	96386690
GSE72379	GSM1861618	ICM	TRUE			25~28			2	202	15671431404	22777502426	112759913
GSE72379	GSM1861619	ICM	TRUE			25~28			2	202	16872105806	25050308658	124011429
GSE72379	GSM1861620	TE	TRUE			25~28			2	202	15212347902	22392573246	110854323
GSE72379	GSM1861621	TE	TRUE			25~28			2	202	13388012696	19891280774	98471687
GSE36552	GSM896803	oocyte.MII	TRUE			25~35			1	100	2230497119	3294366500	32943665
GSE36552	GSM896804	oocyte.MII	TRUE			25~35			1	100	2073552136	3069082500	30690825
GSE36552	GSM896805	oocyte.MII	TRUE			25~35			1	100	1730162973	2555287600	25552876
GSE36552	GSM896806	zygote	TRUE			25~35			1	100	2265323784	3652834700	36528347
GSE36552	GSM896807	zygote	TRUE			25~35			1	100	2041709355	3286531500	32865315
GSE36552	GSM896808	zygote	TRUE			25~35			1	100	2651369871	4105728900	41057289
GSE36552	GSM896809	2-cell	TRUE			25~35			1	100	3384182689	5089652800	50896528
GSE36552	GSM896810	2-cell	TRUE			25~35			1	100	3452241112	5195490400	51954904
GSE36552	GSM896811	2-cell	TRUE			25~35			1	100	3259728255	4918077300	49180773
GSE36552	GSM896812	2-cell	TRUE			25~35			1	100	3497975040	5251869800	52518698
GSE36552	GSM896813	2-cell	TRUE			25~35			1	100	3265632812	4872718800	48727188
GSE36552	GSM896814	2-cell	TRUE			25~35			1	100	3951281566	5915537000	59155370
GSE36552	GSM896815	hESC	TRUE		hESC with 0 passage	25~35		customized.hESC passage	1	100	2146562711	3118712300	31187123
GSE36552	GSM896816	hESC	TRUE		hESC with 0 passage	25~35		customized.hESC passage	1	100	2555416976	3728838800	37288388
GSE36552	GSM922146	4-cell	TRUE			25~35			1	100	3214290150	4912766800	49127668
GSE36552	GSM922147	4-cell	TRUE			25~35			1	100	2932216467	4558321200	45583212
GSE36552	GSM922148	4-cell	TRUE			25~35			1	100	2937032250	4731986500	47319865
GSE36552	GSM922149	4-cell	TRUE			25~35			1	100	2035558003	3165148700	31651487
GSE36552	GSM922150	4-cell	TRUE			25~35			1	100	3960491833	5802118700	58021187
GSE36552	GSM922151	4-cell	TRUE			25~35			1	100	3679954583	5397053700	53970537
GSE36552	GSM922152	4-cell	TRUE			25~35			1	100	3308176302	4848734200	48487342
GSE36552	GSM922153	4-cell	TRUE			25~35			1	100	4291248301	6285084600	62850846
GSE36552	GSM922154	4-cell	TRUE			25~35			1	100	3684984013	5392881200	53928812
GSE36552	GSM922155	4-cell	TRUE			25~35			1	100	3605369700	5273575000	52735750
GSE36552	GSM922156	4-cell	TRUE			25~35			1	100	2639682404	3889635200	38896352
GSE36552	GSM922157	4-cell	TRUE			25~35			1	100	3941873459	5823544900	58235449
GSE36552	GSM922158	8-cell	TRUE			25~35			1	100	2098731225	3191144200	31911442
GSE36552	GSM922159	8-cell	TRUE			25~35			1	100	1984520428	3028239000	30282390
GSE36552	GSM922160	8-cell	TRUE			25~35			1	100	2139641372	3356581600	33565816
GSE36552	GSM922161	8-cell	TRUE			25~35			1	100	2237901181	3326194400	33261944
GSE36552	GSM922162	8-cell	TRUE			25~35			1	100	1844766125	2760253800	27602538
GSE36552	GSM922163	8-cell	TRUE			25~35			1	100	2144775028	3248277000	32482770
GSE36552	GSM922164	8-cell	TRUE			25~35			1	100	1863664824	2827145200	28271452
GSE36552	GSM922165	8-cell	TRUE			25~35			1	100	2127346157	3191523200	31915232
GSE36552	GSM922166	8-cell	TRUE			25~35			1	100	2233661236	3409890000	34098900
GSE36552	GSM922167	8-cell	TRUE			25~35			1	100	2118432227	3237626800	32376268
GSE36552	GSM922168	8-cell	TRUE			25~35			1	100	1306204804	1979280000	19792800
GSE36552	GSM922169	8-cell	TRUE			25~35			1	100	1476429535	2236455400	22364554
GSE36552	GSM922170	8-cell	TRUE			25~35			1	100	3196831947	4799046800	47990468
GSE36552	GSM922171	8-cell	TRUE			25~35			1	100	2815930225	4224389800	42243898
GSE36552	GSM922172	8-cell	TRUE			25~35			1	100	2392107129	3608979100	36089791
GSE36552	GSM922173	8-cell	TRUE			25~35			1	100	3251789121	4888703400	48887034
GSE36552	GSM922174	8-cell	TRUE			25~35			1	100	2863659663	4285149700	42851497
GSE36552	GSM922175	8-cell	TRUE			25~35			1	100	3178301878	4750085700	47500857
GSE36552	GSM922176	8-cell	TRUE			25~35			1	100	2223661982	3354501000	33545010
GSE36552	GSM922177	8-cell	TRUE			25~35			1	100	2860143930	4326311500	43263115
GSE36552	GSM922178	morula	TRUE			25~35			1	100	3013336479	4458523500	44585235
GSE36552	GSM922179	morula	TRUE			25~35			1	100	1946626395	2869080600	28690806
GSE36552	GSM922180	morula	TRUE			25~35			1	100	1888573379	2785058600	27850586
GSE36552	GSM922181	morula	TRUE			25~35			1	100	2638574962	3906587300	39065873
GSE36552	GSM922182	morula	TRUE			25~35			1	100	2306282260	3389443100	33894431
GSE36552	GSM922183	morula	TRUE			25~35			1	100	1992455158	2948988700	29489887
GSE36552	GSM922184	morula	TRUE			25~35			1	100	1647280770	2432738200	24327382
GSE36552	GSM922185	morula	TRUE			25~35			1	100	2009407340	2943582200	29435822
GSE36552	GSM922186	morula	TRUE			25~35			1	100	2517157322	3903753100	39037531
GSE36552	GSM922187	morula	TRUE			25~35			1	100	2420005304	3709075100	37090751
GSE36552	GSM922188	morula	TRUE			25~35			1	100	1619549682	2513570500	25135705
GSE36552	GSM922189	morula	TRUE			25~35			1	100	2679069933	4104177700	41041777
GSE36552	GSM922190	morula	TRUE			25~35			1	100	2199325092	3369877000	33698770
GSE36552	GSM922191	morula	TRUE			25~35			1	100	2362017409	3645608300	36456083
GSE36552	GSM922192	morula	TRUE			25~35			1	100	1705667005	2673609000	26736090
GSE36552	GSM922193	morula	TRUE			25~35			1	100	2343640366	3698902100	36989021
GSE36552	GSM922194	blastocyst.late	TRUE			25~35			1	100	3088701513	4479873300	44798733
GSE36552	GSM922195	blastocyst.late	TRUE			25~35			1	100	1477969902	2139294600	21392946
GSE36552	GSM922196	blastocyst.late	TRUE			25~35			1	100	2264570243	3328665400	33286654
GSE36552	GSM922197	blastocyst.late	TRUE			25~35			1	100	2534432055	3669396900	36693969
GSE36552	GSM922198	blastocyst.late	TRUE			25~35			1	100	2339135679	3387755900	33877559
GSE36552	GSM922199	blastocyst.late	TRUE			25~35			1	100	1672925116	2417769700	24177697
GSE36552	GSM922200	blastocyst.late	TRUE			25~35			1	100	2253247452	3250076000	32500760
GSE36552	GSM922201	blastocyst.late	TRUE			25~35			1	100	1952461378	2825051900	28250519
GSE36552	GSM922202	blastocyst.late	TRUE			25~35			1	100	3728703554	5380415800	53804158
GSE36552	GSM922203	blastocyst.late	TRUE			25~35			1	100	1863975134	2683418700	26834187
GSE36552	GSM922204	blastocyst.late	TRUE			25~35			1	100	1258910111	1804965000	18049650
GSE36552	GSM922205	blastocyst.late	TRUE			25~35			1	100	1523676270	2208397000	22083970
GSE36552	GSM922206	blastocyst.late	TRUE			25~35			1	100	2021254940	2960362300	29603623
GSE36552	GSM922207	blastocyst.late	TRUE			25~35			1	100	1967539467	2852981200	28529812
GSE36552	GSM922208	blastocyst.late	TRUE			25~35			1	100	1590638682	2309363000	23093630
GSE36552	GSM922209	blastocyst.late	TRUE			25~35			1	100	1755016901	2538953100	25389531
GSE36552	GSM922210	blastocyst.late	TRUE			25~35			1	100	1763096182	2560279700	25602797
GSE36552	GSM922211	blastocyst.late	TRUE			25~35			1	100	1909109204	2778456700	27784567
GSE36552	GSM922212	blastocyst.late	TRUE			25~35			1	100	1273293547	1850805500	18508055
GSE36552	GSM922213	blastocyst.late	TRUE			25~35			1	100	1562389793	2258654100	22586541
GSE36552	GSM922214	blastocyst.late	TRUE			25~35			1	100	2333501730	3400873400	34008734
GSE36552	GSM922215	blastocyst.late	TRUE			25~35			1	100	2391381330	3476913900	34769139
GSE36552	GSM922216	blastocyst.late	TRUE			25~35			1	100	3416292158	4901141700	49011417
GSE36552	GSM922217	blastocyst.late	TRUE			25~35			1	100	2788616679	4008121500	40081215
GSE36552	GSM922218	blastocyst.late	TRUE			25~35			1	100	2086954339	2996359500	29963595
GSE36552	GSM922219	blastocyst.late	TRUE			25~35			1	100	2579324973	3697348700	36973487
GSE36552	GSM922220	blastocyst.late	TRUE			25~35			1	100	2303691942	3300181800	33001818
GSE36552	GSM922221	blastocyst.late	TRUE			25~35			1	100	2613018985	3761805300	37618053
GSE36552	GSM922222	blastocyst.late	TRUE			25~35			1	100	2718094424	3939174200	39391742
GSE36552	GSM922223	blastocyst.late	TRUE			25~35			1	100	3269982623	4751297200	47512972
GSE36552	GSM922224	hESC	TRUE		hESC with 0 passage	25~35		customized.hESC passage	1	100	1880067733	2731508400	27315084
GSE36552	GSM922225	hESC	TRUE		hESC with 0 passage	25~35		customized.hESC passage	1	100	1833190354	2667669600	26676696
GSE36552	GSM922226	hESC	TRUE		hESC with 0 passage	25~35		customized.hESC passage	1	100	1677069765	2440733500	24407335
GSE36552	GSM922227	hESC	TRUE		hESC with 0 passage	25~35		customized.hESC passage	1	100	1341563806	1954761600	19547616
GSE36552	GSM922228	hESC	TRUE		hESC with 0 passage	25~35		customized.hESC passage	1	100	2036013439	2972385300	29723853
GSE36552	GSM922230	hESC	TRUE		hESC with 0 passage	25~35		customized.hESC passage	1	100	1400440995	2033639300	20336393
GSE36552	GSM922250	hESC	TRUE		hESC with 10 passages	25~35		customized.hESC passage	1	100	2734252639	4201079700	42010797
GSE36552	GSM922251	hESC	TRUE		hESC with 10 passages	25~35		customized.hESC passage	1	100	2758482775	4211039100	42110391
GSE36552	GSM922252	hESC	TRUE		hESC with 10 passages	25~35		customized.hESC passage	1	100	2281649091	3481766700	34817667
GSE36552	GSM922253	hESC	TRUE		hESC with 10 passages	25~35		customized.hESC passage	1	100	2270029050	3468711900	34687119
GSE36552	GSM922254	hESC	TRUE		hESC with 10 passages	25~35		customized.hESC passage	1	100	2268612380	3578205200	35782052
GSE36552	GSM922255	hESC	TRUE		hESC with 10 passages	25~35		customized.hESC passage	1	100	2087208809	3306657100	33066571
GSE36552	GSM922256	hESC	TRUE		hESC with 10 passages	25~35		customized.hESC passage	1	100	1741758284	2762014200	27620142
GSE36552	GSM922257	hESC	TRUE		hESC with 10 passages	25~35		customized.hESC passage	1	100	1569270246	2489307900	24893079
GSE36552	GSM922258	hESC	TRUE		hESC with 10 passages	25~35		customized.hESC passage	1	100	2121073184	3228051600	32280516
GSE36552	GSM922259	hESC	TRUE		hESC with 10 passages	25~35		customized.hESC passage	1	100	2217978832	3394561200	33945612
GSE36552	GSM922260	hESC	TRUE		hESC with 10 passages	25~35		customized.hESC passage	1	100	2527686425	3882052200	38820522
GSE36552	GSM922261	hESC	TRUE		hESC with 10 passages	25~35		customized.hESC passage	1	100	2332235762	3371576200	33715762
GSE36552	GSM922262	hESC	TRUE		hESC with 10 passages	25~35		customized.hESC passage	1	100	2148177119	3114017400	31140174
GSE36552	GSM922263	hESC	TRUE		hESC with 10 passages	25~35		customized.hESC passage	1	100	1986004108	2878395000	28783950
GSE36552	GSM922264	hESC	TRUE		hESC with 10 passages	25~35		customized.hESC passage	1	100	1999705736	2884306400	28843064
GSE36552	GSM922265	hESC	TRUE		hESC with 10 passages	25~35		customized.hESC passage	1	100	2394853731	3522622200	35226222
GSE36552	GSM922266	hESC	TRUE		hESC with 10 passages	25~35		customized.hESC passage	1	100	2070225967	3048264500	30482645
GSE36552	GSM922267	hESC	TRUE		hESC with 10 passages	25~35		customized.hESC passage	1	100	2545385765	3741861600	37418616
GSE36552	GSM922268	hESC	TRUE		hESC with 10 passages	25~35		customized.hESC passage	1	100	2497683404	3679511800	36795118
GSE36552	GSM922269	hESC	TRUE		hESC with 10 passages	25~35		customized.hESC passage	1	100	1937743182	2911642800	29116428
GSE36552	GSM922270	hESC	TRUE		hESC with 10 passages	25~35		customized.hESC passage	1	100	2088606710	3071813500	30718135
GSE36552	GSM922271	hESC	TRUE		hESC with 10 passages	25~35		customized.hESC passage	1	100	1788070223	2697046900	26970469
GSE36552	GSM922272	hESC	TRUE		hESC with 10 passages	25~35		customized.hESC passage	1	100	2307121647	3462290900	34622909
GSE36552	GSM922273	hESC	TRUE		hESC with 10 passages	25~35		customized.hESC passage	1	100	2083243705	3142858600	31428586
GSE36552	GSM922274	hESC	TRUE		hESC with 10 passages	25~35		customized.hESC passage	1	100	2083495759	3144243300	31442433
GSE36552	GSM922275	hESC	TRUE		hESC with 10 passages	25~35		customized.hESC passage	1	100	1795193264	2696244600	26962446
GSE95477	GSM2514771	oocyte.GV	TRUE			27			1	200	3757678621	5511813600	27559068
GSE95477	GSM2514772	oocyte.MII	TRUE			27			1	200	4065149726	6211342200	31056711
GSE95477	GSM2514773	oocyte.GV	TRUE			29			1	200	3221279162	4728105200	23640526
GSE95477	GSM2514774	oocyte.MII	TRUE			29			1	200	3895194234	5733207800	28666039
GSE95477	GSM2514775	oocyte.GV	TRUE			29			1	200	3778900001	5725706000	28628530
GSE95477	GSM2514776	oocyte.MII	TRUE			29			1	200	3388098904	5155948400	25779742
GSE95477	GSM2514777	oocyte.GV	TRUE			40			1	200	2832672928	4174603600	20873018
GSE95477	GSM2514778	oocyte.MII	TRUE			40			1	200	3390909350	4960821000	24804105
GSE95477	GSM2514779	oocyte.GV	TRUE			29			1	200	3146365930	4878603800	24393019
GSE95477	GSM2514780	oocyte.MII	TRUE			29			1	200	3863313540	6005016000	30025080
GSE95477	GSM2514781	oocyte.GV	TRUE			43			1	200	3919011441	5756033800	28780169
GSE95477	GSM2514782	oocyte.MII	TRUE			43			1	200	4295185197	6326925600	31634628
GSE95477	GSM2514783	oocyte.GV	TRUE			20			1	200	4040374616	5957846200	29789231
GSE95477	GSM2514784	oocyte.MII	TRUE			20			1	200	4253458899	6288872800	31444364
GSE95477	GSM2514785	oocyte.GV	TRUE			40			1	200	3489681454	5295540200	26477701
GSE95477	GSM2514786	oocyte.MII	TRUE			40			1	200	4258252570	6491540600	32457703
GSE95477	GSM2514787	oocyte.GV	TRUE			42			1	200	3285823924	5083942400	25419712
GSE95477	GSM2514788	oocyte.MII	TRUE			42			1	200	4649766143	7240854400	36204272
GSE95477	GSM2514789	oocyte.GV	TRUE			43			1	200	4606369440	7132124000	35660620
GSE95477	GSM2514790	oocyte.MII	TRUE			43			1	200	3989907259	5855398400	29276992
GSE65481	GSM1598282	zygote.2PN	FALSE	viability predicted to be bad					1	202	5868216526	9207304632	45580716
GSE65481	GSM1598283	zygote.2PN	TRUE	viability predicted to be good					1	202	4997067782	7682958496	38034448
GSE65481	GSM1598284	zygote.2PN	FALSE	viability predicted to be bad					1	202	8154327961	12709628910	62918955
GSE65481	GSM1598285	zygote.2PN	FALSE	viability predicted to be bad					1	202	4831487963	7374283508	36506354
GSE65481	GSM1598286	zygote.2PN	FALSE	viability predicted to be bad					1	202	4796939306	7286768422	36073111
GSE65481	GSM1598287	zygote.2PN	TRUE	viability predicted to be good					1	202	5455517564	8393490668	41551934
GSE65481	GSM1598288	zygote.2PN	TRUE	viability predicted to be good					1	202	5605432343	8619979532	42673166
GSE65481	GSM1598289	zygote.2PN	TRUE	viability predicted to be good					1	202	6076378999	9612994766	47589083
GSE65481	GSM1598290	zygote.2PN	TRUE	viability predicted to be good					1	202	4118535110	6362667508	31498354
GSE65481	GSM1598291	zygote.2PN	FALSE	viability predicted to be bad					1	202	4607832970	7288331902	36080851
GSE65481	GSM1598292	zygote.2PN	FALSE	viability predicted to be bad					1	202	8224637709	13107519622	64888711
GSE65481	GSM1598293	zygote.2PN	FALSE	viability predicted to be bad					1	202	8087670061	12621637710	62483355
GSE65481	GSM1598294	zygote.2PN	FALSE	viability predicted to be bad					1	202	6492196306	10134761372	50172086
GSE65481	GSM1598295	zygote.2PN	FALSE	viability predicted to be bad					1	202	8470269789	13347023750	66074375
GSE65481	GSM1598296	zygote.2PN	TRUE	viability predicted to be good					1	202	5137201202	8093877804	40068702
GSE65481	GSM1598297	zygote.2PN	FALSE	viability predicted to be bad					1	202	7559572612	11667510102	57759951
GSE65481	GSM1598298	zygote.2PN	TRUE	viability predicted to be good					1	202	7011414386	10817746602	53553201
GSE65481	GSM1598299	zygote.2PN	TRUE	viability predicted to be good					1	202	8447006632	13023643768	64473484
GSE65481	GSM1598300	zygote.2PN	TRUE	viability predicted to be good					1	202	7061561298	11064517882	54774841
GSE65481	GSM1598301	zygote.2PN	TRUE	viability predicted to be good					1	202	7764869249	12066400916	59734658
GSE65481	GSM1598302	zygote.2PN	TRUE	viability predicted to be good					1	202	6512367071	10205668422	50523111
GSE65481	GSM1598303	zygote.2PN	FALSE	viability predicted to be bad					1	202	8302013117	13062493216	64665808
GSE130289	GSM3735366	CTB	TRUE				Day 12 (Extended culture)		1	202	1141913706	2891035918	14312059
GSE130289	GSM3735361	CTB	TRUE				Day 12 (Extended culture)		1	202	577353559	1450231124	7179362
GSE130289	GSM3735423	CTB	TRUE				Day 8 (Extended culture)		1	202	549109413	1411179878	6986039
GSE130289	GSM3735324	STB	TRUE				Day 10 (Extended culture)		1	202	564612724	1419963242	7029521
GSE130289	GSM3735402	STB	TRUE				Day 12 (Extended culture)		1	300	678824824	1613095500	5376985
GSE130289	GSM3735440	CTB	TRUE				Day 8 (Extended culture)		1	202	547738017	1409664878	6978539
GSE130289	GSM3735371	CTB	TRUE				Day 12 (Extended culture)		1	202	674672046	1708321676	8457038
GSE130289	GSM3735316	CTB	TRUE				Day 10 (Extended culture)		1	202	1755142435	4650917488	23024344
GSE130289	GSM3735417	CTB	TRUE				Day 8 (Extended culture)		1	202	493471042	1256859958	6222079
GSE130289	GSM3735359	CTB	TRUE				Day 12 (Extended culture)		1	202	616570624	1567729878	7761039
GSE130289	GSM3735413	MTB	TRUE				Day 12 (Extended culture)		1	202	653180357	1637946492	8108646
GSE130289	GSM3735306	STB	TRUE				Day 10 (Extended culture)		1	300	1113700242	2616692400	8722308
GSE130289	GSM3735334	CTB	TRUE				Day 10 (Extended culture)		1	202	791121619	2051387972	10155386
GSE130289	GSM3735346	STB	TRUE				Day 10 (Extended culture)		1	300	1136533804	2740112100	9133707
GSE130289	GSM3735347	STB	TRUE				Day 10 (Extended culture)		1	300	937762663	2224998000	7416660
GSE130289	GSM3735364	CTB	TRUE				Day 12 (Extended culture)		1	202	642996063	1640158392	8119596
GSE130289	GSM3735406	CTB	TRUE				Day 12 (Extended culture)		1	300	999100036	2379035700	7930119
GSE130289	GSM3735353	CTB	TRUE				Day 10 (Extended culture)		1	300	1082277683	2553508800	8511696
GSE130289	GSM3735363	CTB	TRUE				Day 12 (Extended culture)		1	202	564218037	1433082940	7094470
GSE130289	GSM3735368	CTB	TRUE				Day 12 (Extended culture)		1	202	666034528	1703506804	8433202
GSE130289	GSM3735383	MTB	TRUE				Day 12 (Extended culture)		1	300	1231797653	2915965500	9719885
GSE130289	GSM3735387	MTB	TRUE				Day 12 (Extended culture)		1	300	1105927827	2630244600	8767482
GSE130289	GSM3735437	CTB	TRUE				Day 8 (Extended culture)		1	202	366540206	940370196	4655298
GSE130289	GSM3735328	CTB	TRUE				Day 10 (Extended culture)		1	202	399302852	1030599758	5101979
GSE130289	GSM3735338	CTB	TRUE				Day 10 (Extended culture)		1	202	559532383	1417917184	7019392
GSE130289	GSM3735341	CTB	TRUE				Day 10 (Extended culture)		1	202	404574768	1002934646	4965023
GSE130289	GSM3735358	CTB	TRUE				Day 12 (Extended culture)		1	202	584315193	1469359312	7274056
GSE130289	GSM3735367	CTB	TRUE				Day 12 (Extended culture)		1	202	570971228	1445440492	7155646
GSE130289	GSM3735404	STB	TRUE				Day 12 (Extended culture)		1	300	1010923052	2394732300	7982441
GSE130289	GSM3735418	CTB	TRUE				Day 8 (Extended culture)		1	202	473201970	1209829712	5989256
GSE130289	GSM3735426	CTB	TRUE				Day 8 (Extended culture)		1	202	605339580	1540700258	7627229
GSE130289	GSM3735441	CTB	TRUE				Day 8 (Extended culture)		1	202	535963227	1398922922	6925361
GSE130289	GSM3735313	CTB	TRUE				Day 10 (Extended culture)		1	202	116572619	299286028	1481614
GSE130289	GSM3735336	CTB	TRUE				Day 10 (Extended culture)		1	202	516075342	1299517106	6433253
GSE130289	GSM3735382	MTB	TRUE				Day 12 (Extended culture)		1	300	1150688999	2751079800	9170266
GSE130289	GSM3735396	CTB	TRUE				Day 12 (Extended culture)		1	300	1056881624	2463095400	8210318
GSE130289	GSM3735422	CTB	TRUE				Day 8 (Extended culture)		1	202	271592574	696341268	3447234
GSE130289	GSM3735331	CTB	TRUE				Day 10 (Extended culture)		1	202	542771728	1397931102	6920451
GSE130289	GSM3735335	CTB	TRUE				Day 10 (Extended culture)		1	202	1012361711	2638895882	13063841
GSE130289	GSM3735340	CTB	TRUE				Day 10 (Extended culture)		1	202	426359880	1071890578	5306389
GSE130289	GSM3735372	CTB	TRUE				Day 12 (Extended culture)		1	202	494246470	1249871970	6187485
GSE130289	GSM3735380	MTB	TRUE				Day 12 (Extended culture)		1	300	726675709	1680967800	5603226
GSE130289	GSM3735421	CTB	TRUE				Day 8 (Extended culture)		1	202	585002464	1519669634	7523117
GSE130289	GSM3735319	STB	TRUE				Day 10 (Extended culture)		1	202	513483758	1276674138	6320169
GSE130289	GSM3735348	STB	TRUE				Day 10 (Extended culture)		1	300	1133501135	2678428500	8928095
GSE130289	GSM3735434	CTB	TRUE				Day 8 (Extended culture)		1	202	526564745	1360509390	6735195
GSE130289	GSM3735375	CTB	TRUE				Day 12 (Extended culture)		1	202	607921798	1544190010	7644505
GSE130289	GSM3735397	CTB	TRUE				Day 12 (Extended culture)		1	300	1301411420	3051510900	10171703
GSE130289	GSM3735398	CTB	TRUE				Day 12 (Extended culture)		1	300	1134832217	2699292600	8997642
GSE130289	GSM3735399	CTB	TRUE				Day 12 (Extended culture)		1	300	1196936042	2838142500	9460475
GSE130289	GSM3735400	STB	TRUE				Day 12 (Extended culture)		1	300	977703316	2307352200	7691174
GSE130289	GSM3735403	STB	TRUE				Day 12 (Extended culture)		1	300	625462849	1477473900	4924913
GSE130289	GSM3735432	STB	TRUE				Day 8 (Extended culture)		1	202	536409224	1373751702	6800751
GSE130289	GSM3735321	STB	TRUE				Day 10 (Extended culture)		1	202	594207100	1486540826	7359113
GSE130289	GSM3735323	STB	TRUE				Day 10 (Extended culture)		1	202	497580727	1245626536	6166468
GSE130289	GSM3735354	CTB	TRUE				Day 12 (Extended culture)		1	202	515881698	1300226328	6436764
GSE130289	GSM3735356	CTB	TRUE				Day 12 (Extended culture)		1	202	689430422	1750305760	8664880
GSE130289	GSM3735307	STB	TRUE				Day 10 (Extended culture)		1	300	1258143012	2993870100	9979567
GSE130289	GSM3735325	STB	TRUE				Day 10 (Extended culture)		1	202	456529288	1095415498	5422849
GSE130289	GSM3735345	STB	TRUE				Day 10 (Extended culture)		1	300	1040961500	2494833300	8316111
GSE130289	GSM3735355	CTB	TRUE				Day 12 (Extended culture)		1	202	604134919	1529242616	7570508
GSE130289	GSM3735390	STB	TRUE				Day 12 (Extended culture)		1	300	1009002793	2402004600	8006682
GSE130289	GSM3735391	STB	TRUE				Day 12 (Extended culture)		1	300	1046583921	2475210300	8250701
GSE130289	GSM3735415	CTB	TRUE				Day 8 (Extended culture)		1	202	425457946	1092321262	5407531
GSE130289	GSM3735424	CTB	TRUE				Day 8 (Extended culture)		1	202	495084865	1272854722	6301261
GSE130289	GSM3735312	CTB	TRUE				Day 10 (Extended culture)		1	202	618756434	1610740122	7973961
GSE130289	GSM3735326	STB	TRUE				Day 10 (Extended culture)		1	202	619365242	1553111946	7688673
GSE130289	GSM3735327	STB	TRUE				Day 10 (Extended culture)		1	202	569331306	1474216402	7298101
GSE130289	GSM3735330	CTB	TRUE				Day 10 (Extended culture)		1	202	597581972	1534315846	7595623
GSE130289	GSM3735360	CTB	TRUE				Day 12 (Extended culture)		1	202	668196212	1694897564	8390582
GSE130289	GSM3735362	CTB	TRUE				Day 12 (Extended culture)		1	202	729191007	1860169722	9208761
GSE130289	GSM3735389	MTB	TRUE				Day 12 (Extended culture)		1	300	1111149526	2649135600	8830452
GSE130289	GSM3735411	MTB	TRUE				Day 12 (Extended culture)		1	202	602541149	1519763362	7523581
GSE130289	GSM3735438	CTB	TRUE				Day 8 (Extended culture)		1	202	397929608	1018438752	5041776
GSE130289	GSM3735318	STB	TRUE				Day 10 (Extended culture)		1	202	649405822	1710000498	8465349
GSE130289	GSM3735332	CTB	TRUE				Day 10 (Extended culture)		1	202	617881353	1589549918	7869059
GSE130289	GSM3735309	CTB	TRUE				Day 10 (Extended culture)		1	202	579551686	1486957552	7361176
GSE130289	GSM3735314	CTB	TRUE				Day 10 (Extended culture)		1	202	908353641	2342468962	11596381
GSE130289	GSM3735317	STB	TRUE				Day 10 (Extended culture)		1	202	635180519	1638558956	8111678
GSE130289	GSM3735337	CTB	TRUE				Day 10 (Extended culture)		1	202	595447204	1530877806	7578603
GSE130289	GSM3735339	CTB	TRUE				Day 10 (Extended culture)		1	202	473367722	1206882330	5974665
GSE130289	GSM3735374	CTB	TRUE				Day 12 (Extended culture)		1	202	530800668	1329625610	6582305
GSE130289	GSM3735384	MTB	TRUE				Day 12 (Extended culture)		1	300	1259535855	2992402200	9974674
GSE130289	GSM3735416	CTB	TRUE				Day 8 (Extended culture)		1	202	485021787	1231737218	6097709
GSE130289	GSM3735419	CTB	TRUE				Day 8 (Extended culture)		1	202	522481517	1332858822	6598311
GSE130289	GSM3735420	CTB	TRUE				Day 8 (Extended culture)		1	202	654528028	1694541842	8388821
GSE130289	GSM3735425	CTB	TRUE				Day 8 (Extended culture)		1	202	509683820	1303052510	6450755
GSE130289	GSM3735428	CTB	TRUE				Day 8 (Extended culture)		1	202	572372062	1478176814	7317707
GSE130289	GSM3735442	CTB	TRUE				Day 8 (Extended culture)		1	300	1352870313	3237137100	10790457
GSE130289	GSM3735385	MTB	TRUE				Day 12 (Extended culture)		1	300	1070066565	2549531400	8498438
GSE130289	GSM3735343	CTB	TRUE				Day 10 (Extended culture)		1	202	704950997	1855921056	9187728
GSE130289	GSM3735394	STB	TRUE				Day 12 (Extended culture)		1	300	1076861356	2516794200	8389314
GSE130289	GSM3735414	CTB	TRUE				Day 8 (Extended culture)		1	202	587815482	1507048674	7460637
GSE130289	GSM3735408	CTB	TRUE				Day 12 (Extended culture)		1	300	1159557876	2747030400	9156768
GSE130289	GSM3735439	CTB	TRUE				Day 8 (Extended culture)		1	202	376402514	973865028	4821114
GSE130289	GSM3735342	CTB	TRUE				Day 10 (Extended culture)		1	202	404710684	1035441900	5125950
GSE130289	GSM3735410	MTB	TRUE				Day 12 (Extended culture)		1	202	559660373	1419483492	7027146
GSE130289	GSM3735427	CTB	TRUE				Day 8 (Extended culture)		1	202	514534595	1315938494	6514547
GSE130289	GSM3735429	CTB	TRUE				Day 8 (Extended culture)		1	202	605182217	1576841290	7806145
GSE130289	GSM3735436	CTB	TRUE				Day 8 (Extended culture)		1	202	497642531	1273027028	6302114
GSE130289	GSM3735412	MTB	TRUE				Day 12 (Extended culture)		1	202	541594958	1372765336	6795868
GSE130289	GSM3735333	CTB	TRUE				Day 10 (Extended culture)		1	202	643785798	1665262548	8243874
GSE130289	GSM3735344	STB	TRUE				Day 10 (Extended culture)		1	300	1026284803	2455782900	8185943
GSE130289	GSM3735357	CTB	TRUE				Day 12 (Extended culture)		1	202	3774206	8393908	41554
GSE130289	GSM3735369	CTB	TRUE				Day 12 (Extended culture)		1	202	531123982	1351482010	6690505
GSE130289	GSM3735386	MTB	TRUE				Day 12 (Extended culture)		1	300	1128175082	2616246000	8720820
GSE130289	GSM3735409	CTB	TRUE				Day 12 (Extended culture)		1	300	1040848483	2453090100	8176967
GSE130289	GSM3735373	CTB	TRUE				Day 12 (Extended culture)		1	202	695341103	1751858938	8672569
GSE130289	GSM3735392	STB	TRUE				Day 12 (Extended culture)		1	300	1153623457	2716729500	9055765
GSE130289	GSM3735443	CTB	TRUE				Day 8 (Extended culture)		1	300	974887241	2303048400	7676828
GSE130289	GSM3735320	STB	TRUE				Day 10 (Extended culture)		1	202	695454743	1730639444	8567522
GSE130289	GSM3735349	STB	TRUE				Day 10 (Extended culture)		1	300	1191139576	2839984500	9466615
GSE130289	GSM3735350	CTB	TRUE				Day 10 (Extended culture)		1	300	1066650970	2501732400	8339108
GSE130289	GSM3735377	CTB	TRUE				Day 12 (Extended culture)		1	202	535800224	1357106296	6718348
GSE130289	GSM3735352	CTB	TRUE				Day 10 (Extended culture)		1	300	1744970638	4089381000	13631270
GSE130289	GSM3735365	CTB	TRUE				Day 12 (Extended culture)		1	202	531024559	1353087304	6698452
GSE130289	GSM3735376	CTB	TRUE				Day 12 (Extended culture)		1	202	679002611	1730048796	8564598
GSE130289	GSM3735433	STB	TRUE				Day 8 (Extended culture)		1	202	541308885	1403563468	6948334
GSE130289	GSM3735444	CTB	TRUE				Day 8 (Extended culture)		1	300	1058807271	2506279500	8354265
GSE130289	GSM3735315	CTB	TRUE				Day 10 (Extended culture)		1	202	599367249	1467814214	7266407
GSE130289	GSM3735329	CTB	TRUE				Day 10 (Extended culture)		1	202	486929372	1262444046	6249723
GSE130289	GSM3735370	CTB	TRUE				Day 12 (Extended culture)		1	202	649028006	1644686222	8142011
GSE130289	GSM3735431	STB	TRUE				Day 8 (Extended culture)		1	202	566072225	1438285652	7120226
GSE130289	GSM3735308	STB	TRUE				Day 10 (Extended culture)		1	300	1215330105	2871995100	9573317
GSE130289	GSM3735388	MTB	TRUE				Day 12 (Extended culture)		1	300	1072510058	2362277400	7874258
GSE130289	GSM3735395	STB	TRUE				Day 12 (Extended culture)		1	300	1196286482	2811613200	9372044
GSE130289	GSM3735407	CTB	TRUE				Day 12 (Extended culture)		1	300	1141871088	2697567600	8991892
GSE130289	GSM3735311	CTB	TRUE				Day 10 (Extended culture)		1	202	593179642	1544602898	7646549
GSE130289	GSM3735378	MTB	TRUE				Day 12 (Extended culture)		1	300	937067013	2210605800	7368686
GSE130289	GSM3735379	MTB	TRUE				Day 12 (Extended culture)		1	300	1071323367	2492936400	8309788
GSE130289	GSM3735430	STB	TRUE				Day 8 (Extended culture)		1	202	127811520	329968212	1633506
GSE130289	GSM3735405	STB	TRUE				Day 12 (Extended culture)		1	300	991294369	2371759200	7905864
GSE130289	GSM3735351	CTB	TRUE				Day 10 (Extended culture)		1	300	780423524	1805479800	6018266
GSE130289	GSM3735393	STB	TRUE				Day 12 (Extended culture)		1	300	882357636	2080269000	6934230
GSE130289	GSM3735310	CTB	TRUE				Day 10 (Extended culture)		1	202	658962789	1716189980	8495990
GSE130289	GSM3735322	STB	TRUE				Day 10 (Extended culture)		1	202	525322882	1326518648	6566924
GSE130289	GSM3735381	MTB	TRUE				Day 12 (Extended culture)		1	300	828122715	1914869400	6382898
GSE130289	GSM3735401	STB	TRUE				Day 12 (Extended culture)		1	300	764513966	1797869700	5992899
GSE130289	GSM3735435	CTB	TRUE				Day 8 (Extended culture)		1	202	619943795	1585360842	7848321
GSE100118	GSM2672034	blastocyst	FALSE		Cas9 Injected control 2;Single cell	30 on average	6-7 days post fertilisation		1	202	1199731927	2922815770	14469385
GSE100118	GSM2672035	blastocyst	FALSE		Cas9 Injected control 2;Single cell	30 on average	6-7 days post fertilisation		1	202	1369495039	3316650120	16419060
GSE100118	GSM2672036	blastocyst	FALSE		Cas9 Injected control 2;Single cell	30 on average	6-7 days post fertilisation		1	202	661950774	1651872170	8177585
GSE100118	GSM2672037	blastocyst	FALSE		Cas9 Injected control 2;Single cell	30 on average	6-7 days post fertilisation		1	202	683415232	1714141296	8485848
GSE100118	GSM2672038	blastocyst	FALSE		Cas9 Injected control 2;Single cell	30 on average	6-7 days post fertilisation		1	202	1120882601	2733219176	13530788
GSE100118	GSM2672039	blastocyst	FALSE		Cas9 Injected control 2;Single cell	30 on average	6-7 days post fertilisation		1	202	1054041058	2555603808	12651504
GSE100118	GSM2672040	blastocyst	FALSE		Cas9 Injected control 2;Single cell	30 on average	6-7 days post fertilisation		1	202	1227884659	2986039952	14782376
GSE100118	GSM2672041	blastocyst	FALSE		Cas9 Injected control 2;Single cell	30 on average	6-7 days post fertilisation		1	202	1175781900	2865420500	14185250
GSE100118	GSM2672042	blastocyst	FALSE		Cas9 Injected control 2;Single cell	30 on average	6-7 days post fertilisation		1	202	948722050	2322835774	11499187
GSE100118	GSM2672043	blastocyst	FALSE		Cas9 Injected control 5;Single cell	30 on average	6-7 days post fertilisation		1	202	59133929	182690820	904410
GSE100118	GSM2672044	blastocyst	FALSE		Cas9 Injected control 5;Single cell	30 on average	6-7 days post fertilisation		1	202	103319	62216	308
GSE100118	GSM2672045	blastocyst	FALSE		Cas9 Injected control 5;Single cell	30 on average	6-7 days post fertilisation		1	202	143716	154530	765
GSE100118	GSM2672046	blastocyst	FALSE		Cas9 Injected control 7;Single cell	30 on average	6-7 days post fertilisation		1	202	989815570	3043352604	15066102
GSE100118	GSM2672047	blastocyst	FALSE		Cas9 Injected control 7;Single cell	30 on average	6-7 days post fertilisation		1	202	981641369	3037516016	15037208
GSE100118	GSM2672048	blastocyst	FALSE		Cas9 Injected control 8;Single cell	30 on average	6-7 days post fertilisation		1	202	1734546560	4304352552	21308676
GSE100118	GSM2672049	blastocyst	FALSE		Cas9 Injected control 8;Single cell	30 on average	6-7 days post fertilisation		1	202	969322432	3028066254	14990427
GSE100118	GSM2672050	blastocyst	FALSE		Cas9 Injected control 8;Single cell	30 on average	6-7 days post fertilisation		1	202	518665025	1603440448	7937824
GSE100118	GSM2672051	blastocyst	FALSE		Cas9 Injected control 8;Single cell	30 on average	6-7 days post fertilisation		1	202	878142428	2705725764	13394682
GSE100118	GSM2672052	blastocyst	FALSE		Cas9 Injected control 8;Single cell	30 on average	6-7 days post fertilisation		1	202	980845901	3006695866	14884633
GSE100118	GSM2672053	blastocyst	FALSE		Cas9 Injected control 8;Single cell	30 on average	6-7 days post fertilisation		1	202	942008385	2346712376	11617388
GSE100118	GSM2672054	blastocyst	FALSE		Cas9 Injected control 8;Single cell	30 on average	6-7 days post fertilisation		1	202	932693431	2604453064	12893332
GSE100118	GSM2672055	blastocyst	FALSE		Cas9 Injected control 5;Trophectoderm biopsy	30 on average	6-7 days post fertilisation		1	202	1070440386	3290467486	16289443
GSE100118	GSM2672056	blastocyst	FALSE		Cas9 Injected control 5;Trophectoderm biopsy	30 on average	6-7 days post fertilisation		1	202	1105635162	3068125682	15188741
GSE100118	GSM2672057	blastocyst	FALSE		Cas9 Injected control 7;Trophectoderm biopsy	30 on average	6-7 days post fertilisation		1	202	1372653759	3326536000	16468000
GSE100118	GSM2672058	blastocyst	FALSE		Cas9 Injected control 7;Trophectoderm biopsy	30 on average	6-7 days post fertilisation		1	202	1155191831	3177911066	15732233
GSE100118	GSM2672059	blastocyst	FALSE		Cas9 Injected control 8;Trophectoderm biopsy	30 on average	6-7 days post fertilisation		1	202	1022264117	3125177754	15471177
GSE100118	GSM2672060	blastocyst	FALSE		Cas9 Injected control 8;Trophectoderm biopsy	30 on average	6-7 days post fertilisation		1	202	1103421167	2678363248	13259224
GSE100118	GSM2672061	blastocyst	FALSE		CRISPR 12;Single cell	30 on average	6-7 days post fertilisation		1	202	1345313263	3692610904	18280252
GSE100118	GSM2672062	blastocyst	FALSE		CRISPR 12;Single cell	30 on average	6-7 days post fertilisation		1	202	1085844892	3368662090	16676545
GSE100118	GSM2672063	blastocyst	FALSE		CRISPR 12;Single cell	30 on average	6-7 days post fertilisation		1	202	1490661445	3625529330	17948165
GSE100118	GSM2672064	blastocyst	FALSE		CRISPR 12;Single cell	30 on average	6-7 days post fertilisation		1	202	1200715000	2901859078	14365639
GSE100118	GSM2672065	blastocyst	FALSE		CRISPR 12;Single cell	30 on average	6-7 days post fertilisation		1	202	1457161971	3546553996	17557198
GSE100118	GSM2672066	blastocyst	FALSE		CRISPR 12;Single cell	30 on average	6-7 days post fertilisation		1	202	1426389642	3980539078	19705639
GSE100118	GSM2672067	blastocyst	FALSE		CRISPR 12;Single cell	30 on average	6-7 days post fertilisation		1	202	881341228	2144884076	10618238
GSE100118	GSM2672068	blastocyst	FALSE		CRISPR 12;Single cell	30 on average	6-7 days post fertilisation		1	202	1168681350	3225723052	15968926
GSE100118	GSM2672069	blastocyst	FALSE		CRISPR 12;Single cell	30 on average	6-7 days post fertilisation		1	202	1315185843	3597623636	17810018
GSE100118	GSM2672070	blastocyst	FALSE		CRISPR 12;Single cell	30 on average	6-7 days post fertilisation		1	202	1328765189	4009131774	19847187
GSE100118	GSM2672071	blastocyst	FALSE		CRISPR 12;Single cell	30 on average	6-7 days post fertilisation		1	202	1605965	3534394	17497
GSE100118	GSM2672072	blastocyst	FALSE		CRISPR 12;Single cell	30 on average	6-7 days post fertilisation		1	202	1098826003	2678891276	13261838
GSE100118	GSM2672073	blastocyst	FALSE		CRISPR 12;Single cell	30 on average	6-7 days post fertilisation		1	202	1271601258	3483661094	17245847
GSE100118	GSM2672074	blastocyst	FALSE		CRISPR 12;Single cell	30 on average	6-7 days post fertilisation		1	202	1259337815	3486481216	17259808
GSE100118	GSM2672075	blastocyst	FALSE		CRISPR 12;Single cell	30 on average	6-7 days post fertilisation		1	202	729995104	2017177050	9986025
GSE100118	GSM2672076	blastocyst	FALSE		CRISPR 12;Single cell	30 on average	6-7 days post fertilisation		1	202	969932476	2376039948	11762574
GSE100118	GSM2672077	blastocyst	FALSE		CRISPR 12;Trophectoderm biopsy	30 on average	6-7 days post fertilisation		1	202	1263911084	3485577468	17255334
GSE100118	GSM2672078	blastocyst	FALSE		CRISPR 16;Single cell	30 on average	6-7 days post fertilisation		1	202	1275341840	3762762878	18627539
GSE100118	GSM2672079	blastocyst	FALSE		CRISPR 16;Single cell	30 on average	6-7 days post fertilisation		1	202	1012313021	3057135064	15134332
GSE100118	GSM2672080	blastocyst	FALSE		CRISPR 16;Single cell	30 on average	6-7 days post fertilisation		1	202	1217805361	3616241370	17902185
GSE100118	GSM2672081	blastocyst	FALSE		CRISPR 16;Single cell	30 on average	6-7 days post fertilisation		1	202	554113680	1658083670	8208335
GSE100118	GSM2672082	blastocyst	FALSE		CRISPR 16;Single cell	30 on average	6-7 days post fertilisation		1	202	1076135867	2606195516	12901958
GSE100118	GSM2672083	blastocyst	FALSE		CRISPR 16;Single cell	30 on average	6-7 days post fertilisation		1	202	937247002	2282426280	11299140
GSE100118	GSM2672084	blastocyst	FALSE		CRISPR 16;Single cell	30 on average	6-7 days post fertilisation		1	202	1001124691	2434504000	12052000
GSE100118	GSM2672085	blastocyst	FALSE		CRISPR 16;Single cell	30 on average	6-7 days post fertilisation		1	202	1111070739	2684564850	13289925
GSE100118	GSM2672086	blastocyst	FALSE		CRISPR 16;Single cell	30 on average	6-7 days post fertilisation		1	202	1262209066	3698138230	18307615
GSE100118	GSM2672087	blastocyst	FALSE		CRISPR 16;Single cell	30 on average	6-7 days post fertilisation		1	202	1141801505	2688920576	13311488
GSE100118	GSM2672088	blastocyst	FALSE		CRISPR 16;Single cell	30 on average	6-7 days post fertilisation		1	202	1205656141	3622619520	17933760
GSE100118	GSM2672089	blastocyst	FALSE		CRISPR 16;Single cell	30 on average	6-7 days post fertilisation		1	202	1374938028	4091772196	20256298
GSE100118	GSM2672090	blastocyst	FALSE		CRISPR 16;Single cell	30 on average	6-7 days post fertilisation		1	202	1043743478	2537286448	12560824
GSE100118	GSM2672091	blastocyst	FALSE		CRISPR 16;Single cell	30 on average	6-7 days post fertilisation		1	202	979458236	2939463398	14551799
GSE100118	GSM2672092	blastocyst	FALSE		CRISPR 16;Single cell	30 on average	6-7 days post fertilisation		1	202	1201696967	2985468292	14779546
GSE100118	GSM2672093	blastocyst	FALSE		CRISPR 16;Single cell	30 on average	6-7 days post fertilisation		1	202	1114527753	3330678010	16488505
GSE100118	GSM2672094	blastocyst	FALSE		CRISPR 16;Single cell	30 on average	6-7 days post fertilisation		1	202	1200408072	3598756250	17815625
GSE100118	GSM2672095	blastocyst	FALSE		CRISPR 16;Single cell	30 on average	6-7 days post fertilisation		1	202	978253902	2348818630	11627815
GSE100118	GSM2672096	blastocyst	FALSE		CRISPR 24;Single cell	30 on average	6-7 days post fertilisation		1	202	1058932258	2598192276	12862338
GSE100118	GSM2672097	blastocyst	FALSE		CRISPR 24;Single cell	30 on average	6-7 days post fertilisation		1	202	1525026276	3723385200	18432600
GSE100118	GSM2672098	blastocyst	FALSE		CRISPR 24;Single cell	30 on average	6-7 days post fertilisation		1	202	1015513874	2481249224	12283412
GSE100118	GSM2672099	blastocyst	FALSE		CRISPR 24;Single cell	30 on average	6-7 days post fertilisation		1	202	1011745697	2481771798	12285999
GSE100118	GSM2672100	blastocyst	FALSE		CRISPR 8;Single cell	30 on average	6-7 days post fertilisation		1	202	832401675	2108691130	10439065
GSE100118	GSM2672101	blastocyst	FALSE		CRISPR 8;Single cell	30 on average	6-7 days post fertilisation		1	202	981026545	3048721562	15092681
GSE100118	GSM2672102	blastocyst	FALSE		CRISPR 8;Single cell	30 on average	6-7 days post fertilisation		1	202	13506940	40041450	198225
GSE100118	GSM2672103	blastocyst	FALSE		CRISPR 8;Single cell	30 on average	6-7 days post fertilisation		1	202	1105018485	3054697530	15122265
GSE100118	GSM2672104	blastocyst	FALSE		CRISPR 8;Single cell	30 on average	6-7 days post fertilisation		1	202	1248015855	3435309364	17006482
GSE100118	GSM2672105	blastocyst	FALSE		CRISPR 8;Single cell	30 on average	6-7 days post fertilisation		1	202	6066711	16299380	80690
GSE100118	GSM2672106	blastocyst	FALSE		CRISPR 8;Single cell	30 on average	6-7 days post fertilisation		1	202	1039766284	2590504358	12824279
GSE100118	GSM2672107	blastocyst	FALSE		CRISPR 8;Single cell	30 on average	6-7 days post fertilisation		1	202	946820254	2389087128	11827164
GSE100118	GSM2672108	blastocyst	FALSE		CRISPR 8;Single cell	30 on average	6-7 days post fertilisation		1	202	1289551660	3311091686	16391543
GSE100118	GSM2672109	blastocyst	FALSE		CRISPR 8;Single cell	30 on average	6-7 days post fertilisation		1	202	1057307233	2678443038	13259619
GSE100118	GSM2672110	blastocyst	FALSE		CRISPR 8;Single cell	30 on average	6-7 days post fertilisation		1	202	893726593	2266070946	11218173
GSE100118	GSM2672111	blastocyst	FALSE		CRISPR 8;Single cell	30 on average	6-7 days post fertilisation		1	202	1027773238	2488631314	12319957
GSE100118	GSM2672112	blastocyst	FALSE		CRISPR 8;Single cell	30 on average	6-7 days post fertilisation		1	202	723339486	1839291810	9105405
GSE100118	GSM2672113	blastocyst	FALSE		CRISPR 8;Single cell	30 on average	6-7 days post fertilisation		1	202	11376670	34057402	168601
GSE100118	GSM2672114	blastocyst	FALSE		CRISPR 8;Single cell	30 on average	6-7 days post fertilisation		1	202	1084365015	3315534878	16413539
GSE100118	GSM2672115	blastocyst	FALSE		CRISPR 8;Trophectoderm biopsy	30 on average	6-7 days post fertilisation		1	202	354688	683972	3386
GSE100118	GSM2672116	blastocyst	FALSE		CRISPR 8;Trophectoderm biopsy	30 on average	6-7 days post fertilisation		1	202	1633659936	4002562734	19814667
GSE100118	GSM2672117	blastocyst	FALSE		CRISPR 8;Trophectoderm biopsy	30 on average	6-7 days post fertilisation		1	202	1206284974	3008187434	14892017
GSE100118	GSM2672118	blastocyst	FALSE		CRISPR 9;Single cell	30 on average	6-7 days post fertilisation		1	202	1001042509	2524222502	12496151
GSE100118	GSM2672119	blastocyst	FALSE		CRISPR 9;Single cell	30 on average	6-7 days post fertilisation		1	202	190153	255732	1266
GSE100118	GSM2672120	blastocyst	FALSE		CRISPR 9;Single cell	30 on average	6-7 days post fertilisation		1	202	1220688065	3069111038	15193619
GSE100118	GSM2672121	blastocyst	FALSE		CRISPR 9;Single cell	30 on average	6-7 days post fertilisation		1	202	840834874	2123469046	10512223
GSE100118	GSM2672122	blastocyst	FALSE		CRISPR 9;Single cell	30 on average	6-7 days post fertilisation		1	202	64204246	198976060	985030
GSE100118	GSM2672123	blastocyst	FALSE		CRISPR 9;Single cell	30 on average	6-7 days post fertilisation		1	202	570187511	1760012062	8712931
GSE100118	GSM2672124	blastocyst	FALSE		CRISPR 9;Single cell	30 on average	6-7 days post fertilisation		1	202	1392484353	3831340868	18967034
GSE100118	GSM2672125	blastocyst	FALSE		CRISPR 9;Single cell	30 on average	6-7 days post fertilisation		1	202	1659751240	4056568646	20082023
GSE49828	GSM1396537	post-implantation embryo	TRUE						1	202	1658643522	2493489010	12344005
GSE49828	GSM1396538	post-implantation embryo	TRUE						1	202	1559861794	2340260698	11585449
GSE49828	GSM1396539	post-implantation embryo	TRUE						1	202	1570532565	2356499478	11665839
GSE64417	GSM1571055	hESC	TRUE					RUES2	1	200	585181823	800000000	4e+06
GSE64417	GSM1571056	hESC	TRUE					RUES2	1	200	582276319	800000000	4e+06
GSE64417	GSM1571057	hESC	TRUE					RUES2	1	200	587136651	800000000	4e+06
GSE64417	GSM1571058	hESC	TRUE					RUES2	1	200	574947043	800000000	4e+06
GSE64417	GSM1571059	hESC	TRUE					RUES2	1	200	581662398	800000000	4e+06
GSE64417	GSM1571060	hESC	TRUE					RUES2	1	200	582362039	800000000	4e+06
GSE64417	GSM1571061	hESC	TRUE					RUES2	1	200	207163447	290727400	1453637
GSE64417	GSM1571062	hESC	TRUE					RUES2	1	200	582414061	800000000	4e+06
GSE64417	GSM1571063	hESC	TRUE					RUES2	1	200	577534549	800000000	4e+06
GSE64417	GSM1571064	hESC	TRUE					RUES2	1	200	583475979	800000000	4e+06
GSE64417	GSM1571065	hESC	TRUE					RUES2	1	200	571109564	800000000	4e+06
GSE64417	GSM1571066	hESC	TRUE					RUES2	1	200	579029670	800000000	4e+06
GSE64417	GSM1571067	hESC	TRUE					RUES2	1	200	577845411	800000000	4e+06
GSE64417	GSM1571068	hESC	TRUE					RUES2	1	200	400354485	558390000	2791950
GSE64417	GSM1571069	hESC	TRUE					RUES2	1	200	586997450	800000000	4e+06
GSE64417	GSM1571070	hESC	TRUE					RUES2	1	200	582286811	800000000	4e+06
GSE64417	GSM1571071	hESC	TRUE					RUES2	1	200	587845564	800000000	4e+06
GSE64417	GSM1571072	hESC	TRUE					RUES2	1	200	576542731	800000000	4e+06
GSE64417	GSM1571073	hESC	TRUE					RUES2	1	200	583590657	800000000	4e+06
GSE64417	GSM1571074	hESC	TRUE					RUES2	1	200	582198337	800000000	4e+06
GSE64417	GSM1571075	hESC	TRUE					RUES2	1	200	368235586	509870000	2549350
GSE62772	GSM1694954	hESC	TRUE					H1	1	202	2863731443	4647389962	23006881
GSE62772	GSM1694955	hESC	TRUE					H9	1	202	3874483141	6214684934	30765767
GSE62772	GSM1694956	hESC	TRUE					HUES1	1	202	3274149008	5234942918	25915559
GSE62772	GSM1694957	hESC	TRUE					HUES3	1	202	2724631429	4503136308	22292754
GSE62772	GSM1694958	hESC	TRUE					HUES8	1	202	2701989219	4411197624	21837612
GSE62772	GSM1694959	hESC	TRUE					HUES9	1	202	2585215498	4249065152	21034976
GSE62772	GSM1694960	hESC	TRUE					HUES13	1	202	2244692213	3706284486	18347943
GSE62772	GSM1694961	hESC	TRUE					HUES28	1	202	2951053604	4815571728	23839464
GSE62772	GSM1694962	hESC	TRUE					HUES44	1	202	3286522913	5428157534	26872067
GSE62772	GSM1694963	hESC	TRUE					HUES45	1	202	3110987453	5006120752	24782776
GSE62772	GSM1694964	hESC	TRUE					HUES48	1	202	2961882184	4803927842	23781821
GSE62772	GSM1694965	hESC	TRUE					HUES49	1	202	4259540711	6769090498	33510349
GSE62772	GSM1694966	hESC	TRUE					HUES53	1	202	2381044719	3934606096	19478248
GSE62772	GSM1694967	hESC	TRUE					HUES62	1	202	2667540963	4336368946	21467173
GSE62772	GSM1694968	hESC	TRUE					HUES63	1	202	4508150666	7320326480	36239240
GSE62772	GSM1694969	hESC	TRUE					HUES64	1	202	3003388957	4899182154	24253377
GSE62772	GSM1694970	hESC	TRUE					HUES65	1	202	2360725946	3902842606	19321003
GSE62772	GSM1694971	hESC	TRUE					HUES66	1	202	2377603034	3864313732	19130266
GSE126488	GSM3602450	hESC	TRUE		AI			H1	1	202	968329077	2451930944	12138272
GSE126488	GSM3602451	hESC	TRUE		AI			H1	1	202	723214817	1825814168	9038684
GSE126488	GSM3602452	hESC	TRUE		AI			H1	1	202	874448830	2219037468	10985334
GSE126488	GSM3602453	hESC	TRUE		AI			H1	1	202	959611314	2418675482	11973641
GSE126488	GSM3602454	hESC	TRUE		AI			H9	1	202	891786930	2245079308	11114254
GSE126488	GSM3602455	hESC	TRUE		AI			H9	1	202	1077359861	2692913914	13331257
GSE126488	GSM3602456	hESC	TRUE		AI			H9	1	202	1122506807	2825966668	13989934
GSE126488	GSM3602457	hESC	TRUE		AI			H9	1	202	940144024	2355800760	11662380
[truncated: 72 more rows]
