# Supplementary material for: Recurrent RNA edits in human preimplantation potentially enhance maternal mRNA clearance
Source: Commun Biol. 2022 Dec 21;5:1400. doi: 10.1038/s42003-022-04338-0 (PMC9772385; doi:10.1038/s42003-022-04338-0)
Supplement: Supplementary file 16 — Supplementary Data 12 [file 42003_2022_4338_MOESM16_ESM.xlsx]

## Sheet: Supplementary Table 9
Supplementary Data 12. Rules for annotating editing sites based on SnpEff results.
SnpEff 'Annotation' Field	Type of variants	Description of type
stop_lost	CDS	edits in CDS regions
missense_variant	CDS	edits in CDS regions
synonymous_variant	CDS	edits in CDS regions
splice_region_variant	CDS	edits in CDS regions
splice_region_variant&synonymous_variant	CDS	edits in CDS regions
missense_variant&splice_region_variant	CDS	edits in CDS regions
stop_retained_variant	CDS	edits in CDS regions
stop_lost&splice_region_variant	CDS	edits in CDS regions
splice_region_variant&stop_retained_variant	CDS	edits in CDS regions
start_lost	CDS	edits in CDS regions
3_prime_UTR_variant	3'-UTR	edits in UTR regions
5_prime_UTR_variant	5'-UTR	edits in UTR regions
5_prime_UTR_premature_start_codon_gain_variant	5'-UTR	edits in UTR regions
non_coding_transcript_exon_variant	exonic, noncoding	edits in exonic non-coding regions
splice_region_variant&non_coding_transcript_exon_variant	exonic, noncoding	edits in exonic non-coding regions
intron_variant	intronic	edits in introns
splice_acceptor_variant&intron_variant	intronic	edits in introns
splice_region_variant&intron_variant	intronic	edits in introns
splice_donor_variant&intron_variant	intronic	edits in introns
upstream_gene_variant	intergenic	edits in intergenic regions
downstream_gene_variant	intergenic	edits in intergenic regions
intergenic_region	intergenic	edits in intergenic regions
intragenic_variant	intergenic	edits in intergenic regions
