# Supplementary material for: Recurrent RNA edits in human preimplantation potentially enhance maternal mRNA clearance
Source: Commun Biol. 2022 Dec 21;5:1400. doi: 10.1038/s42003-022-04338-0 (PMC9772385; doi:10.1038/s42003-022-04338-0)
Supplement: Supplementary file 17 — Supplementary Data 13 [file 42003_2022_4338_MOESM17_ESM.csv]

CHROM	POS	SAMPLE	is.DNA.detected	RNA.edit.type
chr1	187485	GSM4839175	FALSE	raw
chr1	631622	GSM4839189	FALSE	raw
chr1	631682	GSM4839191	FALSE	raw
chr1	631682	GSM4839223	FALSE	raw
chr1	631712	GSM4839126	FALSE	raw
chr1	631712	GSM4839137	FALSE	raw
chr1	631712	GSM4839139	FALSE	raw
chr1	631712	GSM4839169	FALSE	raw
chr1	631712	GSM4839189	FALSE	raw
chr1	631712	GSM4839236	FALSE	raw
chr1	631712	GSM4839237	FALSE	raw
chr1	631712	GSM4839238	FALSE	raw
chr1	631739	GSM4839218	FALSE	raw
chr1	631739	GSM4839223	FALSE	raw
chr1	631739	GSM4839237	FALSE	raw
chr1	631811	GSM4839139	FALSE	raw
chr1	631811	GSM4839143	FALSE	raw
chr1	631811	GSM4839144	FALSE	raw
chr1	631811	GSM4839157	FALSE	raw
chr1	631811	GSM4839173	FALSE	raw
chr1	631811	GSM4839206	FALSE	raw
chr1	631811	GSM4839218	FALSE	raw
chr1	631811	GSM4839223	FALSE	raw
chr1	631811	GSM4839235	FALSE	raw
chr1	631861	GSM4839202	FALSE	raw
chr1	631861	GSM4839223	FALSE	raw
chr1	631862	GSM4839122	FALSE	raw
chr1	631862	GSM4839126	FALSE	raw
chr1	631862	GSM4839128	FALSE	raw
chr1	631862	GSM4839137	FALSE	raw
chr1	631862	GSM4839139	FALSE	raw
chr1	631862	GSM4839143	FALSE	raw
chr1	631862	GSM4839144	FALSE	raw
chr1	631862	GSM4839153	FALSE	raw
chr1	631862	GSM4839157	FALSE	raw
chr1	631862	GSM4839159	FALSE	raw
chr1	631862	GSM4839160	FALSE	raw
chr1	631862	GSM4839169	FALSE	raw
chr1	631862	GSM4839170	FALSE	raw
chr1	631862	GSM4839171	FALSE	raw
chr1	631862	GSM4839172	FALSE	raw
chr1	631862	GSM4839173	FALSE	raw
chr1	631862	GSM4839175	FALSE	raw
chr1	631862	GSM4839187	FALSE	raw
chr1	631862	GSM4839189	FALSE	raw
chr1	631862	GSM4839191	FALSE	raw
chr1	631862	GSM4839202	FALSE	raw
chr1	631862	GSM4839204	FALSE	raw
chr1	631862	GSM4839205	FALSE	raw
chr1	631862	GSM4839206	FALSE	raw
chr1	631862	GSM4839208	FALSE	raw
chr1	631862	GSM4839217	FALSE	raw
chr1	631862	GSM4839218	FALSE	raw
chr1	631862	GSM4839222	FALSE	raw
chr1	631862	GSM4839223	FALSE	raw
chr1	631862	GSM4839224	FALSE	raw
chr1	631862	GSM4839234	FALSE	raw
chr1	631862	GSM4839236	FALSE	raw
chr1	631862	GSM4839237	FALSE	raw
chr1	631862	GSM4839238	FALSE	raw
chr1	631862	GSM4839239	FALSE	raw
chr1	631862	GSM4839240	FALSE	raw
chr1	633886	GSM4839237	FALSE	raw
chr1	841383	GSM4839174	FALSE	raw
chr1	841742	GSM4839190	FALSE	raw
chr1	849670	GSM4839238	FALSE	raw
chr1	851959	GSM4839190	FALSE	raw
chr1	852019	GSM4839190	FALSE	raw
chr1	853886	GSM4839128	FALSE	raw
chr1	854212	GSM4839217	FALSE	raw
chr1	944296	GSM4839122	TRUE	raw
chr1	944296	GSM4839127	TRUE	raw
chr1	944296	GSM4839128	FALSE	raw
chr1	944296	GSM4839139	FALSE	raw
chr1	944296	GSM4839143	FALSE	raw
chr1	944296	GSM4839153	FALSE	raw
chr1	944296	GSM4839157	FALSE	raw
chr1	944296	GSM4839159	FALSE	raw
chr1	944296	GSM4839160	FALSE	raw
chr1	944296	GSM4839169	FALSE	raw
chr1	944296	GSM4839170	FALSE	raw
chr1	944296	GSM4839172	FALSE	raw
chr1	944296	GSM4839173	FALSE	raw
chr1	944296	GSM4839186	FALSE	raw
chr1	944296	GSM4839189	FALSE	raw
chr1	944296	GSM4839190	FALSE	raw
chr1	944296	GSM4839191	FALSE	raw
chr1	944296	GSM4839205	FALSE	raw
chr1	944296	GSM4839206	FALSE	raw
chr1	944296	GSM4839207	FALSE	raw
chr1	944296	GSM4839208	FALSE	raw
chr1	944296	GSM4839218	FALSE	raw
chr1	944296	GSM4839222	FALSE	raw
chr1	944296	GSM4839223	FALSE	raw
chr1	944296	GSM4839224	FALSE	raw
chr1	944296	GSM4839234	FALSE	raw
chr1	944296	GSM4839237	FALSE	raw
chr1	944296	GSM4839238	FALSE	raw
chr1	944296	GSM4839240	FALSE	raw
chr1	944307	GSM4839122	TRUE	raw
chr1	944307	GSM4839125	FALSE	raw
chr1	944307	GSM4839127	TRUE	raw
chr1	944307	GSM4839128	FALSE	raw
chr1	944307	GSM4839143	FALSE	raw
chr1	944307	GSM4839144	FALSE	raw
chr1	944307	GSM4839153	FALSE	raw
chr1	944307	GSM4839157	FALSE	raw
chr1	944307	GSM4839159	FALSE	raw
chr1	944307	GSM4839160	FALSE	raw
chr1	944307	GSM4839169	FALSE	raw
chr1	944307	GSM4839170	FALSE	raw
chr1	944307	GSM4839172	FALSE	raw
chr1	944307	GSM4839173	FALSE	raw
chr1	944307	GSM4839186	FALSE	raw
chr1	944307	GSM4839189	FALSE	raw
chr1	944307	GSM4839190	FALSE	raw
chr1	944307	GSM4839191	FALSE	raw
chr1	944307	GSM4839204	FALSE	raw
chr1	944307	GSM4839205	FALSE	raw
chr1	944307	GSM4839206	FALSE	raw
chr1	944307	GSM4839207	FALSE	raw
chr1	944307	GSM4839208	FALSE	raw
chr1	944307	GSM4839217	FALSE	raw
chr1	944307	GSM4839218	FALSE	raw
chr1	944307	GSM4839222	FALSE	raw
chr1	944307	GSM4839223	FALSE	raw
chr1	944307	GSM4839224	FALSE	raw
chr1	944307	GSM4839234	FALSE	raw
chr1	944307	GSM4839237	FALSE	raw
chr1	944307	GSM4839238	FALSE	raw
chr1	944307	GSM4839240	FALSE	raw
chr1	944324	GSM4839191	FALSE	raw
chr1	944435	GSM4839205	FALSE	raw
chr1	944682	GSM4839186	FALSE	raw
chr1	945041	GSM4839205	FALSE	raw
chr1	945135	GSM4839170	FALSE	raw
chr1	946206	GSM4839186	FALSE	raw
chr1	946246	GSM4839240	FALSE	raw
chr1	946247	GSM4839122	FALSE	raw
chr1	946247	GSM4839125	FALSE	raw
chr1	946247	GSM4839126	FALSE	raw
chr1	946247	GSM4839127	FALSE	raw
chr1	946247	GSM4839128	FALSE	raw
chr1	946247	GSM4839141	FALSE	raw
chr1	946247	GSM4839143	FALSE	raw
chr1	946247	GSM4839144	FALSE	raw
chr1	946247	GSM4839157	FALSE	raw
chr1	946247	GSM4839159	FALSE	raw
chr1	946247	GSM4839160	FALSE	raw
chr1	946247	GSM4839170	FALSE	raw
chr1	946247	GSM4839171	FALSE	raw
chr1	946247	GSM4839172	TRUE	raw
chr1	946247	GSM4839173	FALSE	raw
chr1	946247	GSM4839186	FALSE	raw
chr1	946247	GSM4839189	FALSE	raw
chr1	946247	GSM4839190	FALSE	raw
chr1	946247	GSM4839191	FALSE	raw
chr1	946247	GSM4839192	TRUE	raw
chr1	946247	GSM4839204	FALSE	raw
chr1	946247	GSM4839205	FALSE	raw
chr1	946247	GSM4839206	FALSE	raw
chr1	946247	GSM4839207	FALSE	raw
chr1	946247	GSM4839217	FALSE	raw
chr1	946247	GSM4839218	FALSE	raw
chr1	946247	GSM4839222	FALSE	raw
chr1	946247	GSM4839223	FALSE	raw
chr1	946247	GSM4839224	FALSE	raw
chr1	946247	GSM4839234	FALSE	raw
chr1	946247	GSM4839235	FALSE	raw
chr1	946247	GSM4839237	FALSE	raw
chr1	946247	GSM4839238	FALSE	raw
chr1	946247	GSM4839240	FALSE	raw
chr1	946271	GSM4839186	FALSE	raw
chr1	946400	GSM4839189	FALSE	raw
chr1	948192	GSM4839170	FALSE	raw
chr1	948234	GSM4839186	FALSE	raw
chr1	948558	GSM4839143	FALSE	raw
chr1	952142	GSM4839157	FALSE	raw
chr1	952421	GSM4839122	FALSE	raw
chr1	952421	GSM4839126	FALSE	raw
chr1	952421	GSM4839128	FALSE	raw
chr1	952421	GSM4839139	FALSE	raw
chr1	952421	GSM4839143	FALSE	raw
chr1	952421	GSM4839144	FALSE	raw
chr1	952421	GSM4839157	FALSE	raw
chr1	952421	GSM4839159	FALSE	raw
chr1	952421	GSM4839160	FALSE	raw
chr1	952421	GSM4839170	FALSE	raw
chr1	952421	GSM4839173	FALSE	raw
chr1	952421	GSM4839174	FALSE	raw
chr1	952421	GSM4839189	FALSE	raw
chr1	952421	GSM4839190	FALSE	raw
chr1	952421	GSM4839204	FALSE	raw
chr1	952421	GSM4839205	FALSE	raw
chr1	952421	GSM4839206	FALSE	raw
chr1	952421	GSM4839208	FALSE	raw
chr1	952421	GSM4839222	FALSE	raw
chr1	952421	GSM4839223	FALSE	raw
chr1	952421	GSM4839224	FALSE	raw
chr1	952421	GSM4839240	FALSE	raw
chr1	953259	GSM4839125	FALSE	raw
chr1	953259	GSM4839128	FALSE	raw
chr1	953259	GSM4839141	FALSE	raw
chr1	953259	GSM4839143	FALSE	raw
chr1	953259	GSM4839144	FALSE	raw
chr1	953259	GSM4839157	FALSE	raw
chr1	953259	GSM4839160	FALSE	raw
chr1	953259	GSM4839169	TRUE	raw
chr1	953259	GSM4839170	FALSE	raw
chr1	953259	GSM4839171	FALSE	raw
chr1	953259	GSM4839172	FALSE	raw
chr1	953259	GSM4839173	FALSE	raw
chr1	953259	GSM4839174	FALSE	raw
chr1	953259	GSM4839186	FALSE	raw
chr1	953259	GSM4839190	FALSE	raw
chr1	953259	GSM4839206	FALSE	raw
chr1	953259	GSM4839207	FALSE	raw
chr1	953259	GSM4839208	FALSE	raw
chr1	953259	GSM4839217	FALSE	raw
chr1	953259	GSM4839218	FALSE	raw
chr1	953259	GSM4839222	FALSE	raw
chr1	953259	GSM4839223	FALSE	raw
chr1	953259	GSM4839234	FALSE	raw
chr1	953259	GSM4839237	FALSE	raw
chr1	953259	GSM4839240	FALSE	raw
chr1	953279	GSM4839139	FALSE	raw
chr1	953279	GSM4839141	FALSE	raw
chr1	953279	GSM4839144	FALSE	raw
chr1	953279	GSM4839157	FALSE	raw
chr1	953279	GSM4839170	FALSE	raw
chr1	953279	GSM4839172	FALSE	raw
chr1	953279	GSM4839186	FALSE	raw
chr1	953279	GSM4839190	FALSE	raw
chr1	953279	GSM4839206	FALSE	raw
chr1	953279	GSM4839207	FALSE	raw
chr1	953279	GSM4839208	FALSE	raw
chr1	955921	GSM4839222	FALSE	raw
chr1	955937	GSM4839126	FALSE	raw
chr1	956011	GSM4839191	FALSE	raw
chr1	956015	GSM4839190	FALSE	raw
chr1	956015	GSM4839222	FALSE	raw
chr1	956157	GSM4839169	FALSE	raw
chr1	957254	GSM4839128	FALSE	raw
chr1	958251	GSM4839139	FALSE	raw
chr1	958251	GSM4839141	FALSE	raw
chr1	958251	GSM4839237	FALSE	raw
chr1	958339	GSM4839139	FALSE	raw
chr1	958974	GSM4839208	FALSE	raw
chr1	965592	GSM4839153	FALSE	raw
chr1	1013490	GSM4839126	FALSE	raw
chr1	1013490	GSM4839144	FALSE	raw
chr1	1013490	GSM4839174	FALSE	raw
chr1	1013490	GSM4839204	FALSE	raw
chr1	1013490	GSM4839222	FALSE	raw
chr1	1013541	GSM4839126	FALSE	raw
chr1	1013541	GSM4839172	FALSE	raw
chr1	1013541	GSM4839204	FALSE	raw
chr1	1013541	GSM4839222	FALSE	raw
chr1	1014072	GSM4839222	FALSE	raw
chr1	1014274	GSM4839126	FALSE	raw
chr1	1014274	GSM4839137	FALSE	raw
chr1	1014274	GSM4839143	FALSE	raw
chr1	1014274	GSM4839144	FALSE	raw
chr1	1014274	GSM4839153	FALSE	raw
chr1	1014274	GSM4839157	FALSE	raw
chr1	1014274	GSM4839169	FALSE	raw
chr1	1014274	GSM4839204	FALSE	raw
chr1	1014274	GSM4839222	FALSE	raw
chr1	1014511	GSM4839126	FALSE	raw
chr1	1055000	GSM4839189	FALSE	raw
chr1	1066186	GSM4839207	FALSE	raw
chr1	1082698	GSM4839205	FALSE	raw
chr1	1083218	GSM4839122	FALSE	raw
chr1	1083809	GSM4839122	FALSE	raw
chr1	1084022	GSM4839122	FALSE	raw
chr1	1086014	GSM4839205	FALSE	raw
chr1	1092105	GSM4839144	FALSE	raw
chr1	1092107	GSM4839144	FALSE	raw
chr1	1096440	GSM4839142	FALSE	raw
chr1	1096447	GSM4839142	FALSE	raw
chr1	1099672	GSM4839138	FALSE	raw
chr1	1099675	GSM4839138	FALSE	raw
chr1	1099678	GSM4839138	FALSE	raw
chr1	1099727	GSM4839128	FALSE	raw
chr1	1099857	GSM4839217	FALSE	raw
chr1	1101579	GSM4839128	FALSE	raw
chr1	1216932	GSM4839222	FALSE	raw
chr1	1217139	GSM4839128	FALSE	raw
chr1	1217139	GSM4839171	FALSE	raw
chr1	1217139	GSM4839208	FALSE	raw
chr1	1217164	GSM4839142	FALSE	raw
chr1	1217331	GSM4839207	FALSE	raw
chr1	1217370	GSM4839172	FALSE	raw
chr1	1217389	GSM4839153	FALSE	raw
chr1	1217417	GSM4839157	FALSE	raw
chr1	1217472	GSM4839238	FALSE	raw
chr1	1217498	GSM4839206	FALSE	raw
chr1	1217562	GSM4839169	FALSE	raw
chr1	1217565	GSM4839190	FALSE	raw
chr1	1217680	GSM4839173	FALSE	raw
chr1	1217682	GSM4839123	FALSE	raw
chr1	1217691	GSM4839189	FALSE	raw
chr1	1217807	GSM4839144	FALSE	raw
chr1	1218496	GSM4839157	FALSE	raw
chr1	1218525	GSM4839223	FALSE	raw
chr1	1218525	GSM4839240	FALSE	raw
chr1	1218527	GSM4839143	FALSE	raw
chr1	1221666	GSM4839187	FALSE	raw
chr1	1223251	GSM4839122	FALSE	raw
chr1	1223251	GSM4839123	FALSE	raw
chr1	1223251	GSM4839125	FALSE	raw
chr1	1223251	GSM4839126	FALSE	raw
chr1	1223251	GSM4839128	FALSE	raw
chr1	1223251	GSM4839139	FALSE	raw
chr1	1223251	GSM4839141	FALSE	raw
chr1	1223251	GSM4839142	FALSE	raw
chr1	1223251	GSM4839143	FALSE	raw
chr1	1223251	GSM4839144	FALSE	raw
chr1	1223251	GSM4839153	FALSE	raw
chr1	1223251	GSM4839157	FALSE	raw
chr1	1223251	GSM4839159	FALSE	raw
chr1	1223251	GSM4839160	FALSE	raw
chr1	1223251	GSM4839169	FALSE	raw
chr1	1223251	GSM4839170	FALSE	raw
chr1	1223251	GSM4839171	FALSE	raw
chr1	1223251	GSM4839172	FALSE	raw
chr1	1223251	GSM4839173	FALSE	raw
chr1	1223251	GSM4839186	FALSE	raw
chr1	1223251	GSM4839187	FALSE	raw
chr1	1223251	GSM4839189	FALSE	raw
chr1	1223251	GSM4839190	FALSE	raw
chr1	1223251	GSM4839191	FALSE	raw
chr1	1223251	GSM4839204	FALSE	raw
chr1	1223251	GSM4839205	FALSE	raw
chr1	1223251	GSM4839206	FALSE	raw
chr1	1223251	GSM4839207	FALSE	raw
chr1	1223251	GSM4839218	FALSE	raw
chr1	1223251	GSM4839222	FALSE	raw
chr1	1223251	GSM4839223	FALSE	raw
chr1	1223251	GSM4839235	FALSE	raw
chr1	1223251	GSM4839237	FALSE	raw
chr1	1223251	GSM4839238	FALSE	raw
chr1	1223251	GSM4839239	FALSE	raw
chr1	1223251	GSM4839240	FALSE	raw
chr1	1223286	GSM4839237	FALSE	raw
chr1	1223844	GSM4839141	FALSE	raw
chr1	1223936	GSM4839159	FALSE	raw
chr1	1228530	GSM4839139	FALSE	raw
chr1	1228623	GSM4839159	FALSE	raw
chr1	1228761	GSM4839190	FALSE	raw
chr1	1228809	GSM4839235	FALSE	raw
chr1	1228841	GSM4839217	FALSE	raw
chr1	1228871	GSM4839153	FALSE	raw
chr1	1230365	GSM4839223	FALSE	raw
chr1	1231905	GSM4839159	FALSE	raw
chr1	1231973	GSM4839187	FALSE	raw
chr1	1231973	GSM4839190	FALSE	raw
chr1	1231978	GSM4839187	FALSE	raw
chr1	1232015	GSM4839187	FALSE	raw
chr1	1232057	GSM4839122	FALSE	raw
chr1	1232057	GSM4839141	FALSE	raw
chr1	1232057	GSM4839143	FALSE	raw
chr1	1232057	GSM4839144	FALSE	raw
chr1	1232057	GSM4839171	FALSE	raw
chr1	1232057	GSM4839222	FALSE	raw
chr1	1232057	GSM4839240	FALSE	raw
chr1	1232662	GSM4839160	FALSE	raw
chr1	1232769	GSM4839122	FALSE	raw
chr1	1232847	GSM4839240	FALSE	raw
chr1	1233019	GSM4839224	FALSE	raw
chr1	1233057	GSM4839174	FALSE	raw
chr1	1233190	GSM4839237	FALSE	raw
chr1	1233324	GSM4839141	FALSE	raw
chr1	1233442	GSM4839122	FALSE	raw
chr1	1233470	GSM4839224	FALSE	raw
chr1	1233497	GSM4839139	FALSE	raw
chr1	1233579	GSM4839144	FALSE	raw
chr1	1233646	GSM4839222	FALSE	raw
chr1	1233721	GSM4839189	FALSE	raw
chr1	1233872	GSM4839128	FALSE	raw
chr1	1233903	GSM4839218	FALSE	raw
chr1	1234337	GSM4839125	FALSE	raw
chr1	1234371	GSM4839234	FALSE	raw
chr1	1234415	GSM4839143	FALSE	raw
chr1	1234525	GSM4839141	FALSE	raw
chr1	1234552	GSM4839143	FALSE	raw
chr1	1234559	GSM4839153	FALSE	raw
chr1	1234872	GSM4839206	FALSE	raw
chr1	1234982	GSM4839190	FALSE	raw
chr1	1235037	GSM4839153	FALSE	raw
chr1	1254122	GSM4839160	FALSE	raw
chr1	1254214	GSM4839202	FALSE	raw
chr1	1254341	GSM4839240	FALSE	raw
chr1	1254716	GSM4839159	FALSE	raw
chr1	1254857	GSM4839175	FALSE	raw
chr1	1254878	GSM4839206	FALSE	raw
chr1	1254905	GSM4839173	FALSE	raw
chr1	1254931	GSM4839157	FALSE	raw
chr1	1254996	GSM4839170	FALSE	raw
chr1	1255073	GSM4839160	FALSE	raw
chr1	1255125	GSM4839208	FALSE	raw
chr1	1255154	GSM4839205	FALSE	raw
chr1	1255288	GSM4839173	FALSE	raw
chr1	1255387	GSM4839223	TRUE	raw
chr1	1256048	GSM4839128	FALSE	raw
chr1	1256068	GSM4839191	FALSE	raw
chr1	1257018	GSM4839172	FALSE	raw
chr1	1257134	GSM4839128	FALSE	raw
chr1	1257134	GSM4839141	FALSE	raw
chr1	1257134	GSM4839159	FALSE	raw
chr1	1257134	GSM4839234	FALSE	raw
chr1	1257134	GSM4839237	FALSE	raw
chr1	1257249	GSM4839160	FALSE	raw
chr1	1257313	GSM4839122	FALSE	raw
chr1	1257313	GSM4839141	FALSE	raw
chr1	1257313	GSM4839144	FALSE	raw
chr1	1257313	GSM4839153	FALSE	raw
chr1	1257313	GSM4839157	FALSE	raw
chr1	1257313	GSM4839173	FALSE	raw
chr1	1257313	GSM4839175	FALSE	raw
chr1	1257313	GSM4839205	FALSE	raw
chr1	1263355	GSM4839157	FALSE	raw
chr1	1263358	GSM4839125	FALSE	raw
chr1	1267880	GSM4839159	FALSE	raw
chr1	1273711	GSM4839143	FALSE	raw
chr1	1273735	GSM4839206	FALSE	raw
chr1	1273740	GSM4839126	FALSE	raw
chr1	1292991	GSM4839172	FALSE	raw
chr1	1308626	GSM4839240	FALSE	raw
chr1	1309083	GSM4839240	FALSE	raw
chr1	1309140	GSM4839240	FALSE	raw
chr1	1309540	GSM4839144	FALSE	raw
chr1	1309696	GSM4839157	FALSE	raw
chr1	1311569	GSM4839205	FALSE	raw
chr1	1311671	GSM4839192	FALSE	raw
chr1	1312016	GSM4839160	FALSE	raw
chr1	1312016	GSM4839172	FALSE	raw
chr1	1312114	GSM4839123	FALSE	raw
chr1	1312114	GSM4839126	FALSE	raw
chr1	1312114	GSM4839127	FALSE	raw
chr1	1312114	GSM4839128	FALSE	raw
chr1	1312114	GSM4839144	FALSE	raw
chr1	1312114	GSM4839157	FALSE	raw
chr1	1312114	GSM4839160	FALSE	raw
chr1	1312114	GSM4839169	FALSE	raw
chr1	1312114	GSM4839173	FALSE	raw
chr1	1312114	GSM4839186	FALSE	raw
chr1	1312114	GSM4839187	FALSE	raw
chr1	1312114	GSM4839191	FALSE	raw
chr1	1312114	GSM4839204	FALSE	raw
chr1	1312114	GSM4839205	FALSE	raw
chr1	1312114	GSM4839207	FALSE	raw
chr1	1312114	GSM4839222	FALSE	raw
chr1	1312114	GSM4839239	FALSE	raw
chr1	1312248	GSM4839141	FALSE	raw
chr1	1312314	GSM4839172	FALSE	raw
chr1	1312317	GSM4839218	FALSE	raw
chr1	1312345	GSM4839204	FALSE	raw
chr1	1312351	GSM4839126	FALSE	raw
chr1	1312361	GSM4839122	FALSE	raw
chr1	1312439	GSM4839157	FALSE	raw
chr1	1312496	GSM4839144	FALSE	raw
chr1	1312591	GSM4839128	FALSE	raw
chr1	1312591	GSM4839157	FALSE	raw
chr1	1312591	GSM4839205	FALSE	raw
chr1	1312600	GSM4839207	FALSE	raw
chr1	1312663	GSM4839126	FALSE	raw
chr1	1312670	GSM4839157	FALSE	raw
chr1	1312860	GSM4839202	FALSE	raw
chr1	1312951	GSM4839191	FALSE	raw
chr1	1313126	GSM4839160	FALSE	raw
chr1	1313126	GSM4839175	FALSE	raw
chr1	1313126	GSM4839204	FALSE	raw
chr1	1313729	GSM4839123	FALSE	raw
chr1	1313729	GSM4839204	FALSE	raw
chr1	1313807	GSM4839124	FALSE	raw
chr1	1313807	GSM4839137	FALSE	raw
chr1	1313807	GSM4839144	FALSE	raw
chr1	1313807	GSM4839157	FALSE	raw
chr1	1313807	GSM4839160	FALSE	raw
chr1	1313807	GSM4839169	FALSE	raw
chr1	1313807	GSM4839172	FALSE	raw
chr1	1313807	GSM4839173	FALSE	raw
chr1	1313807	GSM4839175	FALSE	raw
chr1	1313807	GSM4839186	FALSE	raw
chr1	1313807	GSM4839190	FALSE	raw
chr1	1313807	GSM4839191	FALSE	raw
chr1	1313807	GSM4839192	FALSE	raw
chr1	1313807	GSM4839202	FALSE	raw
chr1	1313807	GSM4839204	FALSE	raw
chr1	1313807	GSM4839205	FALSE	raw
chr1	1313807	GSM4839206	FALSE	raw
chr1	1313807	GSM4839207	FALSE	raw
chr1	1313807	GSM4839218	FALSE	raw
chr1	1313807	GSM4839222	FALSE	raw
chr1	1313807	GSM4839223	FALSE	raw
chr1	1313807	GSM4839237	FALSE	raw
chr1	1313807	GSM4839239	FALSE	raw
chr1	1313923	GSM4839223	FALSE	raw
chr1	1314299	GSM4839127	FALSE	raw
chr1	1314299	GSM4839218	FALSE	raw
chr1	1314354	GSM4839175	FALSE	raw
chr1	1314368	GSM4839126	FALSE	raw
chr1	1314879	GSM4839205	FALSE	raw
chr1	1318756	GSM4839123	TRUE	raw
chr1	1318756	GSM4839170	FALSE	raw
chr1	1318756	GSM4839187	FALSE	raw
chr1	1318756	GSM4839189	FALSE	raw
chr1	1318756	GSM4839205	FALSE	raw
chr1	1318756	GSM4839222	FALSE	raw
chr1	1318756	GSM4839235	FALSE	raw
chr1	1318756	GSM4839237	TRUE	raw
chr1	1318756	GSM4839239	FALSE	raw
chr1	1319056	GSM4839123	FALSE	raw
chr1	1319056	GSM4839170	TRUE	raw
chr1	1319056	GSM4839189	FALSE	raw
chr1	1319056	GSM4839222	FALSE	raw
chr1	1319056	GSM4839224	FALSE	raw
chr1	1319056	GSM4839237	TRUE	raw
chr1	1319063	GSM4839123	FALSE	raw
chr1	1319063	GSM4839170	TRUE	raw
chr1	1319063	GSM4839189	FALSE	raw
chr1	1319063	GSM4839222	FALSE	raw
chr1	1319063	GSM4839224	FALSE	raw
chr1	1319063	GSM4839237	FALSE	raw
chr1	1319063	GSM4839240	FALSE	raw
chr1	1319136	GSM4839170	FALSE	raw
chr1	1319461	GSM4839122	FALSE	raw
chr1	1319461	GSM4839123	FALSE	raw
chr1	1319461	GSM4839124	FALSE	raw
chr1	1319461	GSM4839137	FALSE	raw
chr1	1319461	GSM4839144	FALSE	raw
chr1	1319461	GSM4839157	FALSE	raw
chr1	1319461	GSM4839159	FALSE	raw
chr1	1319461	GSM4839169	FALSE	raw
chr1	1319461	GSM4839170	FALSE	raw
chr1	1319461	GSM4839172	FALSE	raw
chr1	1319461	GSM4839173	FALSE	raw
chr1	1319461	GSM4839175	FALSE	raw
chr1	1319461	GSM4839186	FALSE	raw
chr1	1319461	GSM4839187	FALSE	raw
chr1	1319461	GSM4839191	FALSE	raw
chr1	1319461	GSM4839192	TRUE	raw
chr1	1319461	GSM4839204	FALSE	raw
chr1	1319461	GSM4839205	FALSE	raw
chr1	1319461	GSM4839207	FALSE	raw
chr1	1319461	GSM4839208	FALSE	raw
chr1	1319461	GSM4839223	TRUE	raw
chr1	1319461	GSM4839224	FALSE	raw
chr1	1319461	GSM4839235	FALSE	raw
chr1	1319461	GSM4839237	FALSE	raw
chr1	1319494	GSM4839175	FALSE	raw
chr1	1320460	GSM4839237	FALSE	raw
chr1	1320481	GSM4839237	FALSE	raw
chr1	1320530	GSM4839122	FALSE	raw
chr1	1320530	GSM4839170	FALSE	raw
chr1	1320530	GSM4839204	FALSE	raw
chr1	1322866	GSM4839205	FALSE	raw
chr1	1327586	GSM4839128	FALSE	raw
chr1	1327586	GSM4839139	FALSE	raw
chr1	1327586	GSM4839153	FALSE	raw
chr1	1327586	GSM4839234	FALSE	raw
chr1	1327601	GSM4839139	FALSE	raw
chr1	1327713	GSM4839189	FALSE	raw
chr1	1327764	GSM4839128	FALSE	raw
chr1	1327764	GSM4839153	FALSE	raw
chr1	1327764	GSM4839169	FALSE	raw
chr1	1327764	GSM4839189	FALSE	raw
chr1	1327764	GSM4839218	FALSE	raw
chr1	1327764	GSM4839240	FALSE	raw
chr1	1327982	GSM4839153	FALSE	raw
chr1	1327982	GSM4839174	FALSE	raw
chr1	1327982	GSM4839189	FALSE	raw
chr1	1327982	GSM4839234	FALSE	raw
chr1	1328077	GSM4839128	FALSE	raw
chr1	1328077	GSM4839153	FALSE	raw
chr1	1328077	GSM4839189	FALSE	raw
chr1	1328077	GSM4839202	FALSE	raw
chr1	1328077	GSM4839240	FALSE	raw
chr1	1328307	GSM4839153	FALSE	raw
chr1	1328309	GSM4839153	FALSE	raw
chr1	1335519	GSM4839157	FALSE	raw
chr1	1335714	GSM4839157	FALSE	raw
chr1	1335745	GSM4839206	FALSE	raw
chr1	1335781	GSM4839157	FALSE	raw
chr1	1335795	GSM4839157	FALSE	raw
chr1	1335795	GSM4839172	FALSE	raw
chr1	1335795	GSM4839175	FALSE	raw
chr1	1335795	GSM4839205	FALSE	raw
chr1	1335795	GSM4839239	FALSE	raw
chr1	1335943	GSM4839175	FALSE	raw
chr1	1336035	GSM4839157	FALSE	raw
chr1	1339409	GSM4839173	FALSE	raw
chr1	1339585	GSM4839218	FALSE	raw
chr1	1373738	GSM4839186	FALSE	raw
chr1	1373762	GSM4839224	FALSE	raw
chr1	1373770	GSM4839223	FALSE	raw
chr1	1373789	GSM4839137	FALSE	raw
chr1	1373864	GSM4839123	FALSE	raw
chr1	1373999	GSM4839122	FALSE	raw
chr1	1373999	GSM4839143	FALSE	raw
chr1	1373999	GSM4839157	FALSE	raw
chr1	1373999	GSM4839172	FALSE	raw
chr1	1374050	GSM4839141	FALSE	raw
chr1	1374132	GSM4839223	FALSE	raw
chr1	1374154	GSM4839191	FALSE	raw
chr1	1374352	GSM4839224	FALSE	raw
chr1	1374403	GSM4839142	FALSE	raw
chr1	1374441	GSM4839223	FALSE	raw
chr1	1374445	GSM4839137	FALSE	raw
chr1	1374450	GSM4839208	FALSE	raw
chr1	1374694	GSM4839122	FALSE	raw
chr1	1374694	GSM4839173	FALSE	raw
chr1	1374694	GSM4839206	FALSE	raw
chr1	1374737	GSM4839159	FALSE	raw
chr1	1374793	GSM4839124	FALSE	raw
chr1	1374793	GSM4839144	FALSE	raw
chr1	1374793	GSM4839160	FALSE	raw
chr1	1374793	GSM4839218	FALSE	raw
chr1	1374793	GSM4839237	FALSE	raw
chr1	1375153	GSM4839157	FALSE	raw
chr1	1375223	GSM4839125	FALSE	raw
chr1	1375243	GSM4839144	FALSE	raw
chr1	1375288	GSM4839122	FALSE	raw
chr1	1375288	GSM4839126	FALSE	raw
chr1	1375288	GSM4839139	FALSE	raw
chr1	1375288	GSM4839141	FALSE	raw
chr1	1375288	GSM4839143	FALSE	raw
chr1	1375288	GSM4839144	FALSE	raw
chr1	1375288	GSM4839159	FALSE	raw
chr1	1375288	GSM4839160	FALSE	raw
chr1	1375288	GSM4839169	FALSE	raw
chr1	1375288	GSM4839171	FALSE	raw
chr1	1375288	GSM4839172	FALSE	raw
chr1	1375288	GSM4839173	FALSE	raw
chr1	1375288	GSM4839175	FALSE	raw
chr1	1375288	GSM4839186	FALSE	raw
chr1	1375288	GSM4839187	FALSE	raw
chr1	1375288	GSM4839189	FALSE	raw
chr1	1375288	GSM4839204	FALSE	raw
chr1	1375288	GSM4839218	FALSE	raw
chr1	1375288	GSM4839223	FALSE	raw
chr1	1375288	GSM4839235	FALSE	raw
chr1	1375288	GSM4839240	FALSE	raw
chr1	1375305	GSM4839159	FALSE	raw
chr1	1375544	GSM4839173	FALSE	raw
chr1	1375604	GSM4839173	FALSE	raw
chr1	1385912	GSM4839139	FALSE	raw
chr1	1386744	GSM4839143	FALSE	raw
chr1	1387471	GSM4839143	FALSE	raw
chr1	1387698	GSM4839122	FALSE	raw
chr1	1388003	GSM4839175	FALSE	raw
chr1	1391221	GSM4839237	FALSE	raw
chr1	1391343	GSM4839153	FALSE	raw
chr1	1391626	GSM4839153	FALSE	raw
chr1	1391692	GSM4839153	FALSE	raw
chr1	1391715	GSM4839170	FALSE	raw
chr1	1392546	GSM4839153	FALSE	raw
chr1	1392682	GSM4839170	FALSE	raw
chr1	1398339	GSM4839237	FALSE	raw
chr1	1398599	GSM4839144	FALSE	raw
chr1	1398621	GSM4839175	FALSE	raw
chr1	1400849	GSM4839139	FALSE	raw
chr1	1400902	GSM4839157	FALSE	raw
chr1	1401069	GSM4839159	FALSE	raw
chr1	1401398	GSM4839143	FALSE	raw
chr1	1401810	GSM4839144	FALSE	raw
chr1	1401814	GSM4839144	FALSE	raw
chr1	1401911	GSM4839223	FALSE	raw
chr1	1402076	GSM4839222	FALSE	raw
chr1	1402124	GSM4839173	FALSE	raw
chr1	1402129	GSM4839172	FALSE	raw
chr1	1402173	GSM4839222	FALSE	raw
chr1	1402236	GSM4839239	FALSE	raw
chr1	1402259	GSM4839172	FALSE	raw
chr1	1402259	GSM4839175	FALSE	raw
chr1	1402259	GSM4839191	FALSE	raw
chr1	1402259	GSM4839237	FALSE	raw
chr1	1402504	GSM4839169	FALSE	raw
chr1	1406908	GSM4839174	FALSE	raw
chr1	1406987	GSM4839224	FALSE	raw
chr1	1407129	GSM4839139	FALSE	raw
chr1	1407135	GSM4839157	FALSE	raw
chr1	1407216	GSM4839206	FALSE	raw
chr1	1407244	GSM4839236	FALSE	raw
chr1	1407248	GSM4839175	FALSE	raw
chr1	1407249	GSM4839175	FALSE	raw
chr1	1407294	GSM4839206	FALSE	raw
chr1	1477289	GSM4839206	FALSE	raw
chr1	1490297	GSM4839122	FALSE	raw
chr1	1490373	GSM4839122	FALSE	raw
chr1	1490373	GSM4839159	FALSE	raw
chr1	1490373	GSM4839160	FALSE	raw
chr1	1496004	GSM4839128	FALSE	raw
chr1	1496008	GSM4839128	FALSE	raw
chr1	1496099	GSM4839126	FALSE	raw
chr1	1511436	GSM4839159	FALSE	raw
chr1	1523891	GSM4839186	FALSE	raw
chr1	1526534	GSM4839137	FALSE	raw
chr1	1527796	GSM4839159	FALSE	raw
chr1	1534019	GSM4839141	FALSE	raw
chr1	1534139	GSM4839144	FALSE	raw
chr1	1534166	GSM4839141	FALSE	raw
chr1	1534402	GSM4839234	FALSE	raw
chr1	1534515	GSM4839237	FALSE	raw
chr1	1541769	GSM4839174	FALSE	raw
chr1	1541963	GSM4839222	FALSE	raw
chr1	1542118	GSM4839153	FALSE	raw
chr1	1542160	GSM4839123	FALSE	raw
chr1	1542162	GSM4839204	FALSE	raw
chr1	1542168	GSM4839159	FALSE	raw
chr1	1543868	GSM4839123	FALSE	raw
chr1	1543868	GSM4839240	FALSE	raw
chr1	1543990	GSM4839126	FALSE	raw
chr1	1543990	GSM4839127	FALSE	raw
chr1	1543990	GSM4839141	FALSE	raw
chr1	1543990	GSM4839142	FALSE	raw
chr1	1543990	GSM4839175	FALSE	raw
chr1	1543990	GSM4839207	FALSE	raw
chr1	1543990	GSM4839222	FALSE	raw
chr1	1544862	GSM4839143	FALSE	raw
chr1	1544893	GSM4839236	FALSE	raw
chr1	1544940	GSM4839189	FALSE	raw
chr1	1544941	GSM4839160	FALSE	raw
chr1	1544946	GSM4839206	FALSE	raw
chr1	1544998	GSM4839237	FALSE	raw
chr1	1562811	GSM4839205	FALSE	raw
chr1	1563024	GSM4839172	FALSE	raw
chr1	1564772	GSM4839126	FALSE	raw
chr1	1564772	GSM4839143	FALSE	raw
chr1	1564772	GSM4839159	FALSE	raw
chr1	1564772	GSM4839235	FALSE	raw
chr1	1564772	GSM4839240	FALSE	raw
chr1	1574516	GSM4839206	FALSE	raw
chr1	1574543	GSM4839126	FALSE	raw
chr1	1574655	GSM4839171	FALSE	raw
chr1	1574657	GSM4839171	FALSE	raw
chr1	1574741	GSM4839186	FALSE	raw
chr1	1574871	GSM4839190	FALSE	raw
chr1	1598301	GSM4839192	FALSE	raw
chr1	1598922	GSM4839240	FALSE	raw
chr1	1599042	GSM4839160	FALSE	raw
chr1	1599234	GSM4839144	FALSE	raw
chr1	1599234	GSM4839175	FALSE	raw
chr1	1599234	GSM4839190	FALSE	raw
chr1	1599828	GSM4839170	FALSE	raw
chr1	1600581	GSM4839157	FALSE	raw
chr1	1606870	GSM4839157	FALSE	raw
chr1	1630385	GSM4839187	FALSE	raw
chr1	1636467	GSM4839190	FALSE	raw
chr1	1652465	GSM4839224	FALSE	raw
chr1	1657496	GSM4839206	FALSE	raw
chr1	1658926	GSM4839222	FALSE	raw
chr1	1658944	GSM4839157	FALSE	raw
chr1	1659060	GSM4839207	FALSE	raw
chr1	1665881	GSM4839189	FALSE	raw
chr1	1686944	GSM4839187	FALSE	raw
chr1	1687566	GSM4839187	FALSE	raw
chr1	1687569	GSM4839187	FALSE	raw
chr1	1703565	GSM4839125	FALSE	raw
chr1	1703565	GSM4839192	FALSE	raw
chr1	1719368	GSM4839159	FALSE	raw
chr1	1719368	GSM4839175	FALSE	raw
chr1	1728671	GSM4839159	FALSE	raw
chr1	1728671	GSM4839172	FALSE	raw
chr1	1728895	GSM4839144	FALSE	raw
chr1	1729196	GSM4839144	FALSE	raw
chr1	1731963	GSM4839172	FALSE	raw
chr1	1732166	GSM4839172	FALSE	raw
chr1	1732392	GSM4839172	FALSE	raw
chr1	1737789	GSM4839144	FALSE	raw
chr1	1752126	GSM4839123	FALSE	raw
chr1	1752126	GSM4839157	FALSE	raw
chr1	1752126	GSM4839172	FALSE	raw
chr1	1752126	GSM4839224	FALSE	raw
chr1	1752272	GSM4839123	FALSE	raw
chr1	1752353	GSM4839191	FALSE	raw
chr1	1752671	GSM4839191	FALSE	raw
chr1	1752877	GSM4839237	FALSE	raw
chr1	1752902	GSM4839223	FALSE	raw
chr1	1752911	GSM4839141	FALSE	raw
chr1	1752957	GSM4839224	FALSE	raw
chr1	1752993	GSM4839139	FALSE	raw
chr1	1753652	GSM4839175	FALSE	raw
chr1	1753652	GSM4839205	FALSE	raw
chr1	1753774	GSM4839238	FALSE	raw
chr1	1754546	GSM4839208	FALSE	raw
chr1	1754601	GSM4839122	FALSE	raw
chr1	1754601	GSM4839125	FALSE	raw
chr1	1754601	GSM4839126	FALSE	raw
chr1	1754601	GSM4839128	FALSE	raw
chr1	1754601	GSM4839144	FALSE	raw
chr1	1754601	GSM4839169	FALSE	raw
chr1	1754601	GSM4839170	FALSE	raw
chr1	1754601	GSM4839204	FALSE	raw
chr1	1754601	GSM4839205	FALSE	raw
chr1	1754601	GSM4839207	FALSE	raw
chr1	1754601	GSM4839208	FALSE	raw
chr1	1754601	GSM4839217	FALSE	raw
chr1	1754601	GSM4839239	FALSE	raw
chr1	1754672	GSM4839128	FALSE	raw
chr1	1755471	GSM4839157	FALSE	raw
chr1	1756265	GSM4839160	FALSE	raw
chr1	1765298	GSM4839142	FALSE	raw
chr1	1765391	GSM4839224	FALSE	raw
chr1	1785355	GSM4839175	FALSE	raw
chr1	1785607	GSM4839143	FALSE	raw
chr1	1785748	GSM4839189	FALSE	raw
chr1	1785818	GSM4839191	FALSE	raw
chr1	1786048	GSM4839205	FALSE	raw
chr1	1786097	GSM4839207	FALSE	raw
chr1	1786223	GSM4839128	FALSE	raw
chr1	1786301	GSM4839207	FALSE	raw
chr1	1786378	GSM4839205	FALSE	raw
chr1	1786382	GSM4839143	FALSE	raw
chr1	1786399	GSM4839157	FALSE	raw
chr1	1786528	GSM4839222	FALSE	raw
chr1	1786750	GSM4839222	FALSE	raw
chr1	1786811	GSM4839240	FALSE	raw
chr1	1786961	GSM4839122	FALSE	raw
chr1	1786996	GSM4839122	FALSE	raw
chr1	1786996	GSM4839127	FALSE	raw
chr1	1786996	GSM4839128	FALSE	raw
chr1	1786996	GSM4839141	FALSE	raw
chr1	1786996	GSM4839143	FALSE	raw
chr1	1786996	GSM4839144	FALSE	raw
chr1	1786996	GSM4839153	FALSE	raw
chr1	1786996	GSM4839157	FALSE	raw
chr1	1786996	GSM4839159	FALSE	raw
chr1	1786996	GSM4839160	FALSE	raw
chr1	1786996	GSM4839169	FALSE	raw
chr1	1786996	GSM4839170	TRUE	raw
chr1	1786996	GSM4839172	FALSE	raw
chr1	1786996	GSM4839173	FALSE	raw
chr1	1786996	GSM4839174	FALSE	raw
chr1	1786996	GSM4839175	TRUE	raw
chr1	1786996	GSM4839186	FALSE	raw
chr1	1786996	GSM4839190	FALSE	raw
chr1	1786996	GSM4839192	FALSE	raw
chr1	1786996	GSM4839205	FALSE	raw
chr1	1786996	GSM4839206	FALSE	raw
chr1	1786996	GSM4839208	FALSE	raw
chr1	1786996	GSM4839217	FALSE	raw
chr1	1786996	GSM4839218	FALSE	raw
chr1	1786996	GSM4839222	FALSE	raw
chr1	1786996	GSM4839223	TRUE	raw
chr1	1786996	GSM4839224	FALSE	raw
chr1	1786996	GSM4839234	FALSE	raw
chr1	1786996	GSM4839237	FALSE	raw
chr1	1786996	GSM4839239	FALSE	raw
chr1	1786996	GSM4839240	FALSE	raw
chr1	1789122	GSM4839234	FALSE	raw
chr1	1789227	GSM4839170	FALSE	raw
chr1	1790394	GSM4839236	FALSE	raw
chr1	1790437	GSM4839172	FALSE	raw
chr1	1790449	GSM4839128	FALSE	raw
chr1	1790552	GSM4839240	FALSE	raw
chr1	1790565	GSM4839169	FALSE	raw
chr1	1793297	GSM4839159	FALSE	raw
chr1	1804416	GSM4839141	FALSE	raw
chr1	1804416	GSM4839186	FALSE	raw
chr1	1804416	GSM4839224	FALSE	raw
chr1	1804416	GSM4839240	FALSE	raw
chr1	1806510	GSM4839144	FALSE	raw
chr1	1806519	GSM4839126	FALSE	raw
chr1	1815805	GSM4839128	FALSE	raw
chr1	1815815	GSM4839170	FALSE	raw
chr1	1817812	GSM4839186	FALSE	raw
chr1	1839213	GSM4839205	FALSE	raw
chr1	2174004	GSM4839144	FALSE	raw
chr1	2185199	GSM4839143	FALSE	raw
chr1	2185281	GSM4839143	FALSE	raw
chr1	2189576	GSM4839205	FALSE	raw
chr1	2189632	GSM4839224	FALSE	raw
chr1	2189679	GSM4839127	FALSE	raw
chr1	2189679	GSM4839128	FALSE	raw
chr1	2189679	GSM4839144	FALSE	raw
chr1	2189679	GSM4839157	FALSE	raw
chr1	2189679	GSM4839170	FALSE	raw
chr1	2189679	GSM4839173	FALSE	raw
chr1	2189679	GSM4839186	FALSE	raw
chr1	2189679	GSM4839205	FALSE	raw
chr1	2189679	GSM4839207	FALSE	raw
chr1	2189679	GSM4839217	FALSE	raw
chr1	2189679	GSM4839218	FALSE	raw
chr1	2189679	GSM4839222	FALSE	raw
chr1	2189679	GSM4839223	TRUE	raw
chr1	2189679	GSM4839224	FALSE	raw
chr1	2189679	GSM4839236	FALSE	raw
chr1	2189679	GSM4839237	FALSE	raw
chr1	2189679	GSM4839238	FALSE	raw
chr1	2189679	GSM4839240	FALSE	raw
chr1	2189701	GSM4839128	FALSE	raw
chr1	2189736	GSM4839191	FALSE	raw
chr1	2189757	GSM4839206	FALSE	raw
chr1	2192186	GSM4839127	FALSE	raw
chr1	2193679	GSM4839217	FALSE	raw
chr1	2193687	GSM4839185	FALSE	raw
chr1	2193701	GSM4839144	FALSE	raw
chr1	2193848	GSM4839236	FALSE	raw
chr1	2194700	GSM4839144	FALSE	raw
chr1	2194700	GSM4839159	FALSE	raw
chr1	2194700	GSM4839169	FALSE	raw
chr1	2194700	GSM4839171	FALSE	raw
chr1	2194700	GSM4839191	FALSE	raw
chr1	2194700	GSM4839202	FALSE	raw
chr1	2194700	GSM4839217	FALSE	raw
chr1	2194700	GSM4839224	FALSE	raw
chr1	2229222	GSM4839172	FALSE	raw
chr1	2229288	GSM4839190	FALSE	raw
chr1	2229655	GSM4839190	FALSE	raw
chr1	2245699	GSM4839153	FALSE	raw
chr1	2245873	GSM4839153	FALSE	raw
chr1	2306735	GSM4839224	FALSE	raw
chr1	2306885	GSM4839190	FALSE	raw
chr1	2308567	GSM4839191	FALSE	raw
chr1	2308944	GSM4839143	FALSE	raw
chr1	2308944	GSM4839191	FALSE	raw
chr1	2309541	GSM4839191	FALSE	raw
chr1	2310114	GSM4839223	FALSE	raw
chr1	2336796	GSM4839218	FALSE	raw
chr1	2351678	GSM4839160	FALSE	raw
chr1	2366555	GSM4839218	FALSE	raw
chr1	2366767	GSM4839186	FALSE	raw
chr1	2368939	GSM4839159	FALSE	raw
chr1	2370730	GSM4839187	FALSE	raw
chr1	2370830	GSM4839153	FALSE	raw
chr1	2384876	GSM4839122	FALSE	raw
chr1	2384937	GSM4839122	FALSE	raw
chr1	2391803	GSM4839128	FALSE	raw
chr1	2391803	GSM4839207	FALSE	raw
chr1	2391962	GSM4839144	FALSE	raw
chr1	2392056	GSM4839160	FALSE	raw
chr1	2392569	GSM4839186	FALSE	raw
chr1	2392569	GSM4839240	FALSE	raw
chr1	2393205	GSM4839153	FALSE	raw
chr1	2393205	GSM4839175	FALSE	raw
chr1	2393267	GSM4839171	FALSE	raw
chr1	2393356	GSM4839192	FALSE	raw
chr1	2395780	GSM4839217	FALSE	raw
chr1	2395780	GSM4839236	FALSE	raw
chr1	2395781	GSM4839217	FALSE	raw
chr1	2397208	GSM4839204	FALSE	raw
chr1	2399476	GSM4839208	FALSE	raw
chr1	2402148	GSM4839160	FALSE	raw
chr1	2402217	GSM4839205	FALSE	raw
chr1	2402269	GSM4839159	FALSE	raw
chr1	2403032	GSM4839139	FALSE	raw
chr1	2403032	GSM4839175	FALSE	raw
chr1	2403032	GSM4839191	FALSE	raw
chr1	2403032	GSM4839206	FALSE	raw
chr1	2403032	GSM4839208	FALSE	raw
chr1	2403032	GSM4839218	FALSE	raw
chr1	2403032	GSM4839222	FALSE	raw
chr1	2403032	GSM4839224	FALSE	raw
chr1	2403032	GSM4839240	FALSE	raw
chr1	2403090	GSM4839191	FALSE	raw
chr1	2403186	GSM4839159	FALSE	raw
chr1	2403186	GSM4839191	FALSE	raw
chr1	2403257	GSM4839186	FALSE	raw
chr1	2403269	GSM4839205	FALSE	raw
chr1	2403372	GSM4839141	FALSE	raw
chr1	2403476	GSM4839172	FALSE	raw
chr1	2403477	GSM4839234	FALSE	raw
chr1	2403586	GSM4839172	FALSE	raw
chr1	2403609	GSM4839238	FALSE	raw
chr1	2403699	GSM4839143	FALSE	raw
chr1	2403876	GSM4839172	FALSE	raw
chr1	2403937	GSM4839141	FALSE	raw
chr1	2403938	GSM4839141	FALSE	raw
chr1	2403950	GSM4839217	FALSE	raw
chr1	2404024	GSM4839190	FALSE	raw
chr1	2404237	GSM4839143	TRUE	raw
chr1	2404237	GSM4839144	FALSE	raw
chr1	2404237	GSM4839153	FALSE	raw
chr1	2404237	GSM4839157	FALSE	raw
chr1	2404237	GSM4839169	FALSE	raw
chr1	2404237	GSM4839172	FALSE	raw
chr1	2404237	GSM4839234	FALSE	raw
chr1	2404237	GSM4839240	FALSE	raw
chr1	2404446	GSM4839169	FALSE	raw
chr1	2404530	GSM4839144	FALSE	raw
chr1	2404530	GSM4839172	FALSE	raw
chr1	2404771	GSM4839143	FALSE	raw
chr1	2404771	GSM4839144	FALSE	raw
chr1	2404771	GSM4839169	FALSE	raw
chr1	2404771	GSM4839172	FALSE	raw
chr1	2404771	GSM4839223	FALSE	raw
chr1	2404771	GSM4839224	FALSE	raw
chr1	2404906	GSM4839141	FALSE	raw
chr1	2405056	GSM4839153	FALSE	raw
chr1	2405206	GSM4839143	FALSE	raw
chr1	2405593	GSM4839122	FALSE	raw
chr1	2405593	GSM4839144	FALSE	raw
chr1	2405593	GSM4839171	FALSE	raw
chr1	2405593	GSM4839172	FALSE	raw
chr1	2405593	GSM4839207	FALSE	raw
chr1	2406592	GSM4839169	FALSE	raw
chr1	2406718	GSM4839206	FALSE	raw
chr1	2406786	GSM4839122	FALSE	raw
chr1	2408591	GSM4839144	FALSE	raw
chr1	2408761	GSM4839122	FALSE	raw
chr1	2408761	GSM4839126	FALSE	raw
chr1	2408761	GSM4839128	FALSE	raw
chr1	2408761	GSM4839137	FALSE	raw
chr1	2408761	GSM4839144	FALSE	raw
chr1	2408761	GSM4839171	FALSE	raw
chr1	2408761	GSM4839174	TRUE	raw
chr1	2408761	GSM4839187	FALSE	raw
chr1	2408761	GSM4839192	FALSE	raw
chr1	2408761	GSM4839204	FALSE	raw
chr1	2408761	GSM4839206	FALSE	raw
chr1	2408761	GSM4839218	FALSE	raw
chr1	2408761	GSM4839235	FALSE	raw
chr1	2408863	GSM4839124	FALSE	raw
chr1	2509919	GSM4839172	FALSE	raw
chr1	2509919	GSM4839224	FALSE	raw
chr1	2509919	GSM4839240	FALSE	raw
chr1	3629048	GSM4839128	TRUE	raw
chr1	3629858	GSM4839190	FALSE	raw
chr1	3630921	GSM4839141	FALSE	raw
chr1	3630931	GSM4839206	FALSE	raw
chr1	3631509	GSM4839125	FALSE	raw
chr1	3631572	GSM4839122	TRUE	raw
chr1	3631572	GSM4839125	FALSE	raw
chr1	3631572	GSM4839126	FALSE	raw
chr1	3631572	GSM4839127	FALSE	raw
chr1	3631572	GSM4839139	FALSE	raw
chr1	3631572	GSM4839141	FALSE	raw
chr1	3631572	GSM4839143	FALSE	raw
chr1	3631572	GSM4839157	FALSE	raw
chr1	3631572	GSM4839159	FALSE	raw
chr1	3631572	GSM4839160	FALSE	raw
chr1	3631572	GSM4839169	FALSE	raw
chr1	3631572	GSM4839171	FALSE	raw
chr1	3631572	GSM4839175	FALSE	raw
chr1	3631572	GSM4839191	FALSE	raw
chr1	3631572	GSM4839206	FALSE	raw
chr1	3631572	GSM4839222	FALSE	raw
chr1	3631572	GSM4839223	FALSE	raw
chr1	3631572	GSM4839234	FALSE	raw
chr1	3631572	GSM4839237	FALSE	raw
chr1	3631572	GSM4839240	FALSE	raw
chr1	3631772	GSM4839191	FALSE	raw
chr1	3631778	GSM4839191	FALSE	raw
chr1	3631885	GSM4839191	FALSE	raw
chr1	3632249	GSM4839169	FALSE	raw
chr1	3635032	GSM4839171	FALSE	raw
chr1	3635077	GSM4839157	FALSE	raw
chr1	3635170	GSM4839206	FALSE	raw
chr1	3635297	GSM4839206	FALSE	raw
chr1	3638807	GSM4839218	FALSE	raw
chr1	3647459	GSM4839223	FALSE	raw
chr1	3647527	GSM4839122	FALSE	raw
chr1	3647541	GSM4839174	FALSE	raw
chr1	3722110	GSM4839123	FALSE	raw
chr1	3722110	GSM4839223	FALSE	raw
chr1	3734122	GSM4839157	FALSE	raw
chr1	3734534	GSM4839157	FALSE	raw
chr1	3734534	GSM4839205	FALSE	raw
chr1	3734534	GSM4839206	FALSE	raw
chr1	3734562	GSM4839157	FALSE	raw
chr1	3734754	GSM4839123	FALSE	raw
chr1	3734754	GSM4839157	FALSE	raw
chr1	3734754	GSM4839205	FALSE	raw
chr1	3734754	GSM4839206	FALSE	raw
chr1	3780326	GSM4839128	FALSE	raw
chr1	3780326	GSM4839137	FALSE	raw
chr1	3780326	GSM4839153	FALSE	raw
chr1	3780326	GSM4839172	FALSE	raw
chr1	3780326	GSM4839174	FALSE	raw
chr1	3780326	GSM4839190	FALSE	raw
chr1	3780326	GSM4839234	FALSE	raw
chr1	3780326	GSM4839239	FALSE	raw
chr1	3780475	GSM4839160	FALSE	raw
chr1	3780573	GSM4839138	FALSE	raw
chr1	3780573	GSM4839143	FALSE	raw
chr1	3780573	GSM4839144	FALSE	raw
chr1	3780573	GSM4839153	FALSE	raw
chr1	3780573	GSM4839159	FALSE	raw
chr1	3780573	GSM4839160	FALSE	raw
chr1	3780573	GSM4839186	FALSE	raw
chr1	3780573	GSM4839192	FALSE	raw
chr1	3780573	GSM4839205	FALSE	raw
chr1	3780573	GSM4839222	FALSE	raw
chr1	3780573	GSM4839223	FALSE	raw
chr1	3780573	GSM4839237	FALSE	raw
chr1	3780727	GSM4839137	FALSE	raw
chr1	3780727	GSM4839153	FALSE	raw
chr1	3780727	GSM4839159	TRUE	raw
chr1	3780727	GSM4839173	FALSE	raw
chr1	3780727	GSM4839190	FALSE	raw
chr1	3780727	GSM4839234	FALSE	raw
chr1	3780727	GSM4839239	FALSE	raw
chr1	3780735	GSM4839223	FALSE	raw
chr1	3781014	GSM4839237	FALSE	raw
chr1	3781016	GSM4839205	FALSE	raw
chr1	3781033	GSM4839239	FALSE	raw
chr1	3781338	GSM4839153	FALSE	raw
chr1	3782692	GSM4839128	FALSE	raw
chr1	3784102	GSM4839190	FALSE	raw
chr1	3786923	GSM4839170	FALSE	raw
chr1	3787153	GSM4839170	FALSE	raw
chr1	3795873	GSM4839205	FALSE	raw
chr1	3795943	GSM4839206	FALSE	raw
chr1	3796296	GSM4839144	FALSE	raw
chr1	3796499	GSM4839190	FALSE	raw
chr1	3815177	GSM4839175	FALSE	raw
chr1	3815286	GSM4839175	FALSE	raw
chr1	3831044	GSM4839206	FALSE	raw
chr1	3831113	GSM4839218	FALSE	raw
chr1	3831174	GSM4839128	FALSE	raw
chr1	3834167	GSM4839204	FALSE	raw
chr1	3834922	GSM4839126	FALSE	raw
chr1	3836572	GSM4839144	FALSE	raw
chr1	3836572	GSM4839190	FALSE	raw
chr1	3836572	GSM4839218	FALSE	raw
chr1	3836572	GSM4839223	FALSE	raw
chr1	3836618	GSM4839144	FALSE	raw
chr1	3836618	GSM4839190	FALSE	raw
chr1	3836618	GSM4839222	FALSE	raw
chr1	3836618	GSM4839223	FALSE	raw
chr1	3836693	GSM4839144	FALSE	raw
chr1	3837290	GSM4839190	FALSE	raw
chr1	3837304	GSM4839206	FALSE	raw
chr1	3839051	GSM4839190	FALSE	raw
chr1	3839111	GSM4839128	FALSE	raw
chr1	3839111	GSM4839157	FALSE	raw
chr1	3839111	GSM4839170	FALSE	raw
chr1	3839111	GSM4839186	FALSE	raw
chr1	3839111	GSM4839189	FALSE	raw
chr1	3839111	GSM4839206	FALSE	raw
chr1	3839111	GSM4839218	FALSE	raw
chr1	3839111	GSM4839222	FALSE	raw
chr1	3839111	GSM4839223	FALSE	raw
chr1	3839111	GSM4839237	FALSE	raw
chr1	3839111	GSM4839239	FALSE	raw
chr1	3839111	GSM4839240	FALSE	raw
chr1	3839694	GSM4839153	FALSE	raw
chr1	3844915	GSM4839223	FALSE	raw
chr1	3845296	GSM4839206	FALSE	raw
chr1	3845314	GSM4839123	FALSE	raw
chr1	3846693	GSM4839122	FALSE	raw
chr1	3848679	GSM4839237	FALSE	raw
chr1	3856947	GSM4839153	FALSE	raw
chr1	3856947	GSM4839157	FALSE	raw
chr1	3856947	GSM4839189	FALSE	raw
chr1	3856947	GSM4839206	FALSE	raw
chr1	3856947	GSM4839207	FALSE	raw
chr1	3856947	GSM4839223	FALSE	raw
chr1	3856947	GSM4839239	FALSE	raw
chr1	3857024	GSM4839175	FALSE	raw
chr1	3857024	GSM4839186	FALSE	raw
chr1	3857024	GSM4839190	FALSE	raw
chr1	3857024	GSM4839204	FALSE	raw
chr1	3857024	GSM4839218	FALSE	raw
chr1	3857024	GSM4839222	FALSE	raw
chr1	3857024	GSM4839240	FALSE	raw
chr1	3857154	GSM4839123	FALSE	raw
chr1	3857154	GSM4839126	FALSE	raw
chr1	3857154	GSM4839153	FALSE	raw
chr1	3857154	GSM4839157	FALSE	raw
chr1	3857154	GSM4839170	FALSE	raw
chr1	3857154	GSM4839186	FALSE	raw
chr1	3857154	GSM4839189	FALSE	raw
chr1	3857154	GSM4839190	FALSE	raw
chr1	3857154	GSM4839204	FALSE	raw
chr1	3857154	GSM4839206	FALSE	raw
chr1	3857154	GSM4839218	FALSE	raw
chr1	3857154	GSM4839223	FALSE	raw
chr1	3857154	GSM4839235	FALSE	raw
chr1	3857154	GSM4839237	FALSE	raw
chr1	3857154	GSM4839240	TRUE	raw
chr1	3869744	GSM4839171	FALSE	raw
chr1	3869760	GSM4839126	FALSE	raw
chr1	3872565	GSM4839144	FALSE	raw
chr1	3884211	GSM4839125	FALSE	raw
chr1	3884299	GSM4839204	FALSE	raw
chr1	3884570	GSM4839204	FALSE	raw
chr1	3884577	GSM4839144	FALSE	raw
chr1	3884683	GSM4839144	FALSE	raw
chr1	3889510	GSM4839141	FALSE	raw
chr1	3889510	GSM4839170	FALSE	raw
chr1	3889510	GSM4839187	FALSE	raw
chr1	3889510	GSM4839237	FALSE	raw
chr1	3889750	GSM4839126	FALSE	raw
chr1	3889883	GSM4839224	FALSE	raw
chr1	3890028	GSM4839191	FALSE	raw
chr1	3890040	GSM4839157	FALSE	raw
chr1	3890076	GSM4839126	FALSE	raw
chr1	3890076	GSM4839141	FALSE	raw
chr1	3890569	GSM4839160	FALSE	raw
chr1	3890642	GSM4839159	FALSE	raw
chr1	3890774	GSM4839128	FALSE	raw
chr1	3890824	GSM4839123	FALSE	raw
chr1	3890824	GSM4839126	FALSE	raw
chr1	3890824	GSM4839128	FALSE	raw
chr1	3890824	GSM4839141	FALSE	raw
chr1	3890824	GSM4839157	FALSE	raw
chr1	3890824	GSM4839187	FALSE	raw
chr1	3890824	GSM4839192	FALSE	raw
chr1	3890824	GSM4839205	FALSE	raw
chr1	3890824	GSM4839237	FALSE	raw
chr1	3890900	GSM4839189	FALSE	raw
chr1	3890918	GSM4839205	FALSE	raw
chr1	3891029	GSM4839123	FALSE	raw
chr1	3891029	GSM4839126	FALSE	raw
chr1	3891029	GSM4839141	FALSE	raw
chr1	3891029	GSM4839153	FALSE	raw
chr1	3891029	GSM4839157	FALSE	raw
chr1	3891029	GSM4839160	FALSE	raw
chr1	3891029	GSM4839170	FALSE	raw
chr1	3891029	GSM4839171	FALSE	raw
chr1	3891029	GSM4839175	FALSE	raw
chr1	3891029	GSM4839186	FALSE	raw
chr1	3891029	GSM4839187	FALSE	raw
chr1	3891029	GSM4839189	FALSE	raw
chr1	3891029	GSM4839192	FALSE	raw
chr1	3891029	GSM4839206	FALSE	raw
chr1	3891029	GSM4839208	FALSE	raw
chr1	3891029	GSM4839224	FALSE	raw
chr1	3891029	GSM4839237	FALSE	raw
chr1	3891059	GSM4839141	FALSE	raw
chr1	3892906	GSM4839237	FALSE	raw
chr1	3916757	GSM4839238	FALSE	raw
chr1	4223255	GSM4839234	FALSE	raw
chr1	4669437	GSM4839160	FALSE	raw
chr1	4791485	GSM4839144	FALSE	raw
chr1	5863728	GSM4839239	FALSE	raw
chr1	5867869	GSM4839144	FALSE	raw
chr1	5877267	GSM4839126	FALSE	raw
chr1	5905720	GSM4839144	FALSE	raw
chr1	5907129	GSM4839223	FALSE	raw
chr1	5931141	GSM4839186	FALSE	raw
chr1	5948119	GSM4839208	FALSE	raw
chr1	5948193	GSM4839175	FALSE	raw
chr1	5992269	GSM4839143	TRUE	raw
chr1	5992269	GSM4839170	FALSE	raw
chr1	6096660	GSM4839127	FALSE	raw
chr1	6098608	GSM4839122	FALSE	raw
chr1	6100816	GSM4839190	FALSE	raw
chr1	6185050	GSM4839204	FALSE	raw
chr1	6185332	GSM4839157	FALSE	raw
chr1	6185479	GSM4839122	FALSE	raw
chr1	6185501	GSM4839204	FALSE	raw
chr1	6185565	GSM4839128	FALSE	raw
chr1	6185721	GSM4839190	FALSE	raw
chr1	6186192	GSM4839126	FALSE	raw
chr1	6186228	GSM4839126	FALSE	raw
chr1	6198857	GSM4839141	FALSE	raw
chr1	6199377	GSM4839143	FALSE	raw
chr1	6199579	GSM4839236	FALSE	raw
chr1	6199625	GSM4839173	FALSE	raw
chr1	6200610	GSM4839160	FALSE	raw
chr1	6204999	GSM4839223	FALSE	raw
chr1	6205326	GSM4839223	FALSE	raw
chr1	6208678	GSM4839234	FALSE	raw
chr1	6209137	GSM4839205	FALSE	raw
chr1	6221759	GSM4839240	FALSE	raw
chr1	6221958	GSM4839191	FALSE	raw
chr1	6222520	GSM4839141	FALSE	raw
chr1	6223139	GSM4839141	FALSE	raw
chr1	6223142	GSM4839141	FALSE	raw
chr1	6223702	GSM4839205	FALSE	raw
chr1	6223903	GSM4839191	FALSE	raw
chr1	6224081	GSM4839143	FALSE	raw
chr1	6224118	GSM4839122	FALSE	raw
chr1	6224370	GSM4839141	FALSE	raw
chr1	6224607	GSM4839239	FALSE	raw
chr1	6224781	GSM4839185	FALSE	raw
chr1	6224872	GSM4839127	FALSE	raw
chr1	6224996	GSM4839141	FALSE	raw
chr1	6225067	GSM4839128	FALSE	raw
chr1	6232096	GSM4839174	FALSE	raw
chr1	6233558	GSM4839139	FALSE	raw
chr1	6234913	GSM4839206	FALSE	raw
chr1	6234947	GSM4839239	FALSE	raw
chr1	6235716	GSM4839191	FALSE	raw
chr1	6235725	GSM4839175	FALSE	raw
chr1	6235737	GSM4839189	FALSE	raw
chr1	6235741	GSM4839189	FALSE	raw
chr1	6235790	GSM4839160	FALSE	raw
chr1	6264271	GSM4839175	FALSE	raw
chr1	6264460	GSM4839175	FALSE	raw
chr1	6264488	GSM4839237	FALSE	raw
chr1	6264502	GSM4839128	FALSE	raw
chr1	6264523	GSM4839240	FALSE	raw
chr1	6264576	GSM4839144	FALSE	raw
chr1	6264625	GSM4839175	FALSE	raw
chr1	6264669	GSM4839186	FALSE	raw
chr1	6264674	GSM4839237	FALSE	raw
chr1	6274992	GSM4839122	FALSE	raw
chr1	6281123	GSM4839173	FALSE	raw
chr1	6281255	GSM4839126	FALSE	raw
chr1	6281289	GSM4839218	FALSE	raw
chr1	6287774	GSM4839186	FALSE	raw
chr1	6288746	GSM4839186	FALSE	raw
chr1	6290654	GSM4839186	FALSE	raw
chr1	6294870	GSM4839144	FALSE	raw
chr1	6294911	GSM4839192	FALSE	raw
chr1	6294938	GSM4839205	FALSE	raw
chr1	6294939	GSM4839187	FALSE	raw
chr1	6294943	GSM4839224	FALSE	raw
chr1	6294956	GSM4839171	FALSE	raw
chr1	6294958	GSM4839204	FALSE	raw
chr1	6294983	GSM4839205	FALSE	raw
chr1	6333486	GSM4839139	FALSE	raw
chr1	6339556	GSM4839170	FALSE	raw
chr1	6349764	GSM4839127	FALSE	raw
chr1	6349792	GSM4839175	FALSE	raw
chr1	6349834	GSM4839187	FALSE	raw
chr1	6349838	GSM4839126	FALSE	raw
chr1	6385507	GSM4839208	FALSE	raw
chr1	6385562	GSM4839153	FALSE	raw
chr1	6385581	GSM4839126	FALSE	raw
chr1	6385590	GSM4839224	FALSE	raw
chr1	6393360	GSM4839128	FALSE	raw
chr1	6393368	GSM4839159	FALSE	raw
chr1	6521817	GSM4839159	FALSE	raw
chr1	6521817	GSM4839171	FALSE	raw
chr1	6521817	GSM4839173	FALSE	raw
chr1	6521817	GSM4839237	FALSE	raw
chr1	6522161	GSM4839173	FALSE	raw
chr1	6522237	GSM4839173	FALSE	raw
chr1	6522629	GSM4839239	FALSE	raw
chr1	6522745	GSM4839240	FALSE	raw
chr1	6523397	GSM4839224	FALSE	raw
chr1	6525222	GSM4839175	FALSE	raw
chr1	6525405	GSM4839237	FALSE	raw
chr1	6525479	GSM4839170	FALSE	raw
chr1	6525479	GSM4839175	FALSE	raw
chr1	6525479	GSM4839208	FALSE	raw
chr1	6525479	GSM4839237	FALSE	raw
chr1	6525703	GSM4839175	TRUE	raw
chr1	6525744	GSM4839123	FALSE	raw
chr1	6525744	GSM4839159	FALSE	raw
chr1	6525744	GSM4839170	FALSE	raw
chr1	6525744	GSM4839175	FALSE	raw
chr1	6525744	GSM4839206	FALSE	raw
chr1	6525744	GSM4839208	FALSE	raw
chr1	6525744	GSM4839223	FALSE	raw
chr1	6525744	GSM4839237	FALSE	raw
chr1	6525744	GSM4839239	FALSE	raw
chr1	6525845	GSM4839204	FALSE	raw
chr1	6525847	GSM4839223	FALSE	raw
chr1	6526001	GSM4839223	FALSE	raw
chr1	6526814	GSM4839123	FALSE	raw
chr1	6531973	GSM4839143	FALSE	raw
chr1	6532004	GSM4839127	FALSE	raw
chr1	6532764	GSM4839175	FALSE	raw
chr1	6532764	GSM4839218	FALSE	raw
chr1	6533437	GSM4839191	FALSE	raw
chr1	6545711	GSM4839172	FALSE	raw
chr1	6545786	GSM4839172	FALSE	raw
chr1	6550528	GSM4839223	FALSE	raw
chr1	6554238	GSM4839187	FALSE	raw
chr1	6554331	GSM4839171	FALSE	raw
chr1	6554331	GSM4839187	FALSE	raw
chr1	6554331	GSM4839191	FALSE	raw
chr1	6554331	GSM4839218	FALSE	raw
chr1	6554331	GSM4839223	FALSE	raw
chr1	6554331	GSM4839239	FALSE	raw
chr1	6554355	GSM4839143	FALSE	raw
chr1	6554355	GSM4839171	FALSE	raw
chr1	6554355	GSM4839187	FALSE	raw
chr1	6554355	GSM4839223	FALSE	raw
chr1	6554355	GSM4839235	FALSE	raw
chr1	6554475	GSM4839143	FALSE	raw
chr1	6554475	GSM4839223	FALSE	raw
chr1	6554475	GSM4839239	FALSE	raw
chr1	6554502	GSM4839143	FALSE	raw
chr1	6587213	GSM4839206	FALSE	raw
chr1	6588197	GSM4839186	FALSE	raw
chr1	6589064	GSM4839141	FALSE	raw
chr1	6590761	GSM4839222	FALSE	raw
chr1	6590803	GSM4839124	FALSE	raw
chr1	6590815	GSM4839240	FALSE	raw
chr1	6590894	GSM4839217	FALSE	raw
chr1	6590960	GSM4839237	FALSE	raw
chr1	6591166	GSM4839207	FALSE	raw
chr1	6591267	GSM4839123	FALSE	raw
chr1	6591409	GSM4839218	FALSE	raw
chr1	6591464	GSM4839191	FALSE	raw
chr1	6591668	GSM4839123	FALSE	raw
chr1	6591668	GSM4839128	FALSE	raw
chr1	6591668	GSM4839144	FALSE	raw
chr1	6591668	GSM4839235	FALSE	raw
chr1	6591736	GSM4839207	FALSE	raw
chr1	6591769	GSM4839218	FALSE	raw
chr1	6591829	GSM4839217	FALSE	raw
chr1	6592035	GSM4839157	FALSE	raw
chr1	6592283	GSM4839157	FALSE	raw
chr1	6592292	GSM4839173	FALSE	raw
chr1	6592478	GSM4839204	FALSE	raw
chr1	6592628	GSM4839159	FALSE	raw
chr1	6592658	GSM4839122	FALSE	raw
chr1	6592658	GSM4839157	FALSE	raw
chr1	6592658	GSM4839159	FALSE	raw
chr1	6592658	GSM4839204	FALSE	raw
chr1	6592658	GSM4839237	FALSE	raw
chr1	6592685	GSM4839144	FALSE	raw
chr1	6592685	GSM4839173	FALSE	raw
chr1	6592685	GSM4839237	FALSE	raw
chr1	6592773	GSM4839217	FALSE	raw
chr1	6593256	GSM4839224	FALSE	raw
chr1	6599214	GSM4839173	FALSE	raw
chr1	6599250	GSM4839224	FALSE	raw
chr1	6599352	GSM4839172	FALSE	raw
chr1	6602127	GSM4839122	FALSE	raw
chr1	6602314	GSM4839157	FALSE	raw
chr1	6602342	GSM4839157	FALSE	raw
chr1	6602853	GSM4839217	FALSE	raw
chr1	6620045	GSM4839170	FALSE	raw
chr1	6621684	GSM4839240	FALSE	raw
chr1	6623180	GSM4839240	FALSE	raw
chr1	6628555	GSM4839189	FALSE	raw
chr1	6633002	GSM4839189	FALSE	raw
chr1	6633037	GSM4839122	FALSE	raw
chr1	6633037	GSM4839128	FALSE	raw
chr1	6633037	GSM4839143	FALSE	raw
chr1	6633037	GSM4839157	FALSE	raw
chr1	6633037	GSM4839160	FALSE	raw
chr1	6633037	GSM4839170	FALSE	raw
chr1	6633037	GSM4839174	FALSE	raw
chr1	6633037	GSM4839205	FALSE	raw
chr1	6633037	GSM4839218	FALSE	raw
chr1	6633037	GSM4839240	FALSE	raw
chr1	6633189	GSM4839218	FALSE	raw
chr1	6633209	GSM4839127	FALSE	raw
chr1	6633209	GSM4839207	FALSE	raw
chr1	6633460	GSM4839122	FALSE	raw
chr1	6633533	GSM4839236	FALSE	raw
chr1	6634395	GSM4839192	FALSE	raw
chr1	6634436	GSM4839223	FALSE	raw
chr1	6634514	GSM4839122	FALSE	raw
chr1	6634514	GSM4839141	FALSE	raw
chr1	6634514	GSM4839143	FALSE	raw
chr1	6634514	GSM4839144	FALSE	raw
chr1	6634514	GSM4839157	FALSE	raw
chr1	6634514	GSM4839170	FALSE	raw
chr1	6634514	GSM4839172	FALSE	raw
chr1	6634514	GSM4839190	FALSE	raw
chr1	6634514	GSM4839191	FALSE	raw
chr1	6634514	GSM4839204	FALSE	raw
chr1	6634514	GSM4839205	FALSE	raw
chr1	6634514	GSM4839240	FALSE	raw
chr1	6634531	GSM4839223	FALSE	raw
chr1	6634532	GSM4839217	FALSE	raw
chr1	6634552	GSM4839208	FALSE	raw
chr1	6634674	GSM4839172	FALSE	raw
chr1	6634749	GSM4839185	FALSE	raw
chr1	6634753	GSM4839128	FALSE	raw
chr1	6634801	GSM4839122	FALSE	raw
chr1	6634825	GSM4839175	FALSE	raw
chr1	6634920	GSM4839122	FALSE	raw
chr1	6634920	GSM4839125	FALSE	raw
chr1	6634920	GSM4839128	FALSE	raw
chr1	6634920	GSM4839141	FALSE	raw
chr1	6634920	GSM4839142	FALSE	raw
chr1	6634920	GSM4839157	FALSE	raw
chr1	6634920	GSM4839170	FALSE	raw
chr1	6634920	GSM4839172	FALSE	raw
chr1	6634920	GSM4839175	FALSE	raw
chr1	6634920	GSM4839190	FALSE	raw
chr1	6634920	GSM4839191	FALSE	raw
chr1	6634920	GSM4839205	FALSE	raw
chr1	6634920	GSM4839207	FALSE	raw
chr1	6634920	GSM4839218	FALSE	raw
chr1	6634920	GSM4839237	FALSE	raw
chr1	6634920	GSM4839240	FALSE	raw
chr1	6635063	GSM4839122	FALSE	raw
chr1	6635063	GSM4839123	FALSE	raw
chr1	6635063	GSM4839128	FALSE	raw
chr1	6635063	GSM4839143	FALSE	raw
chr1	6635063	GSM4839157	FALSE	raw
chr1	6635063	GSM4839170	FALSE	raw
chr1	6635063	GSM4839171	FALSE	raw
chr1	6635063	GSM4839172	FALSE	raw
chr1	6635063	GSM4839175	FALSE	raw
chr1	6635063	GSM4839191	FALSE	raw
chr1	6635063	GSM4839202	FALSE	raw
chr1	6635063	GSM4839205	FALSE	raw
chr1	6635063	GSM4839208	FALSE	raw
chr1	6635063	GSM4839217	FALSE	raw
chr1	6635063	GSM4839218	FALSE	raw
chr1	6635063	GSM4839223	FALSE	raw
chr1	6635063	GSM4839238	FALSE	raw
chr1	6635063	GSM4839240	FALSE	raw
chr1	6635184	GSM4839122	FALSE	raw
chr1	6635184	GSM4839123	FALSE	raw
chr1	6635184	GSM4839125	FALSE	raw
chr1	6635184	GSM4839126	FALSE	raw
chr1	6635184	GSM4839128	FALSE	raw
chr1	6635184	GSM4839141	FALSE	raw
chr1	6635184	GSM4839143	FALSE	raw
chr1	6635184	GSM4839144	FALSE	raw
chr1	6635184	GSM4839153	FALSE	raw
chr1	6635184	GSM4839157	FALSE	raw
chr1	6635184	GSM4839169	FALSE	raw
chr1	6635184	GSM4839170	FALSE	raw
chr1	6635184	GSM4839171	FALSE	raw
chr1	6635184	GSM4839172	FALSE	raw
chr1	6635184	GSM4839175	FALSE	raw
chr1	6635184	GSM4839190	FALSE	raw
chr1	6635184	GSM4839191	FALSE	raw
chr1	6635184	GSM4839205	FALSE	raw
chr1	6635184	GSM4839207	FALSE	raw
chr1	6635184	GSM4839208	FALSE	raw
chr1	6635184	GSM4839218	FALSE	raw
chr1	6635184	GSM4839223	FALSE	raw
chr1	6635184	GSM4839237	FALSE	raw
chr1	6635184	GSM4839240	FALSE	raw
chr1	6635271	GSM4839141	FALSE	raw
chr1	6635271	GSM4839170	FALSE	raw
chr1	6635271	GSM4839172	FALSE	raw
chr1	6635271	GSM4839190	FALSE	raw
chr1	6635271	GSM4839205	FALSE	raw
chr1	6635271	GSM4839223	FALSE	raw
chr1	6635271	GSM4839240	FALSE	raw
chr1	6635411	GSM4839139	FALSE	raw
chr1	6635418	GSM4839192	FALSE	raw
chr1	6635513	GSM4839126	FALSE	raw
chr1	6637342	GSM4839170	FALSE	raw
chr1	6639994	GSM4839187	FALSE	raw
chr1	6640043	GSM4839208	FALSE	raw
chr1	6640044	GSM4839186	FALSE	raw
chr1	6644569	GSM4839143	FALSE	raw
chr1	6644575	GSM4839128	FALSE	raw
chr1	6644575	GSM4839157	FALSE	raw
chr1	6644575	GSM4839159	FALSE	raw
chr1	6644575	GSM4839169	FALSE	raw
chr1	6644575	GSM4839170	FALSE	raw
chr1	6644575	GSM4839171	FALSE	raw
chr1	6644575	GSM4839172	FALSE	raw
chr1	6644575	GSM4839173	FALSE	raw
chr1	6644575	GSM4839186	FALSE	raw
chr1	6644575	GSM4839187	FALSE	raw
chr1	6644575	GSM4839190	FALSE	raw
chr1	6644575	GSM4839191	FALSE	raw
chr1	6644575	GSM4839202	FALSE	raw
chr1	6644575	GSM4839218	FALSE	raw
chr1	6644575	GSM4839237	FALSE	raw
chr1	6644575	GSM4839240	FALSE	raw
chr1	6644613	GSM4839122	FALSE	raw
chr1	6644675	GSM4839142	FALSE	raw
chr1	6644675	GSM4839208	FALSE	raw
chr1	6644675	GSM4839234	FALSE	raw
chr1	6645055	GSM4839234	FALSE	raw
chr1	6645823	GSM4839191	FALSE	raw
chr1	6645836	GSM4839171	FALSE	raw
chr1	6645884	GSM4839159	FALSE	raw
chr1	6645884	GSM4839169	FALSE	raw
chr1	6645884	GSM4839170	FALSE	raw
chr1	6645884	GSM4839190	FALSE	raw
chr1	6645884	GSM4839191	FALSE	raw
chr1	6645884	GSM4839205	FALSE	raw
chr1	6645884	GSM4839217	FALSE	raw
chr1	6645884	GSM4839223	FALSE	raw
chr1	6645884	GSM4839240	FALSE	raw
chr1	6646246	GSM4839169	FALSE	raw
chr1	6649441	GSM4839187	FALSE	raw
chr1	6649550	GSM4839187	FALSE	raw
chr1	6649750	GSM4839187	FALSE	raw
chr1	6649783	GSM4839187	FALSE	raw
chr1	6650525	GSM4839187	FALSE	raw
chr1	6652842	GSM4839171	FALSE	raw
chr1	6652850	GSM4839208	FALSE	raw
chr1	6652954	GSM4839171	FALSE	raw
chr1	6653222	GSM4839171	FALSE	raw
chr1	6653222	GSM4839187	FALSE	raw
chr1	6653273	GSM4839187	FALSE	raw
chr1	6667783	GSM4839185	FALSE	raw
chr1	6678453	GSM4839123	FALSE	raw
chr1	6680937	GSM4839170	FALSE	raw
chr1	6701744	GSM4839205	FALSE	raw
chr1	6701750	GSM4839173	FALSE	raw
chr1	6785466	GSM4839208	FALSE	raw
chr1	6785576	GSM4839204	FALSE	raw
chr1	6820183	GSM4839159	FALSE	raw
chr1	6820198	GSM4839143	FALSE	raw
chr1	6820244	GSM4839171	FALSE	raw
chr1	6871751	GSM4839159	FALSE	raw
chr1	6871753	GSM4839159	FALSE	raw
chr1	6871754	GSM4839157	FALSE	raw
chr1	6871754	GSM4839206	FALSE	raw
chr1	6871904	GSM4839218	FALSE	raw
chr1	6871922	GSM4839137	FALSE	raw
chr1	6887657	GSM4839122	FALSE	raw
chr1	6887657	GSM4839123	FALSE	raw
chr1	6887657	GSM4839125	FALSE	raw
chr1	6887657	GSM4839138	FALSE	raw
chr1	6887657	GSM4839144	FALSE	raw
chr1	6887657	GSM4839173	FALSE	raw
chr1	6887657	GSM4839208	FALSE	raw
chr1	6887657	GSM4839222	TRUE	raw
chr1	6887657	GSM4839224	FALSE	raw
chr1	6887657	GSM4839239	FALSE	raw
chr1	6887675	GSM4839171	FALSE	raw
chr1	6887784	GSM4839171	FALSE	raw
chr1	6887913	GSM4839122	FALSE	raw
chr1	6887913	GSM4839123	FALSE	raw
chr1	6887913	GSM4839125	FALSE	raw
chr1	6887913	GSM4839137	FALSE	raw
chr1	6887913	GSM4839144	TRUE	raw
chr1	6887913	GSM4839171	FALSE	raw
chr1	6887913	GSM4839172	FALSE	raw
chr1	6887913	GSM4839192	FALSE	raw
chr1	6887913	GSM4839204	FALSE	raw
chr1	6887913	GSM4839208	FALSE	raw
chr1	6887913	GSM4839222	FALSE	raw
chr1	6887913	GSM4839224	FALSE	raw
chr1	6887913	GSM4839236	FALSE	raw
chr1	6887913	GSM4839239	FALSE	raw
chr1	6887924	GSM4839208	FALSE	raw
chr1	6887960	GSM4839173	FALSE	raw
chr1	6888144	GSM4839122	FALSE	raw
chr1	6888144	GSM4839123	FALSE	raw
chr1	6888144	GSM4839171	FALSE	raw
chr1	6888144	GSM4839172	FALSE	raw
chr1	6888144	GSM4839204	FALSE	raw
chr1	6888144	GSM4839208	FALSE	raw
chr1	6888144	GSM4839222	FALSE	raw
chr1	6888144	GSM4839224	FALSE	raw
chr1	6888144	GSM4839239	FALSE	raw
chr1	7771372	GSM4839224	FALSE	raw
chr1	7771388	GSM4839191	FALSE	raw
chr1	7772152	GSM4839224	FALSE	raw
chr1	7777227	GSM4839157	FALSE	raw
chr1	7779695	GSM4839143	FALSE	raw
chr1	7779742	GSM4839126	FALSE	raw
chr1	7779894	GSM4839191	FALSE	raw
chr1	7779940	GSM4839186	FALSE	raw
chr1	7780036	GSM4839122	FALSE	raw
chr1	7780439	GSM4839223	FALSE	raw
chr1	7780575	GSM4839139	FALSE	raw
chr1	7780803	GSM4839170	FALSE	raw
chr1	7780866	GSM4839122	FALSE	raw
chr1	7780866	GSM4839126	FALSE	raw
chr1	7780866	GSM4839128	FALSE	raw
chr1	7780866	GSM4839144	FALSE	raw
chr1	7780866	GSM4839153	FALSE	raw
chr1	7780866	GSM4839169	FALSE	raw
chr1	7780866	GSM4839186	FALSE	raw
chr1	7780866	GSM4839189	FALSE	raw
chr1	7780866	GSM4839191	FALSE	raw
chr1	7780866	GSM4839205	FALSE	raw
chr1	7780866	GSM4839240	FALSE	raw
chr1	7781188	GSM4839128	FALSE	raw
chr1	7781204	GSM4839137	FALSE	raw
chr1	7781273	GSM4839173	FALSE	raw
chr1	7784313	GSM4839122	FALSE	raw
chr1	7837132	GSM4839208	FALSE	raw
chr1	7844187	GSM4839185	FALSE	raw
chr1	7844187	GSM4839208	FALSE	raw
chr1	7961667	GSM4839128	FALSE	raw
chr1	7961668	GSM4839128	FALSE	raw
chr1	7961693	GSM4839185	FALSE	raw
chr1	7961718	GSM4839126	FALSE	raw
chr1	7961718	GSM4839128	FALSE	raw
chr1	7961718	GSM4839138	FALSE	raw
chr1	7961718	GSM4839141	FALSE	raw
chr1	7961718	GSM4839143	FALSE	raw
chr1	7961718	GSM4839157	FALSE	raw
chr1	7961718	GSM4839159	FALSE	raw
chr1	7961718	GSM4839186	FALSE	raw
chr1	7961718	GSM4839190	FALSE	raw
chr1	7961718	GSM4839204	FALSE	raw
chr1	7961718	GSM4839217	FALSE	raw
chr1	7961718	GSM4839218	FALSE	raw
chr1	7961718	GSM4839222	FALSE	raw
chr1	7962760	GSM4839125	FALSE	raw
chr1	7962760	GSM4839126	FALSE	raw
chr1	7962760	GSM4839143	FALSE	raw
chr1	7962760	GSM4839153	FALSE	raw
chr1	7962760	GSM4839175	FALSE	raw
chr1	7962760	GSM4839206	FALSE	raw
chr1	7962760	GSM4839218	FALSE	raw
chr1	7962760	GSM4839240	FALSE	raw
chr1	7965640	GSM4839122	FALSE	raw
chr1	7965943	GSM4839122	FALSE	raw
chr1	7966476	GSM4839122	FALSE	raw
chr1	7966592	GSM4839122	FALSE	raw
chr1	7969358	GSM4839234	FALSE	raw
chr1	7976015	GSM4839123	FALSE	raw
chr1	7977649	GSM4839175	FALSE	raw
chr1	7977649	GSM4839223	FALSE	raw
chr1	7977649	GSM4839240	FALSE	raw
chr1	7977689	GSM4839137	FALSE	raw
chr1	7984891	GSM4839122	FALSE	raw
chr1	7984891	GSM4839125	FALSE	raw
chr1	7984891	GSM4839126	FALSE	raw
chr1	7984891	GSM4839141	FALSE	raw
chr1	7984891	GSM4839144	FALSE	raw
chr1	7984891	GSM4839157	FALSE	raw
chr1	7984891	GSM4839160	FALSE	raw
chr1	7984891	GSM4839170	FALSE	raw
chr1	7984891	GSM4839171	FALSE	raw
chr1	7984891	GSM4839175	FALSE	raw
chr1	7984891	GSM4839186	FALSE	raw
chr1	7984891	GSM4839187	FALSE	raw
chr1	7984891	GSM4839189	FALSE	raw
chr1	7984891	GSM4839190	FALSE	raw
chr1	7984891	GSM4839206	FALSE	raw
chr1	7984891	GSM4839207	FALSE	raw
chr1	7984891	GSM4839218	FALSE	raw
chr1	7984891	GSM4839223	FALSE	raw
chr1	7984891	GSM4839237	FALSE	raw
chr1	7984891	GSM4839240	FALSE	raw
chr1	7985208	GSM4839238	FALSE	raw
chr1	7985258	GSM4839191	FALSE	raw
chr1	7985348	GSM4839191	FALSE	raw
chr1	8004925	GSM4839138	FALSE	raw
chr1	8012072	GSM4839173	FALSE	raw
chr1	8012272	GSM4839223	FALSE	raw
chr1	8012274	GSM4839122	FALSE	raw
chr1	8012362	GSM4839125	FALSE	raw
chr1	8012406	GSM4839122	FALSE	raw
chr1	8012406	GSM4839125	FALSE	raw
chr1	8012406	GSM4839127	FALSE	raw
chr1	8012406	GSM4839142	FALSE	raw
chr1	8012406	GSM4839144	FALSE	raw
chr1	8012406	GSM4839153	FALSE	raw
chr1	8012406	GSM4839160	FALSE	raw
chr1	8012406	GSM4839170	FALSE	raw
chr1	8012406	GSM4839173	FALSE	raw
chr1	8012406	GSM4839175	FALSE	raw
chr1	8012406	GSM4839186	FALSE	raw
chr1	8012406	GSM4839191	FALSE	raw
chr1	8012406	GSM4839192	FALSE	raw
chr1	8012406	GSM4839204	FALSE	raw
chr1	8012406	GSM4839205	FALSE	raw
chr1	8012406	GSM4839207	TRUE	raw
chr1	8012406	GSM4839217	FALSE	raw
chr1	8012406	GSM4839224	FALSE	raw
chr1	8012406	GSM4839240	FALSE	raw
chr1	8012408	GSM4839224	FALSE	raw
chr1	8012514	GSM4839126	FALSE	raw
chr1	8012672	GSM4839125	FALSE	raw
chr1	8012756	GSM4839224	FALSE	raw
chr1	8012926	GSM4839186	FALSE	raw
chr1	8012958	GSM4839208	FALSE	raw
chr1	8013060	GSM4839191	FALSE	raw
chr1	8013177	GSM4839240	FALSE	raw
chr1	8013424	GSM4839144	FALSE	raw
chr1	8013425	GSM4839144	FALSE	raw
chr1	8013463	GSM4839186	FALSE	raw
chr1	8013656	GSM4839123	FALSE	raw
chr1	8013839	GSM4839239	FALSE	raw
chr1	8013900	GSM4839170	FALSE	raw
chr1	8013965	GSM4839206	FALSE	raw
chr1	8014018	GSM4839207	FALSE	raw
chr1	8015324	GSM4839160	FALSE	raw
chr1	8015351	GSM4839172	FALSE	raw
chr1	8015647	GSM4839223	FALSE	raw
chr1	8015653	GSM4839223	FALSE	raw
chr1	8015655	GSM4839218	FALSE	raw
chr1	8018374	GSM4839138	FALSE	raw
chr1	8018386	GSM4839138	FALSE	raw
chr1	8019434	GSM4839138	FALSE	raw
chr1	8025395	GSM4839173	FALSE	raw
chr1	8026310	GSM4839137	FALSE	raw
chr1	8026310	GSM4839223	FALSE	raw
chr1	8352875	GSM4839139	FALSE	raw
chr1	8352875	GSM4839157	FALSE	raw
chr1	8352875	GSM4839237	FALSE	raw
chr1	8352926	GSM4839234	FALSE	raw
chr1	8352929	GSM4839139	FALSE	raw
chr1	8352929	GSM4839234	FALSE	raw
chr1	8352929	GSM4839237	FALSE	raw
chr1	8353024	GSM4839157	FALSE	raw
chr1	8353126	GSM4839237	FALSE	raw
chr1	8354518	GSM4839139	FALSE	raw
chr1	8361032	GSM4839139	FALSE	raw
chr1	8361032	GSM4839160	FALSE	raw
chr1	8361032	GSM4839237	FALSE	raw
chr1	8361104	GSM4839160	FALSE	raw
chr1	8361135	GSM4839139	FALSE	raw
chr1	8361143	GSM4839139	FALSE	raw
chr1	8361143	GSM4839153	FALSE	raw
chr1	8361143	GSM4839157	FALSE	raw
chr1	8361143	GSM4839192	FALSE	raw
chr1	8361143	GSM4839218	FALSE	raw
chr1	8361143	GSM4839237	FALSE	raw
chr1	8465957	GSM4839127	FALSE	raw
chr1	8485205	GSM4839207	FALSE	raw
chr1	8485245	GSM4839207	FALSE	raw
chr1	8485249	GSM4839207	FALSE	raw
chr1	8497477	GSM4839127	FALSE	raw
chr1	8656371	GSM4839127	FALSE	raw
chr1	8860999	GSM4839153	FALSE	raw
chr1	8861001	GSM4839139	FALSE	raw
chr1	8861002	GSM4839239	FALSE	raw
chr1	8861004	GSM4839126	FALSE	raw
chr1	8861004	GSM4839234	FALSE	raw
chr1	8861005	GSM4839234	FALSE	raw
chr1	8861006	GSM4839124	FALSE	raw
chr1	8861006	GSM4839125	FALSE	raw
chr1	8861008	GSM4839125	FALSE	raw
chr1	8861432	GSM4839122	FALSE	raw
chr1	8861432	GSM4839123	FALSE	raw
chr1	8861432	GSM4839125	FALSE	raw
chr1	8861432	GSM4839126	FALSE	raw
chr1	8861432	GSM4839127	FALSE	raw
chr1	8861432	GSM4839128	FALSE	raw
chr1	8861432	GSM4839139	FALSE	raw
chr1	8861432	GSM4839141	FALSE	raw
chr1	8861432	GSM4839143	FALSE	raw
chr1	8861432	GSM4839144	FALSE	raw
chr1	8861432	GSM4839153	FALSE	raw
chr1	8861432	GSM4839157	FALSE	raw
chr1	8861432	GSM4839159	FALSE	raw
chr1	8861432	GSM4839160	FALSE	raw
chr1	8861432	GSM4839169	FALSE	raw
chr1	8861432	GSM4839170	FALSE	raw
chr1	8861432	GSM4839171	FALSE	raw
chr1	8861432	GSM4839172	FALSE	raw
chr1	8861432	GSM4839173	FALSE	raw
chr1	8861432	GSM4839175	FALSE	raw
chr1	8861432	GSM4839186	FALSE	raw
chr1	8861432	GSM4839187	FALSE	raw
chr1	8861432	GSM4839189	FALSE	raw
chr1	8861432	GSM4839190	FALSE	raw
chr1	8861432	GSM4839191	FALSE	raw
chr1	8861432	GSM4839204	FALSE	raw
chr1	8861432	GSM4839205	FALSE	raw
chr1	8861432	GSM4839206	FALSE	raw
chr1	8861432	GSM4839207	FALSE	raw
chr1	8861432	GSM4839208	FALSE	raw
chr1	8861432	GSM4839218	FALSE	raw
chr1	8861432	GSM4839222	FALSE	raw
chr1	8861432	GSM4839223	FALSE	raw
chr1	8861432	GSM4839224	FALSE	raw
chr1	8861432	GSM4839235	FALSE	raw
chr1	8861432	GSM4839236	FALSE	raw
chr1	8861432	GSM4839237	FALSE	raw
chr1	8861432	GSM4839238	FALSE	raw
chr1	8861432	GSM4839239	FALSE	raw
chr1	8861432	GSM4839240	FALSE	raw
chr1	8862948	GSM4839125	FALSE	raw
chr1	8862948	GSM4839126	FALSE	raw
chr1	8862948	GSM4839138	FALSE	raw
chr1	8862948	GSM4839141	FALSE	raw
chr1	8862948	GSM4839143	FALSE	raw
chr1	8862948	GSM4839144	FALSE	raw
chr1	8862948	GSM4839169	FALSE	raw
chr1	8862948	GSM4839173	FALSE	raw
chr1	8862948	GSM4839175	FALSE	raw
chr1	8862948	GSM4839186	FALSE	raw
chr1	8862948	GSM4839191	FALSE	raw
chr1	8862948	GSM4839204	FALSE	raw
chr1	8862948	GSM4839206	FALSE	raw
chr1	8862948	GSM4839217	FALSE	raw
chr1	8862948	GSM4839222	FALSE	raw
chr1	8862948	GSM4839224	FALSE	raw
chr1	8862948	GSM4839234	FALSE	raw
chr1	8862948	GSM4839236	FALSE	raw
chr1	8862948	GSM4839237	FALSE	raw
chr1	8863234	GSM4839141	FALSE	raw
chr1	8863234	GSM4839174	FALSE	raw
chr1	8863234	GSM4839237	FALSE	raw
chr1	8863344	GSM4839126	FALSE	raw
chr1	8863344	GSM4839139	FALSE	raw
chr1	8863344	GSM4839159	FALSE	raw
chr1	8863344	GSM4839160	FALSE	raw
chr1	8863344	GSM4839175	FALSE	raw
chr1	8863344	GSM4839190	FALSE	raw
chr1	8863344	GSM4839191	FALSE	raw
chr1	8863344	GSM4839205	FALSE	raw
chr1	8863344	GSM4839206	FALSE	raw
chr1	8863344	GSM4839222	FALSE	raw
chr1	8863344	GSM4839240	FALSE	raw
chr1	8863888	GSM4839122	FALSE	raw
chr1	8863888	GSM4839123	FALSE	raw
chr1	8863888	GSM4839126	FALSE	raw
chr1	8863888	GSM4839137	FALSE	raw
chr1	8863888	GSM4839139	FALSE	raw
chr1	8863888	GSM4839141	FALSE	raw
chr1	8863888	GSM4839142	FALSE	raw
chr1	8863888	GSM4839143	FALSE	raw
chr1	8863888	GSM4839144	FALSE	raw
chr1	8863888	GSM4839157	FALSE	raw
chr1	8863888	GSM4839159	FALSE	raw
chr1	8863888	GSM4839170	FALSE	raw
chr1	8863888	GSM4839171	FALSE	raw
chr1	8863888	GSM4839172	FALSE	raw
chr1	8863888	GSM4839175	FALSE	raw
chr1	8863888	GSM4839186	FALSE	raw
chr1	8863888	GSM4839187	FALSE	raw
chr1	8863888	GSM4839189	FALSE	raw
chr1	8863888	GSM4839190	FALSE	raw
chr1	8863888	GSM4839191	FALSE	raw
chr1	8863888	GSM4839205	FALSE	raw
chr1	8863888	GSM4839208	FALSE	raw
chr1	8863888	GSM4839218	FALSE	raw
chr1	8863888	GSM4839222	FALSE	raw
chr1	8863888	GSM4839223	FALSE	raw
chr1	8863888	GSM4839224	FALSE	raw
chr1	8863888	GSM4839234	FALSE	raw
chr1	8863888	GSM4839235	FALSE	raw
chr1	8863888	GSM4839236	FALSE	raw
chr1	8863888	GSM4839239	FALSE	raw
chr1	8863888	GSM4839240	FALSE	raw
chr1	8864095	GSM4839122	FALSE	raw
chr1	8864095	GSM4839123	FALSE	raw
chr1	8864095	GSM4839125	FALSE	raw
chr1	8864095	GSM4839126	FALSE	raw
chr1	8864095	GSM4839127	FALSE	raw
chr1	8864095	GSM4839128	FALSE	raw
chr1	8864095	GSM4839139	FALSE	raw
chr1	8864095	GSM4839141	FALSE	raw
chr1	8864095	GSM4839142	FALSE	raw
chr1	8864095	GSM4839143	FALSE	raw
chr1	8864095	GSM4839144	FALSE	raw
chr1	8864095	GSM4839153	FALSE	raw
chr1	8864095	GSM4839157	FALSE	raw
chr1	8864095	GSM4839159	FALSE	raw
chr1	8864095	GSM4839160	FALSE	raw
chr1	8864095	GSM4839169	FALSE	raw
chr1	8864095	GSM4839170	FALSE	raw
chr1	8864095	GSM4839171	FALSE	raw
chr1	8864095	GSM4839172	FALSE	raw
chr1	8864095	GSM4839173	FALSE	raw
chr1	8864095	GSM4839174	FALSE	raw
chr1	8864095	GSM4839175	FALSE	raw
chr1	8864095	GSM4839186	FALSE	raw
chr1	8864095	GSM4839187	FALSE	raw
chr1	8864095	GSM4839189	FALSE	raw
chr1	8864095	GSM4839190	FALSE	raw
chr1	8864095	GSM4839191	FALSE	raw
chr1	8864095	GSM4839192	FALSE	raw
chr1	8864095	GSM4839202	FALSE	raw
chr1	8864095	GSM4839204	FALSE	raw
chr1	8864095	GSM4839205	FALSE	raw
chr1	8864095	GSM4839206	FALSE	raw
chr1	8864095	GSM4839207	FALSE	raw
chr1	8864095	GSM4839208	FALSE	raw
chr1	8864095	GSM4839217	FALSE	raw
chr1	8864095	GSM4839218	FALSE	raw
chr1	8864095	GSM4839222	FALSE	raw
chr1	8864095	GSM4839223	FALSE	raw
chr1	8864095	GSM4839224	FALSE	raw
chr1	8864095	GSM4839234	FALSE	raw
chr1	8864095	GSM4839235	FALSE	raw
chr1	8864095	GSM4839236	FALSE	raw
chr1	8864095	GSM4839237	FALSE	raw
chr1	8864095	GSM4839239	FALSE	raw
chr1	8864095	GSM4839240	FALSE	raw
chr1	8865485	GSM4839125	FALSE	raw
chr1	8865485	GSM4839128	FALSE	raw
chr1	8865485	GSM4839141	FALSE	raw
chr1	8865485	GSM4839143	FALSE	raw
chr1	8865485	GSM4839144	FALSE	raw
chr1	8865485	GSM4839169	FALSE	raw
chr1	8865485	GSM4839172	FALSE	raw
chr1	8865485	GSM4839175	FALSE	raw
chr1	8865485	GSM4839191	FALSE	raw
chr1	8865485	GSM4839202	FALSE	raw
chr1	8865485	GSM4839205	FALSE	raw
chr1	8865485	GSM4839206	FALSE	raw
chr1	8865485	GSM4839207	FALSE	raw
chr1	8865485	GSM4839218	FALSE	raw
chr1	8865485	GSM4839222	FALSE	raw
chr1	8865485	GSM4839224	FALSE	raw
chr1	8865485	GSM4839235	FALSE	raw
chr1	8865485	GSM4839237	FALSE	raw
chr1	8865485	GSM4839238	FALSE	raw
chr1	8865870	GSM4839170	FALSE	raw
chr1	8866277	GSM4839123	FALSE	raw
chr1	8866277	GSM4839124	FALSE	raw
chr1	8866277	GSM4839125	FALSE	raw
chr1	8866277	GSM4839126	FALSE	raw
chr1	8866277	GSM4839127	FALSE	raw
chr1	8866277	GSM4839143	FALSE	raw
chr1	8866277	GSM4839169	FALSE	raw
chr1	8866277	GSM4839171	FALSE	raw
chr1	8866277	GSM4839175	FALSE	raw
chr1	8866277	GSM4839206	FALSE	raw
chr1	8866277	GSM4839207	FALSE	raw
chr1	8866277	GSM4839217	FALSE	raw
chr1	8866277	GSM4839218	FALSE	raw
chr1	8866277	GSM4839222	FALSE	raw
chr1	8866277	GSM4839223	FALSE	raw
chr1	8866277	GSM4839240	FALSE	raw
chr1	8866503	GSM4839122	FALSE	raw
chr1	8866503	GSM4839123	FALSE	raw
chr1	8866503	GSM4839126	FALSE	raw
chr1	8866503	GSM4839127	FALSE	raw
chr1	8866503	GSM4839128	FALSE	raw
chr1	8866503	GSM4839137	FALSE	raw
chr1	8866503	GSM4839139	FALSE	raw
chr1	8866503	GSM4839141	FALSE	raw
chr1	8866503	GSM4839143	FALSE	raw
chr1	8866503	GSM4839144	FALSE	raw
chr1	8866503	GSM4839157	FALSE	raw
chr1	8866503	GSM4839159	FALSE	raw
chr1	8866503	GSM4839160	FALSE	raw
chr1	8866503	GSM4839169	FALSE	raw
chr1	8866503	GSM4839170	FALSE	raw
chr1	8866503	GSM4839171	FALSE	raw
[truncated: 289,134 more rows]
