# Supplementary material for: Recurrent RNA edits in human preimplantation potentially enhance maternal mRNA clearance
Source: Commun Biol. 2022 Dec 21;5:1400. doi: 10.1038/s42003-022-04338-0 (PMC9772385; doi:10.1038/s42003-022-04338-0)
Supplement: Supplementary file 18 — Supplementary Data 14 [file 42003_2022_4338_MOESM18_ESM.csv]

stage	SAMPLE	A.to.G.ratio	stage.description	stage.description.no.newline	category	stage.AtoG	category.AtoG	before.or.after.8.cell	category.ordered
2-cell	GSM3928483	89.5296712679664	2-cell	2-cell	Pre-implantation	2-cell	Pre-implantation	till 8-cell	Pre-implantation
2-cell	GSM3928482	87.2145227405817	2-cell	2-cell	Pre-implantation	2-cell	Pre-implantation	till 8-cell	Pre-implantation
2-cell	GSM2706237	85.4892890577675	2-cell	2-cell	Pre-implantation	2-cell	Pre-implantation	till 8-cell	Pre-implantation
2-cell	GSM2706260	89.6808510638298	2-cell	2-cell	Pre-implantation	2-cell	Pre-implantation	till 8-cell	Pre-implantation
2-cell	GSM2706261	87.68944809837	2-cell	2-cell	Pre-implantation	2-cell	Pre-implantation	till 8-cell	Pre-implantation
2-cell	GSM3928363	86.1633331331211	2-cell	2-cell	Pre-implantation	2-cell	Pre-implantation	till 8-cell	Pre-implantation
2-cell	GSM3928364	86.7242032960906	2-cell	2-cell	Pre-implantation	2-cell	Pre-implantation	till 8-cell	Pre-implantation
2-cell	GSM3928570	86.6172310985399	2-cell	2-cell	Pre-implantation	2-cell	Pre-implantation	till 8-cell	Pre-implantation
2-cell	GSM3928572	86.230670737713	2-cell	2-cell	Pre-implantation	2-cell	Pre-implantation	till 8-cell	Pre-implantation
2-cell	GSM3928573	85.8909443358233	2-cell	2-cell	Pre-implantation	2-cell	Pre-implantation	till 8-cell	Pre-implantation
2-cell	GSM896810	88.1919397835973	2-cell	2-cell	Pre-implantation	2-cell	Pre-implantation	till 8-cell	Pre-implantation
2-cell	GSM3928362	86.7353082851638	2-cell	2-cell	Pre-implantation	2-cell	Pre-implantation	till 8-cell	Pre-implantation
2-cell	GSM3928368	86.5481819664112	2-cell	2-cell	Pre-implantation	2-cell	Pre-implantation	till 8-cell	Pre-implantation
2-cell	GSM3928571	86.7062543662904	2-cell	2-cell	Pre-implantation	2-cell	Pre-implantation	till 8-cell	Pre-implantation
2-cell	GSM3928574	87.6198416006669	2-cell	2-cell	Pre-implantation	2-cell	Pre-implantation	till 8-cell	Pre-implantation
2-cell	GSM3928365	87.2376646572896	2-cell	2-cell	Pre-implantation	2-cell	Pre-implantation	till 8-cell	Pre-implantation
2-cell	GSM3928369	86.8345775483151	2-cell	2-cell	Pre-implantation	2-cell	Pre-implantation	till 8-cell	Pre-implantation
2-cell	GSM3928485	87.7639851684669	2-cell	2-cell	Pre-implantation	2-cell	Pre-implantation	till 8-cell	Pre-implantation
2-cell	GSM3928370	86.2509652509653	2-cell	2-cell	Pre-implantation	2-cell	Pre-implantation	till 8-cell	Pre-implantation
2-cell	GSM2706238	85.3940126191435	2-cell	2-cell	Pre-implantation	2-cell	Pre-implantation	till 8-cell	Pre-implantation
2-cell	GSM3928367	88.4723696966899	2-cell	2-cell	Pre-implantation	2-cell	Pre-implantation	till 8-cell	Pre-implantation
2-cell	GSM2706262	89.1259745588839	2-cell	2-cell	Pre-implantation	2-cell	Pre-implantation	till 8-cell	Pre-implantation
2-cell	GSM3928479	87.0432565856027	2-cell	2-cell	Pre-implantation	2-cell	Pre-implantation	till 8-cell	Pre-implantation
2-cell	GSM3928486	87.6445121080927	2-cell	2-cell	Pre-implantation	2-cell	Pre-implantation	till 8-cell	Pre-implantation
2-cell	GSM3928484	89.7903773208225	2-cell	2-cell	Pre-implantation	2-cell	Pre-implantation	till 8-cell	Pre-implantation
2-cell	GSM3928371	85.9125207827088	2-cell	2-cell	Pre-implantation	2-cell	Pre-implantation	till 8-cell	Pre-implantation
2-cell	GSM3928480	87.547351595174	2-cell	2-cell	Pre-implantation	2-cell	Pre-implantation	till 8-cell	Pre-implantation
2-cell	GSM3928579	87.1874854509055	2-cell	2-cell	Pre-implantation	2-cell	Pre-implantation	till 8-cell	Pre-implantation
2-cell	GSM3928577	87.5803124078986	2-cell	2-cell	Pre-implantation	2-cell	Pre-implantation	till 8-cell	Pre-implantation
2-cell	GSM3928575	89.4425675675676	2-cell	2-cell	Pre-implantation	2-cell	Pre-implantation	till 8-cell	Pre-implantation
2-cell	GSM896809	88.3475298126065	2-cell	2-cell	Pre-implantation	2-cell	Pre-implantation	till 8-cell	Pre-implantation
2-cell	GSM3928366	88.3569712104792	2-cell	2-cell	Pre-implantation	2-cell	Pre-implantation	till 8-cell	Pre-implantation
2-cell	GSM3928578	87.0853855206381	2-cell	2-cell	Pre-implantation	2-cell	Pre-implantation	till 8-cell	Pre-implantation
2-cell	GSM1833291	88.9145496535797	2-cell	2-cell	Pre-implantation	2-cell	Pre-implantation	till 8-cell	Pre-implantation
2-cell	GSM1160122	86.2616394443596	2-cell	2-cell	Pre-implantation	2-cell	Pre-implantation	till 8-cell	Pre-implantation
2-cell	GSM3928481	87.855587808418	2-cell	2-cell	Pre-implantation	2-cell	Pre-implantation	till 8-cell	Pre-implantation
2-cell	GSM1160120	87.7864157119476	2-cell	2-cell	Pre-implantation	2-cell	Pre-implantation	till 8-cell	Pre-implantation
2-cell	GSM896811	87.6873458546765	2-cell	2-cell	Pre-implantation	2-cell	Pre-implantation	till 8-cell	Pre-implantation
2-cell	GSM896814	87.752710225608	2-cell	2-cell	Pre-implantation	2-cell	Pre-implantation	till 8-cell	Pre-implantation
2-cell	GSM1833290	87.9920305853212	2-cell	2-cell	Pre-implantation	2-cell	Pre-implantation	till 8-cell	Pre-implantation
2-cell	GSM896812	86.4024005053696	2-cell	2-cell	Pre-implantation	2-cell	Pre-implantation	till 8-cell	Pre-implantation
2-cell	GSM896813	87.9038179148311	2-cell	2-cell	Pre-implantation	2-cell	Pre-implantation	till 8-cell	Pre-implantation
2-cell	GSM2706263	89.4565008642213	2-cell	2-cell	Pre-implantation	2-cell	Pre-implantation	till 8-cell	Pre-implantation
2-cell	GSM1160121	88.7891520244462	2-cell	2-cell	Pre-implantation	2-cell	Pre-implantation	till 8-cell	Pre-implantation
2-cell	GSM3928576	87.1591794339133	2-cell	2-cell	Pre-implantation	2-cell	Pre-implantation	till 8-cell	Pre-implantation
2-cell	GSM1833288	87.6675082540299	2-cell	2-cell	Pre-implantation	2-cell	Pre-implantation	till 8-cell	Pre-implantation
2-cell	GSM1833289	89.5949950609154	2-cell	2-cell	Pre-implantation	2-cell	Pre-implantation	till 8-cell	Pre-implantation
2-cell_3PN	GSM2706239	86.4804469273743	2-cell (3PN)*	2-cell (3PN)*	Pre-implantation	other	Pre-implantation	till 8-cell	Pre-implantation
2/4/8-cell	GSM1861614	90.8258496214122	cleavage (2- or 4- or 8-cell)	2- or 4- or 8-cell	Pre-implantation	other	Pre-implantation	till 8-cell	Pre-implantation
2/4/8-cell	GSM1861615	91.4285714285714	cleavage (2- or 4- or 8-cell)	2- or 4- or 8-cell	Pre-implantation	other	Pre-implantation	till 8-cell	Pre-implantation
4-cell	GSM922155	82.5491873396065	4-cell	4-cell	Pre-implantation	4-cell	Pre-implantation	till 8-cell	Pre-implantation
4-cell	GSM3928589	85.3223140495868	4-cell	4-cell	Pre-implantation	4-cell	Pre-implantation	till 8-cell	Pre-implantation
4-cell	GSM922153	84.4120637072179	4-cell	4-cell	Pre-implantation	4-cell	Pre-implantation	till 8-cell	Pre-implantation
4-cell	GSM3928373	84.9747075561176	4-cell	4-cell	Pre-implantation	4-cell	Pre-implantation	till 8-cell	Pre-implantation
4-cell	GSM3928380	85.3658536585366	4-cell	4-cell	Pre-implantation	4-cell	Pre-implantation	till 8-cell	Pre-implantation
4-cell	GSM3928385	84.9615806805708	4-cell	4-cell	Pre-implantation	4-cell	Pre-implantation	till 8-cell	Pre-implantation
4-cell	GSM3928386	85.0893118594436	4-cell	4-cell	Pre-implantation	4-cell	Pre-implantation	till 8-cell	Pre-implantation
4-cell	GSM3928387	85.4554955582651	4-cell	4-cell	Pre-implantation	4-cell	Pre-implantation	till 8-cell	Pre-implantation
4-cell	GSM3928381	81.7983413356613	4-cell	4-cell	Pre-implantation	4-cell	Pre-implantation	till 8-cell	Pre-implantation
4-cell	GSM3928587	85.1089370385931	4-cell	4-cell	Pre-implantation	4-cell	Pre-implantation	till 8-cell	Pre-implantation
4-cell	GSM3928588	85.7372654155496	4-cell	4-cell	Pre-implantation	4-cell	Pre-implantation	till 8-cell	Pre-implantation
4-cell	GSM922150	81.2569728523615	4-cell	4-cell	Pre-implantation	4-cell	Pre-implantation	till 8-cell	Pre-implantation
4-cell	GSM3928378	85.7474069554607	4-cell	4-cell	Pre-implantation	4-cell	Pre-implantation	till 8-cell	Pre-implantation
4-cell	GSM3928487	85.8368955383383	4-cell	4-cell	Pre-implantation	4-cell	Pre-implantation	till 8-cell	Pre-implantation
4-cell	GSM3928580	86.8492179538305	4-cell	4-cell	Pre-implantation	4-cell	Pre-implantation	till 8-cell	Pre-implantation
4-cell	GSM3928581	87.2543238993711	4-cell	4-cell	Pre-implantation	4-cell	Pre-implantation	till 8-cell	Pre-implantation
4-cell	GSM3928583	84.3686561104344	4-cell	4-cell	Pre-implantation	4-cell	Pre-implantation	till 8-cell	Pre-implantation
4-cell	GSM922147	84.266313348791	4-cell	4-cell	Pre-implantation	4-cell	Pre-implantation	till 8-cell	Pre-implantation
4-cell	GSM922152	85.3612614732879	4-cell	4-cell	Pre-implantation	4-cell	Pre-implantation	till 8-cell	Pre-implantation
4-cell	GSM3928372	84.6317495694458	4-cell	4-cell	Pre-implantation	4-cell	Pre-implantation	till 8-cell	Pre-implantation
4-cell	GSM3928376	85.2972800764605	4-cell	4-cell	Pre-implantation	4-cell	Pre-implantation	till 8-cell	Pre-implantation
4-cell	GSM1833295	80.1980198019802	4-cell	4-cell	Pre-implantation	4-cell	Pre-implantation	till 8-cell	Pre-implantation
4-cell	GSM1833296	78.8597525044196	4-cell	4-cell	Pre-implantation	4-cell	Pre-implantation	till 8-cell	Pre-implantation
4-cell	GSM3928392	83.6327649208283	4-cell	4-cell	Pre-implantation	4-cell	Pre-implantation	till 8-cell	Pre-implantation
4-cell	GSM3928590	85.2084560507887	4-cell	4-cell	Pre-implantation	4-cell	Pre-implantation	till 8-cell	Pre-implantation
4-cell	GSM3928391	83.8840450935747	4-cell	4-cell	Pre-implantation	4-cell	Pre-implantation	till 8-cell	Pre-implantation
4-cell	GSM3928375	86.3017714309645	4-cell	4-cell	Pre-implantation	4-cell	Pre-implantation	till 8-cell	Pre-implantation
4-cell	GSM3928389	84.5192359720794	4-cell	4-cell	Pre-implantation	4-cell	Pre-implantation	till 8-cell	Pre-implantation
4-cell	GSM3928488	86.8832731648616	4-cell	4-cell	Pre-implantation	4-cell	Pre-implantation	till 8-cell	Pre-implantation
4-cell	GSM3928379	84.5952547103978	4-cell	4-cell	Pre-implantation	4-cell	Pre-implantation	till 8-cell	Pre-implantation
4-cell	GSM3928490	86.2353858144973	4-cell	4-cell	Pre-implantation	4-cell	Pre-implantation	till 8-cell	Pre-implantation
4-cell	GSM3928586	84.8283568191694	4-cell	4-cell	Pre-implantation	4-cell	Pre-implantation	till 8-cell	Pre-implantation
4-cell	GSM3928390	84.4419496678829	4-cell	4-cell	Pre-implantation	4-cell	Pre-implantation	till 8-cell	Pre-implantation
4-cell	GSM3928383	84.8640946953091	4-cell	4-cell	Pre-implantation	4-cell	Pre-implantation	till 8-cell	Pre-implantation
4-cell	GSM3928388	84.138140263943	4-cell	4-cell	Pre-implantation	4-cell	Pre-implantation	till 8-cell	Pre-implantation
4-cell	GSM1160125	89.9749373433584	4-cell	4-cell	Pre-implantation	4-cell	Pre-implantation	till 8-cell	Pre-implantation
4-cell	GSM3928377	85.1186953376734	4-cell	4-cell	Pre-implantation	4-cell	Pre-implantation	till 8-cell	Pre-implantation
4-cell	GSM3928382	83.6199883788495	4-cell	4-cell	Pre-implantation	4-cell	Pre-implantation	till 8-cell	Pre-implantation
4-cell	GSM3928495	86.3420188894099	4-cell	4-cell	Pre-implantation	4-cell	Pre-implantation	till 8-cell	Pre-implantation
4-cell	GSM3928584	87.2456254050551	4-cell	4-cell	Pre-implantation	4-cell	Pre-implantation	till 8-cell	Pre-implantation
4-cell	GSM3928585	86.1806516542961	4-cell	4-cell	Pre-implantation	4-cell	Pre-implantation	till 8-cell	Pre-implantation
4-cell	GSM1160124	89.0057600801403	4-cell	4-cell	Pre-implantation	4-cell	Pre-implantation	till 8-cell	Pre-implantation
4-cell	GSM3928582	83.583820391502	4-cell	4-cell	Pre-implantation	4-cell	Pre-implantation	till 8-cell	Pre-implantation
4-cell	GSM3928492	85.696910727317	4-cell	4-cell	Pre-implantation	4-cell	Pre-implantation	till 8-cell	Pre-implantation
4-cell	GSM922157	83.9358080726212	4-cell	4-cell	Pre-implantation	4-cell	Pre-implantation	till 8-cell	Pre-implantation
4-cell	GSM922149	82.7950436725574	4-cell	4-cell	Pre-implantation	4-cell	Pre-implantation	till 8-cell	Pre-implantation
4-cell	GSM922148	83.0114033046312	4-cell	4-cell	Pre-implantation	4-cell	Pre-implantation	till 8-cell	Pre-implantation
4-cell	GSM1833292	82.6689774696707	4-cell	4-cell	Pre-implantation	4-cell	Pre-implantation	till 8-cell	Pre-implantation
4-cell	GSM3928489	85.1539204569317	4-cell	4-cell	Pre-implantation	4-cell	Pre-implantation	till 8-cell	Pre-implantation
4-cell	GSM922146	82.7203230924564	4-cell	4-cell	Pre-implantation	4-cell	Pre-implantation	till 8-cell	Pre-implantation
4-cell	GSM922156	85.8194308145241	4-cell	4-cell	Pre-implantation	4-cell	Pre-implantation	till 8-cell	Pre-implantation
4-cell	GSM3928496	86.629983024059	4-cell	4-cell	Pre-implantation	4-cell	Pre-implantation	till 8-cell	Pre-implantation
4-cell	GSM3928494	87.1624790619766	4-cell	4-cell	Pre-implantation	4-cell	Pre-implantation	till 8-cell	Pre-implantation
4-cell	GSM3928384	84.1410610882154	4-cell	4-cell	Pre-implantation	4-cell	Pre-implantation	till 8-cell	Pre-implantation
4-cell	GSM922151	83.1963295736953	4-cell	4-cell	Pre-implantation	4-cell	Pre-implantation	till 8-cell	Pre-implantation
4-cell	GSM3928491	85.6058507396532	4-cell	4-cell	Pre-implantation	4-cell	Pre-implantation	till 8-cell	Pre-implantation
4-cell	GSM3928374	83.4082177508628	4-cell	4-cell	Pre-implantation	4-cell	Pre-implantation	till 8-cell	Pre-implantation
4-cell	GSM3928493	85.611136407988	4-cell	4-cell	Pre-implantation	4-cell	Pre-implantation	till 8-cell	Pre-implantation
4-cell	GSM922154	85.243766282099	4-cell	4-cell	Pre-implantation	4-cell	Pre-implantation	till 8-cell	Pre-implantation
4-cell	GSM1833294	79.2491467576792	4-cell	4-cell	Pre-implantation	4-cell	Pre-implantation	till 8-cell	Pre-implantation
4-cell	GSM1160126	85.1063829787234	4-cell	4-cell	Pre-implantation	4-cell	Pre-implantation	till 8-cell	Pre-implantation
4-cell	GSM1160123	86.7817718652703	4-cell	4-cell	Pre-implantation	4-cell	Pre-implantation	till 8-cell	Pre-implantation
4-cell_3PN	GSM2706241	84.3301937728718	4-cell (3PN)	4-cell (3PN)	Pre-implantation	other	Pre-implantation	till 8-cell	Pre-implantation
4-cell_3PN	GSM2706240	86.4071038251366	4-cell (3PN)	4-cell (3PN)	Pre-implantation	other	Pre-implantation	till 8-cell	Pre-implantation
8-cell	GSM922176	75.2003561887801	8-cell	8-cell	Pre-implantation	8-cell	Pre-implantation	till 8-cell	Pre-implantation
8-cell	GSM3928397	81.7569786535304	8-cell	8-cell	Pre-implantation	8-cell	Pre-implantation	till 8-cell	Pre-implantation
8-cell	GSM922167	80.7316304005046	8-cell	8-cell	Pre-implantation	8-cell	Pre-implantation	till 8-cell	Pre-implantation
8-cell	GSM3928393	82.5532412824713	8-cell	8-cell	Pre-implantation	8-cell	Pre-implantation	till 8-cell	Pre-implantation
8-cell	GSM3928598	84.8161084857202	8-cell	8-cell	Pre-implantation	8-cell	Pre-implantation	till 8-cell	Pre-implantation
8-cell	GSM922168	86.9693613879661	8-cell	8-cell	Pre-implantation	8-cell	Pre-implantation	till 8-cell	Pre-implantation
8-cell	GSM3928508	77.2092432706958	8-cell	8-cell	Pre-implantation	8-cell	Pre-implantation	till 8-cell	Pre-implantation
8-cell	GSM3928602	83.106443666537	8-cell	8-cell	Pre-implantation	8-cell	Pre-implantation	till 8-cell	Pre-implantation
8-cell	GSM3928603	79.1926758218893	8-cell	8-cell	Pre-implantation	8-cell	Pre-implantation	till 8-cell	Pre-implantation
8-cell	GSM3928596	79.9814346531801	8-cell	8-cell	Pre-implantation	8-cell	Pre-implantation	till 8-cell	Pre-implantation
8-cell	GSM3928507	80.3656475649101	8-cell	8-cell	Pre-implantation	8-cell	Pre-implantation	till 8-cell	Pre-implantation
8-cell	GSM922175	78.2948768087603	8-cell	8-cell	Pre-implantation	8-cell	Pre-implantation	till 8-cell	Pre-implantation
8-cell	GSM3928413	84.6691327579121	8-cell	8-cell	Pre-implantation	8-cell	Pre-implantation	till 8-cell	Pre-implantation
8-cell	GSM3928396	84.11779511704	8-cell	8-cell	Pre-implantation	8-cell	Pre-implantation	till 8-cell	Pre-implantation
8-cell	GSM3928408	83.3860242014608	8-cell	8-cell	Pre-implantation	8-cell	Pre-implantation	till 8-cell	Pre-implantation
8-cell	GSM3928416	84.0612851589298	8-cell	8-cell	Pre-implantation	8-cell	Pre-implantation	till 8-cell	Pre-implantation
8-cell	GSM3928418	82.2183098591549	8-cell	8-cell	Pre-implantation	8-cell	Pre-implantation	till 8-cell	Pre-implantation
8-cell	GSM3928425	74.9935683046051	8-cell	8-cell	Pre-implantation	8-cell	Pre-implantation	till 8-cell	Pre-implantation
8-cell	GSM3928509	79.7372569626905	8-cell	8-cell	Pre-implantation	8-cell	Pre-implantation	till 8-cell	Pre-implantation
8-cell	GSM922161	73.0044843049327	8-cell	8-cell	Pre-implantation	8-cell	Pre-implantation	till 8-cell	Pre-implantation
8-cell	GSM3928510	80.9106275089795	8-cell	8-cell	Pre-implantation	8-cell	Pre-implantation	till 8-cell	Pre-implantation
8-cell	GSM3928400	81.2352478363493	8-cell	8-cell	Pre-implantation	8-cell	Pre-implantation	till 8-cell	Pre-implantation
8-cell	GSM3928422	76.7715174559281	8-cell	8-cell	Pre-implantation	8-cell	Pre-implantation	till 8-cell	Pre-implantation
8-cell	GSM3928406	82.0153269199413	8-cell	8-cell	Pre-implantation	8-cell	Pre-implantation	till 8-cell	Pre-implantation
8-cell	GSM3928395	82.3479097615738	8-cell	8-cell	Pre-implantation	8-cell	Pre-implantation	till 8-cell	Pre-implantation
8-cell	GSM3928419	80.1376936316695	8-cell	8-cell	Pre-implantation	8-cell	Pre-implantation	till 8-cell	Pre-implantation
8-cell	GSM3928421	75.2068321323726	8-cell	8-cell	Pre-implantation	8-cell	Pre-implantation	till 8-cell	Pre-implantation
8-cell	GSM3928498	84.1625704351996	8-cell	8-cell	Pre-implantation	8-cell	Pre-implantation	till 8-cell	Pre-implantation
8-cell	GSM3928512	79.0558057033702	8-cell	8-cell	Pre-implantation	8-cell	Pre-implantation	till 8-cell	Pre-implantation
8-cell	GSM3928514	73.4994068801898	8-cell	8-cell	Pre-implantation	8-cell	Pre-implantation	till 8-cell	Pre-implantation
8-cell	GSM3928502	83.4492547906317	8-cell	8-cell	Pre-implantation	8-cell	Pre-implantation	till 8-cell	Pre-implantation
8-cell	GSM3928513	78.5084496693608	8-cell	8-cell	Pre-implantation	8-cell	Pre-implantation	till 8-cell	Pre-implantation
8-cell	GSM3928516	78.1577924601632	8-cell	8-cell	Pre-implantation	8-cell	Pre-implantation	till 8-cell	Pre-implantation
8-cell	GSM922171	75.062000551116	8-cell	8-cell	Pre-implantation	8-cell	Pre-implantation	till 8-cell	Pre-implantation
8-cell	GSM1160128	80.2731411229135	8-cell	8-cell	Pre-implantation	8-cell	Pre-implantation	till 8-cell	Pre-implantation
8-cell	GSM1160129	82.55	8-cell	8-cell	Pre-implantation	8-cell	Pre-implantation	till 8-cell	Pre-implantation
8-cell	GSM1833302	77.7039596066968	8-cell	8-cell	Pre-implantation	8-cell	Pre-implantation	till 8-cell	Pre-implantation
8-cell	GSM1833304	77.5245661718587	8-cell	8-cell	Pre-implantation	8-cell	Pre-implantation	till 8-cell	Pre-implantation
8-cell	GSM2706243	76.6112266112266	8-cell	8-cell	Pre-implantation	8-cell	Pre-implantation	till 8-cell	Pre-implantation
8-cell	GSM2706264	89.0356671070013	8-cell	8-cell	Pre-implantation	8-cell	Pre-implantation	till 8-cell	Pre-implantation
8-cell	GSM2706265	83.2828165073444	8-cell	8-cell	Pre-implantation	8-cell	Pre-implantation	till 8-cell	Pre-implantation
8-cell	GSM3928398	83.4464671397717	8-cell	8-cell	Pre-implantation	8-cell	Pre-implantation	till 8-cell	Pre-implantation
8-cell	GSM3928399	80.158273381295	8-cell	8-cell	Pre-implantation	8-cell	Pre-implantation	till 8-cell	Pre-implantation
8-cell	GSM3928402	81.8977869765961	8-cell	8-cell	Pre-implantation	8-cell	Pre-implantation	till 8-cell	Pre-implantation
8-cell	GSM3928403	84.3245101409419	8-cell	8-cell	Pre-implantation	8-cell	Pre-implantation	till 8-cell	Pre-implantation
8-cell	GSM3928404	85.1669595782074	8-cell	8-cell	Pre-implantation	8-cell	Pre-implantation	till 8-cell	Pre-implantation
8-cell	GSM3928407	82.6790293943579	8-cell	8-cell	Pre-implantation	8-cell	Pre-implantation	till 8-cell	Pre-implantation
8-cell	GSM3928409	83.25	8-cell	8-cell	Pre-implantation	8-cell	Pre-implantation	till 8-cell	Pre-implantation
8-cell	GSM3928410	80.5009314841648	8-cell	8-cell	Pre-implantation	8-cell	Pre-implantation	till 8-cell	Pre-implantation
8-cell	GSM3928411	83.0283911671924	8-cell	8-cell	Pre-implantation	8-cell	Pre-implantation	till 8-cell	Pre-implantation
8-cell	GSM3928412	82.2349074554575	8-cell	8-cell	Pre-implantation	8-cell	Pre-implantation	till 8-cell	Pre-implantation
8-cell	GSM3928414	84.9038592663303	8-cell	8-cell	Pre-implantation	8-cell	Pre-implantation	till 8-cell	Pre-implantation
8-cell	GSM3928415	85.2876712328767	8-cell	8-cell	Pre-implantation	8-cell	Pre-implantation	till 8-cell	Pre-implantation
8-cell	GSM3928417	83.4631297152592	8-cell	8-cell	Pre-implantation	8-cell	Pre-implantation	till 8-cell	Pre-implantation
8-cell	GSM3928420	75.4427702881311	8-cell	8-cell	Pre-implantation	8-cell	Pre-implantation	till 8-cell	Pre-implantation
8-cell	GSM3928423	76.3909046927915	8-cell	8-cell	Pre-implantation	8-cell	Pre-implantation	till 8-cell	Pre-implantation
8-cell	GSM3928424	78.0670040973729	8-cell	8-cell	Pre-implantation	8-cell	Pre-implantation	till 8-cell	Pre-implantation
8-cell	GSM3928426	72.5630810092962	8-cell	8-cell	Pre-implantation	8-cell	Pre-implantation	till 8-cell	Pre-implantation
8-cell	GSM3928497	83.4012135317098	8-cell	8-cell	Pre-implantation	8-cell	Pre-implantation	till 8-cell	Pre-implantation
8-cell	GSM3928499	85.2675734079064	8-cell	8-cell	Pre-implantation	8-cell	Pre-implantation	till 8-cell	Pre-implantation
8-cell	GSM3928500	82.5309695126474	8-cell	8-cell	Pre-implantation	8-cell	Pre-implantation	till 8-cell	Pre-implantation
8-cell	GSM3928501	83.9507692307692	8-cell	8-cell	Pre-implantation	8-cell	Pre-implantation	till 8-cell	Pre-implantation
8-cell	GSM3928503	83.4503510531595	8-cell	8-cell	Pre-implantation	8-cell	Pre-implantation	till 8-cell	Pre-implantation
8-cell	GSM3928504	83.5221970403946	8-cell	8-cell	Pre-implantation	8-cell	Pre-implantation	till 8-cell	Pre-implantation
8-cell	GSM3928505	77.3464802795806	8-cell	8-cell	Pre-implantation	8-cell	Pre-implantation	till 8-cell	Pre-implantation
8-cell	GSM3928506	78.8484390191207	8-cell	8-cell	Pre-implantation	8-cell	Pre-implantation	till 8-cell	Pre-implantation
8-cell	GSM3928515	69.5481927710843	8-cell	8-cell	Pre-implantation	8-cell	Pre-implantation	till 8-cell	Pre-implantation
8-cell	GSM3928517	76.9396551724138	8-cell	8-cell	Pre-implantation	8-cell	Pre-implantation	till 8-cell	Pre-implantation
8-cell	GSM3928518	73.1714368314542	8-cell	8-cell	Pre-implantation	8-cell	Pre-implantation	till 8-cell	Pre-implantation
8-cell	GSM3928519	74.1363211951447	8-cell	8-cell	Pre-implantation	8-cell	Pre-implantation	till 8-cell	Pre-implantation
8-cell	GSM3928591	80.5548110426159	8-cell	8-cell	Pre-implantation	8-cell	Pre-implantation	till 8-cell	Pre-implantation
8-cell	GSM3928593	79.4003049296968	8-cell	8-cell	Pre-implantation	8-cell	Pre-implantation	till 8-cell	Pre-implantation
8-cell	GSM3928597	82.0224719101124	8-cell	8-cell	Pre-implantation	8-cell	Pre-implantation	till 8-cell	Pre-implantation
8-cell	GSM3928600	84.1326938449241	8-cell	8-cell	Pre-implantation	8-cell	Pre-implantation	till 8-cell	Pre-implantation
8-cell	GSM3928604	81.7296750537363	8-cell	8-cell	Pre-implantation	8-cell	Pre-implantation	till 8-cell	Pre-implantation
8-cell	GSM3928605	80.6902123730379	8-cell	8-cell	Pre-implantation	8-cell	Pre-implantation	till 8-cell	Pre-implantation
8-cell	GSM3928606	80.4041780199819	8-cell	8-cell	Pre-implantation	8-cell	Pre-implantation	till 8-cell	Pre-implantation
8-cell	GSM3928607	82.2781911848884	8-cell	8-cell	Pre-implantation	8-cell	Pre-implantation	till 8-cell	Pre-implantation
8-cell	GSM3928609	81.4737764151976	8-cell	8-cell	Pre-implantation	8-cell	Pre-implantation	till 8-cell	Pre-implantation
8-cell	GSM3928610	79.6375136844666	8-cell	8-cell	Pre-implantation	8-cell	Pre-implantation	till 8-cell	Pre-implantation
8-cell	GSM3928611	82.1166095051446	8-cell	8-cell	Pre-implantation	8-cell	Pre-implantation	till 8-cell	Pre-implantation
8-cell	GSM922170	74.4806030520316	8-cell	8-cell	Pre-implantation	8-cell	Pre-implantation	till 8-cell	Pre-implantation
8-cell	GSM922172	76.3464337700146	8-cell	8-cell	Pre-implantation	8-cell	Pre-implantation	till 8-cell	Pre-implantation
8-cell	GSM922174	79.118873826903	8-cell	8-cell	Pre-implantation	8-cell	Pre-implantation	till 8-cell	Pre-implantation
8-cell	GSM922177	77.9911964785914	8-cell	8-cell	Pre-implantation	8-cell	Pre-implantation	till 8-cell	Pre-implantation
8-cell	GSM1833297	82.7335220380105	8-cell	8-cell	Pre-implantation	8-cell	Pre-implantation	till 8-cell	Pre-implantation
8-cell	GSM1833298	80.3079656499852	8-cell	8-cell	Pre-implantation	8-cell	Pre-implantation	till 8-cell	Pre-implantation
8-cell	GSM2706266	83.6012861736334	8-cell	8-cell	Pre-implantation	8-cell	Pre-implantation	till 8-cell	Pre-implantation
8-cell	GSM3928511	80.3196610822261	8-cell	8-cell	Pre-implantation	8-cell	Pre-implantation	till 8-cell	Pre-implantation
8-cell	GSM3928608	82.8018666148163	8-cell	8-cell	Pre-implantation	8-cell	Pre-implantation	till 8-cell	Pre-implantation
8-cell	GSM922173	80.4844097995546	8-cell	8-cell	Pre-implantation	8-cell	Pre-implantation	till 8-cell	Pre-implantation
8-cell	GSM2706267	83.0057195450661	8-cell	8-cell	Pre-implantation	8-cell	Pre-implantation	till 8-cell	Pre-implantation
8-cell	GSM3928599	85.073305126439	8-cell	8-cell	Pre-implantation	8-cell	Pre-implantation	till 8-cell	Pre-implantation
8-cell	GSM3928405	81.687898089172	8-cell	8-cell	Pre-implantation	8-cell	Pre-implantation	till 8-cell	Pre-implantation
8-cell	GSM3928592	80.8885484488702	8-cell	8-cell	Pre-implantation	8-cell	Pre-implantation	till 8-cell	Pre-implantation
8-cell	GSM3928595	82.1951980043655	8-cell	8-cell	Pre-implantation	8-cell	Pre-implantation	till 8-cell	Pre-implantation
8-cell	GSM3928601	83.889428787388	8-cell	8-cell	Pre-implantation	8-cell	Pre-implantation	till 8-cell	Pre-implantation
8-cell	GSM3928394	81.9077829387108	8-cell	8-cell	Pre-implantation	8-cell	Pre-implantation	till 8-cell	Pre-implantation
8-cell	GSM922165	72.9624838292367	8-cell	8-cell	Pre-implantation	8-cell	Pre-implantation	till 8-cell	Pre-implantation
8-cell	GSM2706242	73.8683127572017	8-cell	8-cell	Pre-implantation	8-cell	Pre-implantation	till 8-cell	Pre-implantation
8-cell	GSM1833300	73.9864864864865	8-cell	8-cell	Pre-implantation	8-cell	Pre-implantation	till 8-cell	Pre-implantation
8-cell	GSM922166	81.374281926646	8-cell	8-cell	Pre-implantation	8-cell	Pre-implantation	till 8-cell	Pre-implantation
8-cell	GSM3928401	81.8012527509734	8-cell	8-cell	Pre-implantation	8-cell	Pre-implantation	till 8-cell	Pre-implantation
8-cell	GSM922159	80.1313628899836	8-cell	8-cell	Pre-implantation	8-cell	Pre-implantation	till 8-cell	Pre-implantation
8-cell	GSM922158	72.7056019070322	8-cell	8-cell	Pre-implantation	8-cell	Pre-implantation	till 8-cell	Pre-implantation
8-cell	GSM1160127	78.3396946564886	8-cell	8-cell	Pre-implantation	8-cell	Pre-implantation	till 8-cell	Pre-implantation
8-cell	GSM922162	72.7678571428571	8-cell	8-cell	Pre-implantation	8-cell	Pre-implantation	till 8-cell	Pre-implantation
8-cell	GSM922169	82.1120689655172	8-cell	8-cell	Pre-implantation	8-cell	Pre-implantation	till 8-cell	Pre-implantation
8-cell	GSM922163	74.8953974895398	8-cell	8-cell	Pre-implantation	8-cell	Pre-implantation	till 8-cell	Pre-implantation
8-cell	GSM922160	77.8388278388279	8-cell	8-cell	Pre-implantation	8-cell	Pre-implantation	till 8-cell	Pre-implantation
8-cell	GSM3928594	82.8352339756194	8-cell	8-cell	Pre-implantation	8-cell	Pre-implantation	till 8-cell	Pre-implantation
8-cell	GSM922164	71.4003944773176	8-cell	8-cell	Pre-implantation	8-cell	Pre-implantation	till 8-cell	Pre-implantation
CTB	GSM4050204	70.1910828025478	CTB	CTB	Post-implantation	other	Post-implantation	morula and afterwards	Post-implantation
CTB	GSM4050410	69.5725534308212	CTB	CTB	Post-implantation	other	Post-implantation	morula and afterwards	Post-implantation
CTB	GSM4050496	71.9824433065106	CTB	CTB	Post-implantation	other	Post-implantation	morula and afterwards	Post-implantation
CTB	GSM4050668	58.4905660377359	CTB	CTB	Post-implantation	other	Post-implantation	morula and afterwards	Post-implantation
CTB	GSM4050409	65.661252900232	CTB	CTB	Post-implantation	other	Post-implantation	morula and afterwards	Post-implantation
CTB	GSM4050262	60.0381194409149	CTB	CTB	Post-implantation	other	Post-implantation	morula and afterwards	Post-implantation
CTB	GSM4050338	71.3529128550794	CTB	CTB	Post-implantation	other	Post-implantation	morula and afterwards	Post-implantation
CTB	GSM4050354	62.8048780487805	CTB	CTB	Post-implantation	other	Post-implantation	morula and afterwards	Post-implantation
CTB	GSM4050297	64.4381223328592	CTB	CTB	Post-implantation	other	Post-implantation	morula and afterwards	Post-implantation
CTB	GSM4050427	86.8457490999723	CTB	CTB	Post-implantation	other	Post-implantation	morula and afterwards	Post-implantation
CTB	GSM4050337	91.2036087758868	CTB	CTB	Post-implantation	other	Post-implantation	morula and afterwards	Post-implantation
CTB	GSM3735309	73.2919254658385	CTB	CTB	Post-implantation	other	Post-implantation	morula and afterwards	Post-implantation
CTB	GSM3735442	73.4341252699784	CTB	CTB	Post-implantation	other	Post-implantation	morula and afterwards	Post-implantation
CTB	GSM4050363	54.5006165228114	CTB	CTB	Post-implantation	other	Post-implantation	morula and afterwards	Post-implantation
CTB	GSM3735335	71.4646464646465	CTB	CTB	Post-implantation	other	Post-implantation	morula and afterwards	Post-implantation
CTB	GSM3735356	82.2674418604651	CTB	CTB	Post-implantation	other	Post-implantation	morula and afterwards	Post-implantation
CTB	GSM3735363	75.9493670886076	CTB	CTB	Post-implantation	other	Post-implantation	morula and afterwards	Post-implantation
CTB	GSM3735375	78.3783783783784	CTB	CTB	Post-implantation	other	Post-implantation	morula and afterwards	Post-implantation
CTB	GSM3735407	79.3515358361775	CTB	CTB	Post-implantation	other	Post-implantation	morula and afterwards	Post-implantation
CTB	GSM3735425	62.5	CTB	CTB	Post-implantation	other	Post-implantation	morula and afterwards	Post-implantation
CTB	GSM3735444	72.8132387706856	CTB	CTB	Post-implantation	other	Post-implantation	morula and afterwards	Post-implantation
CTB	GSM4050213	51.4435695538058	CTB	CTB	Post-implantation	other	Post-implantation	morula and afterwards	Post-implantation
CTB	GSM3735341	76.6917293233083	CTB	CTB	Post-implantation	other	Post-implantation	morula and afterwards	Post-implantation
CTB	GSM4050388	77.562961078606	CTB	CTB	Post-implantation	other	Post-implantation	morula and afterwards	Post-implantation
CTB	GSM4050344	64.2954856361149	CTB	CTB	Post-implantation	other	Post-implantation	morula and afterwards	Post-implantation
CTB	GSM4050342	64.8709315375982	CTB	CTB	Post-implantation	other	Post-implantation	morula and afterwards	Post-implantation
CTB	GSM4050265	56.0688405797102	CTB	CTB	Post-implantation	other	Post-implantation	morula and afterwards	Post-implantation
CTB	GSM4050304	56.0682046138415	CTB	CTB	Post-implantation	other	Post-implantation	morula and afterwards	Post-implantation
CTB	GSM4050317	65.6405163853029	CTB	CTB	Post-implantation	other	Post-implantation	morula and afterwards	Post-implantation
CTB	GSM4050318	57.8272027373824	CTB	CTB	Post-implantation	other	Post-implantation	morula and afterwards	Post-implantation
CTB	GSM4050326	66.2629757785467	CTB	CTB	Post-implantation	other	Post-implantation	morula and afterwards	Post-implantation
CTB	GSM4050343	64.0106241699867	CTB	CTB	Post-implantation	other	Post-implantation	morula and afterwards	Post-implantation
CTB	GSM4050365	57.7858880778589	CTB	CTB	Post-implantation	other	Post-implantation	morula and afterwards	Post-implantation
CTB	GSM4050386	62.7358490566038	CTB	CTB	Post-implantation	other	Post-implantation	morula and afterwards	Post-implantation
CTB	GSM4050387	65.8644711842939	CTB	CTB	Post-implantation	other	Post-implantation	morula and afterwards	Post-implantation
CTB	GSM4050390	69.4237288135593	CTB	CTB	Post-implantation	other	Post-implantation	morula and afterwards	Post-implantation
CTB	GSM4050397	67.28280961183	CTB	CTB	Post-implantation	other	Post-implantation	morula and afterwards	Post-implantation
CTB	GSM4050418	57.2199730094467	CTB	CTB	Post-implantation	other	Post-implantation	morula and afterwards	Post-implantation
CTB	GSM4050435	62.2971285892634	CTB	CTB	Post-implantation	other	Post-implantation	morula and afterwards	Post-implantation
CTB	GSM4050439	66.8597914252607	CTB	CTB	Post-implantation	other	Post-implantation	morula and afterwards	Post-implantation
CTB	GSM4050443	65.2027027027027	CTB	CTB	Post-implantation	other	Post-implantation	morula and afterwards	Post-implantation
CTB	GSM4050488	66.8304668304668	CTB	CTB	Post-implantation	other	Post-implantation	morula and afterwards	Post-implantation
CTB	GSM4050492	60.6986899563319	CTB	CTB	Post-implantation	other	Post-implantation	morula and afterwards	Post-implantation
CTB	GSM4050497	69.1803278688525	CTB	CTB	Post-implantation	other	Post-implantation	morula and afterwards	Post-implantation
CTB	GSM4050508	69.3654266958425	CTB	CTB	Post-implantation	other	Post-implantation	morula and afterwards	Post-implantation
CTB	GSM4050520	64.7972389991372	CTB	CTB	Post-implantation	other	Post-implantation	morula and afterwards	Post-implantation
CTB	GSM3735372	78.8990825688074	CTB	CTB	Post-implantation	other	Post-implantation	morula and afterwards	Post-implantation
CTB	GSM4050471	68.5090909090909	CTB	CTB	Post-implantation	other	Post-implantation	morula and afterwards	Post-implantation
CTB	GSM4050312	62.8140703517588	CTB	CTB	Post-implantation	other	Post-implantation	morula and afterwards	Post-implantation
CTB	GSM4050361	65.017667844523	CTB	CTB	Post-implantation	other	Post-implantation	morula and afterwards	Post-implantation
CTB	GSM4050415	64.722536806342	CTB	CTB	Post-implantation	other	Post-implantation	morula and afterwards	Post-implantation
CTB	GSM4050423	64.028314028314	CTB	CTB	Post-implantation	other	Post-implantation	morula and afterwards	Post-implantation
CTB	GSM4050426	85.1413133832086	CTB	CTB	Post-implantation	other	Post-implantation	morula and afterwards	Post-implantation
CTB	GSM4050430	69.9034062023386	CTB	CTB	Post-implantation	other	Post-implantation	morula and afterwards	Post-implantation
CTB	GSM4050470	62.8363636363636	CTB	CTB	Post-implantation	other	Post-implantation	morula and afterwards	Post-implantation
CTB	GSM4050476	64.1592920353982	CTB	CTB	Post-implantation	other	Post-implantation	morula and afterwards	Post-implantation
CTB	GSM4050350	54.7390841320554	CTB	CTB	Post-implantation	other	Post-implantation	morula and afterwards	Post-implantation
CTB	GSM4050293	64.7376543209877	CTB	CTB	Post-implantation	other	Post-implantation	morula and afterwards	Post-implantation
CTB	GSM4050295	60.5947955390335	CTB	CTB	Post-implantation	other	Post-implantation	morula and afterwards	Post-implantation
CTB	GSM4050302	57.3498964803313	CTB	CTB	Post-implantation	other	Post-implantation	morula and afterwards	Post-implantation
CTB	GSM4050356	63.7970791698693	CTB	CTB	Post-implantation	other	Post-implantation	morula and afterwards	Post-implantation
CTB	GSM4050298	57.994923857868	CTB	CTB	Post-implantation	other	Post-implantation	morula and afterwards	Post-implantation
CTB	GSM4050308	59.5443833464258	CTB	CTB	Post-implantation	other	Post-implantation	morula and afterwards	Post-implantation
CTB	GSM4050333	57.7933450087566	CTB	CTB	Post-implantation	other	Post-implantation	morula and afterwards	Post-implantation
CTB	GSM4050352	57.741935483871	CTB	CTB	Post-implantation	other	Post-implantation	morula and afterwards	Post-implantation
CTB	GSM4050404	64.5952575633688	CTB	CTB	Post-implantation	other	Post-implantation	morula and afterwards	Post-implantation
CTB	GSM4050419	59.5238095238095	CTB	CTB	Post-implantation	other	Post-implantation	morula and afterwards	Post-implantation
CTB	GSM4050506	44.9477351916376	CTB	CTB	Post-implantation	other	Post-implantation	morula and afterwards	Post-implantation
CTB	GSM4050274	64.3458731049972	CTB	CTB	Post-implantation	other	Post-implantation	morula and afterwards	Post-implantation
CTB	GSM4050310	63.1408176508761	CTB	CTB	Post-implantation	other	Post-implantation	morula and afterwards	Post-implantation
CTB	GSM4050347	56.440511307768	CTB	CTB	Post-implantation	other	Post-implantation	morula and afterwards	Post-implantation
CTB	GSM3735420	70.6976744186047	CTB	CTB	Post-implantation	other	Post-implantation	morula and afterwards	Post-implantation
CTB	GSM4050436	59.7014925373134	CTB	CTB	Post-implantation	other	Post-implantation	morula and afterwards	Post-implantation
CTB	GSM4050306	48.2388973966309	CTB	CTB	Post-implantation	other	Post-implantation	morula and afterwards	Post-implantation
CTB	GSM4050445	58.5487077534791	CTB	CTB	Post-implantation	other	Post-implantation	morula and afterwards	Post-implantation
CTB	GSM4050283	51.551854655564	CTB	CTB	Post-implantation	other	Post-implantation	morula and afterwards	Post-implantation
CTB	GSM4050481	74.8923959827834	CTB	CTB	Post-implantation	other	Post-implantation	morula and afterwards	Post-implantation
CTB	GSM3735355	84.4686648501362	CTB	CTB	Post-implantation	other	Post-implantation	morula and afterwards	Post-implantation
CTB	GSM3735366	78.2201405152225	CTB	CTB	Post-implantation	other	Post-implantation	morula and afterwards	Post-implantation
CTB	GSM4050401	77.2727272727273	CTB	CTB	Post-implantation	other	Post-implantation	morula and afterwards	Post-implantation
CTB	GSM4050495	66.4715719063545	CTB	CTB	Post-implantation	other	Post-implantation	morula and afterwards	Post-implantation
CTB	GSM4050513	67.2025723472669	CTB	CTB	Post-implantation	other	Post-implantation	morula and afterwards	Post-implantation
CTB	GSM3735368	73.0088495575221	CTB	CTB	Post-implantation	other	Post-implantation	morula and afterwards	Post-implantation
CTB	GSM4050256	51.4579759862779	CTB	CTB	Post-implantation	other	Post-implantation	morula and afterwards	Post-implantation
CTB	GSM4050320	62.3229461756374	CTB	CTB	Post-implantation	other	Post-implantation	morula and afterwards	Post-implantation
CTB	GSM4050416	69.6969696969697	CTB	CTB	Post-implantation	other	Post-implantation	morula and afterwards	Post-implantation
CTB	GSM4050485	68.9199118295371	CTB	CTB	Post-implantation	other	Post-implantation	morula and afterwards	Post-implantation
CTB	GSM4050218	45.6185567010309	CTB	CTB	Post-implantation	other	Post-implantation	morula and afterwards	Post-implantation
CTB	GSM4050327	59.0462833099579	CTB	CTB	Post-implantation	other	Post-implantation	morula and afterwards	Post-implantation
CTB	GSM3735443	81.0055865921788	CTB	CTB	Post-implantation	other	Post-implantation	morula and afterwards	Post-implantation
CTB	GSM4050522	71.5469613259669	CTB	CTB	Post-implantation	other	Post-implantation	morula and afterwards	Post-implantation
CTB	GSM4050303	54.1617819460727	CTB	CTB	Post-implantation	other	Post-implantation	morula and afterwards	Post-implantation
CTB	GSM4050428	68.2416267942584	CTB	CTB	Post-implantation	other	Post-implantation	morula and afterwards	Post-implantation
CTB	GSM4050525	54.6279491833031	CTB	CTB	Post-implantation	other	Post-implantation	morula and afterwards	Post-implantation
CTB	GSM4050328	68.2107175295186	CTB	CTB	Post-implantation	other	Post-implantation	morula and afterwards	Post-implantation
CTB	GSM4050316	60.1132686084143	CTB	CTB	Post-implantation	other	Post-implantation	morula and afterwards	Post-implantation
CTB	GSM4050232	50.7978723404255	CTB	CTB	Post-implantation	other	Post-implantation	morula and afterwards	Post-implantation
CTB	GSM3735338	85.6953642384106	CTB	CTB	Post-implantation	other	Post-implantation	morula and afterwards	Post-implantation
CTB	GSM4050353	62.8106255355613	CTB	CTB	Post-implantation	other	Post-implantation	morula and afterwards	Post-implantation
CTB	GSM4050446	59.3869731800766	CTB	CTB	Post-implantation	other	Post-implantation	morula and afterwards	Post-implantation
CTB	GSM4050186	45.873786407767	CTB	CTB	Post-implantation	other	Post-implantation	morula and afterwards	Post-implantation
CTB	GSM4050226	38.1954887218045	CTB	CTB	Post-implantation	other	Post-implantation	morula and afterwards	Post-implantation
CTB	GSM4050321	70.4353476283301	CTB	CTB	Post-implantation	other	Post-implantation	morula and afterwards	Post-implantation
CTB	GSM4050480	74.2461287693562	CTB	CTB	Post-implantation	other	Post-implantation	morula and afterwards	Post-implantation
CTB	GSM3735406	82.0689655172414	CTB	CTB	Post-implantation	other	Post-implantation	morula and afterwards	Post-implantation
CTB	GSM3735397	81.8181818181818	CTB	CTB	Post-implantation	other	Post-implantation	morula and afterwards	Post-implantation
CTB	GSM3735435	72.2513089005236	CTB	CTB	Post-implantation	other	Post-implantation	morula and afterwards	Post-implantation
CTB	GSM4050431	65.015015015015	CTB	CTB	Post-implantation	other	Post-implantation	morula and afterwards	Post-implantation
CTB	GSM4050270	51.9031141868512	CTB	CTB	Post-implantation	other	Post-implantation	morula and afterwards	Post-implantation
CTB	GSM4050305	56.5667011375388	CTB	CTB	Post-implantation	other	Post-implantation	morula and afterwards	Post-implantation
CTB	GSM3735314	78.1065088757397	CTB	CTB	Post-implantation	other	Post-implantation	morula and afterwards	Post-implantation
CTB	GSM4050463	63.5544635544636	CTB	CTB	Post-implantation	other	Post-implantation	morula and afterwards	Post-implantation
CTB	GSM3735436	71.9512195121951	CTB	CTB	Post-implantation	other	Post-implantation	morula and afterwards	Post-implantation
CTB	GSM4050253	48.6956521739131	CTB	CTB	Post-implantation	other	Post-implantation	morula and afterwards	Post-implantation
CTB	GSM4050322	50	CTB	CTB	Post-implantation	other	Post-implantation	morula and afterwards	Post-implantation
CTB	GSM4050346	60.4092526690392	CTB	CTB	Post-implantation	other	Post-implantation	morula and afterwards	Post-implantation
CTB	GSM3735315	79.0419161676647	CTB	CTB	Post-implantation	other	Post-implantation	morula and afterwards	Post-implantation
CTB	GSM4050329	45.985401459854	CTB	CTB	Post-implantation	other	Post-implantation	morula and afterwards	Post-implantation
CTB	GSM3735441	69.1117478510029	CTB	CTB	Post-implantation	other	Post-implantation	morula and afterwards	Post-implantation
CTB	GSM4050212	54.4159544159544	CTB	CTB	Post-implantation	other	Post-implantation	morula and afterwards	Post-implantation
CTB	GSM4050257	49.290060851927	CTB	CTB	Post-implantation	other	Post-implantation	morula and afterwards	Post-implantation
CTB	GSM4050500	62.4869383490073	CTB	CTB	Post-implantation	other	Post-implantation	morula and afterwards	Post-implantation
CTB	GSM3735352	83.3333333333333	CTB	CTB	Post-implantation	other	Post-implantation	morula and afterwards	Post-implantation
CTB	GSM3735428	65	CTB	CTB	Post-implantation	other	Post-implantation	morula and afterwards	Post-implantation
CTB	GSM4050260	50.2868068833652	CTB	CTB	Post-implantation	other	Post-implantation	morula and afterwards	Post-implantation
CTB	GSM4050437	64.3171806167401	CTB	CTB	Post-implantation	other	Post-implantation	morula and afterwards	Post-implantation
CTB	GSM4050478	66.9435215946844	CTB	CTB	Post-implantation	other	Post-implantation	morula and afterwards	Post-implantation
CTB	GSM4050351	48.3940042826553	CTB	CTB	Post-implantation	other	Post-implantation	morula and afterwards	Post-implantation
CTB	GSM4050552	53.9568345323741	CTB	CTB	Post-implantation	other	Post-implantation	morula and afterwards	Post-implantation
CTB	GSM4050252	60.4201680672269	CTB	CTB	Post-implantation	other	Post-implantation	morula and afterwards	Post-implantation
CTB	GSM3735360	81.9078947368421	CTB	CTB	Post-implantation	other	Post-implantation	morula and afterwards	Post-implantation
CTB	GSM4050199	51.1304347826087	CTB	CTB	Post-implantation	other	Post-implantation	morula and afterwards	Post-implantation
CTB	GSM4050277	52.8522336769759	CTB	CTB	Post-implantation	other	Post-implantation	morula and afterwards	Post-implantation
CTB	GSM3735377	75.7798165137615	CTB	CTB	Post-implantation	other	Post-implantation	morula and afterwards	Post-implantation
CTB	GSM3735339	89.2307692307692	CTB	CTB	Post-implantation	other	Post-implantation	morula and afterwards	Post-implantation
CTB	GSM4050378	64.3262411347518	CTB	CTB	Post-implantation	other	Post-implantation	morula and afterwards	Post-implantation
CTB	GSM4050349	53.8167938931298	CTB	CTB	Post-implantation	other	Post-implantation	morula and afterwards	Post-implantation
CTB	GSM4050374	58.1314878892734	CTB	CTB	Post-implantation	other	Post-implantation	morula and afterwards	Post-implantation
CTB	GSM4050267	59.7402597402597	CTB	CTB	Post-implantation	other	Post-implantation	morula and afterwards	Post-implantation
CTB	GSM3735337	67.9083094555874	CTB	CTB	Post-implantation	other	Post-implantation	morula and afterwards	Post-implantation
CTB	GSM4050330	46.5034965034965	CTB	CTB	Post-implantation	other	Post-implantation	morula and afterwards	Post-implantation
CTB	GSM3735408	79.6680497925311	CTB	CTB	Post-implantation	other	Post-implantation	morula and afterwards	Post-implantation
CTB	GSM4050255	51.75	CTB	CTB	Post-implantation	other	Post-implantation	morula and afterwards	Post-implantation
CTB	GSM3735440	70.3488372093023	CTB	CTB	Post-implantation	other	Post-implantation	morula and afterwards	Post-implantation
CTB	GSM4050366	61.2709832134293	CTB	CTB	Post-implantation	other	Post-implantation	morula and afterwards	Post-implantation
CTB	GSM3735329	71.5953307392996	CTB	CTB	Post-implantation	other	Post-implantation	morula and afterwards	Post-implantation
CTB	GSM4050421	65.2115812917595	CTB	CTB	Post-implantation	other	Post-implantation	morula and afterwards	Post-implantation
CTB	GSM4050364	57.375	CTB	CTB	Post-implantation	other	Post-implantation	morula and afterwards	Post-implantation
CTB	GSM4050402	61.7724867724868	CTB	CTB	Post-implantation	other	Post-implantation	morula and afterwards	Post-implantation
CTB	GSM4050284	53.7513397642015	CTB	CTB	Post-implantation	other	Post-implantation	morula and afterwards	Post-implantation
CTB	GSM4050259	53.5714285714286	CTB	CTB	Post-implantation	other	Post-implantation	morula and afterwards	Post-implantation
CTB	GSM4050362	65.6044985941893	CTB	CTB	Post-implantation	other	Post-implantation	morula and afterwards	Post-implantation
CTB	GSM4050507	61.2903225806452	CTB	CTB	Post-implantation	other	Post-implantation	morula and afterwards	Post-implantation
CTB	GSM3735364	70.3812316715543	CTB	CTB	Post-implantation	other	Post-implantation	morula and afterwards	Post-implantation
CTB	GSM4050216	49.7005988023952	CTB	CTB	Post-implantation	other	Post-implantation	morula and afterwards	Post-implantation
CTB	GSM3735422	63.4146341463415	CTB	CTB	Post-implantation	other	Post-implantation	morula and afterwards	Post-implantation
CTB	GSM4050250	55.9235668789809	CTB	CTB	Post-implantation	other	Post-implantation	morula and afterwards	Post-implantation
CTB	GSM4050222	51.271186440678	CTB	CTB	Post-implantation	other	Post-implantation	morula and afterwards	Post-implantation
CTB	GSM4050214	43.448275862069	CTB	CTB	Post-implantation	other	Post-implantation	morula and afterwards	Post-implantation
CTB	GSM3735316	75.6124721603564	CTB	CTB	Post-implantation	other	Post-implantation	morula and afterwards	Post-implantation
CTB	GSM4050228	50.5769230769231	CTB	CTB	Post-implantation	other	Post-implantation	morula and afterwards	Post-implantation
CTB	GSM3735409	76.0233918128655	CTB	CTB	Post-implantation	other	Post-implantation	morula and afterwards	Post-implantation
CTB	GSM3735333	81.4814814814815	CTB	CTB	Post-implantation	other	Post-implantation	morula and afterwards	Post-implantation
CTB	GSM4050227	42.964824120603	CTB	CTB	Post-implantation	other	Post-implantation	morula and afterwards	Post-implantation
CTB	GSM4050647	65.7784011220196	CTB	CTB	Post-implantation	other	Post-implantation	morula and afterwards	Post-implantation
CTB	GSM4050271	61.864406779661	CTB	CTB	Post-implantation	other	Post-implantation	morula and afterwards	Post-implantation
CTB	GSM4050280	50.2690238278248	CTB	CTB	Post-implantation	other	Post-implantation	morula and afterwards	Post-implantation
CTB	GSM4050258	51.6447368421053	CTB	CTB	Post-implantation	other	Post-implantation	morula and afterwards	Post-implantation
CTB	GSM3735371	78.5	CTB	CTB	Post-implantation	other	Post-implantation	morula and afterwards	Post-implantation
CTB	GSM3735427	66.3793103448276	CTB	CTB	Post-implantation	other	Post-implantation	morula and afterwards	Post-implantation
CTB	GSM4050300	56.007393715342	CTB	CTB	Post-implantation	other	Post-implantation	morula and afterwards	Post-implantation
CTB	GSM3735439	64.8760330578513	CTB	CTB	Post-implantation	other	Post-implantation	morula and afterwards	Post-implantation
CTB	GSM3735365	77.2727272727273	CTB	CTB	Post-implantation	other	Post-implantation	morula and afterwards	Post-implantation
CTB	GSM3735398	84.688995215311	CTB	CTB	Post-implantation	other	Post-implantation	morula and afterwards	Post-implantation
CTB	GSM3735438	62.8571428571429	CTB	CTB	Post-implantation	other	Post-implantation	morula and afterwards	Post-implantation
CTB	GSM3735434	52.8571428571429	CTB	CTB	Post-implantation	other	Post-implantation	morula and afterwards	Post-implantation
CTB	GSM4050189	51.1936339522547	CTB	CTB	Post-implantation	other	Post-implantation	morula and afterwards	Post-implantation
CTB	GSM3735311	79	CTB	CTB	Post-implantation	other	Post-implantation	morula and afterwards	Post-implantation
CTB	GSM4050325	61.7590822179732	CTB	CTB	Post-implantation	other	Post-implantation	morula and afterwards	Post-implantation
CTB	GSM4050670	58.9041095890411	CTB	CTB	Post-implantation	other	Post-implantation	morula and afterwards	Post-implantation
CTB	GSM4050499	65.5609756097561	CTB	CTB	Post-implantation	other	Post-implantation	morula and afterwards	Post-implantation
CTB	GSM3735417	72.0338983050848	CTB	CTB	Post-implantation	other	Post-implantation	morula and afterwards	Post-implantation
CTB	GSM4050207	52.7777777777778	CTB	CTB	Post-implantation	other	Post-implantation	morula and afterwards	Post-implantation
CTB	GSM4050221	50.5102040816327	CTB	CTB	Post-implantation	other	Post-implantation	morula and afterwards	Post-implantation
CTB	GSM4050301	50.8960573476703	CTB	CTB	Post-implantation	other	Post-implantation	morula and afterwards	Post-implantation
CTB	GSM4050205	43.6274509803922	CTB	CTB	Post-implantation	other	Post-implantation	morula and afterwards	Post-implantation
CTB	GSM4050345	47.3861720067454	CTB	CTB	Post-implantation	other	Post-implantation	morula and afterwards	Post-implantation
CTB	GSM4050220	51.6129032258065	CTB	CTB	Post-implantation	other	Post-implantation	morula and afterwards	Post-implantation
CTB	GSM3735310	75	CTB	CTB	Post-implantation	other	Post-implantation	morula and afterwards	Post-implantation
CTB	GSM3735312	77.0642201834863	CTB	CTB	Post-implantation	other	Post-implantation	morula and afterwards	Post-implantation
CTB	GSM4050477	63.6681222707424	CTB	CTB	Post-implantation	other	Post-implantation	morula and afterwards	Post-implantation
CTB	GSM3735361	75.9259259259259	CTB	CTB	Post-implantation	other	Post-implantation	morula and afterwards	Post-implantation
CTB	GSM3735342	76.7441860465116	CTB	CTB	Post-implantation	other	Post-implantation	morula and afterwards	Post-implantation
CTB	GSM3735350	79.8029556650246	CTB	CTB	Post-implantation	other	Post-implantation	morula and afterwards	Post-implantation
CTB	GSM3735359	73.5294117647059	CTB	CTB	Post-implantation	other	Post-implantation	morula and afterwards	Post-implantation
CTB	GSM4050331	54.4444444444445	CTB	CTB	Post-implantation	other	Post-implantation	morula and afterwards	Post-implantation
CTB	GSM4050289	53.9920948616601	CTB	CTB	Post-implantation	other	Post-implantation	morula and afterwards	Post-implantation
CTB	GSM4050197	50.3856041131105	CTB	CTB	Post-implantation	other	Post-implantation	morula and afterwards	Post-implantation
CTB	GSM3735374	86.5168539325843	CTB	CTB	Post-implantation	other	Post-implantation	morula and afterwards	Post-implantation
CTB	GSM4050219	49.0358126721763	CTB	CTB	Post-implantation	other	Post-implantation	morula and afterwards	Post-implantation
CTB	GSM4050358	68.1818181818182	CTB	CTB	Post-implantation	other	Post-implantation	morula and afterwards	Post-implantation
CTB	GSM4050516	64.6176911544228	CTB	CTB	Post-implantation	other	Post-implantation	morula and afterwards	Post-implantation
CTB	GSM4050429	68.411214953271	CTB	CTB	Post-implantation	other	Post-implantation	morula and afterwards	Post-implantation
CTB	GSM4050263	63.9784946236559	CTB	CTB	Post-implantation	other	Post-implantation	morula and afterwards	Post-implantation
CTB	GSM4050211	43.6950146627566	CTB	CTB	Post-implantation	other	Post-implantation	morula and afterwards	Post-implantation
CTB	GSM4050299	48.1675392670157	CTB	CTB	Post-implantation	other	Post-implantation	morula and afterwards	Post-implantation
CTB	GSM4050674	59.0631364562118	CTB	CTB	Post-implantation	other	Post-implantation	morula and afterwards	Post-implantation
CTB	GSM4050231	48.3739837398374	CTB	CTB	Post-implantation	other	Post-implantation	morula and afterwards	Post-implantation
CTB	GSM3735343	48.6666666666667	CTB	CTB	Post-implantation	other	Post-implantation	morula and afterwards	Post-implantation
CTB	GSM4050203	47.4358974358974	CTB	CTB	Post-implantation	other	Post-implantation	morula and afterwards	Post-implantation
CTB	GSM3735396	85	CTB	CTB	Post-implantation	other	Post-implantation	morula and afterwards	Post-implantation
CTB	GSM4050217	46.4163822525597	CTB	CTB	Post-implantation	other	Post-implantation	morula and afterwards	Post-implantation
CTB	GSM3735418	66.304347826087	CTB	CTB	Post-implantation	other	Post-implantation	morula and afterwards	Post-implantation
CTB	GSM4050230	48.9583333333333	CTB	CTB	Post-implantation	other	Post-implantation	morula and afterwards	Post-implantation
CTB	GSM3735354	76	CTB	CTB	Post-implantation	other	Post-implantation	morula and afterwards	Post-implantation
CTB	GSM3735376	78	CTB	CTB	Post-implantation	other	Post-implantation	morula and afterwards	Post-implantation
CTB	GSM3735328	75.3333333333333	CTB	CTB	Post-implantation	other	Post-implantation	morula and afterwards	Post-implantation
CTB	GSM3735373	83.5051546391753	CTB	CTB	Post-implantation	other	Post-implantation	morula and afterwards	Post-implantation
CTB	GSM3735367	66.3716814159292	CTB	CTB	Post-implantation	other	Post-implantation	morula and afterwards	Post-implantation
CTB	GSM3735419	65.9574468085106	CTB	CTB	Post-implantation	other	Post-implantation	morula and afterwards	Post-implantation
CTB	GSM4050225	48.4633569739953	CTB	CTB	Post-implantation	other	Post-implantation	morula and afterwards	Post-implantation
CTB	GSM3735353	82.4561403508772	CTB	CTB	Post-implantation	other	Post-implantation	morula and afterwards	Post-implantation
CTB	GSM3735369	80.5825242718447	CTB	CTB	Post-implantation	other	Post-implantation	morula and afterwards	Post-implantation
CTB	GSM3735336	68.6274509803922	CTB	CTB	Post-implantation	other	Post-implantation	morula and afterwards	Post-implantation
CTB	GSM3735399	81.3953488372093	CTB	CTB	Post-implantation	other	Post-implantation	morula and afterwards	Post-implantation
CTB	GSM3735415	72	CTB	CTB	Post-implantation	other	Post-implantation	morula and afterwards	Post-implantation
CTB	GSM3735437	72.3404255319149	CTB	CTB	Post-implantation	other	Post-implantation	morula and afterwards	Post-implantation
CTB	GSM3735362	72.5321888412017	CTB	CTB	Post-implantation	other	Post-implantation	morula and afterwards	Post-implantation
CTB	GSM3735423	71.264367816092	CTB	CTB	Post-implantation	other	Post-implantation	morula and afterwards	Post-implantation
CTB	GSM3735424	66.4670658682635	CTB	CTB	Post-implantation	other	Post-implantation	morula and afterwards	Post-implantation
CTB	GSM3735332	81.1188811188811	CTB	CTB	Post-implantation	other	Post-implantation	morula and afterwards	Post-implantation
CTB	GSM3735351	75	CTB	CTB	Post-implantation	other	Post-implantation	morula and afterwards	Post-implantation
CTB	GSM3735414	68.75	CTB	CTB	Post-implantation	other	Post-implantation	morula and afterwards	Post-implantation
CTB	GSM3735426	65.1041666666667	CTB	CTB	Post-implantation	other	Post-implantation	morula and afterwards	Post-implantation
CTB	GSM3735429	68.75	CTB	CTB	Post-implantation	other	Post-implantation	morula and afterwards	Post-implantation
CTB	GSM4050233	54.9382716049383	CTB	CTB	Post-implantation	other	Post-implantation	morula and afterwards	Post-implantation
CTB	GSM3735416	73.0769230769231	CTB	CTB	Post-implantation	other	Post-implantation	morula and afterwards	Post-implantation
CTB	GSM3735313	62.5	CTB	CTB	Post-implantation	other	Post-implantation	morula and afterwards	Post-implantation
CTB	GSM3735358	76.0180995475113	CTB	CTB	Post-implantation	other	Post-implantation	morula and afterwards	Post-implantation
CTB	GSM3735340	70.4918032786885	CTB	CTB	Post-implantation	other	Post-implantation	morula and afterwards	Post-implantation
CTB	GSM3735334	76.6233766233766	CTB	CTB	Post-implantation	other	Post-implantation	morula and afterwards	Post-implantation
CTB	GSM3735421	75	CTB	CTB	Post-implantation	other	Post-implantation	morula and afterwards	Post-implantation
CTB	GSM3735370	76.3948497854077	CTB	CTB	Post-implantation	other	Post-implantation	morula and afterwards	Post-implantation
CTB	GSM3735331	69.0476190476191	CTB	CTB	Post-implantation	other	Post-implantation	morula and afterwards	Post-implantation
CTB	GSM3735330	77.2727272727273	CTB	CTB	Post-implantation	other	Post-implantation	morula and afterwards	Post-implantation
EVT	GSM4050554	84.983498349835	EVT	EVT	Post-implantation	other	Post-implantation	morula and afterwards	Post-implantation
EVT	GSM4050519	76.2202753441802	EVT	EVT	Post-implantation	other	Post-implantation	morula and afterwards	Post-implantation
EVT	GSM4050541	81.7334575955266	EVT	EVT	Post-implantation	other	Post-implantation	morula and afterwards	Post-implantation
EVT	GSM4050555	84.7042513863216	EVT	EVT	Post-implantation	other	Post-implantation	morula and afterwards	Post-implantation
EVT	GSM4050563	77.2466539196941	EVT	EVT	Post-implantation	other	Post-implantation	morula and afterwards	Post-implantation
EVT	GSM4050565	79.2867981790592	EVT	EVT	Post-implantation	other	Post-implantation	morula and afterwards	Post-implantation
EVT	GSM4050641	92.603550295858	EVT	EVT	Post-implantation	other	Post-implantation	morula and afterwards	Post-implantation
EVT	GSM4050646	76.4885496183206	EVT	EVT	Post-implantation	other	Post-implantation	morula and afterwards	Post-implantation
EVT	GSM4050650	73.2097725358046	EVT	EVT	Post-implantation	other	Post-implantation	morula and afterwards	Post-implantation
EVT	GSM4050652	78.0279975654291	EVT	EVT	Post-implantation	other	Post-implantation	morula and afterwards	Post-implantation
EVT	GSM4050654	77.7511961722488	EVT	EVT	Post-implantation	other	Post-implantation	morula and afterwards	Post-implantation
EVT	GSM4050658	60.9589041095891	EVT	EVT	Post-implantation	other	Post-implantation	morula and afterwards	Post-implantation
EVT	GSM4050667	64.7058823529412	EVT	EVT	Post-implantation	other	Post-implantation	morula and afterwards	Post-implantation
EVT	GSM4050669	62.8803245436106	EVT	EVT	Post-implantation	other	Post-implantation	morula and afterwards	Post-implantation
EVT	GSM4050671	58.6734693877551	EVT	EVT	Post-implantation	other	Post-implantation	morula and afterwards	Post-implantation
EVT	GSM4050535	88.1818181818182	EVT	EVT	Post-implantation	other	Post-implantation	morula and afterwards	Post-implantation
EVT	GSM4050547	47.0443349753695	EVT	EVT	Post-implantation	other	Post-implantation	morula and afterwards	Post-implantation
EVT	GSM4050653	70.3488372093023	EVT	EVT	Post-implantation	other	Post-implantation	morula and afterwards	Post-implantation
EVT	GSM4050656	83.6510687463894	EVT	EVT	Post-implantation	other	Post-implantation	morula and afterwards	Post-implantation
EVT	GSM4050537	76.4512040557668	EVT	EVT	Post-implantation	other	Post-implantation	morula and afterwards	Post-implantation
EVT	GSM4050642	75.7575757575758	EVT	EVT	Post-implantation	other	Post-implantation	morula and afterwards	Post-implantation
EVT	GSM4050543	79.8472866103082	EVT	EVT	Post-implantation	other	Post-implantation	morula and afterwards	Post-implantation
EVT	GSM4050538	78.8041053101294	EVT	EVT	Post-implantation	other	Post-implantation	morula and afterwards	Post-implantation
EVT	GSM4050645	84.9021435228332	EVT	EVT	Post-implantation	other	Post-implantation	morula and afterwards	Post-implantation
EVT	GSM4050546	61.9745845552297	EVT	EVT	Post-implantation	other	Post-implantation	morula and afterwards	Post-implantation
EVT	GSM4050662	82.6519337016575	EVT	EVT	Post-implantation	other	Post-implantation	morula and afterwards	Post-implantation
EVT	GSM4050663	55.7172557172557	EVT	EVT	Post-implantation	other	Post-implantation	morula and afterwards	Post-implantation
EVT	GSM4050639	80.936266215454	EVT	EVT	Post-implantation	other	Post-implantation	morula and afterwards	Post-implantation
EVT	GSM4050545	65.8068783068783	EVT	EVT	Post-implantation	other	Post-implantation	morula and afterwards	Post-implantation
EVT	GSM4050548	42.0408163265306	EVT	EVT	Post-implantation	other	Post-implantation	morula and afterwards	Post-implantation
EVT	GSM4050651	71.3463751438435	EVT	EVT	Post-implantation	other	Post-implantation	morula and afterwards	Post-implantation
EVT	GSM4050661	68.4971098265896	EVT	EVT	Post-implantation	other	Post-implantation	morula and afterwards	Post-implantation
EVT	GSM4050638	76.8221574344023	EVT	EVT	Post-implantation	other	Post-implantation	morula and afterwards	Post-implantation
EVT	GSM4050657	76.9655758606035	EVT	EVT	Post-implantation	other	Post-implantation	morula and afterwards	Post-implantation
EVT	GSM4050659	71.3541666666667	EVT	EVT	Post-implantation	other	Post-implantation	morula and afterwards	Post-implantation
EVT	GSM4050676	66.0472972972973	EVT	EVT	Post-implantation	other	Post-implantation	morula and afterwards	Post-implantation
EVT	GSM4050665	75	EVT	EVT	Post-implantation	other	Post-implantation	morula and afterwards	Post-implantation
EVT	GSM4050673	73.469387755102	EVT	EVT	Post-implantation	other	Post-implantation	morula and afterwards	Post-implantation
EVT	GSM4050675	63.9896373056995	EVT	EVT	Post-implantation	other	Post-implantation	morula and afterwards	Post-implantation
EVT	GSM4050648	61.0169491525424	EVT	EVT	Post-implantation	other	Post-implantation	morula and afterwards	Post-implantation
ICM	GSM4050369	55.5684454756381	ICM	ICM	Post-implantation	ICM	Post-implantation	morula and afterwards	Post-implantation
ICM	GSM4050165	56.7660550458716	ICM	ICM	Post-implantation	ICM	Post-implantation	morula and afterwards	Post-implantation
ICM	GSM1833329	67.5675675675676	ICM	ICM	Post-implantation	ICM	Post-implantation	morula and afterwards	Post-implantation
ICM	GSM1833330	70.8235294117647	ICM	ICM	Post-implantation	ICM	Post-implantation	morula and afterwards	Post-implantation
ICM	GSM1861618	98.5611510791367	ICM	ICM	Post-implantation	ICM	Post-implantation	morula and afterwards	Post-implantation
ICM	GSM1833331	76.2886597938144	ICM	ICM	Post-implantation	ICM	Post-implantation	morula and afterwards	Post-implantation
ICM	GSM4050195	65.8848614072495	ICM	ICM	Post-implantation	ICM	Post-implantation	morula and afterwards	Post-implantation
ICM	GSM4050137	54.8780487804878	ICM	ICM	Post-implantation	ICM	Post-implantation	morula and afterwards	Post-implantation
ICM	GSM4050170	49.6124031007752	ICM	ICM	Post-implantation	ICM	Post-implantation	morula and afterwards	Post-implantation
ICM	GSM4050187	53.0042918454936	ICM	ICM	Post-implantation	ICM	Post-implantation	morula and afterwards	Post-implantation
ICM	GSM4050155	50.3957783641161	ICM	ICM	Post-implantation	ICM	Post-implantation	morula and afterwards	Post-implantation
ICM	GSM4050138	49.3253373313343	ICM	ICM	Post-implantation	ICM	Post-implantation	morula and afterwards	Post-implantation
ICM	GSM4050126	47.9809976247031	ICM	ICM	Post-implantation	ICM	Post-implantation	morula and afterwards	Post-implantation
ICM	GSM4050185	52.2058823529412	ICM	ICM	Post-implantation	ICM	Post-implantation	morula and afterwards	Post-implantation
ICM	GSM4050372	52.6315789473684	ICM	ICM	Post-implantation	ICM	Post-implantation	morula and afterwards	Post-implantation
ICM	GSM4050201	52.6678141135973	ICM	ICM	Post-implantation	ICM	Post-implantation	morula and afterwards	Post-implantation
ICM	GSM4050144	57.0500927643785	ICM	ICM	Post-implantation	ICM	Post-implantation	morula and afterwards	Post-implantation
ICM	GSM4050131	43.7987857762359	ICM	ICM	Post-implantation	ICM	Post-implantation	morula and afterwards	Post-implantation
ICM	GSM4050130	38.6274509803922	ICM	ICM	Post-implantation	ICM	Post-implantation	morula and afterwards	Post-implantation
ICM	GSM4050128	55.4471544715447	ICM	ICM	Post-implantation	ICM	Post-implantation	morula and afterwards	Post-implantation
ICM	GSM4050124	55.417406749556	ICM	ICM	Post-implantation	ICM	Post-implantation	morula and afterwards	Post-implantation
ICM	GSM4050169	52.0255863539446	ICM	ICM	Post-implantation	ICM	Post-implantation	morula and afterwards	Post-implantation
ICM	GSM4050149	53.2751091703057	ICM	ICM	Post-implantation	ICM	Post-implantation	morula and afterwards	Post-implantation
ICM	GSM4050164	53.4883720930233	ICM	ICM	Post-implantation	ICM	Post-implantation	morula and afterwards	Post-implantation
ICM	GSM4050129	37.6677852348993	ICM	ICM	Post-implantation	ICM	Post-implantation	morula and afterwards	Post-implantation
ICM	GSM4050184	58.7392550143267	ICM	ICM	Post-implantation	ICM	Post-implantation	morula and afterwards	Post-implantation
ICM	GSM2706244	61.9198312236287	ICM	ICM	Post-implantation	ICM	Post-implantation	morula and afterwards	Post-implantation
ICM	GSM4050206	49.2211838006231	ICM	ICM	Post-implantation	ICM	Post-implantation	morula and afterwards	Post-implantation
ICM	GSM4050122	55.2119129438717	ICM	ICM	Post-implantation	ICM	Post-implantation	morula and afterwards	Post-implantation
ICM	GSM4050147	48.1666666666667	ICM	ICM	Post-implantation	ICM	Post-implantation	morula and afterwards	Post-implantation
ICM	GSM2706245	60.3053435114504	ICM	ICM	Post-implantation	ICM	Post-implantation	morula and afterwards	Post-implantation
ICM	GSM4050196	55.7971014492754	ICM	ICM	Post-implantation	ICM	Post-implantation	morula and afterwards	Post-implantation
ICM	GSM4050139	50.3731343283582	ICM	ICM	Post-implantation	ICM	Post-implantation	morula and afterwards	Post-implantation
ICM	GSM4050210	62.9032258064516	ICM	ICM	Post-implantation	ICM	Post-implantation	morula and afterwards	Post-implantation
ICM	GSM4050133	47.3107569721116	ICM	ICM	Post-implantation	ICM	Post-implantation	morula and afterwards	Post-implantation
ICM	GSM4050194	58.5046728971963	ICM	ICM	Post-implantation	ICM	Post-implantation	morula and afterwards	Post-implantation
ICM	GSM4050243	53.7878787878788	ICM	ICM	Post-implantation	ICM	Post-implantation	morula and afterwards	Post-implantation
ICM	GSM4050143	60.9794628751975	ICM	ICM	Post-implantation	ICM	Post-implantation	morula and afterwards	Post-implantation
ICM	GSM4050140	63.1713554987212	ICM	ICM	Post-implantation	ICM	Post-implantation	morula and afterwards	Post-implantation
ICM	GSM4050127	53.7389100126743	ICM	ICM	Post-implantation	ICM	Post-implantation	morula and afterwards	Post-implantation
ICM	GSM4050192	57.9676674364896	ICM	ICM	Post-implantation	ICM	Post-implantation	morula and afterwards	Post-implantation
ICM	GSM4050209	49.3333333333333	ICM	ICM	Post-implantation	ICM	Post-implantation	morula and afterwards	Post-implantation
ICM	GSM4050150	57.8199052132701	ICM	ICM	Post-implantation	ICM	Post-implantation	morula and afterwards	Post-implantation
ICM	GSM4050202	47.3903966597077	ICM	ICM	Post-implantation	ICM	Post-implantation	morula and afterwards	Post-implantation
ICM	GSM1861619	96.0687960687961	ICM	ICM	Post-implantation	ICM	Post-implantation	morula and afterwards	Post-implantation
ICM	GSM4050146	60.9090909090909	ICM	ICM	Post-implantation	ICM	Post-implantation	morula and afterwards	Post-implantation
ICM	GSM4050151	56.1904761904762	ICM	ICM	Post-implantation	ICM	Post-implantation	morula and afterwards	Post-implantation
ICM	GSM4050141	54.6971027216857	ICM	ICM	Post-implantation	ICM	Post-implantation	morula and afterwards	Post-implantation
ICM	GSM4050208	61.0354223433243	ICM	ICM	Post-implantation	ICM	Post-implantation	morula and afterwards	Post-implantation
ICM	GSM4050200	54.0909090909091	ICM	ICM	Post-implantation	ICM	Post-implantation	morula and afterwards	Post-implantation
ICM	GSM4050188	53.5353535353535	ICM	ICM	Post-implantation	ICM	Post-implantation	morula and afterwards	Post-implantation
ICM	GSM4050134	49.4920174165457	ICM	ICM	Post-implantation	ICM	Post-implantation	morula and afterwards	Post-implantation
ICM	GSM4050125	57.9545454545455	ICM	ICM	Post-implantation	ICM	Post-implantation	morula and afterwards	Post-implantation
ICM	GSM4050142	51.7954298150163	ICM	ICM	Post-implantation	ICM	Post-implantation	morula and afterwards	Post-implantation
ICM	GSM4050158	49.0084985835694	ICM	ICM	Post-implantation	ICM	Post-implantation	morula and afterwards	Post-implantation
ICM	GSM4050239	51.1278195488722	ICM	ICM	Post-implantation	ICM	Post-implantation	morula and afterwards	Post-implantation
ICM	GSM4050152	51.6460905349794	ICM	ICM	Post-implantation	ICM	Post-implantation	morula and afterwards	Post-implantation
ICM	GSM4050191	51.9148936170213	ICM	ICM	Post-implantation	ICM	Post-implantation	morula and afterwards	Post-implantation
ICM	GSM4050145	63.0434782608696	ICM	ICM	Post-implantation	ICM	Post-implantation	morula and afterwards	Post-implantation
MTB	GSM3735378	85.4054054054054	MTB	MTB	Post-implantation	other	Post-implantation	morula and afterwards	Post-implantation
MTB	GSM3735389	76.7981438515081	MTB	MTB	Post-implantation	other	Post-implantation	morula and afterwards	Post-implantation
MTB	GSM3735388	76.1674718196457	MTB	MTB	Post-implantation	other	Post-implantation	morula and afterwards	Post-implantation
MTB	GSM3735381	90.2702702702703	MTB	MTB	Post-implantation	other	Post-implantation	morula and afterwards	Post-implantation
MTB	GSM3735413	86.3247863247863	MTB	MTB	Post-implantation	other	Post-implantation	morula and afterwards	Post-implantation
MTB	GSM3735387	88.7878787878788	MTB	MTB	Post-implantation	other	Post-implantation	morula and afterwards	Post-implantation
MTB	GSM3735410	83.2	MTB	MTB	Post-implantation	other	Post-implantation	morula and afterwards	Post-implantation
MTB	GSM3735385	83.75	MTB	MTB	Post-implantation	other	Post-implantation	morula and afterwards	Post-implantation
MTB	GSM3735382	86.682808716707	MTB	MTB	Post-implantation	other	Post-implantation	morula and afterwards	Post-implantation
MTB	GSM3735386	80.5687203791469	MTB	MTB	Post-implantation	other	Post-implantation	morula and afterwards	Post-implantation
MTB	GSM3735384	85.8044164037855	MTB	MTB	Post-implantation	other	Post-implantation	morula and afterwards	Post-implantation
MTB	GSM3735379	91.5309446254072	MTB	MTB	Post-implantation	other	Post-implantation	morula and afterwards	Post-implantation
MTB	GSM3735411	88.4353741496599	MTB	MTB	Post-implantation	other	Post-implantation	morula and afterwards	Post-implantation
MTB	GSM3735380	91.4285714285714	MTB	MTB	Post-implantation	other	Post-implantation	morula and afterwards	Post-implantation
MTB	GSM3735383	81.3084112149533	MTB	MTB	Post-implantation	other	Post-implantation	morula and afterwards	Post-implantation
MTB	GSM3735412	85.7142857142857	MTB	MTB	Post-implantation	other	Post-implantation	morula and afterwards	Post-implantation
STB	GSM4050422	83.7128167462358	STB	STB	Post-implantation	other	Post-implantation	morula and afterwards	Post-implantation
STB	GSM4050434	67.9405520169851	STB	STB	Post-implantation	other	Post-implantation	morula and afterwards	Post-implantation
STB	GSM4050382	79.3714032757858	STB	STB	Post-implantation	other	Post-implantation	morula and afterwards	Post-implantation
STB	GSM4050399	81.7063492063492	STB	STB	Post-implantation	other	Post-implantation	morula and afterwards	Post-implantation
STB	GSM4050407	66.7741935483871	STB	STB	Post-implantation	other	Post-implantation	morula and afterwards	Post-implantation
STB	GSM4050438	72.7460072127769	STB	STB	Post-implantation	other	Post-implantation	morula and afterwards	Post-implantation
STB	GSM4050504	72.262118491921	STB	STB	Post-implantation	other	Post-implantation	morula and afterwards	Post-implantation
STB	GSM3735318	75.2	STB	STB	Post-implantation	other	Post-implantation	morula and afterwards	Post-implantation
STB	GSM3735400	72.0505617977528	STB	STB	Post-implantation	other	Post-implantation	morula and afterwards	Post-implantation
STB	GSM3735405	71.6279069767442	STB	STB	Post-implantation	other	Post-implantation	morula and afterwards	Post-implantation
STB	GSM4050335	51.5745276417075	STB	STB	Post-implantation	other	Post-implantation	morula and afterwards	Post-implantation
STB	GSM4050521	68.4418145956608	STB	STB	Post-implantation	other	Post-implantation	morula and afterwards	Post-implantation
STB	GSM4050455	66.0738714090287	STB	STB	Post-implantation	other	Post-implantation	morula and afterwards	Post-implantation
STB	GSM4050640	89.8305084745763	STB	STB	Post-implantation	other	Post-implantation	morula and afterwards	Post-implantation
STB	GSM4050290	58.3234946871311	STB	STB	Post-implantation	other	Post-implantation	morula and afterwards	Post-implantation
STB	GSM4050275	62.1621621621622	STB	STB	Post-implantation	other	Post-implantation	morula and afterwards	Post-implantation
STB	GSM4050379	68.1192660550459	STB	STB	Post-implantation	other	Post-implantation	morula and afterwards	Post-implantation
STB	GSM4050381	68.4605757196496	STB	STB	Post-implantation	other	Post-implantation	morula and afterwards	Post-implantation
STB	GSM4050424	70.7272727272727	STB	STB	Post-implantation	other	Post-implantation	morula and afterwards	Post-implantation
STB	GSM4050444	60.472972972973	STB	STB	Post-implantation	other	Post-implantation	morula and afterwards	Post-implantation
STB	GSM4050454	76.6881028938907	STB	STB	Post-implantation	other	Post-implantation	morula and afterwards	Post-implantation
STB	GSM4050458	75.3514526710403	STB	STB	Post-implantation	other	Post-implantation	morula and afterwards	Post-implantation
STB	GSM4050466	74.0631888317414	STB	STB	Post-implantation	other	Post-implantation	morula and afterwards	Post-implantation
STB	GSM4050498	75.2025931928687	STB	STB	Post-implantation	other	Post-implantation	morula and afterwards	Post-implantation
STB	GSM4050569	74.6370623398805	STB	STB	Post-implantation	other	Post-implantation	morula and afterwards	Post-implantation
STB	GSM4050571	71.4884696016772	STB	STB	Post-implantation	other	Post-implantation	morula and afterwards	Post-implantation
STB	GSM4050572	72.7359389895138	STB	STB	Post-implantation	other	Post-implantation	morula and afterwards	Post-implantation
STB	GSM4050632	69.7406340057637	STB	STB	Post-implantation	other	Post-implantation	morula and afterwards	Post-implantation
STB	GSM4050292	63.0538922155689	STB	STB	Post-implantation	other	Post-implantation	morula and afterwards	Post-implantation
STB	GSM4050465	78.5826067516208	STB	STB	Post-implantation	other	Post-implantation	morula and afterwards	Post-implantation
STB	GSM4050570	78.8291354663036	STB	STB	Post-implantation	other	Post-implantation	morula and afterwards	Post-implantation
STB	GSM4050285	63.1105398457584	STB	STB	Post-implantation	other	Post-implantation	morula and afterwards	Post-implantation
STB	GSM4050441	69.1126279863481	STB	STB	Post-implantation	other	Post-implantation	morula and afterwards	Post-implantation
STB	GSM4050459	76.5606595995289	STB	STB	Post-implantation	other	Post-implantation	morula and afterwards	Post-implantation
STB	GSM4050462	72.2298221614227	STB	STB	Post-implantation	other	Post-implantation	morula and afterwards	Post-implantation
STB	GSM4050505	75.5237608584568	STB	STB	Post-implantation	other	Post-implantation	morula and afterwards	Post-implantation
STB	GSM4050564	76.5704584040747	STB	STB	Post-implantation	other	Post-implantation	morula and afterwards	Post-implantation
STB	GSM4050264	62.0446533490012	STB	STB	Post-implantation	other	Post-implantation	morula and afterwards	Post-implantation
STB	GSM4050279	52.203721841332	STB	STB	Post-implantation	other	Post-implantation	morula and afterwards	Post-implantation
STB	GSM4050288	71.5437073775574	STB	STB	Post-implantation	other	Post-implantation	morula and afterwards	Post-implantation
STB	GSM4050440	64.9871904355252	STB	STB	Post-implantation	other	Post-implantation	morula and afterwards	Post-implantation
STB	GSM4050456	74.5136186770428	STB	STB	Post-implantation	other	Post-implantation	morula and afterwards	Post-implantation
STB	GSM4050468	80.5203938115331	STB	STB	Post-implantation	other	Post-implantation	morula and afterwards	Post-implantation
STB	GSM4050341	61.7647058823529	STB	STB	Post-implantation	other	Post-implantation	morula and afterwards	Post-implantation
STB	GSM4050611	70.8917197452229	STB	STB	Post-implantation	other	Post-implantation	morula and afterwards	Post-implantation
STB	GSM4050643	82.8694817658349	STB	STB	Post-implantation	other	Post-implantation	morula and afterwards	Post-implantation
STB	GSM4050442	64.8739495798319	STB	STB	Post-implantation	other	Post-implantation	morula and afterwards	Post-implantation
STB	GSM4050482	79.1754018169113	STB	STB	Post-implantation	other	Post-implantation	morula and afterwards	Post-implantation
STB	GSM4050389	73.3851185609158	STB	STB	Post-implantation	other	Post-implantation	morula and afterwards	Post-implantation
STB	GSM4050655	71.7948717948718	STB	STB	Post-implantation	other	Post-implantation	morula and afterwards	Post-implantation
STB	GSM4050313	63.8501742160279	STB	STB	Post-implantation	other	Post-implantation	morula and afterwards	Post-implantation
STB	GSM4050503	82.0055710306407	STB	STB	Post-implantation	other	Post-implantation	morula and afterwards	Post-implantation
STB	GSM4050261	62.7719580983078	STB	STB	Post-implantation	other	Post-implantation	morula and afterwards	Post-implantation
STB	GSM3735344	83.6472602739726	STB	STB	Post-implantation	other	Post-implantation	morula and afterwards	Post-implantation
STB	GSM4050339	67.4103585657371	STB	STB	Post-implantation	other	Post-implantation	morula and afterwards	Post-implantation
STB	GSM3735347	70.1986754966887	STB	STB	Post-implantation	other	Post-implantation	morula and afterwards	Post-implantation
STB	GSM4050489	83.3272126331252	STB	STB	Post-implantation	other	Post-implantation	morula and afterwards	Post-implantation
STB	GSM4050383	65.3621495327103	STB	STB	Post-implantation	other	Post-implantation	morula and afterwards	Post-implantation
STB	GSM4050502	77.9574861367837	STB	STB	Post-implantation	other	Post-implantation	morula and afterwards	Post-implantation
STB	GSM4050501	42.0960698689956	STB	STB	Post-implantation	other	Post-implantation	morula and afterwards	Post-implantation
STB	GSM4050542	66.8505516549649	STB	STB	Post-implantation	other	Post-implantation	morula and afterwards	Post-implantation
STB	GSM3735348	88.125	STB	STB	Post-implantation	other	Post-implantation	morula and afterwards	Post-implantation
STB	GSM4050623	73.535457348407	STB	STB	Post-implantation	other	Post-implantation	morula and afterwards	Post-implantation
STB	GSM4050420	58.1803671189146	STB	STB	Post-implantation	other	Post-implantation	morula and afterwards	Post-implantation
STB	GSM4050405	66.9603524229075	STB	STB	Post-implantation	other	Post-implantation	morula and afterwards	Post-implantation
STB	GSM4050479	63.4353741496599	STB	STB	Post-implantation	other	Post-implantation	morula and afterwards	Post-implantation
STB	GSM4050309	62.6968503937008	STB	STB	Post-implantation	other	Post-implantation	morula and afterwards	Post-implantation
STB	GSM4050433	61.4799446749654	STB	STB	Post-implantation	other	Post-implantation	morula and afterwards	Post-implantation
STB	GSM4050432	78.8860103626943	STB	STB	Post-implantation	other	Post-implantation	morula and afterwards	Post-implantation
STB	GSM3735349	78.4090909090909	STB	STB	Post-implantation	other	Post-implantation	morula and afterwards	Post-implantation
STB	GSM4050467	68.3274021352313	STB	STB	Post-implantation	other	Post-implantation	morula and afterwards	Post-implantation
STB	GSM4050425	70.8510638297872	STB	STB	Post-implantation	other	Post-implantation	morula and afterwards	Post-implantation
STB	GSM4050334	31.4942528735632	STB	STB	Post-implantation	other	Post-implantation	morula and afterwards	Post-implantation
STB	GSM4050544	64.6234676007005	STB	STB	Post-implantation	other	Post-implantation	morula and afterwards	Post-implantation
STB	GSM4050294	60.8658008658009	STB	STB	Post-implantation	other	Post-implantation	morula and afterwards	Post-implantation
STB	GSM4050357	75.1609935602576	STB	STB	Post-implantation	other	Post-implantation	morula and afterwards	Post-implantation
STB	GSM4050403	66.1603375527426	STB	STB	Post-implantation	other	Post-implantation	morula and afterwards	Post-implantation
STB	GSM4050649	72.8241563055062	STB	STB	Post-implantation	other	Post-implantation	morula and afterwards	Post-implantation
STB	GSM4050360	63.0851880276286	STB	STB	Post-implantation	other	Post-implantation	morula and afterwards	Post-implantation
STB	GSM4050296	60.3680981595092	STB	STB	Post-implantation	other	Post-implantation	morula and afterwards	Post-implantation
STB	GSM4050273	65.9638554216868	STB	STB	Post-implantation	other	Post-implantation	morula and afterwards	Post-implantation
STB	GSM4050536	84.2960288808664	STB	STB	Post-implantation	other	Post-implantation	morula and afterwards	Post-implantation
STB	GSM3735390	76.4976958525346	STB	STB	Post-implantation	other	Post-implantation	morula and afterwards	Post-implantation
STB	GSM4050385	67.8082191780822	STB	STB	Post-implantation	other	Post-implantation	morula and afterwards	Post-implantation
STB	GSM4050380	76.3761467889908	STB	STB	Post-implantation	other	Post-implantation	morula and afterwards	Post-implantation
STB	GSM4050539	67.5192604006163	STB	STB	Post-implantation	other	Post-implantation	morula and afterwards	Post-implantation
STB	GSM4050644	72.2222222222222	STB	STB	Post-implantation	other	Post-implantation	morula and afterwards	Post-implantation
STB	GSM4050377	58.3912611717974	STB	STB	Post-implantation	other	Post-implantation	morula and afterwards	Post-implantation
STB	GSM4050509	76.5746638358103	STB	STB	Post-implantation	other	Post-implantation	morula and afterwards	Post-implantation
STB	GSM4050393	73.7430167597765	STB	STB	Post-implantation	other	Post-implantation	morula and afterwards	Post-implantation
STB	GSM4050291	71.5625	STB	STB	Post-implantation	other	Post-implantation	morula and afterwards	Post-implantation
STB	GSM4050573	76.6801619433199	STB	STB	Post-implantation	other	Post-implantation	morula and afterwards	Post-implantation
STB	GSM4050660	66.0766961651918	STB	STB	Post-implantation	other	Post-implantation	morula and afterwards	Post-implantation
STB	GSM4050417	63.28125	STB	STB	Post-implantation	other	Post-implantation	morula and afterwards	Post-implantation
STB	GSM4050518	72.489539748954	STB	STB	Post-implantation	other	Post-implantation	morula and afterwards	Post-implantation
STB	GSM4050311	76.0231102551757	STB	STB	Post-implantation	other	Post-implantation	morula and afterwards	Post-implantation
STB	GSM4050664	72.6683937823834	STB	STB	Post-implantation	other	Post-implantation	morula and afterwards	Post-implantation
STB	GSM4050464	72.8337236533958	STB	STB	Post-implantation	other	Post-implantation	morula and afterwards	Post-implantation
STB	GSM3735395	82.3529411764706	STB	STB	Post-implantation	other	Post-implantation	morula and afterwards	Post-implantation
STB	GSM4050314	65.311004784689	STB	STB	Post-implantation	other	Post-implantation	morula and afterwards	Post-implantation
STB	GSM3735345	87.3595505617978	STB	STB	Post-implantation	other	Post-implantation	morula and afterwards	Post-implantation
STB	GSM4050567	61.8860510805501	STB	STB	Post-implantation	other	Post-implantation	morula and afterwards	Post-implantation
STB	GSM4050553	54.4515103338633	STB	STB	Post-implantation	other	Post-implantation	morula and afterwards	Post-implantation
STB	GSM4050610	82.2087948976167	STB	STB	Post-implantation	other	Post-implantation	morula and afterwards	Post-implantation
STB	GSM4050473	76.464542651593	STB	STB	Post-implantation	other	Post-implantation	morula and afterwards	Post-implantation
STB	GSM3735401	70.0665188470067	STB	STB	Post-implantation	other	Post-implantation	morula and afterwards	Post-implantation
STB	GSM3735327	64.6153846153846	STB	STB	Post-implantation	other	Post-implantation	morula and afterwards	Post-implantation
STB	GSM4050324	63.762102351314	STB	STB	Post-implantation	other	Post-implantation	morula and afterwards	Post-implantation
STB	GSM3735324	69.6969696969697	STB	STB	Post-implantation	other	Post-implantation	morula and afterwards	Post-implantation
STB	GSM3735404	79.1970802919708	STB	STB	Post-implantation	other	Post-implantation	morula and afterwards	Post-implantation
STB	GSM4050384	64.2787996127783	STB	STB	Post-implantation	other	Post-implantation	morula and afterwards	Post-implantation
STB	GSM4050412	64.8062015503876	STB	STB	Post-implantation	other	Post-implantation	morula and afterwards	Post-implantation
STB	GSM3735323	86.8817204301075	STB	STB	Post-implantation	other	Post-implantation	morula and afterwards	Post-implantation
STB	GSM3735346	87.4720357941835	STB	STB	Post-implantation	other	Post-implantation	morula and afterwards	Post-implantation
STB	GSM4050323	67.4129353233831	STB	STB	Post-implantation	other	Post-implantation	morula and afterwards	Post-implantation
STB	GSM4050336	57.6576576576577	STB	STB	Post-implantation	other	Post-implantation	morula and afterwards	Post-implantation
STB	GSM4050491	60.2150537634409	STB	STB	Post-implantation	other	Post-implantation	morula and afterwards	Post-implantation
STB	GSM4050617	52.2388059701493	STB	STB	Post-implantation	other	Post-implantation	morula and afterwards	Post-implantation
STB	GSM3735403	34.3283582089552	STB	STB	Post-implantation	other	Post-implantation	morula and afterwards	Post-implantation
STB	GSM3735392	79.1836734693878	STB	STB	Post-implantation	other	Post-implantation	morula and afterwards	Post-implantation
STB	GSM3735432	84.375	STB	STB	Post-implantation	other	Post-implantation	morula and afterwards	Post-implantation
STB	GSM3735326	74.2268041237113	STB	STB	Post-implantation	other	Post-implantation	morula and afterwards	Post-implantation
STB	GSM3735391	78.2051282051282	STB	STB	Post-implantation	other	Post-implantation	morula and afterwards	Post-implantation
STB	GSM3735433	70.9677419354839	STB	STB	Post-implantation	other	Post-implantation	morula and afterwards	Post-implantation
STB	GSM3735307	87.5	STB	STB	Post-implantation	other	Post-implantation	morula and afterwards	Post-implantation
STB	GSM3735317	65.8536585365854	STB	STB	Post-implantation	other	Post-implantation	morula and afterwards	Post-implantation
STB	GSM3735319	65.1515151515152	STB	STB	Post-implantation	other	Post-implantation	morula and afterwards	Post-implantation
STB	GSM3735322	75.5813953488372	STB	STB	Post-implantation	other	Post-implantation	morula and afterwards	Post-implantation
STB	GSM3735402	48.3870967741936	STB	STB	Post-implantation	other	Post-implantation	morula and afterwards	Post-implantation
STB	GSM3735431	81.25	STB	STB	Post-implantation	other	Post-implantation	morula and afterwards	Post-implantation
STB	GSM3735320	71.7171717171717	STB	STB	Post-implantation	other	Post-implantation	morula and afterwards	Post-implantation
STB	GSM4050406	65.2554744525548	STB	STB	Post-implantation	other	Post-implantation	morula and afterwards	Post-implantation
STB	GSM3735308	82.2033898305085	STB	STB	Post-implantation	other	Post-implantation	morula and afterwards	Post-implantation
STB	GSM3735393	76.8421052631579	STB	STB	Post-implantation	other	Post-implantation	morula and afterwards	Post-implantation
STB	GSM3735394	80.8641975308642	STB	STB	Post-implantation	other	Post-implantation	morula and afterwards	Post-implantation
STB	GSM3735306	73.0769230769231	STB	STB	Post-implantation	other	Post-implantation	morula and afterwards	Post-implantation
STB	GSM4050453	81.1594202898551	STB	STB	Post-implantation	other	Post-implantation	morula and afterwards	Post-implantation
STB	GSM3735321	59.7014925373134	STB	STB	Post-implantation	other	Post-implantation	morula and afterwards	Post-implantation
STB	GSM4050287	63.2	STB	STB	Post-implantation	other	Post-implantation	morula and afterwards	Post-implantation
STB	GSM4050376	69	STB	STB	Post-implantation	other	Post-implantation	morula and afterwards	Post-implantation
STB	GSM4050461	65.9722222222222	STB	STB	Post-implantation	other	Post-implantation	morula and afterwards	Post-implantation
STB	GSM3735325	72.5	STB	STB	Post-implantation	other	Post-implantation	morula and afterwards	Post-implantation
STB	GSM3735430	100	STB	STB	Post-implantation	other	Post-implantation	morula and afterwards	Post-implantation
TE	GSM1833332	74.3682310469314	TE	TE	Post-implantation	TE	Post-implantation	morula and afterwards	Post-implantation
TE	GSM1833333	78.2816229116945	TE	TE	Post-implantation	TE	Post-implantation	morula and afterwards	Post-implantation
TE	GSM1833334	83.5051546391753	TE	TE	Post-implantation	TE	Post-implantation	morula and afterwards	Post-implantation
TE	GSM1861620	98.533724340176	TE	TE	Post-implantation	TE	Post-implantation	morula and afterwards	Post-implantation
TE	GSM1861621	96.9957081545064	TE	TE	Post-implantation	TE	Post-implantation	morula and afterwards	Post-implantation
blastocyst	GSM2672089	64.4702842377261	blastocyst (timepoint not specified)	blastocyst #	Post-implantation	blastocyst (all types)	Post-implantation	morula and afterwards	Post-implantation
blastocyst	GSM2672080	49.539406345957	blastocyst (timepoint not specified)	blastocyst #	Post-implantation	blastocyst (all types)	Post-implantation	morula and afterwards	Post-implantation
blastocyst	GSM2672051	36.4460562103355	blastocyst (timepoint not specified)	blastocyst #	Post-implantation	blastocyst (all types)	Post-implantation	morula and afterwards	Post-implantation
blastocyst	GSM2672091	48.7750556792873	blastocyst (timepoint not specified)	blastocyst #	Post-implantation	blastocyst (all types)	Post-implantation	morula and afterwards	Post-implantation
blastocyst	GSM2672078	55.421686746988	blastocyst (timepoint not specified)	blastocyst #	Post-implantation	blastocyst (all types)	Post-implantation	morula and afterwards	Post-implantation
blastocyst	GSM2672052	60.9295570079884	blastocyst (timepoint not specified)	blastocyst #	Post-implantation	blastocyst (all types)	Post-implantation	morula and afterwards	Post-implantation
blastocyst	GSM2672056	51.7503805175038	blastocyst (timepoint not specified)	blastocyst #	Post-implantation	blastocyst (all types)	Post-implantation	morula and afterwards	Post-implantation
blastocyst	GSM2672096	48.7804878048781	blastocyst (timepoint not specified)	blastocyst #	Post-implantation	blastocyst (all types)	Post-implantation	morula and afterwards	Post-implantation
blastocyst	GSM2672068	64.3421052631579	blastocyst (timepoint not specified)	blastocyst #	Post-implantation	blastocyst (all types)	Post-implantation	morula and afterwards	Post-implantation
blastocyst	GSM2672060	39.6551724137931	blastocyst (timepoint not specified)	blastocyst #	Post-implantation	blastocyst (all types)	Post-implantation	morula and afterwards	Post-implantation
blastocyst	GSM2672123	46.8354430379747	blastocyst (timepoint not specified)	blastocyst #	Post-implantation	blastocyst (all types)	Post-implantation	morula and afterwards	Post-implantation
blastocyst	GSM2672062	37.3205741626794	blastocyst (timepoint not specified)	blastocyst #	Post-implantation	blastocyst (all types)	Post-implantation	morula and afterwards	Post-implantation
blastocyst	GSM2672040	66.1870503597122	blastocyst (timepoint not specified)	blastocyst #	Post-implantation	blastocyst (all types)	Post-implantation	morula and afterwards	Post-implantation
blastocyst	GSM2672076	68.271954674221	blastocyst (timepoint not specified)	blastocyst #	Post-implantation	blastocyst (all types)	Post-implantation	morula and afterwards	Post-implantation
blastocyst	GSM2672098	67.2665916760405	blastocyst (timepoint not specified)	blastocyst #	Post-implantation	blastocyst (all types)	Post-implantation	morula and afterwards	Post-implantation
blastocyst	GSM2672055	32.972972972973	blastocyst (timepoint not specified)	blastocyst #	Post-implantation	blastocyst (all types)	Post-implantation	morula and afterwards	Post-implantation
blastocyst	GSM2672103	41.6666666666667	blastocyst (timepoint not specified)	blastocyst #	Post-implantation	blastocyst (all types)	Post-implantation	morula and afterwards	Post-implantation
blastocyst	GSM2672057	67.8304239401496	blastocyst (timepoint not specified)	blastocyst #	Post-implantation	blastocyst (all types)	Post-implantation	morula and afterwards	Post-implantation
blastocyst	GSM2672069	50.990099009901	blastocyst (timepoint not specified)	blastocyst #	Post-implantation	blastocyst (all types)	Post-implantation	morula and afterwards	Post-implantation
blastocyst	GSM2672046	73.7179487179487	blastocyst (timepoint not specified)	blastocyst #	Post-implantation	blastocyst (all types)	Post-implantation	morula and afterwards	Post-implantation
blastocyst	GSM2672072	40.969696969697	blastocyst (timepoint not specified)	blastocyst #	Post-implantation	blastocyst (all types)	Post-implantation	morula and afterwards	Post-implantation
blastocyst	GSM2672067	57.396449704142	blastocyst (timepoint not specified)	blastocyst #	Post-implantation	blastocyst (all types)	Post-implantation	morula and afterwards	Post-implantation
blastocyst	GSM2672042	44.2696629213483	blastocyst (timepoint not specified)	blastocyst #	Post-implantation	blastocyst (all types)	Post-implantation	morula and afterwards	Post-implantation
blastocyst	GSM2672077	61.0610610610611	blastocyst (timepoint not specified)	blastocyst #	Post-implantation	blastocyst (all types)	Post-implantation	morula and afterwards	Post-implantation
blastocyst	GSM2672097	68.5920577617329	blastocyst (timepoint not specified)	blastocyst #	Post-implantation	blastocyst (all types)	Post-implantation	morula and afterwards	Post-implantation
blastocyst	GSM2672124	36.4133406232914	blastocyst (timepoint not specified)	blastocyst #	Post-implantation	blastocyst (all types)	Post-implantation	morula and afterwards	Post-implantation
blastocyst	GSM2672066	54.295837023915	blastocyst (timepoint not specified)	blastocyst #	Post-implantation	blastocyst (all types)	Post-implantation	morula and afterwards	Post-implantation
blastocyst	GSM2672086	64.4363341443633	blastocyst (timepoint not specified)	blastocyst #	Post-implantation	blastocyst (all types)	Post-implantation	morula and afterwards	Post-implantation
blastocyst	GSM2672059	50.253807106599	blastocyst (timepoint not specified)	blastocyst #	Post-implantation	blastocyst (all types)	Post-implantation	morula and afterwards	Post-implantation
blastocyst	GSM2672061	56.2726613488035	blastocyst (timepoint not specified)	blastocyst #	Post-implantation	blastocyst (all types)	Post-implantation	morula and afterwards	Post-implantation
blastocyst	GSM2672038	60.9230769230769	blastocyst (timepoint not specified)	blastocyst #	Post-implantation	blastocyst (all types)	Post-implantation	morula and afterwards	Post-implantation
blastocyst	GSM2672041	57.6923076923077	blastocyst (timepoint not specified)	blastocyst #	Post-implantation	blastocyst (all types)	Post-implantation	morula and afterwards	Post-implantation
blastocyst	GSM2672092	46.6754443712969	blastocyst (timepoint not specified)	blastocyst #	Post-implantation	blastocyst (all types)	Post-implantation	morula and afterwards	Post-implantation
blastocyst	GSM2672083	37.6991150442478	blastocyst (timepoint not specified)	blastocyst #	Post-implantation	blastocyst (all types)	Post-implantation	morula and afterwards	Post-implantation
blastocyst	GSM2672074	41.304347826087	blastocyst (timepoint not specified)	blastocyst #	Post-implantation	blastocyst (all types)	Post-implantation	morula and afterwards	Post-implantation
blastocyst	GSM2672034	51.5052356020942	blastocyst (timepoint not specified)	blastocyst #	Post-implantation	blastocyst (all types)	Post-implantation	morula and afterwards	Post-implantation
blastocyst	GSM2672082	38.8888888888889	blastocyst (timepoint not specified)	blastocyst #	Post-implantation	blastocyst (all types)	Post-implantation	morula and afterwards	Post-implantation
blastocyst	GSM2672058	65.5059847660501	blastocyst (timepoint not specified)	blastocyst #	Post-implantation	blastocyst (all types)	Post-implantation	morula and afterwards	Post-implantation
blastocyst	GSM2672114	53.4068136272545	blastocyst (timepoint not specified)	blastocyst #	Post-implantation	blastocyst (all types)	Post-implantation	morula and afterwards	Post-implantation
blastocyst	GSM2672090	45.7372116349047	blastocyst (timepoint not specified)	blastocyst #	Post-implantation	blastocyst (all types)	Post-implantation	morula and afterwards	Post-implantation
blastocyst	GSM2672039	57.6233183856502	blastocyst (timepoint not specified)	blastocyst #	Post-implantation	blastocyst (all types)	Post-implantation	morula and afterwards	Post-implantation
blastocyst	GSM2672088	50	blastocyst (timepoint not specified)	blastocyst #	Post-implantation	blastocyst (all types)	Post-implantation	morula and afterwards	Post-implantation
blastocyst	GSM2672118	49.0674318507891	blastocyst (timepoint not specified)	blastocyst #	Post-implantation	blastocyst (all types)	Post-implantation	morula and afterwards	Post-implantation
blastocyst	GSM2672079	56.6176470588235	blastocyst (timepoint not specified)	blastocyst #	Post-implantation	blastocyst (all types)	Post-implantation	morula and afterwards	Post-implantation
blastocyst	GSM2672073	25.4079254079254	blastocyst (timepoint not specified)	blastocyst #	Post-implantation	blastocyst (all types)	Post-implantation	morula and afterwards	Post-implantation
blastocyst	GSM2672111	54.9889135254989	blastocyst (timepoint not specified)	blastocyst #	Post-implantation	blastocyst (all types)	Post-implantation	morula and afterwards	Post-implantation
blastocyst	GSM2672125	52.6109660574413	blastocyst (timepoint not specified)	blastocyst #	Post-implantation	blastocyst (all types)	Post-implantation	morula and afterwards	Post-implantation
blastocyst	GSM2672094	32.0512820512821	blastocyst (timepoint not specified)	blastocyst #	Post-implantation	blastocyst (all types)	Post-implantation	morula and afterwards	Post-implantation
blastocyst	GSM2672050	52.8436018957346	blastocyst (timepoint not specified)	blastocyst #	Post-implantation	blastocyst (all types)	Post-implantation	morula and afterwards	Post-implantation
blastocyst	GSM2672085	40	blastocyst (timepoint not specified)	blastocyst #	Post-implantation	blastocyst (all types)	Post-implantation	morula and afterwards	Post-implantation
blastocyst	GSM2672120	31.3953488372093	blastocyst (timepoint not specified)	blastocyst #	Post-implantation	blastocyst (all types)	Post-implantation	morula and afterwards	Post-implantation
blastocyst	GSM2672087	48.9646772228989	blastocyst (timepoint not specified)	blastocyst #	Post-implantation	blastocyst (all types)	Post-implantation	morula and afterwards	Post-implantation
blastocyst	GSM2672112	33.3333333333333	blastocyst (timepoint not specified)	blastocyst #	Post-implantation	blastocyst (all types)	Post-implantation	morula and afterwards	Post-implantation
blastocyst	GSM2672063	20.3125	blastocyst (timepoint not specified)	blastocyst #	Post-implantation	blastocyst (all types)	Post-implantation	morula and afterwards	Post-implantation
blastocyst	GSM2672035	40.7766990291262	blastocyst (timepoint not specified)	blastocyst #	Post-implantation	blastocyst (all types)	Post-implantation	morula and afterwards	Post-implantation
blastocyst	GSM2672109	43.046357615894	blastocyst (timepoint not specified)	blastocyst #	Post-implantation	blastocyst (all types)	Post-implantation	morula and afterwards	Post-implantation
blastocyst	GSM2672081	63.5983263598326	blastocyst (timepoint not specified)	blastocyst #	Post-implantation	blastocyst (all types)	Post-implantation	morula and afterwards	Post-implantation
blastocyst	GSM2672075	57.5037147102526	blastocyst (timepoint not specified)	blastocyst #	Post-implantation	blastocyst (all types)	Post-implantation	morula and afterwards	Post-implantation
blastocyst	GSM2672116	19.2982456140351	blastocyst (timepoint not specified)	blastocyst #	Post-implantation	blastocyst (all types)	Post-implantation	morula and afterwards	Post-implantation
blastocyst	GSM2672093	28.125	blastocyst (timepoint not specified)	blastocyst #	Post-implantation	blastocyst (all types)	Post-implantation	morula and afterwards	Post-implantation
blastocyst	GSM2672065	19.5852534562212	blastocyst (timepoint not specified)	blastocyst #	Post-implantation	blastocyst (all types)	Post-implantation	morula and afterwards	Post-implantation
blastocyst	GSM2672095	33.7078651685393	blastocyst (timepoint not specified)	blastocyst #	Post-implantation	blastocyst (all types)	Post-implantation	morula and afterwards	Post-implantation
blastocyst	GSM2672099	63.6363636363636	blastocyst (timepoint not specified)	blastocyst #	Post-implantation	blastocyst (all types)	Post-implantation	morula and afterwards	Post-implantation
blastocyst	GSM2672037	49.1666666666667	blastocyst (timepoint not specified)	blastocyst #	Post-implantation	blastocyst (all types)	Post-implantation	morula and afterwards	Post-implantation
blastocyst	GSM2672064	18.5446009389671	blastocyst (timepoint not specified)	blastocyst #	Post-implantation	blastocyst (all types)	Post-implantation	morula and afterwards	Post-implantation
blastocyst	GSM2672054	27.3972602739726	blastocyst (timepoint not specified)	blastocyst #	Post-implantation	blastocyst (all types)	Post-implantation	morula and afterwards	Post-implantation
blastocyst	GSM2672117	15.8730158730159	blastocyst (timepoint not specified)	blastocyst #	Post-implantation	blastocyst (all types)	Post-implantation	morula and afterwards	Post-implantation
blastocyst	GSM2672036	35.9649122807018	blastocyst (timepoint not specified)	blastocyst #	Post-implantation	blastocyst (all types)	Post-implantation	morula and afterwards	Post-implantation
blastocyst	GSM2672070	30.5970149253731	blastocyst (timepoint not specified)	blastocyst #	Post-implantation	blastocyst (all types)	Post-implantation	morula and afterwards	Post-implantation
blastocyst	GSM2672084	39.5061728395062	blastocyst (timepoint not specified)	blastocyst #	Post-implantation	blastocyst (all types)	Post-implantation	morula and afterwards	Post-implantation
blastocyst	GSM2672121	67.2727272727273	blastocyst (timepoint not specified)	blastocyst #	Post-implantation	blastocyst (all types)	Post-implantation	morula and afterwards	Post-implantation
blastocyst	GSM2672104	36.5384615384615	blastocyst (timepoint not specified)	blastocyst #	Post-implantation	blastocyst (all types)	Post-implantation	morula and afterwards	Post-implantation
blastocyst	GSM2672122	53.8461538461539	blastocyst (timepoint not specified)	blastocyst #	Post-implantation	blastocyst (all types)	Post-implantation	morula and afterwards	Post-implantation
blastocyst	GSM2672053	18.4210526315789	blastocyst (timepoint not specified)	blastocyst #	Post-implantation	blastocyst (all types)	Post-implantation	morula and afterwards	Post-implantation
blastocyst	GSM2672043	52.6315789473684	blastocyst (timepoint not specified)	blastocyst #	Post-implantation	blastocyst (all types)	Post-implantation	morula and afterwards	Post-implantation
blastocyst	GSM2672106	28.5714285714286	blastocyst (timepoint not specified)	blastocyst #	Post-implantation	blastocyst (all types)	Post-implantation	morula and afterwards	Post-implantation
blastocyst	GSM2672047	21.1111111111111	blastocyst (timepoint not specified)	blastocyst #	Post-implantation	blastocyst (all types)	Post-implantation	morula and afterwards	Post-implantation
blastocyst	GSM2672105	45.4545454545455	blastocyst (timepoint not specified)	blastocyst #	Post-implantation	blastocyst (all types)	Post-implantation	morula and afterwards	Post-implantation
blastocyst	GSM2672102	28.5714285714286	blastocyst (timepoint not specified)	blastocyst #	Post-implantation	blastocyst (all types)	Post-implantation	morula and afterwards	Post-implantation
blastocyst	GSM2672048	3.40909090909091	blastocyst (timepoint not specified)	blastocyst #	Post-implantation	blastocyst (all types)	Post-implantation	morula and afterwards	Post-implantation
blastocyst	GSM2672049	4.70588235294118	blastocyst (timepoint not specified)	blastocyst #	Post-implantation	blastocyst (all types)	Post-implantation	morula and afterwards	Post-implantation
blastocyst	GSM2672107	18.75	blastocyst (timepoint not specified)	blastocyst #	Post-implantation	blastocyst (all types)	Post-implantation	morula and afterwards	Post-implantation
blastocyst	GSM2672101	13.3333333333333	blastocyst (timepoint not specified)	blastocyst #	Post-implantation	blastocyst (all types)	Post-implantation	morula and afterwards	Post-implantation
blastocyst	GSM2672110	11.7647058823529	blastocyst (timepoint not specified)	blastocyst #	Post-implantation	blastocyst (all types)	Post-implantation	morula and afterwards	Post-implantation
blastocyst	GSM2672108	40.7407407407407	blastocyst (timepoint not specified)	blastocyst #	Post-implantation	blastocyst (all types)	Post-implantation	morula and afterwards	Post-implantation
blastocyst.early	GSM1833321	62.0488940628638	blastocyst (early)	blastocyst (early)	Post-implantation	blastocyst (all types)	Post-implantation	morula and afterwards	Post-implantation
blastocyst.early	GSM1833318	85.7142857142857	blastocyst (early)	blastocyst (early)	Post-implantation	blastocyst (all types)	Post-implantation	morula and afterwards	Post-implantation
blastocyst.early	GSM1833316	68.5314685314685	blastocyst (early)	blastocyst (early)	Post-implantation	blastocyst (all types)	Post-implantation	morula and afterwards	Post-implantation
blastocyst.late	GSM922207	60.9756097560976	blastocyst (late)	blastocyst (late)	Post-implantation	blastocyst (all types)	Post-implantation	morula and afterwards	Post-implantation
blastocyst.late	GSM922218	67.0750382848392	blastocyst (late)	blastocyst (late)	Post-implantation	blastocyst (all types)	Post-implantation	morula and afterwards	Post-implantation
blastocyst.late	GSM922222	65.3614457831325	blastocyst (late)	blastocyst (late)	Post-implantation	blastocyst (all types)	Post-implantation	morula and afterwards	Post-implantation
blastocyst.late	GSM922200	65.0442477876106	blastocyst (late)	blastocyst (late)	Post-implantation	blastocyst (all types)	Post-implantation	morula and afterwards	Post-implantation
blastocyst.late	GSM922220	64.1025641025641	blastocyst (late)	blastocyst (late)	Post-implantation	blastocyst (all types)	Post-implantation	morula and afterwards	Post-implantation
blastocyst.late	GSM922212	59.2592592592593	blastocyst (late)	blastocyst (late)	Post-implantation	blastocyst (all types)	Post-implantation	morula and afterwards	Post-implantation
blastocyst.late	GSM922215	69.0702087286527	blastocyst (late)	blastocyst (late)	Post-implantation	blastocyst (all types)	Post-implantation	morula and afterwards	Post-implantation
blastocyst.late	GSM922197	64.4230769230769	blastocyst (late)	blastocyst (late)	Post-implantation	blastocyst (all types)	Post-implantation	morula and afterwards	Post-implantation
blastocyst.late	GSM922219	63.7820512820513	blastocyst (late)	blastocyst (late)	Post-implantation	blastocyst (all types)	Post-implantation	morula and afterwards	Post-implantation
blastocyst.late	GSM922206	53.0075187969925	blastocyst (late)	blastocyst (late)	Post-implantation	blastocyst (all types)	Post-implantation	morula and afterwards	Post-implantation
blastocyst.late	GSM922203	58.6206896551724	blastocyst (late)	blastocyst (late)	Post-implantation	blastocyst (all types)	Post-implantation	morula and afterwards	Post-implantation
blastocyst.late	GSM922216	62.2950819672131	blastocyst (late)	blastocyst (late)	Post-implantation	blastocyst (all types)	Post-implantation	morula and afterwards	Post-implantation
blastocyst.late	GSM922195	60	blastocyst (late)	blastocyst (late)	Post-implantation	blastocyst (all types)	Post-implantation	morula and afterwards	Post-implantation
blastocyst.late	GSM922196	71.9681908548708	blastocyst (late)	blastocyst (late)	Post-implantation	blastocyst (all types)	Post-implantation	morula and afterwards	Post-implantation
blastocyst.late	GSM922204	60.5263157894737	blastocyst (late)	blastocyst (late)	Post-implantation	blastocyst (all types)	Post-implantation	morula and afterwards	Post-implantation
blastocyst.late	GSM922202	62.751677852349	blastocyst (late)	blastocyst (late)	Post-implantation	blastocyst (all types)	Post-implantation	morula and afterwards	Post-implantation
blastocyst.late	GSM922199	68	blastocyst (late)	blastocyst (late)	Post-implantation	blastocyst (all types)	Post-implantation	morula and afterwards	Post-implantation
blastocyst.late	GSM922223	69.7160883280757	blastocyst (late)	blastocyst (late)	Post-implantation	blastocyst (all types)	Post-implantation	morula and afterwards	Post-implantation
blastocyst.late	GSM922205	58.1560283687943	blastocyst (late)	blastocyst (late)	Post-implantation	blastocyst (all types)	Post-implantation	morula and afterwards	Post-implantation
blastocyst.late	GSM922211	52.4590163934426	blastocyst (late)	blastocyst (late)	Post-implantation	blastocyst (all types)	Post-implantation	morula and afterwards	Post-implantation
blastocyst.late	GSM922198	58.8362068965517	blastocyst (late)	blastocyst (late)	Post-implantation	blastocyst (all types)	Post-implantation	morula and afterwards	Post-implantation
blastocyst.late	GSM922209	63.2692307692308	blastocyst (late)	blastocyst (late)	Post-implantation	blastocyst (all types)	Post-implantation	morula and afterwards	Post-implantation
blastocyst.late	GSM922217	64.8484848484848	blastocyst (late)	blastocyst (late)	Post-implantation	blastocyst (all types)	Post-implantation	morula and afterwards	Post-implantation
blastocyst.late	GSM922221	59.6491228070176	blastocyst (late)	blastocyst (late)	Post-implantation	blastocyst (all types)	Post-implantation	morula and afterwards	Post-implantation
blastocyst.late	GSM922210	60.377358490566	blastocyst (late)	blastocyst (late)	Post-implantation	blastocyst (all types)	Post-implantation	morula and afterwards	Post-implantation
blastocyst.late	GSM922201	58.1896551724138	blastocyst (late)	blastocyst (late)	Post-implantation	blastocyst (all types)	Post-implantation	morula and afterwards	Post-implantation
blastocyst.late	GSM922213	68.3257918552036	blastocyst (late)	blastocyst (late)	Post-implantation	blastocyst (all types)	Post-implantation	morula and afterwards	Post-implantation
blastocyst.late	GSM922214	57.6923076923077	blastocyst (late)	blastocyst (late)	Post-implantation	blastocyst (all types)	Post-implantation	morula and afterwards	Post-implantation
blastocyst.late	GSM922194	59.9099099099099	blastocyst (late)	blastocyst (late)	Post-implantation	blastocyst (all types)	Post-implantation	morula and afterwards	Post-implantation
blastocyst.late	GSM922208	54.4600938967136	blastocyst (late)	blastocyst (late)	Post-implantation	blastocyst (all types)	Post-implantation	morula and afterwards	Post-implantation
blastocyst.late	GSM1833328	80.1324503311258	blastocyst (late)	blastocyst (late)	Post-implantation	blastocyst (all types)	Post-implantation	morula and afterwards	Post-implantation
blastocyst.late	GSM1833326	68.1818181818182	blastocyst (late)	blastocyst (late)	Post-implantation	blastocyst (all types)	Post-implantation	morula and afterwards	Post-implantation
blastocyst.middle	GSM1833324	81.8965517241379	blastocyst (middle)	blastocyst (middle)	Post-implantation	blastocyst (all types)	Post-implantation	morula and afterwards	Post-implantation
blastocyst.middle	GSM1833325	69.4158075601375	blastocyst (middle)	blastocyst (middle)	Post-implantation	blastocyst (all types)	Post-implantation	morula and afterwards	Post-implantation
blastocyst.middle	GSM1833323	72.2488038277512	blastocyst (middle)	blastocyst (middle)	Post-implantation	blastocyst (all types)	Post-implantation	morula and afterwards	Post-implantation
epiblast	GSM4050162	50	epiblast	epiblast	Post-implantation	other	Post-implantation	morula and afterwards	Post-implantation
epiblast	GSM4050400	76.5558397271952	epiblast	epiblast	Post-implantation	other	Post-implantation	morula and afterwards	Post-implantation
epiblast	GSM4050493	68.2190056639396	epiblast	epiblast	Post-implantation	other	Post-implantation	morula and afterwards	Post-implantation
epiblast	GSM4050618	59.2517694641052	epiblast	epiblast	Post-implantation	other	Post-implantation	morula and afterwards	Post-implantation
epiblast	GSM4050132	49.8044328552803	epiblast	epiblast	Post-implantation	other	Post-implantation	morula and afterwards	Post-implantation
epiblast	GSM4050373	60.5263157894737	epiblast	epiblast	Post-implantation	other	Post-implantation	morula and afterwards	Post-implantation
epiblast	GSM4050394	62.2583139984532	epiblast	epiblast	Post-implantation	other	Post-implantation	morula and afterwards	Post-implantation
epiblast	GSM4050396	61.228813559322	epiblast	epiblast	Post-implantation	other	Post-implantation	morula and afterwards	Post-implantation
epiblast	GSM4050487	62.4107142857143	epiblast	epiblast	Post-implantation	other	Post-implantation	morula and afterwards	Post-implantation
epiblast	GSM4050238	54.0178571428571	epiblast	epiblast	Post-implantation	other	Post-implantation	morula and afterwards	Post-implantation
epiblast	GSM4050633	60.3174603174603	epiblast	epiblast	Post-implantation	other	Post-implantation	morula and afterwards	Post-implantation
epiblast	GSM4050167	50.730411686587	epiblast	epiblast	Post-implantation	other	Post-implantation	morula and afterwards	Post-implantation
epiblast	GSM4050178	44.1176470588235	epiblast	epiblast	Post-implantation	other	Post-implantation	morula and afterwards	Post-implantation
epiblast	GSM4050244	43.5483870967742	epiblast	epiblast	Post-implantation	other	Post-implantation	morula and afterwards	Post-implantation
epiblast	GSM4050254	55.7057057057057	epiblast	epiblast	Post-implantation	other	Post-implantation	morula and afterwards	Post-implantation
epiblast	GSM4050272	62.4434389140272	epiblast	epiblast	Post-implantation	other	Post-implantation	morula and afterwards	Post-implantation
epiblast	GSM4050375	64.3617021276596	epiblast	epiblast	Post-implantation	other	Post-implantation	morula and afterwards	Post-implantation
epiblast	GSM4050395	57.3089700996678	epiblast	epiblast	Post-implantation	other	Post-implantation	morula and afterwards	Post-implantation
epiblast	GSM4050512	68.75	epiblast	epiblast	Post-implantation	other	Post-implantation	morula and afterwards	Post-implantation
epiblast	GSM4050484	60.643330179754	epiblast	epiblast	Post-implantation	other	Post-implantation	morula and afterwards	Post-implantation
epiblast	GSM4050574	67.8988326848249	epiblast	epiblast	Post-implantation	other	Post-implantation	morula and afterwards	Post-implantation
epiblast	GSM4050307	65.6103286384977	epiblast	epiblast	Post-implantation	other	Post-implantation	morula and afterwards	Post-implantation
epiblast	GSM4050340	65.541825095057	epiblast	epiblast	Post-implantation	other	Post-implantation	morula and afterwards	Post-implantation
epiblast	GSM4050159	54.7193877551021	epiblast	epiblast	Post-implantation	other	Post-implantation	morula and afterwards	Post-implantation
epiblast	GSM4050240	48.7234042553192	epiblast	epiblast	Post-implantation	other	Post-implantation	morula and afterwards	Post-implantation
epiblast	GSM4050281	62.488038277512	epiblast	epiblast	Post-implantation	other	Post-implantation	morula and afterwards	Post-implantation
epiblast	GSM4050355	68.5448916408669	epiblast	epiblast	Post-implantation	other	Post-implantation	morula and afterwards	Post-implantation
epiblast	GSM4050549	58.3044982698962	epiblast	epiblast	Post-implantation	other	Post-implantation	morula and afterwards	Post-implantation
epiblast	GSM4050630	67.5744680851064	epiblast	epiblast	Post-implantation	other	Post-implantation	morula and afterwards	Post-implantation
epiblast	GSM4050494	73.765690376569	epiblast	epiblast	Post-implantation	other	Post-implantation	morula and afterwards	Post-implantation
epiblast	GSM4050629	70.392749244713	epiblast	epiblast	Post-implantation	other	Post-implantation	morula and afterwards	Post-implantation
epiblast	GSM4050148	46.3636363636364	epiblast	epiblast	Post-implantation	other	Post-implantation	morula and afterwards	Post-implantation
epiblast	GSM4050348	49.9063670411985	epiblast	epiblast	Post-implantation	other	Post-implantation	morula and afterwards	Post-implantation
epiblast	GSM4050486	68.2469680264609	epiblast	epiblast	Post-implantation	other	Post-implantation	morula and afterwards	Post-implantation
epiblast	GSM4050173	36.5805168986084	epiblast	epiblast	Post-implantation	other	Post-implantation	morula and afterwards	Post-implantation
epiblast	GSM4050414	76.4426340801086	epiblast	epiblast	Post-implantation	other	Post-implantation	morula and afterwards	Post-implantation
epiblast	GSM4050319	59.9435825105783	epiblast	epiblast	Post-implantation	other	Post-implantation	morula and afterwards	Post-implantation
epiblast	GSM4050408	63.4531113058721	epiblast	epiblast	Post-implantation	other	Post-implantation	morula and afterwards	Post-implantation
epiblast	GSM4050452	73.1782945736434	epiblast	epiblast	Post-implantation	other	Post-implantation	morula and afterwards	Post-implantation
epiblast	GSM4050551	61.2970711297071	epiblast	epiblast	Post-implantation	other	Post-implantation	morula and afterwards	Post-implantation
epiblast	GSM4050540	64.0032284100081	epiblast	epiblast	Post-implantation	other	Post-implantation	morula and afterwards	Post-implantation
epiblast	GSM4050451	56.020942408377	epiblast	epiblast	Post-implantation	other	Post-implantation	morula and afterwards	Post-implantation
epiblast	GSM4050413	63.0851063829787	epiblast	epiblast	Post-implantation	other	Post-implantation	morula and afterwards	Post-implantation
epiblast	GSM4050392	63.4372367312553	epiblast	epiblast	Post-implantation	other	Post-implantation	morula and afterwards	Post-implantation
epiblast	GSM4050370	65.4947916666667	epiblast	epiblast	Post-implantation	other	Post-implantation	morula and afterwards	Post-implantation
epiblast	GSM4050626	63.6576787807737	epiblast	epiblast	Post-implantation	other	Post-implantation	morula and afterwards	Post-implantation
epiblast	GSM4050154	50.0823723228995	epiblast	epiblast	Post-implantation	other	Post-implantation	morula and afterwards	Post-implantation
epiblast	GSM4050624	70.8360337005833	epiblast	epiblast	Post-implantation	other	Post-implantation	morula and afterwards	Post-implantation
epiblast	GSM4050175	60.7433217189315	epiblast	epiblast	Post-implantation	other	Post-implantation	morula and afterwards	Post-implantation
epiblast	GSM4050246	51.8041237113402	epiblast	epiblast	Post-implantation	other	Post-implantation	morula and afterwards	Post-implantation
epiblast	GSM4050248	54.5893719806763	epiblast	epiblast	Post-implantation	other	Post-implantation	morula and afterwards	Post-implantation
epiblast	GSM4050510	51.660026560425	epiblast	epiblast	Post-implantation	other	Post-implantation	morula and afterwards	Post-implantation
epiblast	GSM4050315	59.8895027624309	epiblast	epiblast	Post-implantation	other	Post-implantation	morula and afterwards	Post-implantation
epiblast	GSM4050269	58.7939698492462	epiblast	epiblast	Post-implantation	other	Post-implantation	morula and afterwards	Post-implantation
epiblast	GSM4050483	67.6607642124884	epiblast	epiblast	Post-implantation	other	Post-implantation	morula and afterwards	Post-implantation
epiblast	GSM4050123	46.996996996997	epiblast	epiblast	Post-implantation	other	Post-implantation	morula and afterwards	Post-implantation
epiblast	GSM4050612	64.6253021756648	epiblast	epiblast	Post-implantation	other	Post-implantation	morula and afterwards	Post-implantation
epiblast	GSM4050615	72.2765363128492	epiblast	epiblast	Post-implantation	other	Post-implantation	morula and afterwards	Post-implantation
epiblast	GSM4050511	77.1112405358183	epiblast	epiblast	Post-implantation	other	Post-implantation	morula and afterwards	Post-implantation
epiblast	GSM4050475	67.3703256936068	epiblast	epiblast	Post-implantation	other	Post-implantation	morula and afterwards	Post-implantation
epiblast	GSM4050247	45.707656612529	epiblast	epiblast	Post-implantation	other	Post-implantation	morula and afterwards	Post-implantation
epiblast	GSM4050616	73.9092872570194	epiblast	epiblast	Post-implantation	other	Post-implantation	morula and afterwards	Post-implantation
epiblast	GSM4050182	45.2495974235105	epiblast	epiblast	Post-implantation	other	Post-implantation	morula and afterwards	Post-implantation
epiblast	GSM4050619	67.3893405600723	epiblast	epiblast	Post-implantation	other	Post-implantation	morula and afterwards	Post-implantation
epiblast	GSM4050391	62.4277456647399	epiblast	epiblast	Post-implantation	other	Post-implantation	morula and afterwards	Post-implantation
epiblast	GSM4050514	78.8767812238055	epiblast	epiblast	Post-implantation	other	Post-implantation	morula and afterwards	Post-implantation
epiblast	GSM4050166	45.6451612903226	epiblast	epiblast	Post-implantation	other	Post-implantation	morula and afterwards	Post-implantation
epiblast	GSM4050282	55.9550561797753	epiblast	epiblast	Post-implantation	other	Post-implantation	morula and afterwards	Post-implantation
epiblast	GSM4050622	63.5978835978836	epiblast	epiblast	Post-implantation	other	Post-implantation	morula and afterwards	Post-implantation
epiblast	GSM4050490	68.920521945433	epiblast	epiblast	Post-implantation	other	Post-implantation	morula and afterwards	Post-implantation
epiblast	GSM4050620	61.7164898746384	epiblast	epiblast	Post-implantation	other	Post-implantation	morula and afterwards	Post-implantation
epiblast	GSM4050163	49.8960498960499	epiblast	epiblast	Post-implantation	other	Post-implantation	morula and afterwards	Post-implantation
epiblast	GSM4050449	70.4712041884817	epiblast	epiblast	Post-implantation	other	Post-implantation	morula and afterwards	Post-implantation
epiblast	GSM4050266	57.7142857142857	epiblast	epiblast	Post-implantation	other	Post-implantation	morula and afterwards	Post-implantation
epiblast	GSM4050176	61.9899785254116	epiblast	epiblast	Post-implantation	other	Post-implantation	morula and afterwards	Post-implantation
epiblast	GSM4050276	65	epiblast	epiblast	Post-implantation	other	Post-implantation	morula and afterwards	Post-implantation
epiblast	GSM4050223	57.5824175824176	epiblast	epiblast	Post-implantation	other	Post-implantation	morula and afterwards	Post-implantation
epiblast	GSM4050371	65.008025682183	epiblast	epiblast	Post-implantation	other	Post-implantation	morula and afterwards	Post-implantation
epiblast	GSM4050621	62.2535211267606	epiblast	epiblast	Post-implantation	other	Post-implantation	morula and afterwards	Post-implantation
epiblast	GSM4050172	42.962962962963	epiblast	epiblast	Post-implantation	other	Post-implantation	morula and afterwards	Post-implantation
epiblast	GSM4050161	45.9893048128342	epiblast	epiblast	Post-implantation	other	Post-implantation	morula and afterwards	Post-implantation
epiblast	GSM4050237	54.5955882352941	epiblast	epiblast	Post-implantation	other	Post-implantation	morula and afterwards	Post-implantation
epiblast	GSM4050245	55.2264808362369	epiblast	epiblast	Post-implantation	other	Post-implantation	morula and afterwards	Post-implantation
epiblast	GSM4050398	59.375	epiblast	epiblast	Post-implantation	other	Post-implantation	morula and afterwards	Post-implantation
epiblast	GSM4050136	76.7605633802817	epiblast	epiblast	Post-implantation	other	Post-implantation	morula and afterwards	Post-implantation
epiblast	GSM4050457	66.5573770491803	epiblast	epiblast	Post-implantation	other	Post-implantation	morula and afterwards	Post-implantation
epiblast	GSM4050575	72.6424870466321	epiblast	epiblast	Post-implantation	other	Post-implantation	morula and afterwards	Post-implantation
epiblast	GSM4050190	50.9240246406571	epiblast	epiblast	Post-implantation	other	Post-implantation	morula and afterwards	Post-implantation
epiblast	GSM4050179	44.0318302387268	epiblast	epiblast	Post-implantation	other	Post-implantation	morula and afterwards	Post-implantation
epiblast	GSM4050672	63.1016042780749	epiblast	epiblast	Post-implantation	other	Post-implantation	morula and afterwards	Post-implantation
epiblast	GSM4050359	77.1078180889116	epiblast	epiblast	Post-implantation	other	Post-implantation	morula and afterwards	Post-implantation
epiblast	GSM4050268	55.1386623164764	epiblast	epiblast	Post-implantation	other	Post-implantation	morula and afterwards	Post-implantation
epiblast	GSM4050193	46.8030690537084	epiblast	epiblast	Post-implantation	other	Post-implantation	morula and afterwards	Post-implantation
epiblast	GSM4050168	35.9477124183007	epiblast	epiblast	Post-implantation	other	Post-implantation	morula and afterwards	Post-implantation
epiblast	GSM4050278	53.3771106941839	epiblast	epiblast	Post-implantation	other	Post-implantation	morula and afterwards	Post-implantation
epiblast	GSM4050472	65.5290102389079	epiblast	epiblast	Post-implantation	other	Post-implantation	morula and afterwards	Post-implantation
epiblast	GSM4050157	44.4876783398184	epiblast	epiblast	Post-implantation	other	Post-implantation	morula and afterwards	Post-implantation
epiblast	GSM4050450	59.8920863309353	epiblast	epiblast	Post-implantation	other	Post-implantation	morula and afterwards	Post-implantation
epiblast	GSM4050249	55.3259141494436	epiblast	epiblast	Post-implantation	other	Post-implantation	morula and afterwards	Post-implantation
epiblast	GSM4050625	65.0677789363921	epiblast	epiblast	Post-implantation	other	Post-implantation	morula and afterwards	Post-implantation
epiblast	GSM4050469	64.6464646464647	epiblast	epiblast	Post-implantation	other	Post-implantation	morula and afterwards	Post-implantation
epiblast	GSM4050533	68.941504178273	epiblast	epiblast	Post-implantation	other	Post-implantation	morula and afterwards	Post-implantation
epiblast	GSM4050474	70.3026481715006	epiblast	epiblast	Post-implantation	other	Post-implantation	morula and afterwards	Post-implantation
epiblast	GSM4050631	63.6212624584718	epiblast	epiblast	Post-implantation	other	Post-implantation	morula and afterwards	Post-implantation
epiblast	GSM4050614	68.1960375391032	epiblast	epiblast	Post-implantation	other	Post-implantation	morula and afterwards	Post-implantation
epiblast	GSM4050526	65.9183673469388	epiblast	epiblast	Post-implantation	other	Post-implantation	morula and afterwards	Post-implantation
epiblast	GSM4050627	55.2447552447553	epiblast	epiblast	Post-implantation	other	Post-implantation	morula and afterwards	Post-implantation
epiblast	GSM4050534	61.8531889290012	epiblast	epiblast	Post-implantation	other	Post-implantation	morula and afterwards	Post-implantation
epiblast	GSM4050156	44.212962962963	epiblast	epiblast	Post-implantation	other	Post-implantation	morula and afterwards	Post-implantation
epiblast	GSM4050609	62.8971962616823	epiblast	epiblast	Post-implantation	other	Post-implantation	morula and afterwards	Post-implantation
epiblast	GSM4050171	49.2211838006231	epiblast	epiblast	Post-implantation	other	Post-implantation	morula and afterwards	Post-implantation
epiblast	GSM4050666	58.2655826558266	epiblast	epiblast	Post-implantation	other	Post-implantation	morula and afterwards	Post-implantation
epiblast	GSM4050550	54.3771043771044	epiblast	epiblast	Post-implantation	other	Post-implantation	morula and afterwards	Post-implantation
epiblast	GSM4050183	56.9672131147541	epiblast	epiblast	Post-implantation	other	Post-implantation	morula and afterwards	Post-implantation
epiblast	GSM4050153	40.3940886699507	epiblast	epiblast	Post-implantation	other	Post-implantation	morula and afterwards	Post-implantation
epiblast	GSM4050181	39.7941680960549	epiblast	epiblast	Post-implantation	other	Post-implantation	morula and afterwards	Post-implantation
epiblast	GSM4050515	58.1497797356828	epiblast	epiblast	Post-implantation	other	Post-implantation	morula and afterwards	Post-implantation
epiblast	GSM4050177	39.4	epiblast	epiblast	Post-implantation	other	Post-implantation	morula and afterwards	Post-implantation
epiblast	GSM4050523	62.1399176954733	epiblast	epiblast	Post-implantation	other	Post-implantation	morula and afterwards	Post-implantation
epiblast	GSM4050236	49.2753623188406	epiblast	epiblast	Post-implantation	other	Post-implantation	morula and afterwards	Post-implantation
epiblast	GSM4050215	55.379746835443	epiblast	epiblast	Post-implantation	other	Post-implantation	morula and afterwards	Post-implantation
epiblast	GSM4050174	50.8148148148148	epiblast	epiblast	Post-implantation	other	Post-implantation	morula and afterwards	Post-implantation
epiblast	GSM4050241	44.689378757515	epiblast	epiblast	Post-implantation	other	Post-implantation	morula and afterwards	Post-implantation
epiblast	GSM4050242	54.5751633986928	epiblast	epiblast	Post-implantation	other	Post-implantation	morula and afterwards	Post-implantation
epiblast	GSM4050180	42.2651933701658	epiblast	epiblast	Post-implantation	other	Post-implantation	morula and afterwards	Post-implantation
hESC	GSM922261	85.9118687680926	hESC	hESC	Post-implantation	hESC	Post-implantation	morula and afterwards	Post-implantation
hESC	GSM1888632	96.4027110004055	hESC	hESC	Post-implantation	hESC	Post-implantation	morula and afterwards	Post-implantation
hESC	GSM1571066	97.7443609022556	hESC	hESC	Post-implantation	hESC	Post-implantation	morula and afterwards	Post-implantation
hESC	GSM1694960	96.8275245755139	hESC	hESC	Post-implantation	hESC	Post-implantation	morula and afterwards	Post-implantation
hESC	GSM1888631	96.5292133608965	hESC	hESC	Post-implantation	hESC	Post-implantation	morula and afterwards	Post-implantation
hESC	GSM1888633	96.1055543732709	hESC	hESC	Post-implantation	hESC	Post-implantation	morula and afterwards	Post-implantation
hESC	GSM1888637	96.3870967741936	hESC	hESC	Post-implantation	hESC	Post-implantation	morula and afterwards	Post-implantation
hESC	GSM1888639	96.5587811718336	hESC	hESC	Post-implantation	hESC	Post-implantation	morula and afterwards	Post-implantation
hESC	GSM1888643	95.9262146011951	hESC	hESC	Post-implantation	hESC	Post-implantation	morula and afterwards	Post-implantation
hESC	GSM1888648	96.1782362391139	hESC	hESC	Post-implantation	hESC	Post-implantation	morula and afterwards	Post-implantation
hESC	GSM1888649	95.9768617437073	hESC	hESC	Post-implantation	hESC	Post-implantation	morula and afterwards	Post-implantation
hESC	GSM1888650	96.3211864897747	hESC	hESC	Post-implantation	hESC	Post-implantation	morula and afterwards	Post-implantation
hESC	GSM1888653	96.8058968058968	hESC	hESC	Post-implantation	hESC	Post-implantation	morula and afterwards	Post-implantation
hESC	GSM3081011	82.4362606232295	hESC	hESC	Post-implantation	hESC	Post-implantation	morula and afterwards	Post-implantation
hESC	GSM3370009	98.4862919445327	hESC	hESC	Post-implantation	hESC	Post-implantation	morula and afterwards	Post-implantation
hESC	GSM3370012	98.0442614513639	hESC	hESC	Post-implantation	hESC	Post-implantation	morula and afterwards	Post-implantation
hESC	GSM3370013	97.9942514371407	hESC	hESC	Post-implantation	hESC	Post-implantation	morula and afterwards	Post-implantation
hESC	GSM3370014	98.0889094936383	hESC	hESC	Post-implantation	hESC	Post-implantation	morula and afterwards	Post-implantation
hESC	GSM3370015	97.9966528844261	hESC	hESC	Post-implantation	hESC	Post-implantation	morula and afterwards	Post-implantation
hESC	GSM4127826	91.3669064748201	hESC	hESC	Post-implantation	hESC	Post-implantation	morula and afterwards	Post-implantation
hESC	GSM4127827	78.1337047353761	hESC	hESC	Post-implantation	hESC	Post-implantation	morula and afterwards	Post-implantation
hESC	GSM4127829	86.0205032618826	hESC	hESC	Post-implantation	hESC	Post-implantation	morula and afterwards	Post-implantation
hESC	GSM922250	85.8137829912024	hESC	hESC	Post-implantation	hESC	Post-implantation	morula and afterwards	Post-implantation
hESC	GSM922251	78.7217459080281	hESC	hESC	Post-implantation	hESC	Post-implantation	morula and afterwards	Post-implantation
hESC	GSM922257	84.4761382336808	hESC	hESC	Post-implantation	hESC	Post-implantation	morula and afterwards	Post-implantation
hESC	GSM922259	83.0817282665278	hESC	hESC	Post-implantation	hESC	Post-implantation	morula and afterwards	Post-implantation
hESC	GSM1694954	94.5227192673477	hESC	hESC	Post-implantation	hESC	Post-implantation	morula and afterwards	Post-implantation
hESC	GSM1694962	97.0023483906617	hESC	hESC	Post-implantation	hESC	Post-implantation	morula and afterwards	Post-implantation
hESC	GSM1694965	96.7357910906298	hESC	hESC	Post-implantation	hESC	Post-implantation	morula and afterwards	Post-implantation
hESC	GSM1888640	96.4450411534645	hESC	hESC	Post-implantation	hESC	Post-implantation	morula and afterwards	Post-implantation
hESC	GSM1888652	97.0023483906617	hESC	hESC	Post-implantation	hESC	Post-implantation	morula and afterwards	Post-implantation
hESC	GSM1888656	96.7362088826315	hESC	hESC	Post-implantation	hESC	Post-implantation	morula and afterwards	Post-implantation
hESC	GSM1888669	94.5521861777151	hESC	hESC	Post-implantation	hESC	Post-implantation	morula and afterwards	Post-implantation
hESC	GSM1985628	70.018281535649	hESC	hESC	Post-implantation	hESC	Post-implantation	morula and afterwards	Post-implantation
hESC	GSM3370007	97.7824158622489	hESC	hESC	Post-implantation	hESC	Post-implantation	morula and afterwards	Post-implantation
hESC	GSM3370008	97.9316050744622	hESC	hESC	Post-implantation	hESC	Post-implantation	morula and afterwards	Post-implantation
hESC	GSM3370010	98.5033864977059	hESC	hESC	Post-implantation	hESC	Post-implantation	morula and afterwards	Post-implantation
hESC	GSM3370016	97.8817348535658	hESC	hESC	Post-implantation	hESC	Post-implantation	morula and afterwards	Post-implantation
hESC	GSM4127838	81.4955640050697	hESC	hESC	Post-implantation	hESC	Post-implantation	morula and afterwards	Post-implantation
hESC	GSM922262	81.2328013208586	hESC	hESC	Post-implantation	hESC	Post-implantation	morula and afterwards	Post-implantation
hESC	GSM922260	88.4094330155545	hESC	hESC	Post-implantation	hESC	Post-implantation	morula and afterwards	Post-implantation
hESC	GSM1694955	97.0830549988867	hESC	hESC	Post-implantation	hESC	Post-implantation	morula and afterwards	Post-implantation
hESC	GSM1694956	96.7102803738318	hESC	hESC	Post-implantation	hESC	Post-implantation	morula and afterwards	Post-implantation
hESC	GSM1694957	96.4996022275259	hESC	hESC	Post-implantation	hESC	Post-implantation	morula and afterwards	Post-implantation
hESC	GSM1694958	96.8494516450648	hESC	hESC	Post-implantation	hESC	Post-implantation	morula and afterwards	Post-implantation
hESC	GSM1694959	74.655462184874	hESC	hESC	Post-implantation	hESC	Post-implantation	morula and afterwards	Post-implantation
hESC	GSM1694961	95.6692913385827	hESC	hESC	Post-implantation	hESC	Post-implantation	morula and afterwards	Post-implantation
hESC	GSM1694963	96.9816531860327	hESC	hESC	Post-implantation	hESC	Post-implantation	morula and afterwards	Post-implantation
hESC	GSM1694964	96.5523565010086	hESC	hESC	Post-implantation	hESC	Post-implantation	morula and afterwards	Post-implantation
hESC	GSM1694966	96.4217098943324	hESC	hESC	Post-implantation	hESC	Post-implantation	morula and afterwards	Post-implantation
hESC	GSM1694967	96.0931983996235	hESC	hESC	Post-implantation	hESC	Post-implantation	morula and afterwards	Post-implantation
hESC	GSM1694968	96.9617442212577	hESC	hESC	Post-implantation	hESC	Post-implantation	morula and afterwards	Post-implantation
hESC	GSM1694969	97.4461148342692	hESC	hESC	Post-implantation	hESC	Post-implantation	morula and afterwards	Post-implantation
hESC	GSM1694970	97.0712178676781	hESC	hESC	Post-implantation	hESC	Post-implantation	morula and afterwards	Post-implantation
hESC	GSM1694971	97.5438596491228	hESC	hESC	Post-implantation	hESC	Post-implantation	morula and afterwards	Post-implantation
hESC	GSM1888641	95.7919392617721	hESC	hESC	Post-implantation	hESC	Post-implantation	morula and afterwards	Post-implantation
hESC	GSM1888642	96.103122606994	hESC	hESC	Post-implantation	hESC	Post-implantation	morula and afterwards	Post-implantation
hESC	GSM1888661	97.0846778680316	hESC	hESC	Post-implantation	hESC	Post-implantation	morula and afterwards	Post-implantation
hESC	GSM1888664	96.7090501121915	hESC	hESC	Post-implantation	hESC	Post-implantation	morula and afterwards	Post-implantation
hESC	GSM1888665	96.9792694965449	hESC	hESC	Post-implantation	hESC	Post-implantation	morula and afterwards	Post-implantation
hESC	GSM1888666	96.0470588235294	hESC	hESC	Post-implantation	hESC	Post-implantation	morula and afterwards	Post-implantation
hESC	GSM1888670	96.8481946937961	hESC	hESC	Post-implantation	hESC	Post-implantation	morula and afterwards	Post-implantation
hESC	GSM1888671	97.5708502024292	hESC	hESC	Post-implantation	hESC	Post-implantation	morula and afterwards	Post-implantation
hESC	GSM1888672	95.6718473342514	hESC	hESC	Post-implantation	hESC	Post-implantation	morula and afterwards	Post-implantation
hESC	GSM1888674	96.5359237536657	hESC	hESC	Post-implantation	hESC	Post-implantation	morula and afterwards	Post-implantation
hESC	GSM1888675	97.4995470193876	hESC	hESC	Post-implantation	hESC	Post-implantation	morula and afterwards	Post-implantation
hESC	GSM1888676	74.6386554621849	hESC	hESC	Post-implantation	hESC	Post-implantation	morula and afterwards	Post-implantation
hESC	GSM1888677	97.1109236609026	hESC	hESC	Post-implantation	hESC	Post-implantation	morula and afterwards	Post-implantation
hESC	GSM1888678	96.4217098943324	hESC	hESC	Post-implantation	hESC	Post-implantation	morula and afterwards	Post-implantation
hESC	GSM1888680	96.4989059080963	hESC	hESC	Post-implantation	hESC	Post-implantation	morula and afterwards	Post-implantation
hESC	GSM1888681	96.979797979798	hESC	hESC	Post-implantation	hESC	Post-implantation	morula and afterwards	Post-implantation
hESC	GSM3081010	86.4931846344486	hESC	hESC	Post-implantation	hESC	Post-implantation	morula and afterwards	Post-implantation
hESC	GSM3370011	98.316615354057	hESC	hESC	Post-implantation	hESC	Post-implantation	morula and afterwards	Post-implantation
hESC	GSM3602450	79.1411042944785	hESC	hESC	Post-implantation	hESC	Post-implantation	morula and afterwards	Post-implantation
hESC	GSM3602458	87.6068376068376	hESC	hESC	Post-implantation	hESC	Post-implantation	morula and afterwards	Post-implantation
hESC	GSM4127834	85.2130325814536	hESC	hESC	Post-implantation	hESC	Post-implantation	morula and afterwards	Post-implantation
hESC	GSM922225	79.8549556809025	hESC	hESC	Post-implantation	hESC	Post-implantation	morula and afterwards	Post-implantation
hESC	GSM922253	81.3658977838082	hESC	hESC	Post-implantation	hESC	Post-implantation	morula and afterwards	Post-implantation
hESC	GSM922255	83.8974854932302	hESC	hESC	Post-implantation	hESC	Post-implantation	morula and afterwards	Post-implantation
hESC	GSM922267	82.6923076923077	hESC	hESC	Post-implantation	hESC	Post-implantation	morula and afterwards	Post-implantation
hESC	GSM1571063	97.8947368421053	hESC	hESC	Post-implantation	hESC	Post-implantation	morula and afterwards	Post-implantation
hESC	GSM4127843	78.1196581196581	hESC	hESC	Post-implantation	hESC	Post-implantation	morula and afterwards	Post-implantation
hESC	GSM3602453	74.8091603053435	hESC	hESC	Post-implantation	hESC	Post-implantation	morula and afterwards	Post-implantation
hESC	GSM922256	86.6902834008097	hESC	hESC	Post-implantation	hESC	Post-implantation	morula and afterwards	Post-implantation
hESC	GSM922228	79.7478329393223	hESC	hESC	Post-implantation	hESC	Post-implantation	morula and afterwards	Post-implantation
hESC	GSM1571057	97.8021978021978	hESC	hESC	Post-implantation	hESC	Post-implantation	morula and afterwards	Post-implantation
hESC	GSM1571067	96.734693877551	hESC	hESC	Post-implantation	hESC	Post-implantation	morula and afterwards	Post-implantation
hESC	GSM4127836	83.0963665086888	hESC	hESC	Post-implantation	hESC	Post-implantation	morula and afterwards	Post-implantation
hESC	GSM1985631	70.7440100882724	hESC	hESC	Post-implantation	hESC	Post-implantation	morula and afterwards	Post-implantation
hESC	GSM922252	77.3755656108597	hESC	hESC	Post-implantation	hESC	Post-implantation	morula and afterwards	Post-implantation
hESC	GSM4127841	78.0123131046614	hESC	hESC	Post-implantation	hESC	Post-implantation	morula and afterwards	Post-implantation
hESC	GSM3602462	82.2115384615385	hESC	hESC	Post-implantation	hESC	Post-implantation	morula and afterwards	Post-implantation
hESC	GSM3602465	82.8571428571429	hESC	hESC	Post-implantation	hESC	Post-implantation	morula and afterwards	Post-implantation
hESC	GSM4127831	82.7044025157233	hESC	hESC	Post-implantation	hESC	Post-implantation	morula and afterwards	Post-implantation
hESC	GSM4127835	80.7692307692308	hESC	hESC	Post-implantation	hESC	Post-implantation	morula and afterwards	Post-implantation
hESC	GSM4127837	76.4937106918239	hESC	hESC	Post-implantation	hESC	Post-implantation	morula and afterwards	Post-implantation
hESC	GSM922265	84.6694796061885	hESC	hESC	Post-implantation	hESC	Post-implantation	morula and afterwards	Post-implantation
hESC	GSM3602451	91.8032786885246	hESC	hESC	Post-implantation	hESC	Post-implantation	morula and afterwards	Post-implantation
hESC	GSM3602452	83.6363636363636	hESC	hESC	Post-implantation	hESC	Post-implantation	morula and afterwards	Post-implantation
hESC	GSM3602454	78.9473684210526	hESC	hESC	Post-implantation	hESC	Post-implantation	morula and afterwards	Post-implantation
hESC	GSM3602455	82.6923076923077	hESC	hESC	Post-implantation	hESC	Post-implantation	morula and afterwards	Post-implantation
hESC	GSM4127828	80.0171526586621	hESC	hESC	Post-implantation	hESC	Post-implantation	morula and afterwards	Post-implantation
hESC	GSM4127832	82.010582010582	hESC	hESC	Post-implantation	hESC	Post-implantation	morula and afterwards	Post-implantation
hESC	GSM4127833	82.2706065318818	hESC	hESC	Post-implantation	hESC	Post-implantation	morula and afterwards	Post-implantation
hESC	GSM4127840	86.6035182679297	hESC	hESC	Post-implantation	hESC	Post-implantation	morula and afterwards	Post-implantation
hESC	GSM4127845	81.3747228381375	hESC	hESC	Post-implantation	hESC	Post-implantation	morula and afterwards	Post-implantation
hESC	GSM922224	78.2939832444783	hESC	hESC	Post-implantation	hESC	Post-implantation	morula and afterwards	Post-implantation
hESC	GSM922274	81.175468483816	hESC	hESC	Post-implantation	hESC	Post-implantation	morula and afterwards	Post-implantation
hESC	GSM1985629	67.5977653631285	hESC	hESC	Post-implantation	hESC	Post-implantation	morula and afterwards	Post-implantation
hESC	GSM3602467	83.8692390139335	hESC	hESC	Post-implantation	hESC	Post-implantation	morula and afterwards	Post-implantation
hESC	GSM922264	83.070068853787	hESC	hESC	Post-implantation	hESC	Post-implantation	morula and afterwards	Post-implantation
hESC	GSM922230	79.6124684077506	hESC	hESC	Post-implantation	hESC	Post-implantation	morula and afterwards	Post-implantation
hESC	GSM922273	80.932944606414	hESC	hESC	Post-implantation	hESC	Post-implantation	morula and afterwards	Post-implantation
hESC	GSM4127839	83.8297872340426	hESC	hESC	Post-implantation	hESC	Post-implantation	morula and afterwards	Post-implantation
hESC	GSM922266	80.7647058823529	hESC	hESC	Post-implantation	hESC	Post-implantation	morula and afterwards	Post-implantation
hESC	GSM922275	83.1325301204819	hESC	hESC	Post-implantation	hESC	Post-implantation	morula and afterwards	Post-implantation
hESC	GSM922263	88.2215007215007	hESC	hESC	Post-implantation	hESC	Post-implantation	morula and afterwards	Post-implantation
hESC	GSM896816	81.2260536398468	hESC	hESC	Post-implantation	hESC	Post-implantation	morula and afterwards	Post-implantation
hESC	GSM922271	84.5946855028591	hESC	hESC	Post-implantation	hESC	Post-implantation	morula and afterwards	Post-implantation
hESC	GSM3602456	80.5405405405405	hESC	hESC	Post-implantation	hESC	Post-implantation	morula and afterwards	Post-implantation
hESC	GSM922270	79.1304347826087	hESC	hESC	Post-implantation	hESC	Post-implantation	morula and afterwards	Post-implantation
hESC	GSM922227	80.1822323462415	hESC	hESC	Post-implantation	hESC	Post-implantation	morula and afterwards	Post-implantation
hESC	GSM3602469	86.4115363283417	hESC	hESC	Post-implantation	hESC	Post-implantation	morula and afterwards	Post-implantation
hESC	GSM922268	83.3069202324353	hESC	hESC	Post-implantation	hESC	Post-implantation	morula and afterwards	Post-implantation
hESC	GSM4127844	80.0788954635109	hESC	hESC	Post-implantation	hESC	Post-implantation	morula and afterwards	Post-implantation
hESC	GSM2151860	72	hESC	hESC	Post-implantation	hESC	Post-implantation	morula and afterwards	Post-implantation
hESC	GSM896815	79.1032826261009	hESC	hESC	Post-implantation	hESC	Post-implantation	morula and afterwards	Post-implantation
hESC	GSM922254	79.8785117691724	hESC	hESC	Post-implantation	hESC	Post-implantation	morula and afterwards	Post-implantation
hESC	GSM922269	77.9197080291971	hESC	hESC	Post-implantation	hESC	Post-implantation	morula and afterwards	Post-implantation
hESC	GSM922226	82.4408468244085	hESC	hESC	Post-implantation	hESC	Post-implantation	morula and afterwards	Post-implantation
hESC	GSM3602463	75.8483033932136	hESC	hESC	Post-implantation	hESC	Post-implantation	morula and afterwards	Post-implantation
hESC	GSM4127830	81.6582914572864	hESC	hESC	Post-implantation	hESC	Post-implantation	morula and afterwards	Post-implantation
hESC	GSM3602457	75.242718446602	hESC	hESC	Post-implantation	hESC	Post-implantation	morula and afterwards	Post-implantation
hESC	GSM3602468	85.2233676975945	hESC	hESC	Post-implantation	hESC	Post-implantation	morula and afterwards	Post-implantation
hESC	GSM922272	75.5269320843091	hESC	hESC	Post-implantation	hESC	Post-implantation	morula and afterwards	Post-implantation
hESC	GSM1571058	97.265625	hESC	hESC	Post-implantation	hESC	Post-implantation	morula and afterwards	Post-implantation
hESC	GSM2151862	65.8823529411765	hESC	hESC	Post-implantation	hESC	Post-implantation	morula and afterwards	Post-implantation
hESC	GSM922258	83.947583947584	hESC	hESC	Post-implantation	hESC	Post-implantation	morula and afterwards	Post-implantation
hESC	GSM4127842	81.9634703196347	hESC	hESC	Post-implantation	hESC	Post-implantation	morula and afterwards	Post-implantation
hESC	GSM3602466	64.0718562874252	hESC	hESC	Post-implantation	hESC	Post-implantation	morula and afterwards	Post-implantation
hESC	GSM1571070	96.4824120603015	hESC	hESC	Post-implantation	hESC	Post-implantation	morula and afterwards	Post-implantation
hESC	GSM1571056	98.1818181818182	hESC	hESC	Post-implantation	hESC	Post-implantation	morula and afterwards	Post-implantation
hESC	GSM3602459	87.5	hESC	hESC	Post-implantation	hESC	Post-implantation	morula and afterwards	Post-implantation
hESC	GSM1985630	65.8385093167702	hESC	hESC	Post-implantation	hESC	Post-implantation	morula and afterwards	Post-implantation
hESC	GSM1571060	97.9674796747967	hESC	hESC	Post-implantation	hESC	Post-implantation	morula and afterwards	Post-implantation
hESC	GSM1571064	98.0842911877395	hESC	hESC	Post-implantation	hESC	Post-implantation	morula and afterwards	Post-implantation
hESC	GSM3602460	84.1584158415842	hESC	hESC	Post-implantation	hESC	Post-implantation	morula and afterwards	Post-implantation
hESC	GSM3602461	86.2595419847328	hESC	hESC	Post-implantation	hESC	Post-implantation	morula and afterwards	Post-implantation
hESC	GSM3602464	78.9855072463768	hESC	hESC	Post-implantation	hESC	Post-implantation	morula and afterwards	Post-implantation
hESC	GSM1571055	98.3443708609272	hESC	hESC	Post-implantation	hESC	Post-implantation	morula and afterwards	Post-implantation
hESC	GSM1571069	98.326359832636	hESC	hESC	Post-implantation	hESC	Post-implantation	morula and afterwards	Post-implantation
hESC	GSM1571062	97.212543554007	hESC	hESC	Post-implantation	hESC	Post-implantation	morula and afterwards	Post-implantation
hESC	GSM1571065	95.045045045045	hESC	hESC	Post-implantation	hESC	Post-implantation	morula and afterwards	Post-implantation
hESC	GSM1571073	96.4497041420118	hESC	hESC	Post-implantation	hESC	Post-implantation	morula and afterwards	Post-implantation
hESC	GSM1571068	93.8144329896907	hESC	hESC	Post-implantation	hESC	Post-implantation	morula and afterwards	Post-implantation
hESC	GSM1571072	98.7654320987654	hESC	hESC	Post-implantation	hESC	Post-implantation	morula and afterwards	Post-implantation
hESC	GSM1571074	97.6190476190476	hESC	hESC	Post-implantation	hESC	Post-implantation	morula and afterwards	Post-implantation
hESC	GSM1571071	96.4102564102564	hESC	hESC	Post-implantation	hESC	Post-implantation	morula and afterwards	Post-implantation
hESC	GSM2151861	64.1025641025641	hESC	hESC	Post-implantation	hESC	Post-implantation	morula and afterwards	Post-implantation
hESC	GSM1571059	98.0314960629921	hESC	hESC	Post-implantation	hESC	Post-implantation	morula and afterwards	Post-implantation
hESC	GSM1571075	86.9565217391304	hESC	hESC	Post-implantation	hESC	Post-implantation	morula and afterwards	Post-implantation
hESC	GSM1571061	93.75	hESC	hESC	Post-implantation	hESC	Post-implantation	morula and afterwards	Post-implantation
hypoblast	GSM4050460	72.8358208955224	hypoblast	hypoblast	Post-implantation	other	Post-implantation	morula and afterwards	Post-implantation
hypoblast	GSM4050229	73.1958762886598	hypoblast	hypoblast	Post-implantation	other	Post-implantation	morula and afterwards	Post-implantation
hypoblast	GSM4050367	64.4808743169399	hypoblast	hypoblast	Post-implantation	other	Post-implantation	morula and afterwards	Post-implantation
hypoblast	GSM4050286	65.4664484451719	hypoblast	hypoblast	Post-implantation	other	Post-implantation	morula and afterwards	Post-implantation
hypoblast	GSM4050368	71.4393939393939	hypoblast	hypoblast	Post-implantation	other	Post-implantation	morula and afterwards	Post-implantation
hypoblast	GSM4050532	65.4205607476636	hypoblast	hypoblast	Post-implantation	other	Post-implantation	morula and afterwards	Post-implantation
hypoblast	GSM4050524	74.5524296675192	hypoblast	hypoblast	Post-implantation	other	Post-implantation	morula and afterwards	Post-implantation
hypoblast	GSM4050251	58.3623693379791	hypoblast	hypoblast	Post-implantation	other	Post-implantation	morula and afterwards	Post-implantation
hypoblast	GSM4050528	55.5732484076433	hypoblast	hypoblast	Post-implantation	other	Post-implantation	morula and afterwards	Post-implantation
hypoblast	GSM4050517	78.3935242839352	hypoblast	hypoblast	Post-implantation	other	Post-implantation	morula and afterwards	Post-implantation
hypoblast	GSM4050568	69.758064516129	hypoblast	hypoblast	Post-implantation	other	Post-implantation	morula and afterwards	Post-implantation
hypoblast	GSM4050531	66.4572864321608	hypoblast	hypoblast	Post-implantation	other	Post-implantation	morula and afterwards	Post-implantation
hypoblast	GSM4050530	66.6666666666667	hypoblast	hypoblast	Post-implantation	other	Post-implantation	morula and afterwards	Post-implantation
hypoblast	GSM4050411	73.5598227474151	hypoblast	hypoblast	Post-implantation	other	Post-implantation	morula and afterwards	Post-implantation
hypoblast	GSM4050448	65.9824046920821	hypoblast	hypoblast	Post-implantation	other	Post-implantation	morula and afterwards	Post-implantation
hypoblast	GSM4050527	68.5828877005348	hypoblast	hypoblast	Post-implantation	other	Post-implantation	morula and afterwards	Post-implantation
hypoblast	GSM4050529	78.927680798005	hypoblast	hypoblast	Post-implantation	other	Post-implantation	morula and afterwards	Post-implantation
hypoblast	GSM4050447	68.8524590163934	hypoblast	hypoblast	Post-implantation	other	Post-implantation	morula and afterwards	Post-implantation
hypoblast	GSM4050198	63.448275862069	hypoblast	hypoblast	Post-implantation	other	Post-implantation	morula and afterwards	Post-implantation
hypoblast	GSM4050160	52.0725388601036	hypoblast	hypoblast	Post-implantation	other	Post-implantation	morula and afterwards	Post-implantation
hypoblast	GSM4050135	62.2461170848268	hypoblast	hypoblast	Post-implantation	other	Post-implantation	morula and afterwards	Post-implantation
hypoblast	GSM4050234	71.1895910780669	hypoblast	hypoblast	Post-implantation	other	Post-implantation	morula and afterwards	Post-implantation
hypoblast	GSM4050224	72.9249011857708	hypoblast	hypoblast	Post-implantation	other	Post-implantation	morula and afterwards	Post-implantation
hypoblast	GSM4050332	74.5798319327731	hypoblast	hypoblast	Post-implantation	other	Post-implantation	morula and afterwards	Post-implantation
hypoblast	GSM4050235	66.75	hypoblast	hypoblast	Post-implantation	other	Post-implantation	morula and afterwards	Post-implantation
morula	GSM3928552	61.0326744655103	morula	morula	Pre-implantation	morula	Pre-implantation	morula and afterwards	Pre-implantation
morula	GSM3928451	46.2137602769364	morula	morula	Pre-implantation	morula	Pre-implantation	morula and afterwards	Pre-implantation
morula	GSM3928619	44.7653429602888	morula	morula	Pre-implantation	morula	Pre-implantation	morula and afterwards	Pre-implantation
morula	GSM3928616	47.6946721311475	morula	morula	Pre-implantation	morula	Pre-implantation	morula and afterwards	Pre-implantation
morula	GSM3928614	47.2955974842767	morula	morula	Pre-implantation	morula	Pre-implantation	morula and afterwards	Pre-implantation
morula	GSM3928534	65.819209039548	morula	morula	Pre-implantation	morula	Pre-implantation	morula and afterwards	Pre-implantation
morula	GSM922192	78.6771105308965	morula	morula	Pre-implantation	morula	Pre-implantation	morula and afterwards	Pre-implantation
morula	GSM3928636	87.2324303845425	morula	morula	Pre-implantation	morula	Pre-implantation	morula and afterwards	Pre-implantation
morula	GSM3928558	63.7003519356461	morula	morula	Pre-implantation	morula	Pre-implantation	morula and afterwards	Pre-implantation
morula	GSM1160140	58.6666666666667	morula	morula	Pre-implantation	morula	Pre-implantation	morula and afterwards	Pre-implantation
morula	GSM3928535	53.7227949599084	morula	morula	Pre-implantation	morula	Pre-implantation	morula and afterwards	Pre-implantation
morula	GSM3928521	55.8689024390244	morula	morula	Pre-implantation	morula	Pre-implantation	morula and afterwards	Pre-implantation
morula	GSM1861616	97.0414201183432	morula	morula	Pre-implantation	morula	Pre-implantation	morula and afterwards	Pre-implantation
morula	GSM3928438	43.8283828382838	morula	morula	Pre-implantation	morula	Pre-implantation	morula and afterwards	Pre-implantation
morula	GSM3928456	54.9407114624506	morula	morula	Pre-implantation	morula	Pre-implantation	morula and afterwards	Pre-implantation
morula	GSM3928463	46.5643274853801	morula	morula	Pre-implantation	morula	Pre-implantation	morula and afterwards	Pre-implantation
morula	GSM3928464	53.4609720176731	morula	morula	Pre-implantation	morula	Pre-implantation	morula and afterwards	Pre-implantation
morula	GSM3928520	50.1474926253687	morula	morula	Pre-implantation	morula	Pre-implantation	morula and afterwards	Pre-implantation
morula	GSM3928532	49.8027613412229	morula	morula	Pre-implantation	morula	Pre-implantation	morula and afterwards	Pre-implantation
morula	GSM3928540	62.2962192160944	morula	morula	Pre-implantation	morula	Pre-implantation	morula and afterwards	Pre-implantation
morula	GSM3928541	61.6717635066259	morula	morula	Pre-implantation	morula	Pre-implantation	morula and afterwards	Pre-implantation
morula	GSM3928542	51.9843851659076	morula	morula	Pre-implantation	morula	Pre-implantation	morula and afterwards	Pre-implantation
morula	GSM3928545	49.8309995171415	morula	morula	Pre-implantation	morula	Pre-implantation	morula and afterwards	Pre-implantation
morula	GSM3928557	57.2975517890772	morula	morula	Pre-implantation	morula	Pre-implantation	morula and afterwards	Pre-implantation
morula	GSM3928562	57.0840197693575	morula	morula	Pre-implantation	morula	Pre-implantation	morula and afterwards	Pre-implantation
morula	GSM3928626	59.7353497164461	morula	morula	Pre-implantation	morula	Pre-implantation	morula and afterwards	Pre-implantation
morula	GSM3928627	38.1159420289855	morula	morula	Pre-implantation	morula	Pre-implantation	morula and afterwards	Pre-implantation
morula	GSM3928628	49.5490716180371	morula	morula	Pre-implantation	morula	Pre-implantation	morula and afterwards	Pre-implantation
morula	GSM3928632	64.4964394710071	morula	morula	Pre-implantation	morula	Pre-implantation	morula and afterwards	Pre-implantation
morula	GSM3928634	59.845031905196	morula	morula	Pre-implantation	morula	Pre-implantation	morula and afterwards	Pre-implantation
morula	GSM3928641	42.2300981461287	morula	morula	Pre-implantation	morula	Pre-implantation	morula and afterwards	Pre-implantation
morula	GSM922191	75.6587202007528	morula	morula	Pre-implantation	morula	Pre-implantation	morula and afterwards	Pre-implantation
morula	GSM3928526	53.9494470774092	morula	morula	Pre-implantation	morula	Pre-implantation	morula and afterwards	Pre-implantation
morula	GSM3928432	42.9949471750115	morula	morula	Pre-implantation	morula	Pre-implantation	morula and afterwards	Pre-implantation
morula	GSM3928554	62.2561939905113	morula	morula	Pre-implantation	morula	Pre-implantation	morula and afterwards	Pre-implantation
morula	GSM3928549	62.7206198880758	morula	morula	Pre-implantation	morula	Pre-implantation	morula and afterwards	Pre-implantation
morula	GSM3928561	63.3187772925764	morula	morula	Pre-implantation	morula	Pre-implantation	morula and afterwards	Pre-implantation
morula	GSM3928551	53.3676333021516	morula	morula	Pre-implantation	morula	Pre-implantation	morula and afterwards	Pre-implantation
morula	GSM3928564	57.0116566584246	morula	morula	Pre-implantation	morula	Pre-implantation	morula and afterwards	Pre-implantation
morula	GSM3928427	41.8803418803419	morula	morula	Pre-implantation	morula	Pre-implantation	morula and afterwards	Pre-implantation
morula	GSM3928433	40	morula	morula	Pre-implantation	morula	Pre-implantation	morula and afterwards	Pre-implantation
morula	GSM3928453	51.1148272017837	morula	morula	Pre-implantation	morula	Pre-implantation	morula and afterwards	Pre-implantation
morula	GSM3928530	59.2017738359202	morula	morula	Pre-implantation	morula	Pre-implantation	morula and afterwards	Pre-implantation
morula	GSM3928531	55.0980392156863	morula	morula	Pre-implantation	morula	Pre-implantation	morula and afterwards	Pre-implantation
morula	GSM3928546	61.0197368421053	morula	morula	Pre-implantation	morula	Pre-implantation	morula and afterwards	Pre-implantation
morula	GSM3928559	62.9527423249396	morula	morula	Pre-implantation	morula	Pre-implantation	morula and afterwards	Pre-implantation
morula	GSM3928612	48.9711934156379	morula	morula	Pre-implantation	morula	Pre-implantation	morula and afterwards	Pre-implantation
morula	GSM3928631	43.7333333333333	morula	morula	Pre-implantation	morula	Pre-implantation	morula and afterwards	Pre-implantation
morula	GSM922181	76.8844221105528	morula	morula	Pre-implantation	morula	Pre-implantation	morula and afterwards	Pre-implantation
morula	GSM3928473	46.5637065637066	morula	morula	Pre-implantation	morula	Pre-implantation	morula and afterwards	Pre-implantation
morula	GSM3928547	51.552210724365	morula	morula	Pre-implantation	morula	Pre-implantation	morula and afterwards	Pre-implantation
morula	GSM3928437	37.4213836477987	morula	morula	Pre-implantation	morula	Pre-implantation	morula and afterwards	Pre-implantation
morula	GSM3928560	57.9571363429093	morula	morula	Pre-implantation	morula	Pre-implantation	morula and afterwards	Pre-implantation
morula	GSM3928620	46.638433033351	morula	morula	Pre-implantation	morula	Pre-implantation	morula and afterwards	Pre-implantation
morula	GSM3928543	47.987012987013	morula	morula	Pre-implantation	morula	Pre-implantation	morula and afterwards	Pre-implantation
morula	GSM3928617	53.1636863823934	morula	morula	Pre-implantation	morula	Pre-implantation	morula and afterwards	Pre-implantation
morula	GSM922182	67.1698113207547	morula	morula	Pre-implantation	morula	Pre-implantation	morula and afterwards	Pre-implantation
morula	GSM3928544	64.8213584609344	morula	morula	Pre-implantation	morula	Pre-implantation	morula and afterwards	Pre-implantation
morula	GSM3928624	45.4069767441861	morula	morula	Pre-implantation	morula	Pre-implantation	morula and afterwards	Pre-implantation
morula	GSM3928638	57.1603427172583	morula	morula	Pre-implantation	morula	Pre-implantation	morula and afterwards	Pre-implantation
morula	GSM3928524	57.8559273964833	morula	morula	Pre-implantation	morula	Pre-implantation	morula and afterwards	Pre-implantation
morula	GSM3928466	41.9716206123973	morula	morula	Pre-implantation	morula	Pre-implantation	morula and afterwards	Pre-implantation
morula	GSM922187	68.863361547763	morula	morula	Pre-implantation	morula	Pre-implantation	morula and afterwards	Pre-implantation
morula	GSM3928525	57.8613861386139	morula	morula	Pre-implantation	morula	Pre-implantation	morula and afterwards	Pre-implantation
morula	GSM3928565	64.0344311377245	morula	morula	Pre-implantation	morula	Pre-implantation	morula and afterwards	Pre-implantation
morula	GSM3928553	81.7282070803198	morula	morula	Pre-implantation	morula	Pre-implantation	morula and afterwards	Pre-implantation
morula	GSM3928436	37.5056280954525	morula	morula	Pre-implantation	morula	Pre-implantation	morula and afterwards	Pre-implantation
morula	GSM922188	74.6638358103326	morula	morula	Pre-implantation	morula	Pre-implantation	morula and afterwards	Pre-implantation
morula	GSM3928469	48.8795518207283	morula	morula	Pre-implantation	morula	Pre-implantation	morula and afterwards	Pre-implantation
morula	GSM3928538	55.4397665694039	morula	morula	Pre-implantation	morula	Pre-implantation	morula and afterwards	Pre-implantation
morula	GSM922185	76.9734151329243	morula	morula	Pre-implantation	morula	Pre-implantation	morula and afterwards	Pre-implantation
morula	GSM3928635	55.040733197556	morula	morula	Pre-implantation	morula	Pre-implantation	morula and afterwards	Pre-implantation
morula	GSM3928529	57.9302987197724	morula	morula	Pre-implantation	morula	Pre-implantation	morula and afterwards	Pre-implantation
morula	GSM3928458	45.1276102088167	morula	morula	Pre-implantation	morula	Pre-implantation	morula and afterwards	Pre-implantation
morula	GSM3928550	80.3956378392087	morula	morula	Pre-implantation	morula	Pre-implantation	morula and afterwards	Pre-implantation
morula	GSM922180	78.9377289377289	morula	morula	Pre-implantation	morula	Pre-implantation	morula and afterwards	Pre-implantation
morula	GSM922193	70.3349282296651	morula	morula	Pre-implantation	morula	Pre-implantation	morula and afterwards	Pre-implantation
morula	GSM3928431	44.1564561734213	morula	morula	Pre-implantation	morula	Pre-implantation	morula and afterwards	Pre-implantation
morula	GSM3928563	60.2620087336245	morula	morula	Pre-implantation	morula	Pre-implantation	morula and afterwards	Pre-implantation
morula	GSM3928630	49.3897477624085	morula	morula	Pre-implantation	morula	Pre-implantation	morula and afterwards	Pre-implantation
morula	GSM3928539	61.8382591750568	morula	morula	Pre-implantation	morula	Pre-implantation	morula and afterwards	Pre-implantation
morula	GSM3928452	42.6757369614512	morula	morula	Pre-implantation	morula	Pre-implantation	morula and afterwards	Pre-implantation
morula	GSM3928449	45.9868165955797	morula	morula	Pre-implantation	morula	Pre-implantation	morula and afterwards	Pre-implantation
morula	GSM3928528	55.3761593953968	morula	morula	Pre-implantation	morula	Pre-implantation	morula and afterwards	Pre-implantation
morula	GSM3928444	61.340206185567	morula	morula	Pre-implantation	morula	Pre-implantation	morula and afterwards	Pre-implantation
morula	GSM3928621	49.7438524590164	morula	morula	Pre-implantation	morula	Pre-implantation	morula and afterwards	Pre-implantation
morula	GSM3928633	51.7447199265381	morula	morula	Pre-implantation	morula	Pre-implantation	morula and afterwards	Pre-implantation
morula	GSM3928625	49.1932147290029	morula	morula	Pre-implantation	morula	Pre-implantation	morula and afterwards	Pre-implantation
morula	GSM3928640	58.2325581395349	morula	morula	Pre-implantation	morula	Pre-implantation	morula and afterwards	Pre-implantation
morula	GSM3928618	47.2559214326979	morula	morula	Pre-implantation	morula	Pre-implantation	morula and afterwards	Pre-implantation
morula	GSM3928622	50.0266382525306	morula	morula	Pre-implantation	morula	Pre-implantation	morula and afterwards	Pre-implantation
morula	GSM3928522	51.797603195739	morula	morula	Pre-implantation	morula	Pre-implantation	morula and afterwards	Pre-implantation
morula	GSM3928439	43.2508436445444	morula	morula	Pre-implantation	morula	Pre-implantation	morula and afterwards	Pre-implantation
morula	GSM3928536	51.854031783402	morula	morula	Pre-implantation	morula	Pre-implantation	morula and afterwards	Pre-implantation
morula	GSM3928527	55.6785827269851	morula	morula	Pre-implantation	morula	Pre-implantation	morula and afterwards	Pre-implantation
morula	GSM3928429	41.2280701754386	morula	morula	Pre-implantation	morula	Pre-implantation	morula and afterwards	Pre-implantation
morula	GSM3928435	37.4443738080102	morula	morula	Pre-implantation	morula	Pre-implantation	morula and afterwards	Pre-implantation
morula	GSM3928448	43.5544430538173	morula	morula	Pre-implantation	morula	Pre-implantation	morula and afterwards	Pre-implantation
morula	GSM3928446	43.7901498929336	morula	morula	Pre-implantation	morula	Pre-implantation	morula and afterwards	Pre-implantation
morula	GSM3928459	83.7759902868417	morula	morula	Pre-implantation	morula	Pre-implantation	morula and afterwards	Pre-implantation
morula	GSM922189	75	morula	morula	Pre-implantation	morula	Pre-implantation	morula and afterwards	Pre-implantation
morula	GSM3928428	39.5117540687161	morula	morula	Pre-implantation	morula	Pre-implantation	morula and afterwards	Pre-implantation
morula	GSM3928556	58.6316122901489	morula	morula	Pre-implantation	morula	Pre-implantation	morula and afterwards	Pre-implantation
morula	GSM3928443	40.8209291835814	morula	morula	Pre-implantation	morula	Pre-implantation	morula and afterwards	Pre-implantation
morula	GSM3928430	44.2902458366376	morula	morula	Pre-implantation	morula	Pre-implantation	morula and afterwards	Pre-implantation
morula	GSM922179	66.824644549763	morula	morula	Pre-implantation	morula	Pre-implantation	morula and afterwards	Pre-implantation
morula	GSM3928613	54.9275874249382	morula	morula	Pre-implantation	morula	Pre-implantation	morula and afterwards	Pre-implantation
morula	GSM1833314	72.0893141945774	morula	morula	Pre-implantation	morula	Pre-implantation	morula and afterwards	Pre-implantation
morula	GSM3928537	50.5266622778144	morula	morula	Pre-implantation	morula	Pre-implantation	morula and afterwards	Pre-implantation
morula	GSM3928434	39.7733711048159	morula	morula	Pre-implantation	morula	Pre-implantation	morula and afterwards	Pre-implantation
morula	GSM3928450	44.918998527246	morula	morula	Pre-implantation	morula	Pre-implantation	morula and afterwards	Pre-implantation
morula	GSM3928455	49.1592482690406	morula	morula	Pre-implantation	morula	Pre-implantation	morula and afterwards	Pre-implantation
morula	GSM3928474	51.9118600129618	morula	morula	Pre-implantation	morula	Pre-implantation	morula and afterwards	Pre-implantation
morula	GSM3928447	44.5081184336199	morula	morula	Pre-implantation	morula	Pre-implantation	morula and afterwards	Pre-implantation
morula	GSM922186	73.4901122394442	morula	morula	Pre-implantation	morula	Pre-implantation	morula and afterwards	Pre-implantation
morula	GSM3928457	57.0323488045007	morula	morula	Pre-implantation	morula	Pre-implantation	morula and afterwards	Pre-implantation
morula	GSM3928471	59.0469613259669	morula	morula	Pre-implantation	morula	Pre-implantation	morula and afterwards	Pre-implantation
morula	GSM3928523	55.2821997105644	morula	morula	Pre-implantation	morula	Pre-implantation	morula and afterwards	Pre-implantation
morula	GSM3928555	62.0024125452352	morula	morula	Pre-implantation	morula	Pre-implantation	morula and afterwards	Pre-implantation
morula	GSM3928467	49.3975903614458	morula	morula	Pre-implantation	morula	Pre-implantation	morula and afterwards	Pre-implantation
morula	GSM3928441	40.3141361256545	morula	morula	Pre-implantation	morula	Pre-implantation	morula and afterwards	Pre-implantation
morula	GSM3928461	42.3164269492809	morula	morula	Pre-implantation	morula	Pre-implantation	morula and afterwards	Pre-implantation
morula	GSM3928615	47.5595238095238	morula	morula	Pre-implantation	morula	Pre-implantation	morula and afterwards	Pre-implantation
morula	GSM922183	70.5357142857143	morula	morula	Pre-implantation	morula	Pre-implantation	morula and afterwards	Pre-implantation
morula	GSM3928462	49.0580847723705	morula	morula	Pre-implantation	morula	Pre-implantation	morula and afterwards	Pre-implantation
morula	GSM3928445	41.3008989952406	morula	morula	Pre-implantation	morula	Pre-implantation	morula and afterwards	Pre-implantation
morula	GSM1160139	59.8214285714286	morula	morula	Pre-implantation	morula	Pre-implantation	morula and afterwards	Pre-implantation
morula	GSM3928548	63.7338097364895	morula	morula	Pre-implantation	morula	Pre-implantation	morula and afterwards	Pre-implantation
morula	GSM3928468	57.2909915748542	morula	morula	Pre-implantation	morula	Pre-implantation	morula and afterwards	Pre-implantation
morula	GSM3928472	55.0340136054422	morula	morula	Pre-implantation	morula	Pre-implantation	morula and afterwards	Pre-implantation
morula	GSM922178	72.1142857142857	morula	morula	Pre-implantation	morula	Pre-implantation	morula and afterwards	Pre-implantation
morula	GSM3928470	56.3709677419355	morula	morula	Pre-implantation	morula	Pre-implantation	morula and afterwards	Pre-implantation
morula	GSM3928639	88.5045349082472	morula	morula	Pre-implantation	morula	Pre-implantation	morula and afterwards	Pre-implantation
morula	GSM3928637	53.0366492146597	morula	morula	Pre-implantation	morula	Pre-implantation	morula and afterwards	Pre-implantation
morula	GSM3928460	43.0737422467264	morula	morula	Pre-implantation	morula	Pre-implantation	morula and afterwards	Pre-implantation
morula	GSM3928623	48.8847583643123	morula	morula	Pre-implantation	morula	Pre-implantation	morula and afterwards	Pre-implantation
morula	GSM3928533	49.3001555209953	morula	morula	Pre-implantation	morula	Pre-implantation	morula and afterwards	Pre-implantation
morula	GSM3928629	52.1765056648778	morula	morula	Pre-implantation	morula	Pre-implantation	morula and afterwards	Pre-implantation
morula	GSM922190	68.7378640776699	morula	morula	Pre-implantation	morula	Pre-implantation	morula and afterwards	Pre-implantation
morula	GSM3928465	42.9701230228471	morula	morula	Pre-implantation	morula	Pre-implantation	morula and afterwards	Pre-implantation
morula	GSM3928454	49.3	morula	morula	Pre-implantation	morula	Pre-implantation	morula and afterwards	Pre-implantation
morula	GSM3928442	34.340456890199	morula	morula	Pre-implantation	morula	Pre-implantation	morula and afterwards	Pre-implantation
morula	GSM922184	59.8290598290598	morula	morula	Pre-implantation	morula	Pre-implantation	morula and afterwards	Pre-implantation
morula	GSM3928440	36.8270332187858	morula	morula	Pre-implantation	morula	Pre-implantation	morula and afterwards	Pre-implantation
morula	GSM1833312	69.6153846153846	morula	morula	Pre-implantation	morula	Pre-implantation	morula and afterwards	Pre-implantation
morula	GSM1861617	97.8260869565218	morula	morula	Pre-implantation	morula	Pre-implantation	morula and afterwards	Pre-implantation
morula	GSM1833307	65.8536585365854	morula	morula	Pre-implantation	morula	Pre-implantation	morula and afterwards	Pre-implantation
morula	GSM1833309	61.271676300578	morula	morula	Pre-implantation	morula	Pre-implantation	morula and afterwards	Pre-implantation
morula	GSM1160138	74.4	morula	morula	Pre-implantation	morula	Pre-implantation	morula and afterwards	Pre-implantation
oocyte.GV	GSM1861606	90.0659664959639	oocyte (GV)	oocyte (GV)	Gamete	oocyte (GV)	Gamete	till 8-cell	Gamete
oocyte.GV	GSM2514771	88.2734947583264	oocyte (GV)	oocyte (GV)	Gamete	oocyte (GV)	Gamete	till 8-cell	Gamete
oocyte.GV	GSM2514773	89.1206977840641	oocyte (GV)	oocyte (GV)	Gamete	oocyte (GV)	Gamete	till 8-cell	Gamete
oocyte.GV	GSM2514775	89.2865130843212	oocyte (GV)	oocyte (GV)	Gamete	oocyte (GV)	Gamete	till 8-cell	Gamete
oocyte.GV	GSM2514779	89.5800798195385	oocyte (GV)	oocyte (GV)	Gamete	oocyte (GV)	Gamete	till 8-cell	Gamete
oocyte.GV	GSM2514781	88.4620418848168	oocyte (GV)	oocyte (GV)	Gamete	oocyte (GV)	Gamete	till 8-cell	Gamete
oocyte.GV	GSM2514783	89.5397864896385	oocyte (GV)	oocyte (GV)	Gamete	oocyte (GV)	Gamete	till 8-cell	Gamete
oocyte.GV	GSM2514785	88.468992248062	oocyte (GV)	oocyte (GV)	Gamete	oocyte (GV)	Gamete	till 8-cell	Gamete
oocyte.GV	GSM2514787	88.5113268608414	oocyte (GV)	oocyte (GV)	Gamete	oocyte (GV)	Gamete	till 8-cell	Gamete
oocyte.GV	GSM2514789	88.116091361841	oocyte (GV)	oocyte (GV)	Gamete	oocyte (GV)	Gamete	till 8-cell	Gamete
oocyte.GV	GSM2706233	84.155141310884	oocyte (GV)	oocyte (GV)	Gamete	oocyte (GV)	Gamete	till 8-cell	Gamete
oocyte.GV	GSM2706234	85.1469494047619	oocyte (GV)	oocyte (GV)	Gamete	oocyte (GV)	Gamete	till 8-cell	Gamete
oocyte.GV	GSM2514777	89.2416022163223	oocyte (GV)	oocyte (GV)	Gamete	oocyte (GV)	Gamete	till 8-cell	Gamete
oocyte.GV	GSM1861607	89.3906616188931	oocyte (GV)	oocyte (GV)	Gamete	oocyte (GV)	Gamete	till 8-cell	Gamete
oocyte.MI	GSM1861609	91.2779929281024	oocyte (MI)	oocyte (MI)	Gamete	other	Gamete	till 8-cell	Gamete
oocyte.MI	GSM1861608	91.0411846367422	oocyte (MI)	oocyte (MI)	Gamete	other	Gamete	till 8-cell	Gamete
oocyte.MII	GSM2514788	88.3518397561507	oocyte (MII)	oocyte (MII)	Gamete	oocyte (MII)	Gamete	till 8-cell	Gamete
oocyte.MII	GSM1861610	89.9102180418983	oocyte (MII)	oocyte (MII)	Gamete	oocyte (MII)	Gamete	till 8-cell	Gamete
oocyte.MII	GSM2514780	89.6680527168934	oocyte (MII)	oocyte (MII)	Gamete	oocyte (MII)	Gamete	till 8-cell	Gamete
oocyte.MII	GSM3928351	83.1282883025436	oocyte (MII)	oocyte (MII)	Gamete	oocyte (MII)	Gamete	till 8-cell	Gamete
oocyte.MII	GSM3928348	86.6650829473018	oocyte (MII)	oocyte (MII)	Gamete	oocyte (MII)	Gamete	till 8-cell	Gamete
oocyte.MII	GSM3928347	85.4798607657882	oocyte (MII)	oocyte (MII)	Gamete	oocyte (MII)	Gamete	till 8-cell	Gamete
oocyte.MII	GSM3928353	88.6241582132811	oocyte (MII)	oocyte (MII)	Gamete	oocyte (MII)	Gamete	till 8-cell	Gamete
oocyte.MII	GSM3928352	87.1788589429472	oocyte (MII)	oocyte (MII)	Gamete	oocyte (MII)	Gamete	till 8-cell	Gamete
oocyte.MII	GSM1861611	90.0683760683761	oocyte (MII)	oocyte (MII)	Gamete	oocyte (MII)	Gamete	till 8-cell	Gamete
oocyte.MII	GSM1833282	88.7959550137038	oocyte (MII)	oocyte (MII)	Gamete	oocyte (MII)	Gamete	till 8-cell	Gamete
oocyte.MII	GSM2514772	88.1846392552366	oocyte (MII)	oocyte (MII)	Gamete	oocyte (MII)	Gamete	till 8-cell	Gamete
oocyte.MII	GSM2514784	89.1608699480497	oocyte (MII)	oocyte (MII)	Gamete	oocyte (MII)	Gamete	till 8-cell	Gamete
oocyte.MII	GSM2514774	89.8084231753665	oocyte (MII)	oocyte (MII)	Gamete	oocyte (MII)	Gamete	till 8-cell	Gamete
oocyte.MII	GSM2514786	89.2393579902303	oocyte (MII)	oocyte (MII)	Gamete	oocyte (MII)	Gamete	till 8-cell	Gamete
oocyte.MII	GSM2514782	88.5676548282947	oocyte (MII)	oocyte (MII)	Gamete	oocyte (MII)	Gamete	till 8-cell	Gamete
oocyte.MII	GSM2514790	89.2458314211412	oocyte (MII)	oocyte (MII)	Gamete	oocyte (MII)	Gamete	till 8-cell	Gamete
oocyte.MII	GSM3928349	87.0390038454496	oocyte (MII)	oocyte (MII)	Gamete	oocyte (MII)	Gamete	till 8-cell	Gamete
oocyte.MII	GSM3928354	86.4717522109599	oocyte (MII)	oocyte (MII)	Gamete	oocyte (MII)	Gamete	till 8-cell	Gamete
oocyte.MII	GSM3928346	84.8260547742413	oocyte (MII)	oocyte (MII)	Gamete	oocyte (MII)	Gamete	till 8-cell	Gamete
oocyte.MII	GSM1833279	89.7556601658821	oocyte (MII)	oocyte (MII)	Gamete	oocyte (MII)	Gamete	till 8-cell	Gamete
oocyte.MII	GSM2706235	85.3383767782255	oocyte (MII)	oocyte (MII)	Gamete	oocyte (MII)	Gamete	till 8-cell	Gamete
oocyte.MII	GSM1833281	89.0278132176576	oocyte (MII)	oocyte (MII)	Gamete	oocyte (MII)	Gamete	till 8-cell	Gamete
oocyte.MII	GSM2706236	84.7279877649115	oocyte (MII)	oocyte (MII)	Gamete	oocyte (MII)	Gamete	till 8-cell	Gamete
oocyte.MII	GSM896803	87.8087230688387	oocyte (MII)	oocyte (MII)	Gamete	oocyte (MII)	Gamete	till 8-cell	Gamete
oocyte.MII	GSM2514778	88.9442231075697	oocyte (MII)	oocyte (MII)	Gamete	oocyte (MII)	Gamete	till 8-cell	Gamete
oocyte.MII	GSM1833280	88.7099321016896	oocyte (MII)	oocyte (MII)	Gamete	oocyte (MII)	Gamete	till 8-cell	Gamete
oocyte.MII	GSM2514776	90.7364520611394	oocyte (MII)	oocyte (MII)	Gamete	oocyte (MII)	Gamete	till 8-cell	Gamete
oocyte.MII	GSM3928350	91.1713636970749	oocyte (MII)	oocyte (MII)	Gamete	oocyte (MII)	Gamete	till 8-cell	Gamete
oocyte.MII	GSM896805	88.7310826542491	oocyte (MII)	oocyte (MII)	Gamete	oocyte (MII)	Gamete	till 8-cell	Gamete
oocyte.MII	GSM896804	88.8119013653964	oocyte (MII)	oocyte (MII)	Gamete	oocyte (MII)	Gamete	till 8-cell	Gamete
oocyte.mature	GSM1160114	86.7929708951126	oocyte (mature)	oocyte (mature)	Gamete	other	Gamete	till 8-cell	Gamete
oocyte.mature	GSM1160113	88.6244645406949	oocyte (mature)	oocyte (mature)	Gamete	other	Gamete	till 8-cell	Gamete
oocyte.mature	GSM1160112	86.5987892129884	oocyte (mature)	oocyte (mature)	Gamete	other	Gamete	till 8-cell	Gamete
post-implantation embryo	GSM1396537	98.7913486005089	post-implantation embryo (timepoint not specified)	PI embryo #	Post-implantation	other	Post-implantation	morula and afterwards	Post-implantation
post-implantation embryo	GSM1396538	96.6386554621849	post-implantation embryo (timepoint not specified)	PI embryo #	Post-implantation	other	Post-implantation	morula and afterwards	Post-implantation
post-implantation embryo	GSM1396539	96.6835300730748	post-implantation embryo (timepoint not specified)	PI embryo #	Post-implantation	other	Post-implantation	morula and afterwards	Post-implantation
pronucleus	GSM1861612	90.253386853989	pronucleus	pronucleus	Gamete	other	Gamete	till 8-cell	Gamete
pronucleus	GSM1160117	88.255227704769	pronucleus	pronucleus	Gamete	other	Gamete	till 8-cell	Gamete
pronucleus	GSM1160115	87.7806371461532	pronucleus	pronucleus	Gamete	other	Gamete	till 8-cell	Gamete
pronucleus	GSM1861613	90.1789024842417	pronucleus	pronucleus	Gamete	other	Gamete	till 8-cell	Gamete
pronucleus	GSM1160116	88.2761816496756	pronucleus	pronucleus	Gamete	other	Gamete	till 8-cell	Gamete
trophoblast	GSM3578419	65.6	trophoblast	trophoblast	Post-implantation	trophoblast	Post-implantation	morula and afterwards	Post-implantation
trophoblast	GSM3578721	63.6363636363636	trophoblast	trophoblast	Post-implantation	trophoblast	Post-implantation	morula and afterwards	Post-implantation
trophoblast	GSM3578324	50.7337526205451	trophoblast	trophoblast	Post-implantation	trophoblast	Post-implantation	morula and afterwards	Post-implantation
trophoblast	GSM3578591	65.1515151515152	trophoblast	trophoblast	Post-implantation	trophoblast	Post-implantation	morula and afterwards	Post-implantation
trophoblast	GSM3578714	73.0496453900709	trophoblast	trophoblast	Post-implantation	trophoblast	Post-implantation	morula and afterwards	Post-implantation
trophoblast	GSM3578715	71.1538461538462	trophoblast	trophoblast	Post-implantation	trophoblast	Post-implantation	morula and afterwards	Post-implantation
trophoblast	GSM3578725	34.0909090909091	trophoblast	trophoblast	Post-implantation	trophoblast	Post-implantation	morula and afterwards	Post-implantation
trophoblast	GSM3578500	63.6363636363636	trophoblast	trophoblast	Post-implantation	trophoblast	Post-implantation	morula and afterwards	Post-implantation
trophoblast	GSM3578635	48.4126984126984	trophoblast	trophoblast	Post-implantation	trophoblast	Post-implantation	morula and afterwards	Post-implantation
trophoblast	GSM3578589	77.1084337349398	trophoblast	trophoblast	Post-implantation	trophoblast	Post-implantation	morula and afterwards	Post-implantation
trophoblast	GSM3578734	71.9512195121951	trophoblast	trophoblast	Post-implantation	trophoblast	Post-implantation	morula and afterwards	Post-implantation
trophoblast	GSM3578919	72.4689165186501	trophoblast	trophoblast	Post-implantation	trophoblast	Post-implantation	morula and afterwards	Post-implantation
trophoblast	GSM3578638	61.7021276595745	trophoblast	trophoblast	Post-implantation	trophoblast	Post-implantation	morula and afterwards	Post-implantation
trophoblast	GSM3578936	77.4064171122995	trophoblast	trophoblast	Post-implantation	trophoblast	Post-implantation	morula and afterwards	Post-implantation
trophoblast	GSM3578538	76.6304347826087	trophoblast	trophoblast	Post-implantation	trophoblast	Post-implantation	morula and afterwards	Post-implantation
trophoblast	GSM3578312	63.6956521739131	trophoblast	trophoblast	Post-implantation	trophoblast	Post-implantation	morula and afterwards	Post-implantation
trophoblast	GSM3578456	78.3783783783784	trophoblast	trophoblast	Post-implantation	trophoblast	Post-implantation	morula and afterwards	Post-implantation
trophoblast	GSM3578317	64.6903820816864	trophoblast	trophoblast	Post-implantation	trophoblast	Post-implantation	morula and afterwards	Post-implantation
trophoblast	GSM3578922	68.2476943346509	trophoblast	trophoblast	Post-implantation	trophoblast	Post-implantation	morula and afterwards	Post-implantation
trophoblast	GSM3578314	54.0445486518171	trophoblast	trophoblast	Post-implantation	trophoblast	Post-implantation	morula and afterwards	Post-implantation
trophoblast	GSM3578472	65.6804733727811	trophoblast	trophoblast	Post-implantation	trophoblast	Post-implantation	morula and afterwards	Post-implantation
trophoblast	GSM3578350	43.2432432432432	trophoblast	trophoblast	Post-implantation	trophoblast	Post-implantation	morula and afterwards	Post-implantation
trophoblast	GSM3578344	45.4545454545455	trophoblast	trophoblast	Post-implantation	trophoblast	Post-implantation	morula and afterwards	Post-implantation
trophoblast	GSM3578335	45.4545454545455	trophoblast	trophoblast	Post-implantation	trophoblast	Post-implantation	morula and afterwards	Post-implantation
trophoblast	GSM3578544	43.4782608695652	trophoblast	trophoblast	Post-implantation	trophoblast	Post-implantation	morula and afterwards	Post-implantation
trophoblast	GSM3578537	53.3333333333333	trophoblast	trophoblast	Post-implantation	trophoblast	Post-implantation	morula and afterwards	Post-implantation
trophoblast	GSM3578327	52.75	trophoblast	trophoblast	Post-implantation	trophoblast	Post-implantation	morula and afterwards	Post-implantation
trophoblast	GSM3578933	77.2058823529412	trophoblast	trophoblast	Post-implantation	trophoblast	Post-implantation	morula and afterwards	Post-implantation
trophoblast	GSM3578523	62.5	trophoblast	trophoblast	Post-implantation	trophoblast	Post-implantation	morula and afterwards	Post-implantation
trophoblast	GSM3578321	56.294964028777	trophoblast	trophoblast	Post-implantation	trophoblast	Post-implantation	morula and afterwards	Post-implantation
trophoblast	GSM3578937	77.7215189873418	trophoblast	trophoblast	Post-implantation	trophoblast	Post-implantation	morula and afterwards	Post-implantation
trophoblast	GSM3578605	66.6666666666667	trophoblast	trophoblast	Post-implantation	trophoblast	Post-implantation	morula and afterwards	Post-implantation
trophoblast	GSM3578446	62.1212121212121	trophoblast	trophoblast	Post-implantation	trophoblast	Post-implantation	morula and afterwards	Post-implantation
trophoblast	GSM3578585	73	trophoblast	trophoblast	Post-implantation	trophoblast	Post-implantation	morula and afterwards	Post-implantation
trophoblast	GSM3578681	68.5714285714286	trophoblast	trophoblast	Post-implantation	trophoblast	Post-implantation	morula and afterwards	Post-implantation
trophoblast	GSM3578331	54.5454545454545	trophoblast	trophoblast	Post-implantation	trophoblast	Post-implantation	morula and afterwards	Post-implantation
trophoblast	GSM3578337	66.1448140900196	trophoblast	trophoblast	Post-implantation	trophoblast	Post-implantation	morula and afterwards	Post-implantation
trophoblast	GSM3578338	67.283950617284	trophoblast	trophoblast	Post-implantation	trophoblast	Post-implantation	morula and afterwards	Post-implantation
trophoblast	GSM3578781	53.8011695906433	trophoblast	trophoblast	Post-implantation	trophoblast	Post-implantation	morula and afterwards	Post-implantation
trophoblast	GSM3578318	62.5383828045036	trophoblast	trophoblast	Post-implantation	trophoblast	Post-implantation	morula and afterwards	Post-implantation
trophoblast	GSM3578917	77.6798825256975	trophoblast	trophoblast	Post-implantation	trophoblast	Post-implantation	morula and afterwards	Post-implantation
trophoblast	GSM3578915	71.7048710601719	trophoblast	trophoblast	Post-implantation	trophoblast	Post-implantation	morula and afterwards	Post-implantation
trophoblast	GSM3578747	71.830985915493	trophoblast	trophoblast	Post-implantation	trophoblast	Post-implantation	morula and afterwards	Post-implantation
trophoblast	GSM3578640	67.4556213017752	trophoblast	trophoblast	Post-implantation	trophoblast	Post-implantation	morula and afterwards	Post-implantation
trophoblast	GSM3578592	81.0068649885583	trophoblast	trophoblast	Post-implantation	trophoblast	Post-implantation	morula and afterwards	Post-implantation
trophoblast	GSM3578348	52.5	trophoblast	trophoblast	Post-implantation	trophoblast	Post-implantation	morula and afterwards	Post-implantation
trophoblast	GSM3578595	67.3913043478261	trophoblast	trophoblast	Post-implantation	trophoblast	Post-implantation	morula and afterwards	Post-implantation
trophoblast	GSM3578753	61.4285714285714	trophoblast	trophoblast	Post-implantation	trophoblast	Post-implantation	morula and afterwards	Post-implantation
trophoblast	GSM3578440	51.6666666666667	trophoblast	trophoblast	Post-implantation	trophoblast	Post-implantation	morula and afterwards	Post-implantation
trophoblast	GSM3578508	56.8	trophoblast	trophoblast	Post-implantation	trophoblast	Post-implantation	morula and afterwards	Post-implantation
trophoblast	GSM3578512	59.0909090909091	trophoblast	trophoblast	Post-implantation	trophoblast	Post-implantation	morula and afterwards	Post-implantation
trophoblast	GSM3578869	62.2222222222222	trophoblast	trophoblast	Post-implantation	trophoblast	Post-implantation	morula and afterwards	Post-implantation
trophoblast	GSM3578718	62.280701754386	trophoblast	trophoblast	Post-implantation	trophoblast	Post-implantation	morula and afterwards	Post-implantation
trophoblast	GSM3578647	77.2442588726514	trophoblast	trophoblast	Post-implantation	trophoblast	Post-implantation	morula and afterwards	Post-implantation
trophoblast	GSM3578313	48.7244897959184	trophoblast	trophoblast	Post-implantation	trophoblast	Post-implantation	morula and afterwards	Post-implantation
trophoblast	GSM3578713	65.9420289855073	trophoblast	trophoblast	Post-implantation	trophoblast	Post-implantation	morula and afterwards	Post-implantation
trophoblast	GSM3578329	62.3056994818653	trophoblast	trophoblast	Post-implantation	trophoblast	Post-implantation	morula and afterwards	Post-implantation
trophoblast	GSM3578924	80.1290322580645	trophoblast	trophoblast	Post-implantation	trophoblast	Post-implantation	morula and afterwards	Post-implantation
trophoblast	GSM3578916	70.7377049180328	trophoblast	trophoblast	Post-implantation	trophoblast	Post-implantation	morula and afterwards	Post-implantation
trophoblast	GSM3578748	71.6666666666667	trophoblast	trophoblast	Post-implantation	trophoblast	Post-implantation	morula and afterwards	Post-implantation
trophoblast	GSM3578504	67.6691729323308	trophoblast	trophoblast	Post-implantation	trophoblast	Post-implantation	morula and afterwards	Post-implantation
trophoblast	GSM3578872	75.609756097561	trophoblast	trophoblast	Post-implantation	trophoblast	Post-implantation	morula and afterwards	Post-implantation
trophoblast	GSM3578929	68.6792452830189	trophoblast	trophoblast	Post-implantation	trophoblast	Post-implantation	morula and afterwards	Post-implantation
trophoblast	GSM3578918	68.448275862069	trophoblast	trophoblast	Post-implantation	trophoblast	Post-implantation	morula and afterwards	Post-implantation
trophoblast	GSM3578914	67.828418230563	trophoblast	trophoblast	Post-implantation	trophoblast	Post-implantation	morula and afterwards	Post-implantation
trophoblast	GSM3578320	45.2513966480447	trophoblast	trophoblast	Post-implantation	trophoblast	Post-implantation	morula and afterwards	Post-implantation
trophoblast	GSM3578303	60.9022556390977	trophoblast	trophoblast	Post-implantation	trophoblast	Post-implantation	morula and afterwards	Post-implantation
trophoblast	GSM3578707	73.5042735042735	trophoblast	trophoblast	Post-implantation	trophoblast	Post-implantation	morula and afterwards	Post-implantation
trophoblast	GSM3578786	61.5384615384615	trophoblast	trophoblast	Post-implantation	trophoblast	Post-implantation	morula and afterwards	Post-implantation
trophoblast	GSM3578334	50.4440497335702	trophoblast	trophoblast	Post-implantation	trophoblast	Post-implantation	morula and afterwards	Post-implantation
trophoblast	GSM3578411	57.1428571428572	trophoblast	trophoblast	Post-implantation	trophoblast	Post-implantation	morula and afterwards	Post-implantation
trophoblast	GSM3578767	66.3316582914573	trophoblast	trophoblast	Post-implantation	trophoblast	Post-implantation	morula and afterwards	Post-implantation
trophoblast	GSM3578935	80.1670146137787	trophoblast	trophoblast	Post-implantation	trophoblast	Post-implantation	morula and afterwards	Post-implantation
trophoblast	GSM3578323	43.956043956044	trophoblast	trophoblast	Post-implantation	trophoblast	Post-implantation	morula and afterwards	Post-implantation
trophoblast	GSM3578556	47.2727272727273	trophoblast	trophoblast	Post-implantation	trophoblast	Post-implantation	morula and afterwards	Post-implantation
trophoblast	GSM3578590	73.8095238095238	trophoblast	trophoblast	Post-implantation	trophoblast	Post-implantation	morula and afterwards	Post-implantation
trophoblast	GSM3578634	50	trophoblast	trophoblast	Post-implantation	trophoblast	Post-implantation	morula and afterwards	Post-implantation
trophoblast	GSM3578708	79.8507462686567	trophoblast	trophoblast	Post-implantation	trophoblast	Post-implantation	morula and afterwards	Post-implantation
trophoblast	GSM3578630	55.3956834532374	trophoblast	trophoblast	Post-implantation	trophoblast	Post-implantation	morula and afterwards	Post-implantation
trophoblast	GSM3578444	60.8695652173913	trophoblast	trophoblast	Post-implantation	trophoblast	Post-implantation	morula and afterwards	Post-implantation
trophoblast	GSM3578827	53.4883720930233	trophoblast	trophoblast	Post-implantation	trophoblast	Post-implantation	morula and afterwards	Post-implantation
trophoblast	GSM3578910	60.7142857142857	trophoblast	trophoblast	Post-implantation	trophoblast	Post-implantation	morula and afterwards	Post-implantation
trophoblast	GSM3578525	63.7254901960784	trophoblast	trophoblast	Post-implantation	trophoblast	Post-implantation	morula and afterwards	Post-implantation
trophoblast	GSM3578692	77.4410774410774	trophoblast	trophoblast	Post-implantation	trophoblast	Post-implantation	morula and afterwards	Post-implantation
trophoblast	GSM3578322	37.6842105263158	trophoblast	trophoblast	Post-implantation	trophoblast	Post-implantation	morula and afterwards	Post-implantation
trophoblast	GSM3578913	72.0821661998133	trophoblast	trophoblast	Post-implantation	trophoblast	Post-implantation	morula and afterwards	Post-implantation
trophoblast	GSM3578730	64.0449438202247	trophoblast	trophoblast	Post-implantation	trophoblast	Post-implantation	morula and afterwards	Post-implantation
trophoblast	GSM3578349	43.0769230769231	trophoblast	trophoblast	Post-implantation	trophoblast	Post-implantation	morula and afterwards	Post-implantation
trophoblast	GSM3578365	56.4102564102564	trophoblast	trophoblast	Post-implantation	trophoblast	Post-implantation	morula and afterwards	Post-implantation
trophoblast	GSM3578711	73.7864077669903	trophoblast	trophoblast	Post-implantation	trophoblast	Post-implantation	morula and afterwards	Post-implantation
trophoblast	GSM3578305	63.3165829145729	trophoblast	trophoblast	Post-implantation	trophoblast	Post-implantation	morula and afterwards	Post-implantation
trophoblast	GSM3578617	69.7247706422018	trophoblast	trophoblast	Post-implantation	trophoblast	Post-implantation	morula and afterwards	Post-implantation
trophoblast	GSM3578870	55.3191489361702	trophoblast	trophoblast	Post-implantation	trophoblast	Post-implantation	morula and afterwards	Post-implantation
trophoblast	GSM3578421	58.1632653061225	trophoblast	trophoblast	Post-implantation	trophoblast	Post-implantation	morula and afterwards	Post-implantation
trophoblast	GSM3578315	60.8247422680412	trophoblast	trophoblast	Post-implantation	trophoblast	Post-implantation	morula and afterwards	Post-implantation
trophoblast	GSM3578328	55	trophoblast	trophoblast	Post-implantation	trophoblast	Post-implantation	morula and afterwards	Post-implantation
trophoblast	GSM3578425	69.6428571428571	trophoblast	trophoblast	Post-implantation	trophoblast	Post-implantation	morula and afterwards	Post-implantation
trophoblast	GSM3578921	78.9029535864979	trophoblast	trophoblast	Post-implantation	trophoblast	Post-implantation	morula and afterwards	Post-implantation
trophoblast	GSM3578816	65.2173913043478	trophoblast	trophoblast	Post-implantation	trophoblast	Post-implantation	morula and afterwards	Post-implantation
trophoblast	GSM3578923	72.6666666666667	trophoblast	trophoblast	Post-implantation	trophoblast	Post-implantation	morula and afterwards	Post-implantation
trophoblast	GSM3578928	79.2349726775956	trophoblast	trophoblast	Post-implantation	trophoblast	Post-implantation	morula and afterwards	Post-implantation
trophoblast	GSM3578733	62.2641509433962	trophoblast	trophoblast	Post-implantation	trophoblast	Post-implantation	morula and afterwards	Post-implantation
trophoblast	GSM3578353	54.1666666666667	trophoblast	trophoblast	Post-implantation	trophoblast	Post-implantation	morula and afterwards	Post-implantation
trophoblast	GSM3578920	75.2717391304348	trophoblast	trophoblast	Post-implantation	trophoblast	Post-implantation	morula and afterwards	Post-implantation
trophoblast	GSM3578319	58.1761006289308	trophoblast	trophoblast	Post-implantation	trophoblast	Post-implantation	morula and afterwards	Post-implantation
trophoblast	GSM3578336	57.7092511013216	trophoblast	trophoblast	Post-implantation	trophoblast	Post-implantation	morula and afterwards	Post-implantation
trophoblast	GSM3578860	66.9565217391304	trophoblast	trophoblast	Post-implantation	trophoblast	Post-implantation	morula and afterwards	Post-implantation
trophoblast	GSM3578902	57.037037037037	trophoblast	trophoblast	Post-implantation	trophoblast	Post-implantation	morula and afterwards	Post-implantation
trophoblast	GSM3578901	45.6521739130435	trophoblast	trophoblast	Post-implantation	trophoblast	Post-implantation	morula and afterwards	Post-implantation
trophoblast	GSM3578515	55.6818181818182	trophoblast	trophoblast	Post-implantation	trophoblast	Post-implantation	morula and afterwards	Post-implantation
trophoblast	GSM3578541	56.6433566433567	trophoblast	trophoblast	Post-implantation	trophoblast	Post-implantation	morula and afterwards	Post-implantation
trophoblast	GSM3578619	69.7530864197531	trophoblast	trophoblast	Post-implantation	trophoblast	Post-implantation	morula and afterwards	Post-implantation
trophoblast	GSM3578614	68.4210526315789	trophoblast	trophoblast	Post-implantation	trophoblast	Post-implantation	morula and afterwards	Post-implantation
trophoblast	GSM3578622	69.1176470588235	trophoblast	trophoblast	Post-implantation	trophoblast	Post-implantation	morula and afterwards	Post-implantation
trophoblast	GSM3578455	62.8378378378378	trophoblast	trophoblast	Post-implantation	trophoblast	Post-implantation	morula and afterwards	Post-implantation
trophoblast	GSM3578629	59.6153846153846	trophoblast	trophoblast	Post-implantation	trophoblast	Post-implantation	morula and afterwards	Post-implantation
trophoblast	GSM3578888	50	trophoblast	trophoblast	Post-implantation	trophoblast	Post-implantation	morula and afterwards	Post-implantation
trophoblast	GSM3578740	62.0689655172414	trophoblast	trophoblast	Post-implantation	trophoblast	Post-implantation	morula and afterwards	Post-implantation
trophoblast	GSM3578732	69.2307692307692	trophoblast	trophoblast	Post-implantation	trophoblast	Post-implantation	morula and afterwards	Post-implantation
trophoblast	GSM3578468	59.5238095238095	trophoblast	trophoblast	Post-implantation	trophoblast	Post-implantation	morula and afterwards	Post-implantation
trophoblast	GSM3578615	67.2	trophoblast	trophoblast	Post-implantation	trophoblast	Post-implantation	morula and afterwards	Post-implantation
trophoblast	GSM3578501	70.4918032786885	trophoblast	trophoblast	Post-implantation	trophoblast	Post-implantation	morula and afterwards	Post-implantation
trophoblast	GSM3578766	81.25	trophoblast	trophoblast	Post-implantation	trophoblast	Post-implantation	morula and afterwards	Post-implantation
trophoblast	GSM3578427	61.7647058823529	trophoblast	trophoblast	Post-implantation	trophoblast	Post-implantation	morula and afterwards	Post-implantation
trophoblast	GSM3578316	60	trophoblast	trophoblast	Post-implantation	trophoblast	Post-implantation	morula and afterwards	Post-implantation
trophoblast	GSM3578459	47.0588235294118	trophoblast	trophoblast	Post-implantation	trophoblast	Post-implantation	morula and afterwards	Post-implantation
trophoblast	GSM3578744	76.219512195122	trophoblast	trophoblast	Post-implantation	trophoblast	Post-implantation	morula and afterwards	Post-implantation
trophoblast	GSM3578868	58.6956521739131	trophoblast	trophoblast	Post-implantation	trophoblast	Post-implantation	morula and afterwards	Post-implantation
trophoblast	GSM3578620	67.6190476190476	trophoblast	trophoblast	Post-implantation	trophoblast	Post-implantation	morula and afterwards	Post-implantation
trophoblast	GSM3578621	54.5454545454546	trophoblast	trophoblast	Post-implantation	trophoblast	Post-implantation	morula and afterwards	Post-implantation
trophoblast	GSM3578453	65.9420289855073	trophoblast	trophoblast	Post-implantation	trophoblast	Post-implantation	morula and afterwards	Post-implantation
trophoblast	GSM3578779	76.7857142857143	trophoblast	trophoblast	Post-implantation	trophoblast	Post-implantation	morula and afterwards	Post-implantation
trophoblast	GSM3578745	53.9906103286385	trophoblast	trophoblast	Post-implantation	trophoblast	Post-implantation	morula and afterwards	Post-implantation
trophoblast	GSM3578925	73.1501057082453	trophoblast	trophoblast	Post-implantation	trophoblast	Post-implantation	morula and afterwards	Post-implantation
trophoblast	GSM3578930	77.6315789473684	trophoblast	trophoblast	Post-implantation	trophoblast	Post-implantation	morula and afterwards	Post-implantation
trophoblast	GSM3578494	66.6666666666667	trophoblast	trophoblast	Post-implantation	trophoblast	Post-implantation	morula and afterwards	Post-implantation
trophoblast	GSM3578359	46.9387755102041	trophoblast	trophoblast	Post-implantation	trophoblast	Post-implantation	morula and afterwards	Post-implantation
trophoblast	GSM3578360	46.3414634146342	trophoblast	trophoblast	Post-implantation	trophoblast	Post-implantation	morula and afterwards	Post-implantation
trophoblast	GSM3578361	52.7272727272727	trophoblast	trophoblast	Post-implantation	trophoblast	Post-implantation	morula and afterwards	Post-implantation
trophoblast	GSM3578362	41.1764705882353	trophoblast	trophoblast	Post-implantation	trophoblast	Post-implantation	morula and afterwards	Post-implantation
trophoblast	GSM3578364	62.3188405797102	trophoblast	trophoblast	Post-implantation	trophoblast	Post-implantation	morula and afterwards	Post-implantation
trophoblast	GSM3578366	51.875	trophoblast	trophoblast	Post-implantation	trophoblast	Post-implantation	morula and afterwards	Post-implantation
trophoblast	GSM3578452	59.1029023746702	trophoblast	trophoblast	Post-implantation	trophoblast	Post-implantation	morula and afterwards	Post-implantation
trophoblast	GSM3578506	54.5454545454546	trophoblast	trophoblast	Post-implantation	trophoblast	Post-implantation	morula and afterwards	Post-implantation
trophoblast	GSM3578743	62.2857142857143	trophoblast	trophoblast	Post-implantation	trophoblast	Post-implantation	morula and afterwards	Post-implantation
trophoblast	GSM3578931	67.6785714285714	trophoblast	trophoblast	Post-implantation	trophoblast	Post-implantation	morula and afterwards	Post-implantation
trophoblast	GSM3578426	75.6410256410256	trophoblast	trophoblast	Post-implantation	trophoblast	Post-implantation	morula and afterwards	Post-implantation
trophoblast	GSM3578697	75.4901960784314	trophoblast	trophoblast	Post-implantation	trophoblast	Post-implantation	morula and afterwards	Post-implantation
trophoblast	GSM3578545	59.0604026845638	trophoblast	trophoblast	Post-implantation	trophoblast	Post-implantation	morula and afterwards	Post-implantation
trophoblast	GSM3578447	56.3636363636364	trophoblast	trophoblast	Post-implantation	trophoblast	Post-implantation	morula and afterwards	Post-implantation
trophoblast	GSM3578385	71.875	trophoblast	trophoblast	Post-implantation	trophoblast	Post-implantation	morula and afterwards	Post-implantation
trophoblast	GSM3578410	33.3333333333333	trophoblast	trophoblast	Post-implantation	trophoblast	Post-implantation	morula and afterwards	Post-implantation
trophoblast	GSM3578412	50	trophoblast	trophoblast	Post-implantation	trophoblast	Post-implantation	morula and afterwards	Post-implantation
trophoblast	GSM3578420	60.4395604395604	trophoblast	trophoblast	Post-implantation	trophoblast	Post-implantation	morula and afterwards	Post-implantation
trophoblast	GSM3578441	59.3406593406593	trophoblast	trophoblast	Post-implantation	trophoblast	Post-implantation	morula and afterwards	Post-implantation
trophoblast	GSM3578454	66.2337662337662	trophoblast	trophoblast	Post-implantation	trophoblast	Post-implantation	morula and afterwards	Post-implantation
trophoblast	GSM3578475	50.7042253521127	trophoblast	trophoblast	Post-implantation	trophoblast	Post-implantation	morula and afterwards	Post-implantation
trophoblast	GSM3578476	51.6129032258065	trophoblast	trophoblast	Post-implantation	trophoblast	Post-implantation	morula and afterwards	Post-implantation
trophoblast	GSM3578655	50	trophoblast	trophoblast	Post-implantation	trophoblast	Post-implantation	morula and afterwards	Post-implantation
trophoblast	GSM3578701	50.9433962264151	trophoblast	trophoblast	Post-implantation	trophoblast	Post-implantation	morula and afterwards	Post-implantation
trophoblast	GSM3578716	68.421052631579	trophoblast	trophoblast	Post-implantation	trophoblast	Post-implantation	morula and afterwards	Post-implantation
trophoblast	GSM3578776	56.0606060606061	trophoblast	trophoblast	Post-implantation	trophoblast	Post-implantation	morula and afterwards	Post-implantation
trophoblast	GSM3578798	50.9433962264151	trophoblast	trophoblast	Post-implantation	trophoblast	Post-implantation	morula and afterwards	Post-implantation
trophoblast	GSM3578802	52.9411764705882	trophoblast	trophoblast	Post-implantation	trophoblast	Post-implantation	morula and afterwards	Post-implantation
trophoblast	GSM3578855	61.5384615384615	trophoblast	trophoblast	Post-implantation	trophoblast	Post-implantation	morula and afterwards	Post-implantation
trophoblast	GSM3578862	69.6428571428572	trophoblast	trophoblast	Post-implantation	trophoblast	Post-implantation	morula and afterwards	Post-implantation
trophoblast	GSM3578871	67.9425837320574	trophoblast	trophoblast	Post-implantation	trophoblast	Post-implantation	morula and afterwards	Post-implantation
trophoblast	GSM3578875	67.6470588235294	trophoblast	trophoblast	Post-implantation	trophoblast	Post-implantation	morula and afterwards	Post-implantation
trophoblast	GSM3578877	55.2083333333333	trophoblast	trophoblast	Post-implantation	trophoblast	Post-implantation	morula and afterwards	Post-implantation
trophoblast	GSM3578882	60.9756097560976	trophoblast	trophoblast	Post-implantation	trophoblast	Post-implantation	morula and afterwards	Post-implantation
trophoblast	GSM3578887	50.7692307692308	trophoblast	trophoblast	Post-implantation	trophoblast	Post-implantation	morula and afterwards	Post-implantation
trophoblast	GSM3578892	66.6666666666667	trophoblast	trophoblast	Post-implantation	trophoblast	Post-implantation	morula and afterwards	Post-implantation
trophoblast	GSM3578896	63.302752293578	trophoblast	trophoblast	Post-implantation	trophoblast	Post-implantation	morula and afterwards	Post-implantation
trophoblast	GSM3578926	77.0833333333334	trophoblast	trophoblast	Post-implantation	trophoblast	Post-implantation	morula and afterwards	Post-implantation
trophoblast	GSM3578300	59.6153846153846	trophoblast	trophoblast	Post-implantation	trophoblast	Post-implantation	morula and afterwards	Post-implantation
trophoblast	GSM3578648	57.3426573426574	trophoblast	trophoblast	Post-implantation	trophoblast	Post-implantation	morula and afterwards	Post-implantation
trophoblast	GSM3578477	56	trophoblast	trophoblast	Post-implantation	trophoblast	Post-implantation	morula and afterwards	Post-implantation
trophoblast	GSM3578805	63.8888888888889	trophoblast	trophoblast	Post-implantation	trophoblast	Post-implantation	morula and afterwards	Post-implantation
trophoblast	GSM3578927	77.3584905660377	trophoblast	trophoblast	Post-implantation	trophoblast	Post-implantation	morula and afterwards	Post-implantation
trophoblast	GSM3578332	55.8823529411765	trophoblast	trophoblast	Post-implantation	trophoblast	Post-implantation	morula and afterwards	Post-implantation
trophoblast	GSM3578795	77	trophoblast	trophoblast	Post-implantation	trophoblast	Post-implantation	morula and afterwards	Post-implantation
trophoblast	GSM3578746	71.9178082191781	trophoblast	trophoblast	Post-implantation	trophoblast	Post-implantation	morula and afterwards	Post-implantation
trophoblast	GSM3578463	60.7843137254902	trophoblast	trophoblast	Post-implantation	trophoblast	Post-implantation	morula and afterwards	Post-implantation
trophoblast	GSM3578588	68.1818181818182	trophoblast	trophoblast	Post-implantation	trophoblast	Post-implantation	morula and afterwards	Post-implantation
trophoblast	GSM3578784	65.625	trophoblast	trophoblast	Post-implantation	trophoblast	Post-implantation	morula and afterwards	Post-implantation
trophoblast	GSM3578641	77.7777777777778	trophoblast	trophoblast	Post-implantation	trophoblast	Post-implantation	morula and afterwards	Post-implantation
trophoblast	GSM3578609	50.6849315068493	trophoblast	trophoblast	Post-implantation	trophoblast	Post-implantation	morula and afterwards	Post-implantation
trophoblast	GSM3578603	53.9473684210526	trophoblast	trophoblast	Post-implantation	trophoblast	Post-implantation	morula and afterwards	Post-implantation
trophoblast	GSM3578639	69.1176470588235	trophoblast	trophoblast	Post-implantation	trophoblast	Post-implantation	morula and afterwards	Post-implantation
trophoblast	GSM3578469	66	trophoblast	trophoblast	Post-implantation	trophoblast	Post-implantation	morula and afterwards	Post-implantation
trophoblast	GSM3578698	56.7307692307692	trophoblast	trophoblast	Post-implantation	trophoblast	Post-implantation	morula and afterwards	Post-implantation
trophoblast	GSM3578597	76.2376237623763	trophoblast	trophoblast	Post-implantation	trophoblast	Post-implantation	morula and afterwards	Post-implantation
trophoblast	GSM3578598	75.9615384615385	trophoblast	trophoblast	Post-implantation	trophoblast	Post-implantation	morula and afterwards	Post-implantation
trophoblast	GSM3578610	46.9387755102041	trophoblast	trophoblast	Post-implantation	trophoblast	Post-implantation	morula and afterwards	Post-implantation
trophoblast	GSM3578879	60.7594936708861	trophoblast	trophoblast	Post-implantation	trophoblast	Post-implantation	morula and afterwards	Post-implantation
trophoblast	GSM3578874	53.6842105263158	trophoblast	trophoblast	Post-implantation	trophoblast	Post-implantation	morula and afterwards	Post-implantation
trophoblast	GSM3578762	72.8813559322034	trophoblast	trophoblast	Post-implantation	trophoblast	Post-implantation	morula and afterwards	Post-implantation
trophoblast	GSM3578586	67.910447761194	trophoblast	trophoblast	Post-implantation	trophoblast	Post-implantation	morula and afterwards	Post-implantation
trophoblast	GSM3578299	50.4132231404959	trophoblast	trophoblast	Post-implantation	trophoblast	Post-implantation	morula and afterwards	Post-implantation
trophoblast	GSM3578662	70.2702702702703	trophoblast	trophoblast	Post-implantation	trophoblast	Post-implantation	morula and afterwards	Post-implantation
trophoblast	GSM3578645	65.8730158730159	trophoblast	trophoblast	Post-implantation	trophoblast	Post-implantation	morula and afterwards	Post-implantation
trophoblast	GSM3578434	72.0812182741117	trophoblast	trophoblast	Post-implantation	trophoblast	Post-implantation	morula and afterwards	Post-implantation
trophoblast	GSM3578675	62.7450980392157	trophoblast	trophoblast	Post-implantation	trophoblast	Post-implantation	morula and afterwards	Post-implantation
trophoblast	GSM3578429	66.25	trophoblast	trophoblast	Post-implantation	trophoblast	Post-implantation	morula and afterwards	Post-implantation
trophoblast	GSM3578631	66.6666666666667	trophoblast	trophoblast	Post-implantation	trophoblast	Post-implantation	morula and afterwards	Post-implantation
trophoblast	GSM3578694	62	trophoblast	trophoblast	Post-implantation	trophoblast	Post-implantation	morula and afterwards	Post-implantation
trophoblast	GSM3578800	61.5384615384615	trophoblast	trophoblast	Post-implantation	trophoblast	Post-implantation	morula and afterwards	Post-implantation
trophoblast	GSM3578623	53.9325842696629	trophoblast	trophoblast	Post-implantation	trophoblast	Post-implantation	morula and afterwards	Post-implantation
trophoblast	GSM3578443	64.1025641025641	trophoblast	trophoblast	Post-implantation	trophoblast	Post-implantation	morula and afterwards	Post-implantation
trophoblast	GSM3578618	56.551724137931	trophoblast	trophoblast	Post-implantation	trophoblast	Post-implantation	morula and afterwards	Post-implantation
trophoblast	GSM3578608	46.6666666666667	trophoblast	trophoblast	Post-implantation	trophoblast	Post-implantation	morula and afterwards	Post-implantation
trophoblast	GSM3578352	47.9452054794521	trophoblast	trophoblast	Post-implantation	trophoblast	Post-implantation	morula and afterwards	Post-implantation
trophoblast	GSM3578356	43.2432432432432	trophoblast	trophoblast	Post-implantation	trophoblast	Post-implantation	morula and afterwards	Post-implantation
trophoblast	GSM3578343	52.6315789473684	trophoblast	trophoblast	Post-implantation	trophoblast	Post-implantation	morula and afterwards	Post-implantation
trophoblast	GSM3578449	55.5555555555556	trophoblast	trophoblast	Post-implantation	trophoblast	Post-implantation	morula and afterwards	Post-implantation
trophoblast	GSM3578497	44.4444444444444	trophoblast	trophoblast	Post-implantation	trophoblast	Post-implantation	morula and afterwards	Post-implantation
trophoblast	GSM3578520	44.2307692307692	trophoblast	trophoblast	Post-implantation	trophoblast	Post-implantation	morula and afterwards	Post-implantation
trophoblast	GSM3578644	56.4516129032258	trophoblast	trophoblast	Post-implantation	trophoblast	Post-implantation	morula and afterwards	Post-implantation
trophoblast	GSM3578727	64.2857142857143	trophoblast	trophoblast	Post-implantation	trophoblast	Post-implantation	morula and afterwards	Post-implantation
trophoblast	GSM3578339	71.4285714285714	trophoblast	trophoblast	Post-implantation	trophoblast	Post-implantation	morula and afterwards	Post-implantation
trophoblast	GSM3578567	25	trophoblast	trophoblast	Post-implantation	trophoblast	Post-implantation	morula and afterwards	Post-implantation
trophoblast	GSM3578643	61.3861386138614	trophoblast	trophoblast	Post-implantation	trophoblast	Post-implantation	morula and afterwards	Post-implantation
trophoblast	GSM3578661	48.5714285714286	trophoblast	trophoblast	Post-implantation	trophoblast	Post-implantation	morula and afterwards	Post-implantation
trophoblast	GSM3578680	48.1012658227848	trophoblast	trophoblast	Post-implantation	trophoblast	Post-implantation	morula and afterwards	Post-implantation
trophoblast	GSM3578325	52.2522522522523	trophoblast	trophoblast	Post-implantation	trophoblast	Post-implantation	morula and afterwards	Post-implantation
trophoblast	GSM3578423	63.6363636363636	trophoblast	trophoblast	Post-implantation	trophoblast	Post-implantation	morula and afterwards	Post-implantation
trophoblast	GSM3578524	67.6470588235294	trophoblast	trophoblast	Post-implantation	trophoblast	Post-implantation	morula and afterwards	Post-implantation
trophoblast	GSM3578606	50	trophoblast	trophoblast	Post-implantation	trophoblast	Post-implantation	morula and afterwards	Post-implantation
trophoblast	GSM3578450	62.0915032679739	trophoblast	trophoblast	Post-implantation	trophoblast	Post-implantation	morula and afterwards	Post-implantation
trophoblast	GSM3578354	46.3768115942029	trophoblast	trophoblast	Post-implantation	trophoblast	Post-implantation	morula and afterwards	Post-implantation
trophoblast	GSM3578517	69.0909090909091	trophoblast	trophoblast	Post-implantation	trophoblast	Post-implantation	morula and afterwards	Post-implantation
trophoblast	GSM3578584	44.4444444444444	trophoblast	trophoblast	Post-implantation	trophoblast	Post-implantation	morula and afterwards	Post-implantation
trophoblast	GSM3578706	55.4054054054054	trophoblast	trophoblast	Post-implantation	trophoblast	Post-implantation	morula and afterwards	Post-implantation
trophoblast	GSM3578333	51.4285714285714	trophoblast	trophoblast	Post-implantation	trophoblast	Post-implantation	morula and afterwards	Post-implantation
trophoblast	GSM3578345	61.1111111111111	trophoblast	trophoblast	Post-implantation	trophoblast	Post-implantation	morula and afterwards	Post-implantation
trophoblast	GSM3578493	46.8085106382979	trophoblast	trophoblast	Post-implantation	trophoblast	Post-implantation	morula and afterwards	Post-implantation
trophoblast	GSM3578503	59.8639455782313	trophoblast	trophoblast	Post-implantation	trophoblast	Post-implantation	morula and afterwards	Post-implantation
trophoblast	GSM3578555	39.0243902439024	trophoblast	trophoblast	Post-implantation	trophoblast	Post-implantation	morula and afterwards	Post-implantation
trophoblast	GSM3578559	43.3962264150943	trophoblast	trophoblast	Post-implantation	trophoblast	Post-implantation	morula and afterwards	Post-implantation
trophoblast	GSM3578571	33.3333333333333	trophoblast	trophoblast	Post-implantation	trophoblast	Post-implantation	morula and afterwards	Post-implantation
trophoblast	GSM3578575	37.5	trophoblast	trophoblast	Post-implantation	trophoblast	Post-implantation	morula and afterwards	Post-implantation
trophoblast	GSM3578613	65.5172413793104	trophoblast	trophoblast	Post-implantation	trophoblast	Post-implantation	morula and afterwards	Post-implantation
trophoblast	GSM3578808	65.3061224489796	trophoblast	trophoblast	Post-implantation	trophoblast	Post-implantation	morula and afterwards	Post-implantation
trophoblast	GSM3578637	68.0851063829787	trophoblast	trophoblast	Post-implantation	trophoblast	Post-implantation	morula and afterwards	Post-implantation
trophoblast	GSM3578774	47.2972972972973	trophoblast	trophoblast	Post-implantation	trophoblast	Post-implantation	morula and afterwards	Post-implantation
trophoblast	GSM3578880	58.7155963302752	trophoblast	trophoblast	Post-implantation	trophoblast	Post-implantation	morula and afterwards	Post-implantation
trophoblast	GSM3578934	73.8461538461539	trophoblast	trophoblast	Post-implantation	trophoblast	Post-implantation	morula and afterwards	Post-implantation
trophoblast	GSM3578709	67.0658682634731	trophoblast	trophoblast	Post-implantation	trophoblast	Post-implantation	morula and afterwards	Post-implantation
trophoblast	GSM3578298	55.9748427672956	trophoblast	trophoblast	Post-implantation	trophoblast	Post-implantation	morula and afterwards	Post-implantation
trophoblast	GSM3578572	36.8421052631579	trophoblast	trophoblast	Post-implantation	trophoblast	Post-implantation	morula and afterwards	Post-implantation
trophoblast	GSM3578905	61.8181818181818	trophoblast	trophoblast	Post-implantation	trophoblast	Post-implantation	morula and afterwards	Post-implantation
trophoblast	GSM3578854	64.2857142857143	trophoblast	trophoblast	Post-implantation	trophoblast	Post-implantation	morula and afterwards	Post-implantation
trophoblast	GSM3578821	61.5384615384615	trophoblast	trophoblast	Post-implantation	trophoblast	Post-implantation	morula and afterwards	Post-implantation
trophoblast	GSM3578738	66.2337662337662	trophoblast	trophoblast	Post-implantation	trophoblast	Post-implantation	morula and afterwards	Post-implantation
trophoblast	GSM3578565	64.2857142857143	trophoblast	trophoblast	Post-implantation	trophoblast	Post-implantation	morula and afterwards	Post-implantation
trophoblast	GSM3578778	46.1538461538462	trophoblast	trophoblast	Post-implantation	trophoblast	Post-implantation	morula and afterwards	Post-implantation
trophoblast	GSM3578370	17.5355450236967	trophoblast	trophoblast	Post-implantation	trophoblast	Post-implantation	morula and afterwards	Post-implantation
trophoblast	GSM3578372	15.2671755725191	trophoblast	trophoblast	Post-implantation	trophoblast	Post-implantation	morula and afterwards	Post-implantation
trophoblast	GSM3578304	45	trophoblast	trophoblast	Post-implantation	trophoblast	Post-implantation	morula and afterwards	Post-implantation
trophoblast	GSM3578326	65.2173913043478	trophoblast	trophoblast	Post-implantation	trophoblast	Post-implantation	morula and afterwards	Post-implantation
trophoblast	GSM3578612	65.3846153846154	trophoblast	trophoblast	Post-implantation	trophoblast	Post-implantation	morula and afterwards	Post-implantation
trophoblast	GSM3578878	71.4285714285714	trophoblast	trophoblast	Post-implantation	trophoblast	Post-implantation	morula and afterwards	Post-implantation
trophoblast	GSM3578490	83.8709677419355	trophoblast	trophoblast	Post-implantation	trophoblast	Post-implantation	morula and afterwards	Post-implantation
trophoblast	GSM3578602	43.3333333333333	trophoblast	trophoblast	Post-implantation	trophoblast	Post-implantation	morula and afterwards	Post-implantation
trophoblast	GSM3578531	59.2592592592593	trophoblast	trophoblast	Post-implantation	trophoblast	Post-implantation	morula and afterwards	Post-implantation
trophoblast	GSM3578535	13.6363636363636	trophoblast	trophoblast	Post-implantation	trophoblast	Post-implantation	morula and afterwards	Post-implantation
trophoblast	GSM3578492	43.2432432432432	trophoblast	trophoblast	Post-implantation	trophoblast	Post-implantation	morula and afterwards	Post-implantation
trophoblast	GSM3578529	49.4117647058824	trophoblast	trophoblast	Post-implantation	trophoblast	Post-implantation	morula and afterwards	Post-implantation
trophoblast	GSM3578676	58.1395348837209	trophoblast	trophoblast	Post-implantation	trophoblast	Post-implantation	morula and afterwards	Post-implantation
trophoblast	GSM3578530	53.1914893617021	trophoblast	trophoblast	Post-implantation	trophoblast	Post-implantation	morula and afterwards	Post-implantation
trophoblast	GSM3578534	42.3076923076923	trophoblast	trophoblast	Post-implantation	trophoblast	Post-implantation	morula and afterwards	Post-implantation
trophoblast	GSM3578731	62.1621621621622	trophoblast	trophoblast	Post-implantation	trophoblast	Post-implantation	morula and afterwards	Post-implantation
trophoblast	GSM3578742	56.25	trophoblast	trophoblast	Post-implantation	trophoblast	Post-implantation	morula and afterwards	Post-implantation
trophoblast	GSM3578309	76.1904761904762	trophoblast	trophoblast	Post-implantation	trophoblast	Post-implantation	morula and afterwards	Post-implantation
trophoblast	GSM3578527	37.5	trophoblast	trophoblast	Post-implantation	trophoblast	Post-implantation	morula and afterwards	Post-implantation
trophoblast	GSM3578546	53.2051282051282	trophoblast	trophoblast	Post-implantation	trophoblast	Post-implantation	morula and afterwards	Post-implantation
trophoblast	GSM3578557	18.1818181818182	trophoblast	trophoblast	Post-implantation	trophoblast	Post-implantation	morula and afterwards	Post-implantation
trophoblast	GSM3578803	52.1739130434783	trophoblast	trophoblast	Post-implantation	trophoblast	Post-implantation	morula and afterwards	Post-implantation
trophoblast	GSM3578341	40	trophoblast	trophoblast	Post-implantation	trophoblast	Post-implantation	morula and afterwards	Post-implantation
trophoblast	GSM3578691	54.1666666666667	trophoblast	trophoblast	Post-implantation	trophoblast	Post-implantation	morula and afterwards	Post-implantation
trophoblast	GSM3578810	47.8260869565217	trophoblast	trophoblast	Post-implantation	trophoblast	Post-implantation	morula and afterwards	Post-implantation
trophoblast	GSM3578306	50	trophoblast	trophoblast	Post-implantation	trophoblast	Post-implantation	morula and afterwards	Post-implantation
trophoblast	GSM3578495	59.6491228070175	trophoblast	trophoblast	Post-implantation	trophoblast	Post-implantation	morula and afterwards	Post-implantation
trophoblast	GSM3578498	66.9642857142857	trophoblast	trophoblast	Post-implantation	trophoblast	Post-implantation	morula and afterwards	Post-implantation
trophoblast	GSM3578509	63.0434782608696	trophoblast	trophoblast	Post-implantation	trophoblast	Post-implantation	morula and afterwards	Post-implantation
trophoblast	GSM3578511	66.8674698795181	trophoblast	trophoblast	Post-implantation	trophoblast	Post-implantation	morula and afterwards	Post-implantation
trophoblast	GSM3578570	47.6190476190476	trophoblast	trophoblast	Post-implantation	trophoblast	Post-implantation	morula and afterwards	Post-implantation
trophoblast	GSM3578600	58.5365853658537	trophoblast	trophoblast	Post-implantation	trophoblast	Post-implantation	morula and afterwards	Post-implantation
trophoblast	GSM3578604	57.2916666666667	trophoblast	trophoblast	Post-implantation	trophoblast	Post-implantation	morula and afterwards	Post-implantation
trophoblast	GSM3578656	33.3333333333333	trophoblast	trophoblast	Post-implantation	trophoblast	Post-implantation	morula and afterwards	Post-implantation
trophoblast	GSM3578665	68.421052631579	trophoblast	trophoblast	Post-implantation	trophoblast	Post-implantation	morula and afterwards	Post-implantation
trophoblast	GSM3578670	56.0975609756098	trophoblast	trophoblast	Post-implantation	trophoblast	Post-implantation	morula and afterwards	Post-implantation
trophoblast	GSM3578671	73.972602739726	trophoblast	trophoblast	Post-implantation	trophoblast	Post-implantation	morula and afterwards	Post-implantation
trophoblast	GSM3578719	44.4444444444444	trophoblast	trophoblast	Post-implantation	trophoblast	Post-implantation	morula and afterwards	Post-implantation
trophoblast	GSM3578728	83.8235294117647	trophoblast	trophoblast	Post-implantation	trophoblast	Post-implantation	morula and afterwards	Post-implantation
trophoblast	GSM3578801	65	trophoblast	trophoblast	Post-implantation	trophoblast	Post-implantation	morula and afterwards	Post-implantation
trophoblast	GSM3578932	75.3731343283582	trophoblast	trophoblast	Post-implantation	trophoblast	Post-implantation	morula and afterwards	Post-implantation
trophoblast	GSM3578383	81.8181818181818	trophoblast	trophoblast	Post-implantation	trophoblast	Post-implantation	morula and afterwards	Post-implantation
trophoblast	GSM3578723	25	trophoblast	trophoblast	Post-implantation	trophoblast	Post-implantation	morula and afterwards	Post-implantation
trophoblast	GSM3578857	72.2222222222222	trophoblast	trophoblast	Post-implantation	trophoblast	Post-implantation	morula and afterwards	Post-implantation
trophoblast	GSM3578518	69.0909090909091	trophoblast	trophoblast	Post-implantation	trophoblast	Post-implantation	morula and afterwards	Post-implantation
trophoblast	GSM3578825	85.7142857142857	trophoblast	trophoblast	Post-implantation	trophoblast	Post-implantation	morula and afterwards	Post-implantation
trophoblast	GSM3578760	59.0909090909091	trophoblast	trophoblast	Post-implantation	trophoblast	Post-implantation	morula and afterwards	Post-implantation
trophoblast	GSM3578408	63.8888888888889	trophoblast	trophoblast	Post-implantation	trophoblast	Post-implantation	morula and afterwards	Post-implantation
trophoblast	GSM3578461	42.8571428571429	trophoblast	trophoblast	Post-implantation	trophoblast	Post-implantation	morula and afterwards	Post-implantation
trophoblast	GSM3578865	60.7142857142857	trophoblast	trophoblast	Post-implantation	trophoblast	Post-implantation	morula and afterwards	Post-implantation
trophoblast	GSM3578367	12.3076923076923	trophoblast	trophoblast	Post-implantation	trophoblast	Post-implantation	morula and afterwards	Post-implantation
trophoblast	GSM3578369	6.4327485380117	trophoblast	trophoblast	Post-implantation	trophoblast	Post-implantation	morula and afterwards	Post-implantation
trophoblast	GSM3578371	16.0493827160494	trophoblast	trophoblast	Post-implantation	trophoblast	Post-implantation	morula and afterwards	Post-implantation
trophoblast	GSM3578373	16.3265306122449	trophoblast	trophoblast	Post-implantation	trophoblast	Post-implantation	morula and afterwards	Post-implantation
trophoblast	GSM3578374	9.6045197740113	trophoblast	trophoblast	Post-implantation	trophoblast	Post-implantation	morula and afterwards	Post-implantation
trophoblast	GSM3578375	5.17241379310345	trophoblast	trophoblast	Post-implantation	trophoblast	Post-implantation	morula and afterwards	Post-implantation
trophoblast	GSM3578376	17.8807947019868	trophoblast	trophoblast	Post-implantation	trophoblast	Post-implantation	morula and afterwards	Post-implantation
trophoblast	GSM3578436	55.7692307692308	trophoblast	trophoblast	Post-implantation	trophoblast	Post-implantation	morula and afterwards	Post-implantation
trophoblast	GSM3578773	67.8571428571429	trophoblast	trophoblast	Post-implantation	trophoblast	Post-implantation	morula and afterwards	Post-implantation
trophoblast	GSM3578651	70.8333333333334	trophoblast	trophoblast	Post-implantation	trophoblast	Post-implantation	morula and afterwards	Post-implantation
trophoblast	GSM3578632	82.4324324324324	trophoblast	trophoblast	Post-implantation	trophoblast	Post-implantation	morula and afterwards	Post-implantation
trophoblast	GSM3578451	59.0909090909091	trophoblast	trophoblast	Post-implantation	trophoblast	Post-implantation	morula and afterwards	Post-implantation
trophoblast	GSM3578758	80.8080808080808	trophoblast	trophoblast	Post-implantation	trophoblast	Post-implantation	morula and afterwards	Post-implantation
trophoblast	GSM3578430	56.2130177514793	trophoblast	trophoblast	Post-implantation	trophoblast	Post-implantation	morula and afterwards	Post-implantation
trophoblast	GSM3578889	50	trophoblast	trophoblast	Post-implantation	trophoblast	Post-implantation	morula and afterwards	Post-implantation
trophoblast	GSM3578642	51.2820512820513	trophoblast	trophoblast	Post-implantation	trophoblast	Post-implantation	morula and afterwards	Post-implantation
trophoblast	GSM3578658	62.8571428571429	trophoblast	trophoblast	Post-implantation	trophoblast	Post-implantation	morula and afterwards	Post-implantation
trophoblast	GSM3578780	67.1641791044776	trophoblast	trophoblast	Post-implantation	trophoblast	Post-implantation	morula and afterwards	Post-implantation
trophoblast	GSM3578533	37.9310344827586	trophoblast	trophoblast	Post-implantation	trophoblast	Post-implantation	morula and afterwards	Post-implantation
trophoblast	GSM3578751	58.8235294117647	trophoblast	trophoblast	Post-implantation	trophoblast	Post-implantation	morula and afterwards	Post-implantation
trophoblast	GSM3578672	58.3333333333333	trophoblast	trophoblast	Post-implantation	trophoblast	Post-implantation	morula and afterwards	Post-implantation
trophoblast	GSM3578736	64.2857142857143	trophoblast	trophoblast	Post-implantation	trophoblast	Post-implantation	morula and afterwards	Post-implantation
trophoblast	GSM3578448	65	trophoblast	trophoblast	Post-implantation	trophoblast	Post-implantation	morula and afterwards	Post-implantation
trophoblast	GSM3578594	56.140350877193	trophoblast	trophoblast	Post-implantation	trophoblast	Post-implantation	morula and afterwards	Post-implantation
trophoblast	GSM3578898	61.1111111111111	trophoblast	trophoblast	Post-implantation	trophoblast	Post-implantation	morula and afterwards	Post-implantation
trophoblast	GSM3578307	55.1020408163265	trophoblast	trophoblast	Post-implantation	trophoblast	Post-implantation	morula and afterwards	Post-implantation
trophoblast	GSM3578771	70.1298701298702	trophoblast	trophoblast	Post-implantation	trophoblast	Post-implantation	morula and afterwards	Post-implantation
trophoblast	GSM3578890	64.1791044776119	trophoblast	trophoblast	Post-implantation	trophoblast	Post-implantation	morula and afterwards	Post-implantation
trophoblast	GSM3578596	55.2238805970149	trophoblast	trophoblast	Post-implantation	trophoblast	Post-implantation	morula and afterwards	Post-implantation
trophoblast	GSM3578717	63.1578947368421	trophoblast	trophoblast	Post-implantation	trophoblast	Post-implantation	morula and afterwards	Post-implantation
trophoblast	GSM3578554	9.52380952380952	trophoblast	trophoblast	Post-implantation	trophoblast	Post-implantation	morula and afterwards	Post-implantation
trophoblast	GSM3578705	75	trophoblast	trophoblast	Post-implantation	trophoblast	Post-implantation	morula and afterwards	Post-implantation
trophoblast	GSM3578756	88.2352941176471	trophoblast	trophoblast	Post-implantation	trophoblast	Post-implantation	morula and afterwards	Post-implantation
trophoblast	GSM3578340	60.6060606060606	trophoblast	trophoblast	Post-implantation	trophoblast	Post-implantation	morula and afterwards	Post-implantation
trophoblast	GSM3578342	47.3684210526316	trophoblast	trophoblast	Post-implantation	trophoblast	Post-implantation	morula and afterwards	Post-implantation
trophoblast	GSM3578737	20	trophoblast	trophoblast	Post-implantation	trophoblast	Post-implantation	morula and afterwards	Post-implantation
trophoblast	GSM3578311	45.3333333333333	trophoblast	trophoblast	Post-implantation	trophoblast	Post-implantation	morula and afterwards	Post-implantation
trophoblast	GSM3578700	61.5384615384615	trophoblast	trophoblast	Post-implantation	trophoblast	Post-implantation	morula and afterwards	Post-implantation
trophoblast	GSM3578542	58.3815028901734	trophoblast	trophoblast	Post-implantation	trophoblast	Post-implantation	morula and afterwards	Post-implantation
trophoblast	GSM3578587	49.2957746478873	trophoblast	trophoblast	Post-implantation	trophoblast	Post-implantation	morula and afterwards	Post-implantation
trophoblast	GSM3578884	58.8235294117647	trophoblast	trophoblast	Post-implantation	trophoblast	Post-implantation	morula and afterwards	Post-implantation
trophoblast	GSM3578496	50	trophoblast	trophoblast	Post-implantation	trophoblast	Post-implantation	morula and afterwards	Post-implantation
trophoblast	GSM3578787	61.2903225806452	trophoblast	trophoblast	Post-implantation	trophoblast	Post-implantation	morula and afterwards	Post-implantation
trophoblast	GSM3578749	62.962962962963	trophoblast	trophoblast	Post-implantation	trophoblast	Post-implantation	morula and afterwards	Post-implantation
trophoblast	GSM3578561	31.8181818181818	trophoblast	trophoblast	Post-implantation	trophoblast	Post-implantation	morula and afterwards	Post-implantation
trophoblast	GSM3578679	47.7272727272727	trophoblast	trophoblast	Post-implantation	trophoblast	Post-implantation	morula and afterwards	Post-implantation
trophoblast	GSM3578302	46.8354430379747	trophoblast	trophoblast	Post-implantation	trophoblast	Post-implantation	morula and afterwards	Post-implantation
trophoblast	GSM3578797	80	trophoblast	trophoblast	Post-implantation	trophoblast	Post-implantation	morula and afterwards	Post-implantation
trophoblast	GSM3578424	64.7058823529412	trophoblast	trophoblast	Post-implantation	trophoblast	Post-implantation	morula and afterwards	Post-implantation
trophoblast	GSM3578491	50	trophoblast	trophoblast	Post-implantation	trophoblast	Post-implantation	morula and afterwards	Post-implantation
trophoblast	GSM3578806	58.4905660377359	trophoblast	trophoblast	Post-implantation	trophoblast	Post-implantation	morula and afterwards	Post-implantation
trophoblast	GSM3578807	70.2127659574468	trophoblast	trophoblast	Post-implantation	trophoblast	Post-implantation	morula and afterwards	Post-implantation
trophoblast	GSM3578826	100	trophoblast	trophoblast	Post-implantation	trophoblast	Post-implantation	morula and afterwards	Post-implantation
trophoblast	GSM3578841	67.4418604651163	trophoblast	trophoblast	Post-implantation	trophoblast	Post-implantation	morula and afterwards	Post-implantation
trophoblast	GSM3578885	50	trophoblast	trophoblast	Post-implantation	trophoblast	Post-implantation	morula and afterwards	Post-implantation
trophoblast	GSM3578912	68.421052631579	trophoblast	trophoblast	Post-implantation	trophoblast	Post-implantation	morula and afterwards	Post-implantation
trophoblast	GSM3578693	58.8235294117647	trophoblast	trophoblast	Post-implantation	trophoblast	Post-implantation	morula and afterwards	Post-implantation
trophoblast	GSM3578699	46.0526315789474	trophoblast	trophoblast	Post-implantation	trophoblast	Post-implantation	morula and afterwards	Post-implantation
trophoblast	GSM3578818	37.5	trophoblast	trophoblast	Post-implantation	trophoblast	Post-implantation	morula and afterwards	Post-implantation
trophoblast	GSM3578822	62.5	trophoblast	trophoblast	Post-implantation	trophoblast	Post-implantation	morula and afterwards	Post-implantation
trophoblast	GSM3578833	60	trophoblast	trophoblast	Post-implantation	trophoblast	Post-implantation	morula and afterwards	Post-implantation
trophoblast	GSM3578834	84.6153846153846	trophoblast	trophoblast	Post-implantation	trophoblast	Post-implantation	morula and afterwards	Post-implantation
trophoblast	GSM3578791	78.5714285714286	trophoblast	trophoblast	Post-implantation	trophoblast	Post-implantation	morula and afterwards	Post-implantation
trophoblast	GSM3578909	66.6666666666667	trophoblast	trophoblast	Post-implantation	trophoblast	Post-implantation	morula and afterwards	Post-implantation
trophoblast	GSM3578438	55.9322033898305	trophoblast	trophoblast	Post-implantation	trophoblast	Post-implantation	morula and afterwards	Post-implantation
trophoblast	GSM3578616	69.8924731182796	trophoblast	trophoblast	Post-implantation	trophoblast	Post-implantation	morula and afterwards	Post-implantation
trophoblast	GSM3578407	54.5454545454546	trophoblast	trophoblast	Post-implantation	trophoblast	Post-implantation	morula and afterwards	Post-implantation
trophoblast	GSM3578409	67.4418604651163	trophoblast	trophoblast	Post-implantation	trophoblast	Post-implantation	morula and afterwards	Post-implantation
trophoblast	GSM3578428	58.1967213114754	trophoblast	trophoblast	Post-implantation	trophoblast	Post-implantation	morula and afterwards	Post-implantation
trophoblast	GSM3578445	53.0612244897959	trophoblast	trophoblast	Post-implantation	trophoblast	Post-implantation	morula and afterwards	Post-implantation
trophoblast	GSM3578593	70.5882352941177	trophoblast	trophoblast	Post-implantation	trophoblast	Post-implantation	morula and afterwards	Post-implantation
trophoblast	GSM3578636	59.2592592592593	trophoblast	trophoblast	Post-implantation	trophoblast	Post-implantation	morula and afterwards	Post-implantation
trophoblast	GSM3578667	73.9130434782609	trophoblast	trophoblast	Post-implantation	trophoblast	Post-implantation	morula and afterwards	Post-implantation
trophoblast	GSM3578678	45.8333333333333	trophoblast	trophoblast	Post-implantation	trophoblast	Post-implantation	morula and afterwards	Post-implantation
trophoblast	GSM3578729	62.7906976744186	trophoblast	trophoblast	Post-implantation	trophoblast	Post-implantation	morula and afterwards	Post-implantation
trophoblast	GSM3578739	68.3333333333333	trophoblast	trophoblast	Post-implantation	trophoblast	Post-implantation	morula and afterwards	Post-implantation
trophoblast	GSM3578757	85.7142857142857	trophoblast	trophoblast	Post-implantation	trophoblast	Post-implantation	morula and afterwards	Post-implantation
trophoblast	GSM3578765	53.8461538461539	trophoblast	trophoblast	Post-implantation	trophoblast	Post-implantation	morula and afterwards	Post-implantation
trophoblast	GSM3578772	65.0793650793651	trophoblast	trophoblast	Post-implantation	trophoblast	Post-implantation	morula and afterwards	Post-implantation
trophoblast	GSM3578783	61.038961038961	trophoblast	trophoblast	Post-implantation	trophoblast	Post-implantation	morula and afterwards	Post-implantation
trophoblast	GSM3578793	67.6470588235294	trophoblast	trophoblast	Post-implantation	trophoblast	Post-implantation	morula and afterwards	Post-implantation
trophoblast	GSM3578883	69.2307692307692	trophoblast	trophoblast	Post-implantation	trophoblast	Post-implantation	morula and afterwards	Post-implantation
trophoblast	GSM3578904	75	trophoblast	trophoblast	Post-implantation	trophoblast	Post-implantation	morula and afterwards	Post-implantation
trophoblast	GSM3578377	80	trophoblast	trophoblast	Post-implantation	trophoblast	Post-implantation	morula and afterwards	Post-implantation
trophoblast	GSM3578378	50	trophoblast	trophoblast	Post-implantation	trophoblast	Post-implantation	morula and afterwards	Post-implantation
trophoblast	GSM3578380	54.5454545454546	trophoblast	trophoblast	Post-implantation	trophoblast	Post-implantation	morula and afterwards	Post-implantation
trophoblast	GSM3578382	35.2941176470588	trophoblast	trophoblast	Post-implantation	trophoblast	Post-implantation	morula and afterwards	Post-implantation
trophoblast	GSM3578387	76.3157894736842	trophoblast	trophoblast	Post-implantation	trophoblast	Post-implantation	morula and afterwards	Post-implantation
trophoblast	GSM3578390	57.1428571428571	trophoblast	trophoblast	Post-implantation	trophoblast	Post-implantation	morula and afterwards	Post-implantation
trophoblast	GSM3578391	75	trophoblast	trophoblast	Post-implantation	trophoblast	Post-implantation	morula and afterwards	Post-implantation
trophoblast	GSM3578400	62.7659574468085	trophoblast	trophoblast	Post-implantation	trophoblast	Post-implantation	morula and afterwards	Post-implantation
trophoblast	GSM3578401	68.1818181818182	trophoblast	trophoblast	Post-implantation	trophoblast	Post-implantation	morula and afterwards	Post-implantation
trophoblast	GSM3578405	50	trophoblast	trophoblast	Post-implantation	trophoblast	Post-implantation	morula and afterwards	Post-implantation
trophoblast	GSM3578406	100	trophoblast	trophoblast	Post-implantation	trophoblast	Post-implantation	morula and afterwards	Post-implantation
trophoblast	GSM3578431	63.1578947368421	trophoblast	trophoblast	Post-implantation	trophoblast	Post-implantation	morula and afterwards	Post-implantation
trophoblast	GSM3578432	59.3220338983051	trophoblast	trophoblast	Post-implantation	trophoblast	Post-implantation	morula and afterwards	Post-implantation
trophoblast	GSM3578433	57.5342465753425	trophoblast	trophoblast	Post-implantation	trophoblast	Post-implantation	morula and afterwards	Post-implantation
trophoblast	GSM3578442	60.3603603603604	trophoblast	trophoblast	Post-implantation	trophoblast	Post-implantation	morula and afterwards	Post-implantation
trophoblast	GSM3578457	47.0588235294118	trophoblast	trophoblast	Post-implantation	trophoblast	Post-implantation	morula and afterwards	Post-implantation
trophoblast	GSM3578458	36.1111111111111	trophoblast	trophoblast	Post-implantation	trophoblast	Post-implantation	morula and afterwards	Post-implantation
trophoblast	GSM3578460	62.1621621621622	trophoblast	trophoblast	Post-implantation	trophoblast	Post-implantation	morula and afterwards	Post-implantation
trophoblast	GSM3578462	60.8695652173913	trophoblast	trophoblast	Post-implantation	trophoblast	Post-implantation	morula and afterwards	Post-implantation
trophoblast	GSM3578474	76.0869565217391	trophoblast	trophoblast	Post-implantation	trophoblast	Post-implantation	morula and afterwards	Post-implantation
trophoblast	GSM3578480	52.6315789473684	trophoblast	trophoblast	Post-implantation	trophoblast	Post-implantation	morula and afterwards	Post-implantation
trophoblast	GSM3578482	100	trophoblast	trophoblast	Post-implantation	trophoblast	Post-implantation	morula and afterwards	Post-implantation
trophoblast	GSM3578607	47.3684210526316	trophoblast	trophoblast	Post-implantation	trophoblast	Post-implantation	morula and afterwards	Post-implantation
trophoblast	GSM3578626	57.6271186440678	trophoblast	trophoblast	Post-implantation	trophoblast	Post-implantation	morula and afterwards	Post-implantation
trophoblast	GSM3578633	47.5	trophoblast	trophoblast	Post-implantation	trophoblast	Post-implantation	morula and afterwards	Post-implantation
trophoblast	GSM3578650	62.7906976744186	trophoblast	trophoblast	Post-implantation	trophoblast	Post-implantation	morula and afterwards	Post-implantation
trophoblast	GSM3578652	69.2307692307692	trophoblast	trophoblast	Post-implantation	trophoblast	Post-implantation	morula and afterwards	Post-implantation
trophoblast	GSM3578657	57.8947368421053	trophoblast	trophoblast	Post-implantation	trophoblast	Post-implantation	morula and afterwards	Post-implantation
trophoblast	GSM3578663	87.5	trophoblast	trophoblast	Post-implantation	trophoblast	Post-implantation	morula and afterwards	Post-implantation
trophoblast	GSM3578682	64.7058823529412	trophoblast	trophoblast	Post-implantation	trophoblast	Post-implantation	morula and afterwards	Post-implantation
trophoblast	GSM3578696	44.1176470588235	trophoblast	trophoblast	Post-implantation	trophoblast	Post-implantation	morula and afterwards	Post-implantation
trophoblast	GSM3578712	48.3870967741936	trophoblast	trophoblast	Post-implantation	trophoblast	Post-implantation	morula and afterwards	Post-implantation
trophoblast	GSM3578755	55	trophoblast	trophoblast	Post-implantation	trophoblast	Post-implantation	morula and afterwards	Post-implantation
trophoblast	GSM3578769	58.6538461538462	trophoblast	trophoblast	Post-implantation	trophoblast	Post-implantation	morula and afterwards	Post-implantation
trophoblast	GSM3578785	37.5	trophoblast	trophoblast	Post-implantation	trophoblast	Post-implantation	morula and afterwards	Post-implantation
trophoblast	GSM3578789	39.3939393939394	trophoblast	trophoblast	Post-implantation	trophoblast	Post-implantation	morula and afterwards	Post-implantation
trophoblast	GSM3578790	14.2857142857143	trophoblast	trophoblast	Post-implantation	trophoblast	Post-implantation	morula and afterwards	Post-implantation
trophoblast	GSM3578792	72.7272727272727	trophoblast	trophoblast	Post-implantation	trophoblast	Post-implantation	morula and afterwards	Post-implantation
trophoblast	GSM3578796	69.8412698412698	trophoblast	trophoblast	Post-implantation	trophoblast	Post-implantation	morula and afterwards	Post-implantation
trophoblast	GSM3578812	52.6315789473684	trophoblast	trophoblast	Post-implantation	trophoblast	Post-implantation	morula and afterwards	Post-implantation
trophoblast	GSM3578813	70	trophoblast	trophoblast	Post-implantation	trophoblast	Post-implantation	morula and afterwards	Post-implantation
trophoblast	GSM3578814	64.2857142857143	trophoblast	trophoblast	Post-implantation	trophoblast	Post-implantation	morula and afterwards	Post-implantation
trophoblast	GSM3578820	60.8695652173913	trophoblast	trophoblast	Post-implantation	trophoblast	Post-implantation	morula and afterwards	Post-implantation
trophoblast	GSM3578823	23.0769230769231	trophoblast	trophoblast	Post-implantation	trophoblast	Post-implantation	morula and afterwards	Post-implantation
trophoblast	GSM3578824	60	trophoblast	trophoblast	Post-implantation	trophoblast	Post-implantation	morula and afterwards	Post-implantation
trophoblast	GSM3578828	100	trophoblast	trophoblast	Post-implantation	trophoblast	Post-implantation	morula and afterwards	Post-implantation
trophoblast	GSM3578830	59.0909090909091	trophoblast	trophoblast	Post-implantation	trophoblast	Post-implantation	morula and afterwards	Post-implantation
trophoblast	GSM3578832	18.1818181818182	trophoblast	trophoblast	Post-implantation	trophoblast	Post-implantation	morula and afterwards	Post-implantation
trophoblast	GSM3578838	41.6666666666667	trophoblast	trophoblast	Post-implantation	trophoblast	Post-implantation	morula and afterwards	Post-implantation
trophoblast	GSM3578839	25	trophoblast	trophoblast	Post-implantation	trophoblast	Post-implantation	morula and afterwards	Post-implantation
trophoblast	GSM3578842	50	trophoblast	trophoblast	Post-implantation	trophoblast	Post-implantation	morula and afterwards	Post-implantation
trophoblast	GSM3578843	37.5	trophoblast	trophoblast	Post-implantation	trophoblast	Post-implantation	morula and afterwards	Post-implantation
trophoblast	GSM3578844	57.1428571428571	trophoblast	trophoblast	Post-implantation	trophoblast	Post-implantation	morula and afterwards	Post-implantation
trophoblast	GSM3578846	65.3846153846154	trophoblast	trophoblast	Post-implantation	trophoblast	Post-implantation	morula and afterwards	Post-implantation
trophoblast	GSM3578849	53.8461538461539	trophoblast	trophoblast	Post-implantation	trophoblast	Post-implantation	morula and afterwards	Post-implantation
trophoblast	GSM3578851	61.5384615384616	trophoblast	trophoblast	Post-implantation	trophoblast	Post-implantation	morula and afterwards	Post-implantation
trophoblast	GSM3578856	74.4186046511628	trophoblast	trophoblast	Post-implantation	trophoblast	Post-implantation	morula and afterwards	Post-implantation
trophoblast	GSM3578864	57.7777777777778	trophoblast	trophoblast	Post-implantation	trophoblast	Post-implantation	morula and afterwards	Post-implantation
trophoblast	GSM3578866	62.0689655172414	trophoblast	trophoblast	Post-implantation	trophoblast	Post-implantation	morula and afterwards	Post-implantation
trophoblast	GSM3578876	66.0377358490566	trophoblast	trophoblast	Post-implantation	trophoblast	Post-implantation	morula and afterwards	Post-implantation
trophoblast	GSM3578886	26.9230769230769	trophoblast	trophoblast	Post-implantation	trophoblast	Post-implantation	morula and afterwards	Post-implantation
trophoblast	GSM3578894	28.5714285714286	trophoblast	trophoblast	Post-implantation	trophoblast	Post-implantation	morula and afterwards	Post-implantation
trophoblast	GSM3578895	28.5714285714286	trophoblast	trophoblast	Post-implantation	trophoblast	Post-implantation	morula and afterwards	Post-implantation
trophoblast	GSM3578897	48.1481481481481	trophoblast	trophoblast	Post-implantation	trophoblast	Post-implantation	morula and afterwards	Post-implantation
trophoblast	GSM3578899	50	trophoblast	trophoblast	Post-implantation	trophoblast	Post-implantation	morula and afterwards	Post-implantation
trophoblast	GSM3578906	67.1875	trophoblast	trophoblast	Post-implantation	trophoblast	Post-implantation	morula and afterwards	Post-implantation
trophoblast	GSM3578911	38.4615384615385	trophoblast	trophoblast	Post-implantation	trophoblast	Post-implantation	morula and afterwards	Post-implantation
trophoblast	GSM3578467	36.3636363636364	trophoblast	trophoblast	Post-implantation	trophoblast	Post-implantation	morula and afterwards	Post-implantation
trophoblast	GSM3578646	49.438202247191	trophoblast	trophoblast	Post-implantation	trophoblast	Post-implantation	morula and afterwards	Post-implantation
trophoblast	GSM3578439	83.3333333333333	trophoblast	trophoblast	Post-implantation	trophoblast	Post-implantation	morula and afterwards	Post-implantation
trophoblast	GSM3578829	33.3333333333333	trophoblast	trophoblast	Post-implantation	trophoblast	Post-implantation	morula and afterwards	Post-implantation
trophoblast	GSM3578908	69.6969696969697	trophoblast	trophoblast	Post-implantation	trophoblast	Post-implantation	morula and afterwards	Post-implantation
trophoblast	GSM3578519	55.5555555555556	trophoblast	trophoblast	Post-implantation	trophoblast	Post-implantation	morula and afterwards	Post-implantation
trophoblast	GSM3578741	80.6451612903226	trophoblast	trophoblast	Post-implantation	trophoblast	Post-implantation	morula and afterwards	Post-implantation
trophoblast	GSM3578695	62.5	trophoblast	trophoblast	Post-implantation	trophoblast	Post-implantation	morula and afterwards	Post-implantation
trophoblast	GSM3578782	66.6666666666667	trophoblast	trophoblast	Post-implantation	trophoblast	Post-implantation	morula and afterwards	Post-implantation
trophoblast	GSM3578799	66.1538461538462	trophoblast	trophoblast	Post-implantation	trophoblast	Post-implantation	morula and afterwards	Post-implantation
trophoblast	GSM3578840	55.8441558441558	trophoblast	trophoblast	Post-implantation	trophoblast	Post-implantation	morula and afterwards	Post-implantation
trophoblast	GSM3578761	51.0638297872341	trophoblast	trophoblast	Post-implantation	trophoblast	Post-implantation	morula and afterwards	Post-implantation
trophoblast	GSM3578355	35.4838709677419	trophoblast	trophoblast	Post-implantation	trophoblast	Post-implantation	morula and afterwards	Post-implantation
trophoblast	GSM3578522	70.2702702702703	trophoblast	trophoblast	Post-implantation	trophoblast	Post-implantation	morula and afterwards	Post-implantation
trophoblast	GSM3578735	61.9047619047619	trophoblast	trophoblast	Post-implantation	trophoblast	Post-implantation	morula and afterwards	Post-implantation
trophoblast	GSM3578358	56.551724137931	trophoblast	trophoblast	Post-implantation	trophoblast	Post-implantation	morula and afterwards	Post-implantation
trophoblast	GSM3578484	47.8260869565217	trophoblast	trophoblast	Post-implantation	trophoblast	Post-implantation	morula and afterwards	Post-implantation
trophoblast	GSM3578548	47.887323943662	trophoblast	trophoblast	Post-implantation	trophoblast	Post-implantation	morula and afterwards	Post-implantation
trophoblast	GSM3578710	59.1836734693878	trophoblast	trophoblast	Post-implantation	trophoblast	Post-implantation	morula and afterwards	Post-implantation
trophoblast	GSM3578308	50.5747126436782	trophoblast	trophoblast	Post-implantation	trophoblast	Post-implantation	morula and afterwards	Post-implantation
trophoblast	GSM3578777	55.8139534883721	trophoblast	trophoblast	Post-implantation	trophoblast	Post-implantation	morula and afterwards	Post-implantation
trophoblast	GSM3578351	58.8888888888889	trophoblast	trophoblast	Post-implantation	trophoblast	Post-implantation	morula and afterwards	Post-implantation
trophoblast	GSM3578564	20	trophoblast	trophoblast	Post-implantation	trophoblast	Post-implantation	morula and afterwards	Post-implantation
trophoblast	GSM3578510	37.9310344827586	trophoblast	trophoblast	Post-implantation	trophoblast	Post-implantation	morula and afterwards	Post-implantation
trophoblast	GSM3578900	66.304347826087	trophoblast	trophoblast	Post-implantation	trophoblast	Post-implantation	morula and afterwards	Post-implantation
trophoblast	GSM3578543	32	trophoblast	trophoblast	Post-implantation	trophoblast	Post-implantation	morula and afterwards	Post-implantation
trophoblast	GSM3578903	45.8333333333333	trophoblast	trophoblast	Post-implantation	trophoblast	Post-implantation	morula and afterwards	Post-implantation
trophoblast	GSM3578669	56.8181818181818	trophoblast	trophoblast	Post-implantation	trophoblast	Post-implantation	morula and afterwards	Post-implantation
trophoblast	GSM3578540	62.5	trophoblast	trophoblast	Post-implantation	trophoblast	Post-implantation	morula and afterwards	Post-implantation
trophoblast	GSM3578628	30.3030303030303	trophoblast	trophoblast	Post-implantation	trophoblast	Post-implantation	morula and afterwards	Post-implantation
trophoblast	GSM3578653	47.1698113207547	trophoblast	trophoblast	Post-implantation	trophoblast	Post-implantation	morula and afterwards	Post-implantation
trophoblast	GSM3578435	74	trophoblast	trophoblast	Post-implantation	trophoblast	Post-implantation	morula and afterwards	Post-implantation
trophoblast	GSM3578611	58.9285714285714	trophoblast	trophoblast	Post-implantation	trophoblast	Post-implantation	morula and afterwards	Post-implantation
trophoblast	GSM3578804	55.5555555555556	trophoblast	trophoblast	Post-implantation	trophoblast	Post-implantation	morula and afterwards	Post-implantation
trophoblast	GSM3578688	80	trophoblast	trophoblast	Post-implantation	trophoblast	Post-implantation	morula and afterwards	Post-implantation
trophoblast	GSM3578549	20	trophoblast	trophoblast	Post-implantation	trophoblast	Post-implantation	morula and afterwards	Post-implantation
trophoblast	GSM3578551	35	trophoblast	trophoblast	Post-implantation	trophoblast	Post-implantation	morula and afterwards	Post-implantation
trophoblast	GSM3578788	75	trophoblast	trophoblast	Post-implantation	trophoblast	Post-implantation	morula and afterwards	Post-implantation
trophoblast	GSM3578532	61.1111111111111	trophoblast	trophoblast	Post-implantation	trophoblast	Post-implantation	morula and afterwards	Post-implantation
trophoblast	GSM3578836	53.125	trophoblast	trophoblast	Post-implantation	trophoblast	Post-implantation	morula and afterwards	Post-implantation
trophoblast	GSM3578330	53.5714285714286	trophoblast	trophoblast	Post-implantation	trophoblast	Post-implantation	morula and afterwards	Post-implantation
trophoblast	GSM3578625	53.125	trophoblast	trophoblast	Post-implantation	trophoblast	Post-implantation	morula and afterwards	Post-implantation
trophoblast	GSM3578465	54.5454545454546	trophoblast	trophoblast	Post-implantation	trophoblast	Post-implantation	morula and afterwards	Post-implantation
trophoblast	GSM3578581	66.6666666666667	trophoblast	trophoblast	Post-implantation	trophoblast	Post-implantation	morula and afterwards	Post-implantation
trophoblast	GSM3578690	62.5	trophoblast	trophoblast	Post-implantation	trophoblast	Post-implantation	morula and afterwards	Post-implantation
trophoblast	GSM3578514	40.9090909090909	trophoblast	trophoblast	Post-implantation	trophoblast	Post-implantation	morula and afterwards	Post-implantation
trophoblast	GSM3578569	18.75	trophoblast	trophoblast	Post-implantation	trophoblast	Post-implantation	morula and afterwards	Post-implantation
trophoblast	GSM3578347	31.5789473684211	trophoblast	trophoblast	Post-implantation	trophoblast	Post-implantation	morula and afterwards	Post-implantation
trophoblast	GSM3578466	46.3414634146342	trophoblast	trophoblast	Post-implantation	trophoblast	Post-implantation	morula and afterwards	Post-implantation
trophoblast	GSM3578861	50	trophoblast	trophoblast	Post-implantation	trophoblast	Post-implantation	morula and afterwards	Post-implantation
trophoblast	GSM3578363	59.6491228070175	trophoblast	trophoblast	Post-implantation	trophoblast	Post-implantation	morula and afterwards	Post-implantation
trophoblast	GSM3578664	57.1428571428571	trophoblast	trophoblast	Post-implantation	trophoblast	Post-implantation	morula and afterwards	Post-implantation
trophoblast	GSM3578673	72.2222222222222	trophoblast	trophoblast	Post-implantation	trophoblast	Post-implantation	morula and afterwards	Post-implantation
trophoblast	GSM3578547	38.8888888888889	trophoblast	trophoblast	Post-implantation	trophoblast	Post-implantation	morula and afterwards	Post-implantation
trophoblast	GSM3578368	12.3456790123457	trophoblast	trophoblast	Post-implantation	trophoblast	Post-implantation	morula and afterwards	Post-implantation
trophoblast	GSM3578687	45.4545454545455	trophoblast	trophoblast	Post-implantation	trophoblast	Post-implantation	morula and afterwards	Post-implantation
trophoblast	GSM3578550	30	trophoblast	trophoblast	Post-implantation	trophoblast	Post-implantation	morula and afterwards	Post-implantation
trophoblast	GSM3578574	21.4285714285714	trophoblast	trophoblast	Post-implantation	trophoblast	Post-implantation	morula and afterwards	Post-implantation
trophoblast	GSM3578654	66.6666666666667	trophoblast	trophoblast	Post-implantation	trophoblast	Post-implantation	morula and afterwards	Post-implantation
trophoblast	GSM3578539	55	trophoblast	trophoblast	Post-implantation	trophoblast	Post-implantation	morula and afterwards	Post-implantation
trophoblast	GSM3578526	52.9411764705882	trophoblast	trophoblast	Post-implantation	trophoblast	Post-implantation	morula and afterwards	Post-implantation
trophoblast	GSM3578393	33.3333333333333	trophoblast	trophoblast	Post-implantation	trophoblast	Post-implantation	morula and afterwards	Post-implantation
trophoblast	GSM3578502	62.5	trophoblast	trophoblast	Post-implantation	trophoblast	Post-implantation	morula and afterwards	Post-implantation
trophoblast	GSM3578893	67.6470588235294	trophoblast	trophoblast	Post-implantation	trophoblast	Post-implantation	morula and afterwards	Post-implantation
trophoblast	GSM3578464	64.367816091954	trophoblast	trophoblast	Post-implantation	trophoblast	Post-implantation	morula and afterwards	Post-implantation
trophoblast	GSM3578689	50	trophoblast	trophoblast	Post-implantation	trophoblast	Post-implantation	morula and afterwards	Post-implantation
trophoblast	GSM3578907	69.2307692307692	trophoblast	trophoblast	Post-implantation	trophoblast	Post-implantation	morula and afterwards	Post-implantation
trophoblast	GSM3578489	61.1111111111111	trophoblast	trophoblast	Post-implantation	trophoblast	Post-implantation	morula and afterwards	Post-implantation
trophoblast	GSM3578720	75	trophoblast	trophoblast	Post-implantation	trophoblast	Post-implantation	morula and afterwards	Post-implantation
trophoblast	GSM3578413	47.3684210526316	trophoblast	trophoblast	Post-implantation	trophoblast	Post-implantation	morula and afterwards	Post-implantation
trophoblast	GSM3578483	100	trophoblast	trophoblast	Post-implantation	trophoblast	Post-implantation	morula and afterwards	Post-implantation
trophoblast	GSM3578499	58.8235294117647	trophoblast	trophoblast	Post-implantation	trophoblast	Post-implantation	morula and afterwards	Post-implantation
trophoblast	GSM3578505	50	trophoblast	trophoblast	Post-implantation	trophoblast	Post-implantation	morula and afterwards	Post-implantation
trophoblast	GSM3578381	90	trophoblast	trophoblast	Post-implantation	trophoblast	Post-implantation	morula and afterwards	Post-implantation
trophoblast	GSM3578624	46.6666666666667	trophoblast	trophoblast	Post-implantation	trophoblast	Post-implantation	morula and afterwards	Post-implantation
trophoblast	GSM3578552	43.3333333333333	trophoblast	trophoblast	Post-implantation	trophoblast	Post-implantation	morula and afterwards	Post-implantation
trophoblast	GSM3578659	56.140350877193	trophoblast	trophoblast	Post-implantation	trophoblast	Post-implantation	morula and afterwards	Post-implantation
trophoblast	GSM3578310	73.3333333333333	trophoblast	trophoblast	Post-implantation	trophoblast	Post-implantation	morula and afterwards	Post-implantation
trophoblast	GSM3578578	51.7241379310345	trophoblast	trophoblast	Post-implantation	trophoblast	Post-implantation	morula and afterwards	Post-implantation
trophoblast	GSM3578754	33.3333333333333	trophoblast	trophoblast	Post-implantation	trophoblast	Post-implantation	morula and afterwards	Post-implantation
trophoblast	GSM3578837	80	trophoblast	trophoblast	Post-implantation	trophoblast	Post-implantation	morula and afterwards	Post-implantation
trophoblast	GSM3578770	68.1818181818182	trophoblast	trophoblast	Post-implantation	trophoblast	Post-implantation	morula and afterwards	Post-implantation
trophoblast	GSM3578560	28.8888888888889	trophoblast	trophoblast	Post-implantation	trophoblast	Post-implantation	morula and afterwards	Post-implantation
trophoblast	GSM3578577	36.3636363636364	trophoblast	trophoblast	Post-implantation	trophoblast	Post-implantation	morula and afterwards	Post-implantation
trophoblast	GSM3578704	71.4285714285714	trophoblast	trophoblast	Post-implantation	trophoblast	Post-implantation	morula and afterwards	Post-implantation
trophoblast	GSM3578521	59.6153846153846	trophoblast	trophoblast	Post-implantation	trophoblast	Post-implantation	morula and afterwards	Post-implantation
trophoblast	GSM3578422	38.4615384615385	trophoblast	trophoblast	Post-implantation	trophoblast	Post-implantation	morula and afterwards	Post-implantation
trophoblast	GSM3578301	34.7826086956522	trophoblast	trophoblast	Post-implantation	trophoblast	Post-implantation	morula and afterwards	Post-implantation
trophoblast	GSM3578562	57.8947368421053	trophoblast	trophoblast	Post-implantation	trophoblast	Post-implantation	morula and afterwards	Post-implantation
trophoblast	GSM3578568	35.7142857142857	trophoblast	trophoblast	Post-implantation	trophoblast	Post-implantation	morula and afterwards	Post-implantation
trophoblast	GSM3578470	75	trophoblast	trophoblast	Post-implantation	trophoblast	Post-implantation	morula and afterwards	Post-implantation
trophoblast	GSM3578437	57.1428571428571	trophoblast	trophoblast	Post-implantation	trophoblast	Post-implantation	morula and afterwards	Post-implantation
trophoblast	GSM3578817	71.4285714285714	trophoblast	trophoblast	Post-implantation	trophoblast	Post-implantation	morula and afterwards	Post-implantation
trophoblast	GSM3578553	51.5151515151515	trophoblast	trophoblast	Post-implantation	trophoblast	Post-implantation	morula and afterwards	Post-implantation
trophoblast	GSM3578599	60	trophoblast	trophoblast	Post-implantation	trophoblast	Post-implantation	morula and afterwards	Post-implantation
trophoblast	GSM3578513	46.6666666666667	trophoblast	trophoblast	Post-implantation	trophoblast	Post-implantation	morula and afterwards	Post-implantation
trophoblast	GSM3578775	62.5	trophoblast	trophoblast	Post-implantation	trophoblast	Post-implantation	morula and afterwards	Post-implantation
trophoblast	GSM3578666	63.7931034482759	trophoblast	trophoblast	Post-implantation	trophoblast	Post-implantation	morula and afterwards	Post-implantation
trophoblast	GSM3578873	60	trophoblast	trophoblast	Post-implantation	trophoblast	Post-implantation	morula and afterwards	Post-implantation
trophoblast	GSM3578416	14.2857142857143	trophoblast	trophoblast	Post-implantation	trophoblast	Post-implantation	morula and afterwards	Post-implantation
trophoblast	GSM3578384	100	trophoblast	trophoblast	Post-implantation	trophoblast	Post-implantation	morula and afterwards	Post-implantation
trophoblast	GSM3578386	80	trophoblast	trophoblast	Post-implantation	trophoblast	Post-implantation	morula and afterwards	Post-implantation
trophoblast	GSM3578389	66.6666666666667	trophoblast	trophoblast	Post-implantation	trophoblast	Post-implantation	morula and afterwards	Post-implantation
trophoblast	GSM3578414	45.4545454545455	trophoblast	trophoblast	Post-implantation	trophoblast	Post-implantation	morula and afterwards	Post-implantation
trophoblast	GSM3578486	89.5833333333333	trophoblast	trophoblast	Post-implantation	trophoblast	Post-implantation	morula and afterwards	Post-implantation
trophoblast	GSM3578627	57.8947368421053	trophoblast	trophoblast	Post-implantation	trophoblast	Post-implantation	morula and afterwards	Post-implantation
trophoblast	GSM3578649	45.7142857142857	trophoblast	trophoblast	Post-implantation	trophoblast	Post-implantation	morula and afterwards	Post-implantation
trophoblast	GSM3578752	70.3703703703704	trophoblast	trophoblast	Post-implantation	trophoblast	Post-implantation	morula and afterwards	Post-implantation
trophoblast	GSM3578863	27.2727272727273	trophoblast	trophoblast	Post-implantation	trophoblast	Post-implantation	morula and afterwards	Post-implantation
trophoblast	GSM3578881	50	trophoblast	trophoblast	Post-implantation	trophoblast	Post-implantation	morula and afterwards	Post-implantation
trophoblast	GSM3578398	28.5714285714286	trophoblast	trophoblast	Post-implantation	trophoblast	Post-implantation	morula and afterwards	Post-implantation
trophoblast	GSM3578404	42.8571428571429	trophoblast	trophoblast	Post-implantation	trophoblast	Post-implantation	morula and afterwards	Post-implantation
trophoblast	GSM3578891	66.6666666666667	trophoblast	trophoblast	Post-implantation	trophoblast	Post-implantation	morula and afterwards	Post-implantation
trophoblast	GSM3578811	52.6315789473684	trophoblast	trophoblast	Post-implantation	trophoblast	Post-implantation	morula and afterwards	Post-implantation
trophoblast	GSM3578395	44.4444444444444	trophoblast	trophoblast	Post-implantation	trophoblast	Post-implantation	morula and afterwards	Post-implantation
trophoblast	GSM3578417	25	trophoblast	trophoblast	Post-implantation	trophoblast	Post-implantation	morula and afterwards	Post-implantation
trophoblast	GSM3578478	42.8571428571429	trophoblast	trophoblast	Post-implantation	trophoblast	Post-implantation	morula and afterwards	Post-implantation
trophoblast	GSM3578394	80	trophoblast	trophoblast	Post-implantation	trophoblast	Post-implantation	morula and afterwards	Post-implantation
trophoblast	GSM3578399	28.5714285714286	trophoblast	trophoblast	Post-implantation	trophoblast	Post-implantation	morula and afterwards	Post-implantation
trophoblast	GSM3578471	63.6363636363636	trophoblast	trophoblast	Post-implantation	trophoblast	Post-implantation	morula and afterwards	Post-implantation
trophoblast	GSM3578397	66.6666666666667	trophoblast	trophoblast	Post-implantation	trophoblast	Post-implantation	morula and afterwards	Post-implantation
trophoblast	GSM3578601	18.1818181818182	trophoblast	trophoblast	Post-implantation	trophoblast	Post-implantation	morula and afterwards	Post-implantation
trophoblast	GSM3578403	37.5	trophoblast	trophoblast	Post-implantation	trophoblast	Post-implantation	morula and afterwards	Post-implantation
trophoblast	GSM3578850	33.3333333333333	trophoblast	trophoblast	Post-implantation	trophoblast	Post-implantation	morula and afterwards	Post-implantation
trophoblast	GSM3578573	30	trophoblast	trophoblast	Post-implantation	trophoblast	Post-implantation	morula and afterwards	Post-implantation
trophoblast	GSM3578388	62.5	trophoblast	trophoblast	Post-implantation	trophoblast	Post-implantation	morula and afterwards	Post-implantation
trophoblast	GSM3578726	26.6666666666667	trophoblast	trophoblast	Post-implantation	trophoblast	Post-implantation	morula and afterwards	Post-implantation
trophoblast	GSM3578835	50	trophoblast	trophoblast	Post-implantation	trophoblast	Post-implantation	morula and afterwards	Post-implantation
trophoblast	GSM3578528	20	trophoblast	trophoblast	Post-implantation	trophoblast	Post-implantation	morula and afterwards	Post-implantation
trophoblast	GSM3578677	40	trophoblast	trophoblast	Post-implantation	trophoblast	Post-implantation	morula and afterwards	Post-implantation
trophoblast	GSM3578660	40	trophoblast	trophoblast	Post-implantation	trophoblast	Post-implantation	morula and afterwards	Post-implantation
trophoblast	GSM3578867	50	trophoblast	trophoblast	Post-implantation	trophoblast	Post-implantation	morula and afterwards	Post-implantation
trophoblast	GSM3578487	10	trophoblast	trophoblast	Post-implantation	trophoblast	Post-implantation	morula and afterwards	Post-implantation
trophoblast	GSM3578357	36.6666666666667	trophoblast	trophoblast	Post-implantation	trophoblast	Post-implantation	morula and afterwards	Post-implantation
trophoblast	GSM3578576	50	trophoblast	trophoblast	Post-implantation	trophoblast	Post-implantation	morula and afterwards	Post-implantation
trophoblast	GSM3578566	60	trophoblast	trophoblast	Post-implantation	trophoblast	Post-implantation	morula and afterwards	Post-implantation
trophoblast	GSM3578346	9.09090909090909	trophoblast	trophoblast	Post-implantation	trophoblast	Post-implantation	morula and afterwards	Post-implantation
trophoblast	GSM3578683	53.3333333333333	trophoblast	trophoblast	Post-implantation	trophoblast	Post-implantation	morula and afterwards	Post-implantation
trophoblast	GSM3578858	50	trophoblast	trophoblast	Post-implantation	trophoblast	Post-implantation	morula and afterwards	Post-implantation
trophoblast	GSM3578815	28.5714285714286	trophoblast	trophoblast	Post-implantation	trophoblast	Post-implantation	morula and afterwards	Post-implantation
trophoblast	GSM3578685	71.4285714285714	trophoblast	trophoblast	Post-implantation	trophoblast	Post-implantation	morula and afterwards	Post-implantation
trophoblast	GSM3578563	50	trophoblast	trophoblast	Post-implantation	trophoblast	Post-implantation	morula and afterwards	Post-implantation
trophoblast	GSM3578702	36.3636363636364	trophoblast	trophoblast	Post-implantation	trophoblast	Post-implantation	morula and afterwards	Post-implantation
trophoblast	GSM3578396	62.5	trophoblast	trophoblast	Post-implantation	trophoblast	Post-implantation	morula and afterwards	Post-implantation
trophoblast	GSM3578536	40	trophoblast	trophoblast	Post-implantation	trophoblast	Post-implantation	morula and afterwards	Post-implantation
trophoblast	GSM3578859	20	trophoblast	trophoblast	Post-implantation	trophoblast	Post-implantation	morula and afterwards	Post-implantation
trophoblast	GSM3578703	35.7142857142857	trophoblast	trophoblast	Post-implantation	trophoblast	Post-implantation	morula and afterwards	Post-implantation
trophoblast	GSM3578583	40	trophoblast	trophoblast	Post-implantation	trophoblast	Post-implantation	morula and afterwards	Post-implantation
trophoblast	GSM3578724	37.5	trophoblast	trophoblast	Post-implantation	trophoblast	Post-implantation	morula and afterwards	Post-implantation
trophoblast	GSM3578686	33.3333333333333	trophoblast	trophoblast	Post-implantation	trophoblast	Post-implantation	morula and afterwards	Post-implantation
trophoblast	GSM3578418	33.3333333333333	trophoblast	trophoblast	Post-implantation	trophoblast	Post-implantation	morula and afterwards	Post-implantation
trophoblast	GSM3578579	11.1111111111111	trophoblast	trophoblast	Post-implantation	trophoblast	Post-implantation	morula and afterwards	Post-implantation
trophoblast	GSM3578809	20	trophoblast	trophoblast	Post-implantation	trophoblast	Post-implantation	morula and afterwards	Post-implantation
trophoblast	GSM3578847	37.5	trophoblast	trophoblast	Post-implantation	trophoblast	Post-implantation	morula and afterwards	Post-implantation
trophoblast	GSM3578582	14.2857142857143	trophoblast	trophoblast	Post-implantation	trophoblast	Post-implantation	morula and afterwards	Post-implantation
trophoblast	GSM3578507	40	trophoblast	trophoblast	Post-implantation	trophoblast	Post-implantation	morula and afterwards	Post-implantation
trophoblast	GSM3578473	100	trophoblast	trophoblast	Post-implantation	trophoblast	Post-implantation	morula and afterwards	Post-implantation
trophoblast	GSM3578516	40	trophoblast	trophoblast	Post-implantation	trophoblast	Post-implantation	morula and afterwards	Post-implantation
zygote	GSM3928356	87.2185968498572	zygote	zygote	Pre-implantation	zygote	Pre-implantation	till 8-cell	Pre-implantation
zygote	GSM896808	88.6465683130212	zygote	zygote	Pre-implantation	zygote	Pre-implantation	till 8-cell	Pre-implantation
zygote	GSM3928361	89.8093040204057	zygote	zygote	Pre-implantation	zygote	Pre-implantation	till 8-cell	Pre-implantation
zygote	GSM3928477	90.8371401253586	zygote	zygote	Pre-implantation	zygote	Pre-implantation	till 8-cell	Pre-implantation
zygote	GSM3928358	87.9296947271045	zygote	zygote	Pre-implantation	zygote	Pre-implantation	till 8-cell	Pre-implantation
zygote	GSM3928359	88.062001849487	zygote	zygote	Pre-implantation	zygote	Pre-implantation	till 8-cell	Pre-implantation
zygote	GSM3928568	89.8356601926743	zygote	zygote	Pre-implantation	zygote	Pre-implantation	till 8-cell	Pre-implantation
zygote	GSM3928357	87.4555577916415	zygote	zygote	Pre-implantation	zygote	Pre-implantation	till 8-cell	Pre-implantation
zygote	GSM3928569	88.2463563704748	zygote	zygote	Pre-implantation	zygote	Pre-implantation	till 8-cell	Pre-implantation
zygote	GSM3928566	84.6387963707362	zygote	zygote	Pre-implantation	zygote	Pre-implantation	till 8-cell	Pre-implantation
[truncated: 37 more rows]
