# Supplementary material for: Recurrent RNA edits in human preimplantation potentially enhance maternal mRNA clearance
Source: Commun Biol. 2022 Dec 21;5:1400. doi: 10.1038/s42003-022-04338-0 (PMC9772385; doi:10.1038/s42003-022-04338-0)
Supplement: Supplementary file 19 — Supplementary Data 15 [file 42003_2022_4338_MOESM19_ESM.csv]

stage	SAMPLE	SUBSET	count	total.count	percentage	percentage.to.plot	stage.description	stage.description.no.newline	category	stage.AtoG	category.AtoG	before.or.after.8.cell	category.ordered
2-cell	GSM3928483	Alu	24126	25165	0.958712497516392	95.8712497516392	2-cell	2-cell	Pre-implantation	2-cell	Pre-implantation	till 8-cell	Pre-implantation
2-cell	GSM3928482	Alu	25417	26808	0.94811250373023	94.811250373023	2-cell	2-cell	Pre-implantation	2-cell	Pre-implantation	till 8-cell	Pre-implantation
2-cell	GSM2706237	Alu	14820	15524	0.954650863179593	95.4650863179593	2-cell	2-cell	Pre-implantation	2-cell	Pre-implantation	till 8-cell	Pre-implantation
2-cell	GSM2706260	Alu	10383	10959	0.947440459895976	94.7440459895976	2-cell	2-cell	Pre-implantation	2-cell	Pre-implantation	till 8-cell	Pre-implantation
2-cell	GSM2706261	Alu	11736	12266	0.956791129952715	95.6791129952715	2-cell	2-cell	Pre-implantation	2-cell	Pre-implantation	till 8-cell	Pre-implantation
2-cell	GSM3928363	Alu	42173	43036	0.979947021098615	97.9947021098615	2-cell	2-cell	Pre-implantation	2-cell	Pre-implantation	till 8-cell	Pre-implantation
2-cell	GSM3928364	Alu	37822	38888	0.972587944867311	97.2587944867311	2-cell	2-cell	Pre-implantation	2-cell	Pre-implantation	till 8-cell	Pre-implantation
2-cell	GSM3928570	Alu	54283	56652	0.958183294499753	95.8183294499753	2-cell	2-cell	Pre-implantation	2-cell	Pre-implantation	till 8-cell	Pre-implantation
2-cell	GSM3928572	Alu	50662	52530	0.964439367980202	96.4439367980202	2-cell	2-cell	Pre-implantation	2-cell	Pre-implantation	till 8-cell	Pre-implantation
2-cell	GSM3928573	Alu	49458	51398	0.962255340674734	96.2255340674734	2-cell	2-cell	Pre-implantation	2-cell	Pre-implantation	till 8-cell	Pre-implantation
2-cell	GSM896810	Alu	5313	5624	0.944701280227596	94.4701280227596	2-cell	2-cell	Pre-implantation	2-cell	Pre-implantation	till 8-cell	Pre-implantation
2-cell	GSM3928362	Alu	28209	28810	0.97913918778202	97.913918778202	2-cell	2-cell	Pre-implantation	2-cell	Pre-implantation	till 8-cell	Pre-implantation
2-cell	GSM3928368	Alu	10220	10616	0.962697814619442	96.2697814619442	2-cell	2-cell	Pre-implantation	2-cell	Pre-implantation	till 8-cell	Pre-implantation
2-cell	GSM3928571	Alu	44922	47163	0.952483938680746	95.2483938680746	2-cell	2-cell	Pre-implantation	2-cell	Pre-implantation	till 8-cell	Pre-implantation
2-cell	GSM3928574	Alu	14178	14714	0.963572108196276	96.3572108196276	2-cell	2-cell	Pre-implantation	2-cell	Pre-implantation	till 8-cell	Pre-implantation
2-cell	GSM3928365	Alu	30097	31259	0.962826705908698	96.2826705908698	2-cell	2-cell	Pre-implantation	2-cell	Pre-implantation	till 8-cell	Pre-implantation
2-cell	GSM3928369	Alu	11979	12446	0.962477904547646	96.2477904547646	2-cell	2-cell	Pre-implantation	2-cell	Pre-implantation	till 8-cell	Pre-implantation
2-cell	GSM3928485	Alu	20897	21776	0.959634459955915	95.9634459955915	2-cell	2-cell	Pre-implantation	2-cell	Pre-implantation	till 8-cell	Pre-implantation
2-cell	GSM3928370	Alu	21376	22339	0.956891534983661	95.6891534983661	2-cell	2-cell	Pre-implantation	2-cell	Pre-implantation	till 8-cell	Pre-implantation
2-cell	GSM3928367	Alu	18404	19164	0.960342308495095	96.0342308495095	2-cell	2-cell	Pre-implantation	2-cell	Pre-implantation	till 8-cell	Pre-implantation
2-cell	GSM2706262	Alu	12282	13032	0.942449355432781	94.2449355432781	2-cell	2-cell	Pre-implantation	2-cell	Pre-implantation	till 8-cell	Pre-implantation
2-cell	GSM3928479	Alu	41225	43022	0.958230672679094	95.8230672679094	2-cell	2-cell	Pre-implantation	2-cell	Pre-implantation	till 8-cell	Pre-implantation
2-cell	GSM3928486	Alu	17689	18422	0.960210617739659	96.0210617739659	2-cell	2-cell	Pre-implantation	2-cell	Pre-implantation	till 8-cell	Pre-implantation
2-cell	GSM2706238	Alu	12133	12722	0.953702248074202	95.3702248074202	2-cell	2-cell	Pre-implantation	2-cell	Pre-implantation	till 8-cell	Pre-implantation
2-cell	GSM3928484	Alu	21464	22488	0.954464603344006	95.4464603344006	2-cell	2-cell	Pre-implantation	2-cell	Pre-implantation	till 8-cell	Pre-implantation
2-cell	GSM3928577	Alu	14256	14858	0.959483106743842	95.9483106743842	2-cell	2-cell	Pre-implantation	2-cell	Pre-implantation	till 8-cell	Pre-implantation
2-cell	GSM3928575	Alu	14348	14826	0.967759341697019	96.7759341697019	2-cell	2-cell	Pre-implantation	2-cell	Pre-implantation	till 8-cell	Pre-implantation
2-cell	GSM896809	Alu	4924	5186	0.94947936752796	94.947936752796	2-cell	2-cell	Pre-implantation	2-cell	Pre-implantation	till 8-cell	Pre-implantation
2-cell	GSM3928366	Alu	18005	18752	0.960164249146758	96.0164249146758	2-cell	2-cell	Pre-implantation	2-cell	Pre-implantation	till 8-cell	Pre-implantation
2-cell	GSM3928578	Alu	19099	19980	0.955905905905906	95.5905905905906	2-cell	2-cell	Pre-implantation	2-cell	Pre-implantation	till 8-cell	Pre-implantation
2-cell	GSM1833291	Alu	8483	8855	0.957989836250706	95.7989836250706	2-cell	2-cell	Pre-implantation	2-cell	Pre-implantation	till 8-cell	Pre-implantation
2-cell	GSM1160122	Alu	5516	5651	0.976110422933994	97.6110422933994	2-cell	2-cell	Pre-implantation	2-cell	Pre-implantation	till 8-cell	Pre-implantation
2-cell	GSM3928481	Alu	23135	24213	0.955478461983232	95.5478461983232	2-cell	2-cell	Pre-implantation	2-cell	Pre-implantation	till 8-cell	Pre-implantation
2-cell	GSM1160120	Alu	8164	8582	0.951293404800746	95.1293404800746	2-cell	2-cell	Pre-implantation	2-cell	Pre-implantation	till 8-cell	Pre-implantation
2-cell	GSM896811	Alu	4360	4622	0.943314582431848	94.3314582431848	2-cell	2-cell	Pre-implantation	2-cell	Pre-implantation	till 8-cell	Pre-implantation
2-cell	GSM896814	Alu	5640	5990	0.941569282136895	94.1569282136895	2-cell	2-cell	Pre-implantation	2-cell	Pre-implantation	till 8-cell	Pre-implantation
2-cell	GSM1833290	Alu	16077	16341	0.983844317973196	98.3844317973196	2-cell	2-cell	Pre-implantation	2-cell	Pre-implantation	till 8-cell	Pre-implantation
2-cell	GSM896812	Alu	5168	5471	0.944617071833303	94.4617071833303	2-cell	2-cell	Pre-implantation	2-cell	Pre-implantation	till 8-cell	Pre-implantation
2-cell	GSM896813	Alu	4493	4789	0.938191689287952	93.8191689287952	2-cell	2-cell	Pre-implantation	2-cell	Pre-implantation	till 8-cell	Pre-implantation
2-cell	GSM3928371	Alu	12771	13435	0.950576851507257	95.0576851507257	2-cell	2-cell	Pre-implantation	2-cell	Pre-implantation	till 8-cell	Pre-implantation
2-cell	GSM3928480	Alu	38197	39982	0.955354909709369	95.5354909709369	2-cell	2-cell	Pre-implantation	2-cell	Pre-implantation	till 8-cell	Pre-implantation
2-cell	GSM1160121	Alu	4491	4649	0.96601419660142	96.601419660142	2-cell	2-cell	Pre-implantation	2-cell	Pre-implantation	till 8-cell	Pre-implantation
2-cell	GSM3928579	Alu	17903	18727	0.955999359213969	95.5999359213969	2-cell	2-cell	Pre-implantation	2-cell	Pre-implantation	till 8-cell	Pre-implantation
2-cell	GSM3928576	Alu	12882	13426	0.959481602860122	95.9481602860122	2-cell	2-cell	Pre-implantation	2-cell	Pre-implantation	till 8-cell	Pre-implantation
2-cell	GSM2706263	Alu	4473	4658	0.960283383426363	96.0283383426363	2-cell	2-cell	Pre-implantation	2-cell	Pre-implantation	till 8-cell	Pre-implantation
2-cell	GSM1833288	Alu	4316	4514	0.956136464333186	95.6136464333186	2-cell	2-cell	Pre-implantation	2-cell	Pre-implantation	till 8-cell	Pre-implantation
2-cell	GSM1833289	Alu	2561	2721	0.94119808893789	94.119808893789	2-cell	2-cell	Pre-implantation	2-cell	Pre-implantation	till 8-cell	Pre-implantation
2-cell_3PN	GSM2706239	Alu	8514	8514	1	100	2-cell (3PN)*	2-cell (3PN)*	Pre-implantation	other	Pre-implantation	till 8-cell	Pre-implantation
2/4/8-cell	GSM1861614	Alu	4927	5158	0.955215199689802	95.5215199689802	cleavage (2- or 4- or 8-cell)	2- or 4- or 8-cell	Pre-implantation	other	Pre-implantation	till 8-cell	Pre-implantation
2/4/8-cell	GSM1861615	Alu	5305	5536	0.958273121387283	95.8273121387283	cleavage (2- or 4- or 8-cell)	2- or 4- or 8-cell	Pre-implantation	other	Pre-implantation	till 8-cell	Pre-implantation
4-cell	GSM922155	Alu	4342	4825	0.899896373056995	89.9896373056995	4-cell	4-cell	Pre-implantation	4-cell	Pre-implantation	till 8-cell	Pre-implantation
4-cell	GSM3928589	Alu	14782	15486	0.954539584140514	95.4539584140514	4-cell	4-cell	Pre-implantation	4-cell	Pre-implantation	till 8-cell	Pre-implantation
4-cell	GSM922153	Alu	4427	4982	0.888598956242473	88.8598956242473	4-cell	4-cell	Pre-implantation	4-cell	Pre-implantation	till 8-cell	Pre-implantation
4-cell	GSM3928380	Alu	9451	9800	0.964387755102041	96.4387755102041	4-cell	4-cell	Pre-implantation	4-cell	Pre-implantation	till 8-cell	Pre-implantation
4-cell	GSM3928385	Alu	14111	14706	0.959540323677411	95.9540323677411	4-cell	4-cell	Pre-implantation	4-cell	Pre-implantation	till 8-cell	Pre-implantation
4-cell	GSM922150	Alu	3980	4370	0.910755148741419	91.0755148741419	4-cell	4-cell	Pre-implantation	4-cell	Pre-implantation	till 8-cell	Pre-implantation
4-cell	GSM3928378	Alu	13712	14054	0.97566529102035	97.566529102035	4-cell	4-cell	Pre-implantation	4-cell	Pre-implantation	till 8-cell	Pre-implantation
4-cell	GSM3928487	Alu	24809	25703	0.965218067929814	96.5218067929814	4-cell	4-cell	Pre-implantation	4-cell	Pre-implantation	till 8-cell	Pre-implantation
4-cell	GSM3928580	Alu	19011	19601	0.969899494923728	96.9899494923729	4-cell	4-cell	Pre-implantation	4-cell	Pre-implantation	till 8-cell	Pre-implantation
4-cell	GSM3928581	Alu	17169	17758	0.966831850433607	96.6831850433607	4-cell	4-cell	Pre-implantation	4-cell	Pre-implantation	till 8-cell	Pre-implantation
4-cell	GSM3928583	Alu	20188	20780	0.971511068334937	97.1511068334937	4-cell	4-cell	Pre-implantation	4-cell	Pre-implantation	till 8-cell	Pre-implantation
4-cell	GSM922147	Alu	4784	5088	0.940251572327044	94.0251572327044	4-cell	4-cell	Pre-implantation	4-cell	Pre-implantation	till 8-cell	Pre-implantation
4-cell	GSM922152	Alu	3154	3627	0.869589192169837	86.9589192169837	4-cell	4-cell	Pre-implantation	4-cell	Pre-implantation	till 8-cell	Pre-implantation
4-cell	GSM3928372	Alu	16234	16708	0.971630356715346	97.1630356715346	4-cell	4-cell	Pre-implantation	4-cell	Pre-implantation	till 8-cell	Pre-implantation
4-cell	GSM3928376	Alu	20775	21419	0.969933236845791	96.9933236845791	4-cell	4-cell	Pre-implantation	4-cell	Pre-implantation	till 8-cell	Pre-implantation
4-cell	GSM1833295	Alu	3839	4050	0.947901234567901	94.7901234567901	4-cell	4-cell	Pre-implantation	4-cell	Pre-implantation	till 8-cell	Pre-implantation
4-cell	GSM1833296	Alu	5091	5353	0.951055482906781	95.1055482906781	4-cell	4-cell	Pre-implantation	4-cell	Pre-implantation	till 8-cell	Pre-implantation
4-cell	GSM3928392	Alu	15830	16479	0.960616542265914	96.0616542265914	4-cell	4-cell	Pre-implantation	4-cell	Pre-implantation	till 8-cell	Pre-implantation
4-cell	GSM3928590	Alu	12335	13019	0.947461402565481	94.7461402565481	4-cell	4-cell	Pre-implantation	4-cell	Pre-implantation	till 8-cell	Pre-implantation
4-cell	GSM3928391	Alu	14431	15105	0.955379013571665	95.5379013571665	4-cell	4-cell	Pre-implantation	4-cell	Pre-implantation	till 8-cell	Pre-implantation
4-cell	GSM3928587	Alu	13561	14180	0.956346967559944	95.6346967559944	4-cell	4-cell	Pre-implantation	4-cell	Pre-implantation	till 8-cell	Pre-implantation
4-cell	GSM3928375	Alu	19886	20608	0.964965062111801	96.4965062111801	4-cell	4-cell	Pre-implantation	4-cell	Pre-implantation	till 8-cell	Pre-implantation
4-cell	GSM3928389	Alu	14918	15620	0.9550576184379	95.50576184379	4-cell	4-cell	Pre-implantation	4-cell	Pre-implantation	till 8-cell	Pre-implantation
4-cell	GSM3928488	Alu	10913	11552	0.944684903047091	94.4684903047091	4-cell	4-cell	Pre-implantation	4-cell	Pre-implantation	till 8-cell	Pre-implantation
4-cell	GSM3928379	Alu	9418	9698	0.971128067642813	97.1128067642813	4-cell	4-cell	Pre-implantation	4-cell	Pre-implantation	till 8-cell	Pre-implantation
4-cell	GSM3928490	Alu	21410	22128	0.967552422270427	96.7552422270427	4-cell	4-cell	Pre-implantation	4-cell	Pre-implantation	till 8-cell	Pre-implantation
4-cell	GSM3928586	Alu	13039	13665	0.954189535309184	95.4189535309184	4-cell	4-cell	Pre-implantation	4-cell	Pre-implantation	till 8-cell	Pre-implantation
4-cell	GSM3928390	Alu	8588	9026	0.951473520939508	95.1473520939508	4-cell	4-cell	Pre-implantation	4-cell	Pre-implantation	till 8-cell	Pre-implantation
4-cell	GSM3928588	Alu	16788	17589	0.954460173972369	95.4460173972369	4-cell	4-cell	Pre-implantation	4-cell	Pre-implantation	till 8-cell	Pre-implantation
4-cell	GSM1160125	Alu	682	718	0.949860724233983	94.9860724233983	4-cell	4-cell	Pre-implantation	4-cell	Pre-implantation	till 8-cell	Pre-implantation
4-cell	GSM3928377	Alu	12537	12944	0.968556860321385	96.8556860321385	4-cell	4-cell	Pre-implantation	4-cell	Pre-implantation	till 8-cell	Pre-implantation
4-cell	GSM3928382	Alu	13704	14391	0.952261830310611	95.2261830310611	4-cell	4-cell	Pre-implantation	4-cell	Pre-implantation	till 8-cell	Pre-implantation
4-cell	GSM3928383	Alu	14802	15486	0.955831073227431	95.5831073227431	4-cell	4-cell	Pre-implantation	4-cell	Pre-implantation	till 8-cell	Pre-implantation
4-cell	GSM3928388	Alu	15991	16640	0.960997596153846	96.0997596153846	4-cell	4-cell	Pre-implantation	4-cell	Pre-implantation	till 8-cell	Pre-implantation
4-cell	GSM3928495	Alu	12441	12890	0.965166795965865	96.5166795965865	4-cell	4-cell	Pre-implantation	4-cell	Pre-implantation	till 8-cell	Pre-implantation
4-cell	GSM3928584	Alu	12839	13462	0.953721586688456	95.3721586688456	4-cell	4-cell	Pre-implantation	4-cell	Pre-implantation	till 8-cell	Pre-implantation
4-cell	GSM3928585	Alu	13019	13701	0.950222611488213	95.0222611488213	4-cell	4-cell	Pre-implantation	4-cell	Pre-implantation	till 8-cell	Pre-implantation
4-cell	GSM1160124	Alu	3360	3554	0.945413618458075	94.5413618458075	4-cell	4-cell	Pre-implantation	4-cell	Pre-implantation	till 8-cell	Pre-implantation
4-cell	GSM3928582	Alu	17514	18019	0.971974027415506	97.1974027415506	4-cell	4-cell	Pre-implantation	4-cell	Pre-implantation	till 8-cell	Pre-implantation
4-cell	GSM3928386	Alu	13910	14529	0.957395553720146	95.7395553720146	4-cell	4-cell	Pre-implantation	4-cell	Pre-implantation	till 8-cell	Pre-implantation
4-cell	GSM3928492	Alu	17022	17615	0.966335509508941	96.6335509508941	4-cell	4-cell	Pre-implantation	4-cell	Pre-implantation	till 8-cell	Pre-implantation
4-cell	GSM3928381	Alu	10676	11244	0.949484169334756	94.9484169334756	4-cell	4-cell	Pre-implantation	4-cell	Pre-implantation	till 8-cell	Pre-implantation
4-cell	GSM922149	Alu	3777	4076	0.926643768400393	92.6643768400393	4-cell	4-cell	Pre-implantation	4-cell	Pre-implantation	till 8-cell	Pre-implantation
4-cell	GSM922148	Alu	3352	3567	0.939725259321559	93.9725259321559	4-cell	4-cell	Pre-implantation	4-cell	Pre-implantation	till 8-cell	Pre-implantation
4-cell	GSM1833292	Alu	2267	2385	0.950524109014675	95.0524109014675	4-cell	4-cell	Pre-implantation	4-cell	Pre-implantation	till 8-cell	Pre-implantation
4-cell	GSM3928489	Alu	19670	20276	0.970112448214638	97.0112448214638	4-cell	4-cell	Pre-implantation	4-cell	Pre-implantation	till 8-cell	Pre-implantation
4-cell	GSM922146	Alu	5359	5735	0.934437663469921	93.4437663469921	4-cell	4-cell	Pre-implantation	4-cell	Pre-implantation	till 8-cell	Pre-implantation
4-cell	GSM922156	Alu	3203	3498	0.915666094911378	91.5666094911378	4-cell	4-cell	Pre-implantation	4-cell	Pre-implantation	till 8-cell	Pre-implantation
4-cell	GSM3928496	Alu	14281	14799	0.964997634975336	96.4997634975336	4-cell	4-cell	Pre-implantation	4-cell	Pre-implantation	till 8-cell	Pre-implantation
4-cell	GSM922157	Alu	4679	5178	0.903630745461568	90.3630745461568	4-cell	4-cell	Pre-implantation	4-cell	Pre-implantation	till 8-cell	Pre-implantation
4-cell	GSM3928494	Alu	12586	13009	0.96748404950419	96.748404950419	4-cell	4-cell	Pre-implantation	4-cell	Pre-implantation	till 8-cell	Pre-implantation
4-cell	GSM3928384	Alu	15423	16129	0.956227912455825	95.6227912455825	4-cell	4-cell	Pre-implantation	4-cell	Pre-implantation	till 8-cell	Pre-implantation
4-cell	GSM3928491	Alu	14935	15451	0.966604103294285	96.6604103294285	4-cell	4-cell	Pre-implantation	4-cell	Pre-implantation	till 8-cell	Pre-implantation
4-cell	GSM3928374	Alu	12538	12809	0.978843001014911	97.8843001014911	4-cell	4-cell	Pre-implantation	4-cell	Pre-implantation	till 8-cell	Pre-implantation
4-cell	GSM3928493	Alu	12771	13161	0.97036699338956	97.036699338956	4-cell	4-cell	Pre-implantation	4-cell	Pre-implantation	till 8-cell	Pre-implantation
4-cell	GSM922151	Alu	3892	4352	0.894301470588235	89.4301470588235	4-cell	4-cell	Pre-implantation	4-cell	Pre-implantation	till 8-cell	Pre-implantation
4-cell	GSM922154	Alu	4080	4581	0.890635232481991	89.0635232481991	4-cell	4-cell	Pre-implantation	4-cell	Pre-implantation	till 8-cell	Pre-implantation
4-cell	GSM3928373	Alu	10560	10751	0.982234210771091	98.2234210771091	4-cell	4-cell	Pre-implantation	4-cell	Pre-implantation	till 8-cell	Pre-implantation
4-cell	GSM1833294	Alu	1073	1161	0.924203273040482	92.4203273040482	4-cell	4-cell	Pre-implantation	4-cell	Pre-implantation	till 8-cell	Pre-implantation
4-cell	GSM1160126	Alu	4243	4440	0.955630630630631	95.5630630630631	4-cell	4-cell	Pre-implantation	4-cell	Pre-implantation	till 8-cell	Pre-implantation
4-cell	GSM1160123	Alu	5824	6132	0.949771689497717	94.9771689497717	4-cell	4-cell	Pre-implantation	4-cell	Pre-implantation	till 8-cell	Pre-implantation
4-cell	GSM3928387	Alu	14157	14718	0.961883408071749	96.1883408071749	4-cell	4-cell	Pre-implantation	4-cell	Pre-implantation	till 8-cell	Pre-implantation
4-cell_3PN	GSM2706241	Alu	13856	14057	0.985701074197909	98.5701074197909	4-cell (3PN)	4-cell (3PN)	Pre-implantation	other	Pre-implantation	till 8-cell	Pre-implantation
4-cell_3PN	GSM2706240	Alu	6124	6325	0.968221343873518	96.8221343873518	4-cell (3PN)	4-cell (3PN)	Pre-implantation	other	Pre-implantation	till 8-cell	Pre-implantation
8-cell	GSM922176	Alu	1604	1689	0.949674363528715	94.9674363528715	8-cell	8-cell	Pre-implantation	8-cell	Pre-implantation	till 8-cell	Pre-implantation
8-cell	GSM3928397	Alu	4802	4979	0.964450692910223	96.4450692910223	8-cell	8-cell	Pre-implantation	8-cell	Pre-implantation	till 8-cell	Pre-implantation
8-cell	GSM922167	Alu	2353	2560	0.919140625	91.9140625	8-cell	8-cell	Pre-implantation	8-cell	Pre-implantation	till 8-cell	Pre-implantation
8-cell	GSM3928393	Alu	6748	7055	0.956484762579731	95.6484762579731	8-cell	8-cell	Pre-implantation	8-cell	Pre-implantation	till 8-cell	Pre-implantation
8-cell	GSM3928598	Alu	7841	8256	0.949733527131783	94.9733527131783	8-cell	8-cell	Pre-implantation	8-cell	Pre-implantation	till 8-cell	Pre-implantation
8-cell	GSM922168	Alu	2195	2356	0.931663837011885	93.1663837011885	8-cell	8-cell	Pre-implantation	8-cell	Pre-implantation	till 8-cell	Pre-implantation
8-cell	GSM3928596	Alu	24554	24987	0.982670988914235	98.2670988914236	8-cell	8-cell	Pre-implantation	8-cell	Pre-implantation	till 8-cell	Pre-implantation
8-cell	GSM3928507	Alu	4976	5231	0.951252150640413	95.1252150640413	8-cell	8-cell	Pre-implantation	8-cell	Pre-implantation	till 8-cell	Pre-implantation
8-cell	GSM922175	Alu	1932	2002	0.965034965034965	96.5034965034965	8-cell	8-cell	Pre-implantation	8-cell	Pre-implantation	till 8-cell	Pre-implantation
8-cell	GSM3928413	Alu	7785	8240	0.944781553398058	94.4781553398058	8-cell	8-cell	Pre-implantation	8-cell	Pre-implantation	till 8-cell	Pre-implantation
8-cell	GSM3928396	Alu	6397	6684	0.957061639736685	95.7061639736685	8-cell	8-cell	Pre-implantation	8-cell	Pre-implantation	till 8-cell	Pre-implantation
8-cell	GSM3928408	Alu	7415	7649	0.969407765721009	96.9407765721009	8-cell	8-cell	Pre-implantation	8-cell	Pre-implantation	till 8-cell	Pre-implantation
8-cell	GSM3928416	Alu	6917	7352	0.940832426550599	94.0832426550599	8-cell	8-cell	Pre-implantation	8-cell	Pre-implantation	till 8-cell	Pre-implantation
8-cell	GSM3928418	Alu	5730	6071	0.943831329270301	94.3831329270301	8-cell	8-cell	Pre-implantation	8-cell	Pre-implantation	till 8-cell	Pre-implantation
8-cell	GSM3928425	Alu	2738	2915	0.939279588336192	93.9279588336192	8-cell	8-cell	Pre-implantation	8-cell	Pre-implantation	till 8-cell	Pre-implantation
8-cell	GSM3928509	Alu	7229	7587	0.952814023988401	95.2814023988401	8-cell	8-cell	Pre-implantation	8-cell	Pre-implantation	till 8-cell	Pre-implantation
8-cell	GSM3928602	Alu	6081	6410	0.948673946957878	94.8673946957878	8-cell	8-cell	Pre-implantation	8-cell	Pre-implantation	till 8-cell	Pre-implantation
8-cell	GSM922161	Alu	765	814	0.93980343980344	93.980343980344	8-cell	8-cell	Pre-implantation	8-cell	Pre-implantation	till 8-cell	Pre-implantation
8-cell	GSM3928510	Alu	7242	7659	0.945554249902076	94.5554249902076	8-cell	8-cell	Pre-implantation	8-cell	Pre-implantation	till 8-cell	Pre-implantation
8-cell	GSM3928400	Alu	3988	4130	0.965617433414044	96.5617433414044	8-cell	8-cell	Pre-implantation	8-cell	Pre-implantation	till 8-cell	Pre-implantation
8-cell	GSM3928422	Alu	2120	2221	0.954524988743809	95.4524988743809	8-cell	8-cell	Pre-implantation	8-cell	Pre-implantation	till 8-cell	Pre-implantation
8-cell	GSM3928406	Alu	4866	5030	0.967395626242545	96.7395626242545	8-cell	8-cell	Pre-implantation	8-cell	Pre-implantation	till 8-cell	Pre-implantation
8-cell	GSM3928395	Alu	7413	7702	0.962477278628928	96.2477278628928	8-cell	8-cell	Pre-implantation	8-cell	Pre-implantation	till 8-cell	Pre-implantation
8-cell	GSM3928419	Alu	4385	4656	0.941795532646048	94.1795532646048	8-cell	8-cell	Pre-implantation	8-cell	Pre-implantation	till 8-cell	Pre-implantation
8-cell	GSM3928421	Alu	2654	2818	0.94180269694819	94.180269694819	8-cell	8-cell	Pre-implantation	8-cell	Pre-implantation	till 8-cell	Pre-implantation
8-cell	GSM3928498	Alu	6781	7020	0.965954415954416	96.5954415954416	8-cell	8-cell	Pre-implantation	8-cell	Pre-implantation	till 8-cell	Pre-implantation
8-cell	GSM3928512	Alu	5579	5794	0.962892647566448	96.2892647566448	8-cell	8-cell	Pre-implantation	8-cell	Pre-implantation	till 8-cell	Pre-implantation
8-cell	GSM3928514	Alu	2965	3098	0.957069076823757	95.7069076823757	8-cell	8-cell	Pre-implantation	8-cell	Pre-implantation	till 8-cell	Pre-implantation
8-cell	GSM3928502	Alu	5657	5879	0.962238475931281	96.2238475931281	8-cell	8-cell	Pre-implantation	8-cell	Pre-implantation	till 8-cell	Pre-implantation
8-cell	GSM3928513	Alu	2033	2137	0.951333645297145	95.1333645297146	8-cell	8-cell	Pre-implantation	8-cell	Pre-implantation	till 8-cell	Pre-implantation
8-cell	GSM3928516	Alu	1945	2011	0.967180507210343	96.7180507210343	8-cell	8-cell	Pre-implantation	8-cell	Pre-implantation	till 8-cell	Pre-implantation
8-cell	GSM922171	Alu	2622	2724	0.962555066079295	96.2555066079295	8-cell	8-cell	Pre-implantation	8-cell	Pre-implantation	till 8-cell	Pre-implantation
8-cell	GSM1160128	Alu	1511	1587	0.952110901071203	95.2110901071204	8-cell	8-cell	Pre-implantation	8-cell	Pre-implantation	till 8-cell	Pre-implantation
8-cell	GSM1160129	Alu	1552	1651	0.940036341611145	94.0036341611145	8-cell	8-cell	Pre-implantation	8-cell	Pre-implantation	till 8-cell	Pre-implantation
8-cell	GSM1833302	Alu	2843	2924	0.972298221614227	97.2298221614227	8-cell	8-cell	Pre-implantation	8-cell	Pre-implantation	till 8-cell	Pre-implantation
8-cell	GSM1833304	Alu	3543	3708	0.955501618122977	95.5501618122977	8-cell	8-cell	Pre-implantation	8-cell	Pre-implantation	till 8-cell	Pre-implantation
8-cell	GSM2706243	Alu	677	737	0.918588873812755	91.8588873812755	8-cell	8-cell	Pre-implantation	8-cell	Pre-implantation	till 8-cell	Pre-implantation
8-cell	GSM2706264	Alu	4487	4718	0.951038575667656	95.1038575667656	8-cell	8-cell	Pre-implantation	8-cell	Pre-implantation	till 8-cell	Pre-implantation
8-cell	GSM2706265	Alu	6795	7144	0.951147816349384	95.1147816349384	8-cell	8-cell	Pre-implantation	8-cell	Pre-implantation	till 8-cell	Pre-implantation
8-cell	GSM3928398	Alu	5233	5409	0.967461638010723	96.7461638010723	8-cell	8-cell	Pre-implantation	8-cell	Pre-implantation	till 8-cell	Pre-implantation
8-cell	GSM3928399	Alu	5415	5571	0.971997845988153	97.1997845988153	8-cell	8-cell	Pre-implantation	8-cell	Pre-implantation	till 8-cell	Pre-implantation
8-cell	GSM3928402	Alu	4976	5144	0.967340590979782	96.7340590979782	8-cell	8-cell	Pre-implantation	8-cell	Pre-implantation	till 8-cell	Pre-implantation
8-cell	GSM3928403	Alu	4754	4906	0.969017529555646	96.9017529555646	8-cell	8-cell	Pre-implantation	8-cell	Pre-implantation	till 8-cell	Pre-implantation
8-cell	GSM3928404	Alu	4672	4846	0.96409409822534	96.4094098225341	8-cell	8-cell	Pre-implantation	8-cell	Pre-implantation	till 8-cell	Pre-implantation
8-cell	GSM3928407	Alu	4077	4191	0.972798854688618	97.2798854688619	8-cell	8-cell	Pre-implantation	8-cell	Pre-implantation	till 8-cell	Pre-implantation
8-cell	GSM3928409	Alu	8054	8325	0.967447447447448	96.7447447447448	8-cell	8-cell	Pre-implantation	8-cell	Pre-implantation	till 8-cell	Pre-implantation
8-cell	GSM3928410	Alu	3760	3889	0.966829519156595	96.6829519156596	8-cell	8-cell	Pre-implantation	8-cell	Pre-implantation	till 8-cell	Pre-implantation
8-cell	GSM3928411	Alu	5056	5264	0.96048632218845	96.048632218845	8-cell	8-cell	Pre-implantation	8-cell	Pre-implantation	till 8-cell	Pre-implantation
8-cell	GSM3928412	Alu	4469	4754	0.940050483803113	94.0050483803113	8-cell	8-cell	Pre-implantation	8-cell	Pre-implantation	till 8-cell	Pre-implantation
8-cell	GSM3928414	Alu	5884	6226	0.945069065210408	94.5069065210408	8-cell	8-cell	Pre-implantation	8-cell	Pre-implantation	till 8-cell	Pre-implantation
8-cell	GSM3928415	Alu	5889	6226	0.945872149052361	94.5872149052361	8-cell	8-cell	Pre-implantation	8-cell	Pre-implantation	till 8-cell	Pre-implantation
8-cell	GSM3928417	Alu	6534	6859	0.952616999562619	95.2616999562619	8-cell	8-cell	Pre-implantation	8-cell	Pre-implantation	till 8-cell	Pre-implantation
8-cell	GSM3928420	Alu	2657	2854	0.930974071478627	93.0974071478627	8-cell	8-cell	Pre-implantation	8-cell	Pre-implantation	till 8-cell	Pre-implantation
8-cell	GSM3928423	Alu	2998	3158	0.949335022165928	94.9335022165928	8-cell	8-cell	Pre-implantation	8-cell	Pre-implantation	till 8-cell	Pre-implantation
8-cell	GSM3928424	Alu	3069	3239	0.947514665020068	94.7514665020068	8-cell	8-cell	Pre-implantation	8-cell	Pre-implantation	till 8-cell	Pre-implantation
8-cell	GSM3928426	Alu	2618	2732	0.958272327964861	95.8272327964861	8-cell	8-cell	Pre-implantation	8-cell	Pre-implantation	till 8-cell	Pre-implantation
8-cell	GSM3928497	Alu	9698	10034	0.96651385290014	96.651385290014	8-cell	8-cell	Pre-implantation	8-cell	Pre-implantation	till 8-cell	Pre-implantation
8-cell	GSM3928499	Alu	6466	6708	0.963923673225999	96.3923673225999	8-cell	8-cell	Pre-implantation	8-cell	Pre-implantation	till 8-cell	Pre-implantation
8-cell	GSM3928500	Alu	10741	11126	0.96539636886572	96.539636886572	8-cell	8-cell	Pre-implantation	8-cell	Pre-implantation	till 8-cell	Pre-implantation
8-cell	GSM3928501	Alu	6578	6821	0.96437472511362	96.437472511362	8-cell	8-cell	Pre-implantation	8-cell	Pre-implantation	till 8-cell	Pre-implantation
8-cell	GSM3928503	Alu	5593	5824	0.960336538461539	96.0336538461539	8-cell	8-cell	Pre-implantation	8-cell	Pre-implantation	till 8-cell	Pre-implantation
8-cell	GSM3928504	Alu	6025	6265	0.961691939345571	96.1691939345571	8-cell	8-cell	Pre-implantation	8-cell	Pre-implantation	till 8-cell	Pre-implantation
8-cell	GSM3928505	Alu	5912	6197	0.954010004841052	95.4010004841052	8-cell	8-cell	Pre-implantation	8-cell	Pre-implantation	till 8-cell	Pre-implantation
8-cell	GSM3928506	Alu	6988	7299	0.957391423482669	95.7391423482669	8-cell	8-cell	Pre-implantation	8-cell	Pre-implantation	till 8-cell	Pre-implantation
8-cell	GSM3928515	Alu	2161	2309	0.935902988306626	93.5902988306626	8-cell	8-cell	Pre-implantation	8-cell	Pre-implantation	till 8-cell	Pre-implantation
8-cell	GSM3928517	Alu	2047	2142	0.955648926237162	95.5648926237162	8-cell	8-cell	Pre-implantation	8-cell	Pre-implantation	till 8-cell	Pre-implantation
8-cell	GSM3928518	Alu	2407	2531	0.951007506914263	95.1007506914263	8-cell	8-cell	Pre-implantation	8-cell	Pre-implantation	till 8-cell	Pre-implantation
8-cell	GSM3928519	Alu	1526	1588	0.96095717884131	96.095717884131	8-cell	8-cell	Pre-implantation	8-cell	Pre-implantation	till 8-cell	Pre-implantation
8-cell	GSM3928591	Alu	5700	6011	0.948261520545666	94.8261520545666	8-cell	8-cell	Pre-implantation	8-cell	Pre-implantation	till 8-cell	Pre-implantation
8-cell	GSM3928593	Alu	4499	4687	0.959889054832515	95.9889054832516	8-cell	8-cell	Pre-implantation	8-cell	Pre-implantation	till 8-cell	Pre-implantation
8-cell	GSM3928597	Alu	4061	4234	0.959140292867265	95.9140292867265	8-cell	8-cell	Pre-implantation	8-cell	Pre-implantation	till 8-cell	Pre-implantation
8-cell	GSM3928600	Alu	8041	8420	0.954988123515439	95.4988123515439	8-cell	8-cell	Pre-implantation	8-cell	Pre-implantation	till 8-cell	Pre-implantation
8-cell	GSM3928604	Alu	6200	6464	0.959158415841584	95.9158415841584	8-cell	8-cell	Pre-implantation	8-cell	Pre-implantation	till 8-cell	Pre-implantation
8-cell	GSM3928605	Alu	6727	6991	0.962237162065513	96.2237162065513	8-cell	8-cell	Pre-implantation	8-cell	Pre-implantation	till 8-cell	Pre-implantation
8-cell	GSM3928606	Alu	6791	7082	0.958909912454109	95.8909912454109	8-cell	8-cell	Pre-implantation	8-cell	Pre-implantation	till 8-cell	Pre-implantation
8-cell	GSM3928607	Alu	6914	7187	0.962014748852094	96.2014748852094	8-cell	8-cell	Pre-implantation	8-cell	Pre-implantation	till 8-cell	Pre-implantation
8-cell	GSM3928609	Alu	7168	7441	0.963311382878645	96.3311382878645	8-cell	8-cell	Pre-implantation	8-cell	Pre-implantation	till 8-cell	Pre-implantation
8-cell	GSM3928610	Alu	6285	6547	0.959981670994349	95.9981670994349	8-cell	8-cell	Pre-implantation	8-cell	Pre-implantation	till 8-cell	Pre-implantation
8-cell	GSM3928611	Alu	4814	5028	0.957438345266507	95.7438345266507	8-cell	8-cell	Pre-implantation	8-cell	Pre-implantation	till 8-cell	Pre-implantation
8-cell	GSM922170	Alu	3906	4051	0.964206368797828	96.4206368797828	8-cell	8-cell	Pre-implantation	8-cell	Pre-implantation	till 8-cell	Pre-implantation
8-cell	GSM922172	Alu	2012	2098	0.959008579599619	95.9008579599619	8-cell	8-cell	Pre-implantation	8-cell	Pre-implantation	till 8-cell	Pre-implantation
8-cell	GSM922174	Alu	2912	3035	0.959472817133443	95.9472817133443	8-cell	8-cell	Pre-implantation	8-cell	Pre-implantation	till 8-cell	Pre-implantation
8-cell	GSM922177	Alu	1856	1949	0.952283222165213	95.2283222165213	8-cell	8-cell	Pre-implantation	8-cell	Pre-implantation	till 8-cell	Pre-implantation
8-cell	GSM1833297	Alu	3886	4092	0.949657869012708	94.9657869012708	8-cell	8-cell	Pre-implantation	8-cell	Pre-implantation	till 8-cell	Pre-implantation
8-cell	GSM1833298	Alu	5193	5424	0.957411504424779	95.7411504424779	8-cell	8-cell	Pre-implantation	8-cell	Pre-implantation	till 8-cell	Pre-implantation
8-cell	GSM2706266	Alu	10224	10660	0.959099437148218	95.9099437148218	8-cell	8-cell	Pre-implantation	8-cell	Pre-implantation	till 8-cell	Pre-implantation
8-cell	GSM3928511	Alu	7955	8342	0.95360824742268	95.3608247422681	8-cell	8-cell	Pre-implantation	8-cell	Pre-implantation	till 8-cell	Pre-implantation
8-cell	GSM3928608	Alu	8266	8517	0.97052952917694	97.052952917694	8-cell	8-cell	Pre-implantation	8-cell	Pre-implantation	till 8-cell	Pre-implantation
8-cell	GSM922173	Alu	2764	2891	0.956070563818748	95.6070563818748	8-cell	8-cell	Pre-implantation	8-cell	Pre-implantation	till 8-cell	Pre-implantation
8-cell	GSM2706267	Alu	12029	12626	0.952716616505623	95.2716616505623	8-cell	8-cell	Pre-implantation	8-cell	Pre-implantation	till 8-cell	Pre-implantation
8-cell	GSM3928508	Alu	5770	6081	0.948857095872389	94.885709587239	8-cell	8-cell	Pre-implantation	8-cell	Pre-implantation	till 8-cell	Pre-implantation
8-cell	GSM3928599	Alu	8149	8646	0.942516770761046	94.2516770761046	8-cell	8-cell	Pre-implantation	8-cell	Pre-implantation	till 8-cell	Pre-implantation
8-cell	GSM3928405	Alu	3958	4104	0.964424951267057	96.4424951267057	8-cell	8-cell	Pre-implantation	8-cell	Pre-implantation	till 8-cell	Pre-implantation
8-cell	GSM3928592	Alu	4047	4224	0.958096590909091	95.8096590909091	8-cell	8-cell	Pre-implantation	8-cell	Pre-implantation	till 8-cell	Pre-implantation
8-cell	GSM3928595	Alu	2564	2636	0.97268588770865	97.268588770865	8-cell	8-cell	Pre-implantation	8-cell	Pre-implantation	till 8-cell	Pre-implantation
8-cell	GSM3928601	Alu	7406	7769	0.953275839876432	95.3275839876432	8-cell	8-cell	Pre-implantation	8-cell	Pre-implantation	till 8-cell	Pre-implantation
8-cell	GSM3928394	Alu	6984	7230	0.96597510373444	96.597510373444	8-cell	8-cell	Pre-implantation	8-cell	Pre-implantation	till 8-cell	Pre-implantation
8-cell	GSM922165	Alu	486	564	0.861702127659575	86.1702127659575	8-cell	8-cell	Pre-implantation	8-cell	Pre-implantation	till 8-cell	Pre-implantation
8-cell	GSM2706242	Alu	335	359	0.933147632311978	93.3147632311978	8-cell	8-cell	Pre-implantation	8-cell	Pre-implantation	till 8-cell	Pre-implantation
8-cell	GSM1833300	Alu	2337	2409	0.970112079701121	97.0112079701121	8-cell	8-cell	Pre-implantation	8-cell	Pre-implantation	till 8-cell	Pre-implantation
8-cell	GSM922166	Alu	3453	3683	0.937550909584578	93.7550909584578	8-cell	8-cell	Pre-implantation	8-cell	Pre-implantation	till 8-cell	Pre-implantation
8-cell	GSM3928401	Alu	4696	4832	0.971854304635762	97.1854304635762	8-cell	8-cell	Pre-implantation	8-cell	Pre-implantation	till 8-cell	Pre-implantation
8-cell	GSM922159	Alu	915	976	0.9375	93.75	8-cell	8-cell	Pre-implantation	8-cell	Pre-implantation	till 8-cell	Pre-implantation
8-cell	GSM922158	Alu	542	610	0.888524590163934	88.8524590163935	8-cell	8-cell	Pre-implantation	8-cell	Pre-implantation	till 8-cell	Pre-implantation
8-cell	GSM1160127	Alu	1556	1642	0.947624847746651	94.762484774665	8-cell	8-cell	Pre-implantation	8-cell	Pre-implantation	till 8-cell	Pre-implantation
8-cell	GSM922162	Alu	444	489	0.907975460122699	90.7975460122699	8-cell	8-cell	Pre-implantation	8-cell	Pre-implantation	till 8-cell	Pre-implantation
8-cell	GSM922169	Alu	2503	2667	0.938507686539183	93.8507686539183	8-cell	8-cell	Pre-implantation	8-cell	Pre-implantation	till 8-cell	Pre-implantation
8-cell	GSM922163	Alu	488	537	0.908752327746741	90.8752327746741	8-cell	8-cell	Pre-implantation	8-cell	Pre-implantation	till 8-cell	Pre-implantation
8-cell	GSM922160	Alu	369	425	0.868235294117647	86.8235294117647	8-cell	8-cell	Pre-implantation	8-cell	Pre-implantation	till 8-cell	Pre-implantation
8-cell	GSM3928594	Alu	4069	4213	0.965820080702587	96.5820080702587	8-cell	8-cell	Pre-implantation	8-cell	Pre-implantation	till 8-cell	Pre-implantation
8-cell	GSM3928603	Alu	5475	5709	0.959012086179716	95.9012086179716	8-cell	8-cell	Pre-implantation	8-cell	Pre-implantation	till 8-cell	Pre-implantation
8-cell	GSM922164	Alu	327	362	0.903314917127072	90.3314917127072	8-cell	8-cell	Pre-implantation	8-cell	Pre-implantation	till 8-cell	Pre-implantation
CTB	GSM4050204	Alu	534	551	0.969147005444646	96.9147005444646	CTB	CTB	Post-implantation	other	Post-implantation	morula and afterwards	Post-implantation
CTB	GSM4050409	Alu	798	849	0.939929328621908	93.9929328621908	CTB	CTB	Post-implantation	other	Post-implantation	morula and afterwards	Post-implantation
CTB	GSM4050262	Alu	883	945	0.934391534391535	93.4391534391535	CTB	CTB	Post-implantation	other	Post-implantation	morula and afterwards	Post-implantation
CTB	GSM4050338	Alu	1402	1482	0.946018893387314	94.6018893387315	CTB	CTB	Post-implantation	other	Post-implantation	morula and afterwards	Post-implantation
CTB	GSM4050354	Alu	887	927	0.956850053937433	95.6850053937433	CTB	CTB	Post-implantation	other	Post-implantation	morula and afterwards	Post-implantation
CTB	GSM4050297	Alu	423	453	0.933774834437086	93.3774834437086	CTB	CTB	Post-implantation	other	Post-implantation	morula and afterwards	Post-implantation
CTB	GSM4050427	Alu	3046	3136	0.971301020408163	97.1301020408163	CTB	CTB	Post-implantation	other	Post-implantation	morula and afterwards	Post-implantation
CTB	GSM4050337	Alu	8818	8896	0.991232014388489	99.1232014388489	CTB	CTB	Post-implantation	other	Post-implantation	morula and afterwards	Post-implantation
CTB	GSM3735309	Alu	111	118	0.940677966101695	94.0677966101695	CTB	CTB	Post-implantation	other	Post-implantation	morula and afterwards	Post-implantation
CTB	GSM3735442	Alu	327	340	0.961764705882353	96.1764705882353	CTB	CTB	Post-implantation	other	Post-implantation	morula and afterwards	Post-implantation
CTB	GSM4050363	Alu	397	442	0.898190045248869	89.8190045248869	CTB	CTB	Post-implantation	other	Post-implantation	morula and afterwards	Post-implantation
CTB	GSM3735335	Alu	275	283	0.971731448763251	97.1731448763251	CTB	CTB	Post-implantation	other	Post-implantation	morula and afterwards	Post-implantation
CTB	GSM3735356	Alu	270	283	0.954063604240283	95.4063604240283	CTB	CTB	Post-implantation	other	Post-implantation	morula and afterwards	Post-implantation
CTB	GSM3735363	Alu	114	120	0.95	95	CTB	CTB	Post-implantation	other	Post-implantation	morula and afterwards	Post-implantation
CTB	GSM3735375	Alu	81	87	0.931034482758621	93.1034482758621	CTB	CTB	Post-implantation	other	Post-implantation	morula and afterwards	Post-implantation
CTB	GSM3735407	Alu	458	465	0.98494623655914	98.494623655914	CTB	CTB	Post-implantation	other	Post-implantation	morula and afterwards	Post-implantation
CTB	GSM3735425	Alu	39	45	0.866666666666667	86.6666666666667	CTB	CTB	Post-implantation	other	Post-implantation	morula and afterwards	Post-implantation
CTB	GSM3735444	Alu	298	308	0.967532467532468	96.7532467532468	CTB	CTB	Post-implantation	other	Post-implantation	morula and afterwards	Post-implantation
CTB	GSM4050213	Alu	175	196	0.892857142857143	89.2857142857143	CTB	CTB	Post-implantation	other	Post-implantation	morula and afterwards	Post-implantation
CTB	GSM3735341	Alu	96	102	0.941176470588235	94.1176470588235	CTB	CTB	Post-implantation	other	Post-implantation	morula and afterwards	Post-implantation
CTB	GSM4050388	Alu	2984	3049	0.978681534929485	97.8681534929485	CTB	CTB	Post-implantation	other	Post-implantation	morula and afterwards	Post-implantation
CTB	GSM4050344	Alu	874	940	0.929787234042553	92.9787234042553	CTB	CTB	Post-implantation	other	Post-implantation	morula and afterwards	Post-implantation
CTB	GSM4050342	Alu	541	578	0.93598615916955	93.598615916955	CTB	CTB	Post-implantation	other	Post-implantation	morula and afterwards	Post-implantation
CTB	GSM4050265	Alu	570	619	0.920840064620355	92.0840064620356	CTB	CTB	Post-implantation	other	Post-implantation	morula and afterwards	Post-implantation
CTB	GSM4050304	Alu	515	559	0.92128801431127	92.128801431127	CTB	CTB	Post-implantation	other	Post-implantation	morula and afterwards	Post-implantation
CTB	GSM4050317	Alu	635	661	0.960665658093797	96.0665658093797	CTB	CTB	Post-implantation	other	Post-implantation	morula and afterwards	Post-implantation
CTB	GSM4050318	Alu	642	676	0.949704142011834	94.9704142011834	CTB	CTB	Post-implantation	other	Post-implantation	morula and afterwards	Post-implantation
CTB	GSM4050326	Alu	348	383	0.908616187989556	90.8616187989556	CTB	CTB	Post-implantation	other	Post-implantation	morula and afterwards	Post-implantation
CTB	GSM4050343	Alu	443	482	0.919087136929461	91.9087136929461	CTB	CTB	Post-implantation	other	Post-implantation	morula and afterwards	Post-implantation
CTB	GSM4050365	Alu	445	475	0.936842105263158	93.6842105263158	CTB	CTB	Post-implantation	other	Post-implantation	morula and afterwards	Post-implantation
CTB	GSM4050386	Alu	877	931	0.941997851772288	94.1997851772288	CTB	CTB	Post-implantation	other	Post-implantation	morula and afterwards	Post-implantation
CTB	GSM4050387	Alu	985	1040	0.947115384615385	94.7115384615384	CTB	CTB	Post-implantation	other	Post-implantation	morula and afterwards	Post-implantation
CTB	GSM4050390	Alu	986	1024	0.962890625	96.2890625	CTB	CTB	Post-implantation	other	Post-implantation	morula and afterwards	Post-implantation
CTB	GSM4050397	Alu	334	364	0.917582417582418	91.7582417582418	CTB	CTB	Post-implantation	other	Post-implantation	morula and afterwards	Post-implantation
CTB	GSM4050418	Alu	393	424	0.92688679245283	92.688679245283	CTB	CTB	Post-implantation	other	Post-implantation	morula and afterwards	Post-implantation
CTB	GSM4050435	Alu	469	499	0.939879759519038	93.9879759519038	CTB	CTB	Post-implantation	other	Post-implantation	morula and afterwards	Post-implantation
CTB	GSM4050439	Alu	1096	1154	0.949740034662045	94.9740034662045	CTB	CTB	Post-implantation	other	Post-implantation	morula and afterwards	Post-implantation
CTB	GSM4050443	Alu	364	386	0.94300518134715	94.300518134715	CTB	CTB	Post-implantation	other	Post-implantation	morula and afterwards	Post-implantation
CTB	GSM4050488	Alu	508	544	0.933823529411765	93.3823529411765	CTB	CTB	Post-implantation	other	Post-implantation	morula and afterwards	Post-implantation
CTB	GSM4050492	Alu	796	834	0.954436450839328	95.4436450839328	CTB	CTB	Post-implantation	other	Post-implantation	morula and afterwards	Post-implantation
CTB	GSM4050497	Alu	801	844	0.949052132701422	94.9052132701422	CTB	CTB	Post-implantation	other	Post-implantation	morula and afterwards	Post-implantation
CTB	GSM4050508	Alu	600	634	0.946372239747634	94.6372239747634	CTB	CTB	Post-implantation	other	Post-implantation	morula and afterwards	Post-implantation
CTB	GSM4050520	Alu	690	751	0.918774966711052	91.8774966711052	CTB	CTB	Post-implantation	other	Post-implantation	morula and afterwards	Post-implantation
CTB	GSM3735372	Alu	78	86	0.906976744186047	90.6976744186047	CTB	CTB	Post-implantation	other	Post-implantation	morula and afterwards	Post-implantation
CTB	GSM4050471	Alu	891	942	0.945859872611465	94.5859872611465	CTB	CTB	Post-implantation	other	Post-implantation	morula and afterwards	Post-implantation
CTB	GSM4050312	Alu	702	750	0.936	93.6	CTB	CTB	Post-implantation	other	Post-implantation	morula and afterwards	Post-implantation
CTB	GSM4050361	Alu	688	736	0.934782608695652	93.4782608695652	CTB	CTB	Post-implantation	other	Post-implantation	morula and afterwards	Post-implantation
CTB	GSM4050415	Alu	1062	1143	0.929133858267716	92.9133858267717	CTB	CTB	Post-implantation	other	Post-implantation	morula and afterwards	Post-implantation
CTB	GSM4050423	Alu	943	995	0.947738693467337	94.7738693467337	CTB	CTB	Post-implantation	other	Post-implantation	morula and afterwards	Post-implantation
CTB	GSM4050426	Alu	4058	4097	0.99048083963876	99.048083963876	CTB	CTB	Post-implantation	other	Post-implantation	morula and afterwards	Post-implantation
CTB	GSM4050430	Alu	1265	1375	0.92	92	CTB	CTB	Post-implantation	other	Post-implantation	morula and afterwards	Post-implantation
CTB	GSM4050470	Alu	832	864	0.962962962962963	96.2962962962963	CTB	CTB	Post-implantation	other	Post-implantation	morula and afterwards	Post-implantation
CTB	GSM4050476	Alu	412	435	0.947126436781609	94.7126436781609	CTB	CTB	Post-implantation	other	Post-implantation	morula and afterwards	Post-implantation
CTB	GSM4050350	Alu	468	514	0.910505836575875	91.0505836575876	CTB	CTB	Post-implantation	other	Post-implantation	morula and afterwards	Post-implantation
CTB	GSM4050293	Alu	771	839	0.918951132300358	91.8951132300358	CTB	CTB	Post-implantation	other	Post-implantation	morula and afterwards	Post-implantation
CTB	GSM4050295	Alu	448	489	0.916155419222904	91.6155419222904	CTB	CTB	Post-implantation	other	Post-implantation	morula and afterwards	Post-implantation
CTB	GSM4050302	Alu	530	554	0.956678700361011	95.6678700361011	CTB	CTB	Post-implantation	other	Post-implantation	morula and afterwards	Post-implantation
CTB	GSM4050356	Alu	787	830	0.948192771084337	94.8192771084337	CTB	CTB	Post-implantation	other	Post-implantation	morula and afterwards	Post-implantation
CTB	GSM4050298	Alu	426	457	0.932166301969365	93.2166301969366	CTB	CTB	Post-implantation	other	Post-implantation	morula and afterwards	Post-implantation
CTB	GSM4050308	Alu	713	758	0.940633245382586	94.0633245382586	CTB	CTB	Post-implantation	other	Post-implantation	morula and afterwards	Post-implantation
CTB	GSM4050333	Alu	301	330	0.912121212121212	91.2121212121212	CTB	CTB	Post-implantation	other	Post-implantation	morula and afterwards	Post-implantation
CTB	GSM4050352	Alu	497	537	0.925512104283054	92.5512104283054	CTB	CTB	Post-implantation	other	Post-implantation	morula and afterwards	Post-implantation
CTB	GSM4050404	Alu	728	790	0.921518987341772	92.1518987341772	CTB	CTB	Post-implantation	other	Post-implantation	morula and afterwards	Post-implantation
CTB	GSM4050419	Alu	666	725	0.918620689655172	91.8620689655172	CTB	CTB	Post-implantation	other	Post-implantation	morula and afterwards	Post-implantation
CTB	GSM4050506	Alu	111	129	0.86046511627907	86.046511627907	CTB	CTB	Post-implantation	other	Post-implantation	morula and afterwards	Post-implantation
CTB	GSM4050668	Alu	282	310	0.909677419354839	90.9677419354839	CTB	CTB	Post-implantation	other	Post-implantation	morula and afterwards	Post-implantation
CTB	GSM4050274	Alu	1101	1146	0.960732984293194	96.0732984293194	CTB	CTB	Post-implantation	other	Post-implantation	morula and afterwards	Post-implantation
CTB	GSM4050310	Alu	940	973	0.966084275436793	96.6084275436793	CTB	CTB	Post-implantation	other	Post-implantation	morula and afterwards	Post-implantation
CTB	GSM4050347	Alu	543	574	0.945993031358885	94.5993031358885	CTB	CTB	Post-implantation	other	Post-implantation	morula and afterwards	Post-implantation
CTB	GSM3735420	Alu	142	152	0.93421052631579	93.421052631579	CTB	CTB	Post-implantation	other	Post-implantation	morula and afterwards	Post-implantation
CTB	GSM4050436	Alu	561	600	0.935	93.5	CTB	CTB	Post-implantation	other	Post-implantation	morula and afterwards	Post-implantation
CTB	GSM4050306	Alu	295	315	0.936507936507937	93.6507936507937	CTB	CTB	Post-implantation	other	Post-implantation	morula and afterwards	Post-implantation
CTB	GSM4050410	Alu	1181	1237	0.954729183508488	95.4729183508488	CTB	CTB	Post-implantation	other	Post-implantation	morula and afterwards	Post-implantation
CTB	GSM4050283	Alu	568	681	0.834067547723936	83.4067547723936	CTB	CTB	Post-implantation	other	Post-implantation	morula and afterwards	Post-implantation
CTB	GSM4050481	Alu	2038	2088	0.976053639846743	97.6053639846743	CTB	CTB	Post-implantation	other	Post-implantation	morula and afterwards	Post-implantation
CTB	GSM3735355	Alu	284	310	0.916129032258065	91.6129032258065	CTB	CTB	Post-implantation	other	Post-implantation	morula and afterwards	Post-implantation
CTB	GSM3735366	Alu	316	334	0.946107784431138	94.6107784431138	CTB	CTB	Post-implantation	other	Post-implantation	morula and afterwards	Post-implantation
CTB	GSM4050401	Alu	1472	1513	0.972901520158625	97.2901520158625	CTB	CTB	Post-implantation	other	Post-implantation	morula and afterwards	Post-implantation
CTB	GSM4050445	Alu	553	589	0.938879456706282	93.8879456706282	CTB	CTB	Post-implantation	other	Post-implantation	morula and afterwards	Post-implantation
CTB	GSM4050495	Alu	770	795	0.968553459119497	96.8553459119497	CTB	CTB	Post-implantation	other	Post-implantation	morula and afterwards	Post-implantation
CTB	GSM4050513	Alu	396	418	0.947368421052632	94.7368421052632	CTB	CTB	Post-implantation	other	Post-implantation	morula and afterwards	Post-implantation
CTB	GSM3735368	Alu	155	165	0.939393939393939	93.9393939393939	CTB	CTB	Post-implantation	other	Post-implantation	morula and afterwards	Post-implantation
CTB	GSM4050256	Alu	286	300	0.953333333333333	95.3333333333333	CTB	CTB	Post-implantation	other	Post-implantation	morula and afterwards	Post-implantation
CTB	GSM4050320	Alu	1031	1100	0.937272727272727	93.7272727272727	CTB	CTB	Post-implantation	other	Post-implantation	morula and afterwards	Post-implantation
CTB	GSM4050416	Alu	725	782	0.927109974424553	92.7109974424553	CTB	CTB	Post-implantation	other	Post-implantation	morula and afterwards	Post-implantation
CTB	GSM4050485	Alu	910	938	0.970149253731343	97.0149253731343	CTB	CTB	Post-implantation	other	Post-implantation	morula and afterwards	Post-implantation
CTB	GSM4050218	Alu	162	177	0.915254237288136	91.5254237288136	CTB	CTB	Post-implantation	other	Post-implantation	morula and afterwards	Post-implantation
CTB	GSM4050327	Alu	372	421	0.883610451306413	88.3610451306413	CTB	CTB	Post-implantation	other	Post-implantation	morula and afterwards	Post-implantation
CTB	GSM3735443	Alu	142	145	0.979310344827586	97.9310344827586	CTB	CTB	Post-implantation	other	Post-implantation	morula and afterwards	Post-implantation
CTB	GSM4050522	Alu	726	777	0.934362934362934	93.4362934362934	CTB	CTB	Post-implantation	other	Post-implantation	morula and afterwards	Post-implantation
CTB	GSM4050328	Alu	712	751	0.948069241011984	94.8069241011984	CTB	CTB	Post-implantation	other	Post-implantation	morula and afterwards	Post-implantation
CTB	GSM4050316	Alu	699	743	0.940780619111709	94.0780619111709	CTB	CTB	Post-implantation	other	Post-implantation	morula and afterwards	Post-implantation
CTB	GSM4050232	Alu	175	191	0.916230366492147	91.6230366492147	CTB	CTB	Post-implantation	other	Post-implantation	morula and afterwards	Post-implantation
CTB	GSM3735338	Alu	642	647	0.992272024729521	99.2272024729521	CTB	CTB	Post-implantation	other	Post-implantation	morula and afterwards	Post-implantation
CTB	GSM4050353	Alu	699	733	0.953615279672578	95.3615279672579	CTB	CTB	Post-implantation	other	Post-implantation	morula and afterwards	Post-implantation
CTB	GSM4050446	Alu	432	465	0.929032258064516	92.9032258064516	CTB	CTB	Post-implantation	other	Post-implantation	morula and afterwards	Post-implantation
CTB	GSM4050186	Alu	175	189	0.925925925925926	92.5925925925926	CTB	CTB	Post-implantation	other	Post-implantation	morula and afterwards	Post-implantation
CTB	GSM4050226	Alu	187	254	0.736220472440945	73.6220472440945	CTB	CTB	Post-implantation	other	Post-implantation	morula and afterwards	Post-implantation
CTB	GSM4050321	Alu	1038	1084	0.957564575645756	95.7564575645756	CTB	CTB	Post-implantation	other	Post-implantation	morula and afterwards	Post-implantation
CTB	GSM4050480	Alu	873	911	0.958287596048299	95.8287596048299	CTB	CTB	Post-implantation	other	Post-implantation	morula and afterwards	Post-implantation
CTB	GSM3735406	Alu	342	357	0.957983193277311	95.7983193277311	CTB	CTB	Post-implantation	other	Post-implantation	morula and afterwards	Post-implantation
CTB	GSM3735397	Alu	296	306	0.967320261437908	96.7320261437909	CTB	CTB	Post-implantation	other	Post-implantation	morula and afterwards	Post-implantation
CTB	GSM3735435	Alu	125	138	0.905797101449275	90.5797101449275	CTB	CTB	Post-implantation	other	Post-implantation	morula and afterwards	Post-implantation
CTB	GSM4050431	Alu	841	866	0.971131639722864	97.1131639722864	CTB	CTB	Post-implantation	other	Post-implantation	morula and afterwards	Post-implantation
CTB	GSM4050305	Alu	495	547	0.904936014625229	90.4936014625229	CTB	CTB	Post-implantation	other	Post-implantation	morula and afterwards	Post-implantation
CTB	GSM3735314	Alu	248	264	0.939393939393939	93.9393939393939	CTB	CTB	Post-implantation	other	Post-implantation	morula and afterwards	Post-implantation
CTB	GSM4050463	Alu	734	776	0.945876288659794	94.5876288659794	CTB	CTB	Post-implantation	other	Post-implantation	morula and afterwards	Post-implantation
CTB	GSM3735436	Alu	53	59	0.898305084745763	89.8305084745763	CTB	CTB	Post-implantation	other	Post-implantation	morula and afterwards	Post-implantation
CTB	GSM4050253	Alu	218	224	0.973214285714286	97.3214285714286	CTB	CTB	Post-implantation	other	Post-implantation	morula and afterwards	Post-implantation
CTB	GSM4050322	Alu	431	465	0.926881720430108	92.6881720430108	CTB	CTB	Post-implantation	other	Post-implantation	morula and afterwards	Post-implantation
CTB	GSM4050346	Alu	621	679	0.914580265095729	91.4580265095729	CTB	CTB	Post-implantation	other	Post-implantation	morula and afterwards	Post-implantation
CTB	GSM3735315	Alu	122	132	0.924242424242424	92.4242424242424	CTB	CTB	Post-implantation	other	Post-implantation	morula and afterwards	Post-implantation
CTB	GSM4050329	Alu	112	126	0.888888888888889	88.8888888888889	CTB	CTB	Post-implantation	other	Post-implantation	morula and afterwards	Post-implantation
CTB	GSM3735441	Alu	1192	1206	0.988391376451078	98.8391376451078	CTB	CTB	Post-implantation	other	Post-implantation	morula and afterwards	Post-implantation
CTB	GSM4050212	Alu	166	191	0.869109947643979	86.9109947643979	CTB	CTB	Post-implantation	other	Post-implantation	morula and afterwards	Post-implantation
CTB	GSM4050257	Alu	229	243	0.94238683127572	94.238683127572	CTB	CTB	Post-implantation	other	Post-implantation	morula and afterwards	Post-implantation
CTB	GSM4050500	Alu	563	598	0.941471571906355	94.1471571906355	CTB	CTB	Post-implantation	other	Post-implantation	morula and afterwards	Post-implantation
CTB	GSM3735352	Alu	858	875	0.980571428571429	98.0571428571429	CTB	CTB	Post-implantation	other	Post-implantation	morula and afterwards	Post-implantation
CTB	GSM4050552	Alu	290	300	0.966666666666667	96.6666666666667	CTB	CTB	Post-implantation	other	Post-implantation	morula and afterwards	Post-implantation
CTB	GSM4050252	Alu	689	719	0.958275382475661	95.8275382475661	CTB	CTB	Post-implantation	other	Post-implantation	morula and afterwards	Post-implantation
CTB	GSM3735360	Alu	239	249	0.959839357429719	95.9839357429719	CTB	CTB	Post-implantation	other	Post-implantation	morula and afterwards	Post-implantation
CTB	GSM4050199	Alu	260	294	0.884353741496599	88.4353741496599	CTB	CTB	Post-implantation	other	Post-implantation	morula and afterwards	Post-implantation
CTB	GSM4050277	Alu	718	769	0.933680104031209	93.3680104031209	CTB	CTB	Post-implantation	other	Post-implantation	morula and afterwards	Post-implantation
CTB	GSM3735377	Alu	399	413	0.966101694915254	96.6101694915254	CTB	CTB	Post-implantation	other	Post-implantation	morula and afterwards	Post-implantation
CTB	GSM3735339	Alu	115	116	0.991379310344828	99.1379310344828	CTB	CTB	Post-implantation	other	Post-implantation	morula and afterwards	Post-implantation
CTB	GSM4050378	Alu	864	907	0.952590959206174	95.2590959206174	CTB	CTB	Post-implantation	other	Post-implantation	morula and afterwards	Post-implantation
CTB	GSM4050349	Alu	398	423	0.940898345153664	94.0898345153664	CTB	CTB	Post-implantation	other	Post-implantation	morula and afterwards	Post-implantation
CTB	GSM4050374	Alu	643	672	0.956845238095238	95.6845238095238	CTB	CTB	Post-implantation	other	Post-implantation	morula and afterwards	Post-implantation
CTB	GSM4050496	Alu	955	984	0.970528455284553	97.0528455284553	CTB	CTB	Post-implantation	other	Post-implantation	morula and afterwards	Post-implantation
CTB	GSM4050267	Alu	113	138	0.818840579710145	81.8840579710145	CTB	CTB	Post-implantation	other	Post-implantation	morula and afterwards	Post-implantation
CTB	GSM3735337	Alu	228	237	0.962025316455696	96.2025316455696	CTB	CTB	Post-implantation	other	Post-implantation	morula and afterwards	Post-implantation
CTB	GSM4050330	Alu	122	133	0.917293233082707	91.7293233082707	CTB	CTB	Post-implantation	other	Post-implantation	morula and afterwards	Post-implantation
CTB	GSM3735408	Alu	180	192	0.9375	93.75	CTB	CTB	Post-implantation	other	Post-implantation	morula and afterwards	Post-implantation
CTB	GSM4050255	Alu	388	414	0.93719806763285	93.719806763285	CTB	CTB	Post-implantation	other	Post-implantation	morula and afterwards	Post-implantation
CTB	GSM3735440	Alu	111	121	0.917355371900826	91.7355371900827	CTB	CTB	Post-implantation	other	Post-implantation	morula and afterwards	Post-implantation
CTB	GSM4050366	Alu	483	511	0.945205479452055	94.5205479452055	CTB	CTB	Post-implantation	other	Post-implantation	morula and afterwards	Post-implantation
CTB	GSM3735329	Alu	173	184	0.940217391304348	94.0217391304348	CTB	CTB	Post-implantation	other	Post-implantation	morula and afterwards	Post-implantation
CTB	GSM4050421	Alu	1376	1464	0.939890710382514	93.9890710382514	CTB	CTB	Post-implantation	other	Post-implantation	morula and afterwards	Post-implantation
CTB	GSM4050428	Alu	1092	1141	0.957055214723926	95.7055214723927	CTB	CTB	Post-implantation	other	Post-implantation	morula and afterwards	Post-implantation
CTB	GSM4050364	Alu	432	459	0.941176470588235	94.1176470588235	CTB	CTB	Post-implantation	other	Post-implantation	morula and afterwards	Post-implantation
CTB	GSM4050402	Alu	867	934	0.928265524625268	92.8265524625268	CTB	CTB	Post-implantation	other	Post-implantation	morula and afterwards	Post-implantation
CTB	GSM4050284	Alu	890	1003	0.887337986041874	88.7337986041874	CTB	CTB	Post-implantation	other	Post-implantation	morula and afterwards	Post-implantation
CTB	GSM4050259	Alu	231	255	0.905882352941176	90.5882352941177	CTB	CTB	Post-implantation	other	Post-implantation	morula and afterwards	Post-implantation
CTB	GSM4050351	Alu	198	226	0.876106194690266	87.6106194690266	CTB	CTB	Post-implantation	other	Post-implantation	morula and afterwards	Post-implantation
CTB	GSM4050362	Alu	663	700	0.947142857142857	94.7142857142857	CTB	CTB	Post-implantation	other	Post-implantation	morula and afterwards	Post-implantation
CTB	GSM4050478	Alu	740	806	0.918114143920596	91.8114143920596	CTB	CTB	Post-implantation	other	Post-implantation	morula and afterwards	Post-implantation
CTB	GSM4050507	Alu	287	304	0.944078947368421	94.4078947368421	CTB	CTB	Post-implantation	other	Post-implantation	morula and afterwards	Post-implantation
CTB	GSM3735364	Alu	231	240	0.9625	96.25	CTB	CTB	Post-implantation	other	Post-implantation	morula and afterwards	Post-implantation
CTB	GSM4050216	Alu	152	166	0.91566265060241	91.566265060241	CTB	CTB	Post-implantation	other	Post-implantation	morula and afterwards	Post-implantation
CTB	GSM4050250	Alu	411	439	0.93621867881549	93.621867881549	CTB	CTB	Post-implantation	other	Post-implantation	morula and afterwards	Post-implantation
CTB	GSM4050222	Alu	227	242	0.93801652892562	93.801652892562	CTB	CTB	Post-implantation	other	Post-implantation	morula and afterwards	Post-implantation
CTB	GSM4050214	Alu	162	189	0.857142857142857	85.7142857142857	CTB	CTB	Post-implantation	other	Post-implantation	morula and afterwards	Post-implantation
CTB	GSM3735316	Alu	667	679	0.982326951399116	98.2326951399116	CTB	CTB	Post-implantation	other	Post-implantation	morula and afterwards	Post-implantation
CTB	GSM4050228	Alu	246	263	0.935361216730038	93.5361216730038	CTB	CTB	Post-implantation	other	Post-implantation	morula and afterwards	Post-implantation
CTB	GSM3735409	Alu	124	130	0.953846153846154	95.3846153846154	CTB	CTB	Post-implantation	other	Post-implantation	morula and afterwards	Post-implantation
CTB	GSM3735333	Alu	66	66	1	100	CTB	CTB	Post-implantation	other	Post-implantation	morula and afterwards	Post-implantation
CTB	GSM4050647	Alu	445	469	0.948827292110874	94.8827292110874	CTB	CTB	Post-implantation	other	Post-implantation	morula and afterwards	Post-implantation
CTB	GSM4050271	Alu	823	876	0.939497716894977	93.9497716894977	CTB	CTB	Post-implantation	other	Post-implantation	morula and afterwards	Post-implantation
CTB	GSM4050280	Alu	623	654	0.952599388379205	95.2599388379205	CTB	CTB	Post-implantation	other	Post-implantation	morula and afterwards	Post-implantation
CTB	GSM4050227	Alu	262	342	0.766081871345029	76.6081871345029	CTB	CTB	Post-implantation	other	Post-implantation	morula and afterwards	Post-implantation
CTB	GSM4050260	Alu	239	263	0.908745247148289	90.8745247148289	CTB	CTB	Post-implantation	other	Post-implantation	morula and afterwards	Post-implantation
CTB	GSM4050258	Alu	152	157	0.968152866242038	96.8152866242038	CTB	CTB	Post-implantation	other	Post-implantation	morula and afterwards	Post-implantation
CTB	GSM3735371	Alu	147	157	0.936305732484076	93.6305732484077	CTB	CTB	Post-implantation	other	Post-implantation	morula and afterwards	Post-implantation
CTB	GSM3735427	Alu	72	77	0.935064935064935	93.5064935064935	CTB	CTB	Post-implantation	other	Post-implantation	morula and afterwards	Post-implantation
CTB	GSM4050300	Alu	279	303	0.920792079207921	92.0792079207921	CTB	CTB	Post-implantation	other	Post-implantation	morula and afterwards	Post-implantation
CTB	GSM3735439	Alu	145	157	0.923566878980892	92.3566878980892	CTB	CTB	Post-implantation	other	Post-implantation	morula and afterwards	Post-implantation
CTB	GSM3735365	Alu	109	119	0.915966386554622	91.5966386554622	CTB	CTB	Post-implantation	other	Post-implantation	morula and afterwards	Post-implantation
CTB	GSM3735398	Alu	174	177	0.983050847457627	98.3050847457627	CTB	CTB	Post-implantation	other	Post-implantation	morula and afterwards	Post-implantation
CTB	GSM3735438	Alu	18	22	0.818181818181818	81.8181818181818	CTB	CTB	Post-implantation	other	Post-implantation	morula and afterwards	Post-implantation
CTB	GSM3735434	Alu	31	37	0.837837837837838	83.7837837837838	CTB	CTB	Post-implantation	other	Post-implantation	morula and afterwards	Post-implantation
CTB	GSM4050189	Alu	165	193	0.854922279792746	85.4922279792746	CTB	CTB	Post-implantation	other	Post-implantation	morula and afterwards	Post-implantation
CTB	GSM3735311	Alu	232	237	0.978902953586498	97.8902953586498	CTB	CTB	Post-implantation	other	Post-implantation	morula and afterwards	Post-implantation
CTB	GSM4050325	Alu	303	323	0.938080495356037	93.8080495356037	CTB	CTB	Post-implantation	other	Post-implantation	morula and afterwards	Post-implantation
CTB	GSM4050437	Alu	824	876	0.940639269406393	94.0639269406393	CTB	CTB	Post-implantation	other	Post-implantation	morula and afterwards	Post-implantation
CTB	GSM4050670	Alu	314	344	0.912790697674419	91.2790697674419	CTB	CTB	Post-implantation	other	Post-implantation	morula and afterwards	Post-implantation
CTB	GSM4050499	Alu	643	672	0.956845238095238	95.6845238095238	CTB	CTB	Post-implantation	other	Post-implantation	morula and afterwards	Post-implantation
CTB	GSM4050525	Alu	275	301	0.913621262458472	91.3621262458472	CTB	CTB	Post-implantation	other	Post-implantation	morula and afterwards	Post-implantation
CTB	GSM4050270	Alu	424	450	0.942222222222222	94.2222222222222	CTB	CTB	Post-implantation	other	Post-implantation	morula and afterwards	Post-implantation
CTB	GSM3735417	Alu	79	85	0.929411764705882	92.9411764705882	CTB	CTB	Post-implantation	other	Post-implantation	morula and afterwards	Post-implantation
CTB	GSM4050207	Alu	138	152	0.907894736842105	90.7894736842105	CTB	CTB	Post-implantation	other	Post-implantation	morula and afterwards	Post-implantation
CTB	GSM4050221	Alu	177	198	0.893939393939394	89.3939393939394	CTB	CTB	Post-implantation	other	Post-implantation	morula and afterwards	Post-implantation
CTB	GSM4050205	Alu	84	89	0.943820224719101	94.3820224719101	CTB	CTB	Post-implantation	other	Post-implantation	morula and afterwards	Post-implantation
CTB	GSM4050345	Alu	250	281	0.889679715302491	88.9679715302491	CTB	CTB	Post-implantation	other	Post-implantation	morula and afterwards	Post-implantation
CTB	GSM4050220	Alu	148	160	0.925	92.5	CTB	CTB	Post-implantation	other	Post-implantation	morula and afterwards	Post-implantation
CTB	GSM4050303	Alu	420	462	0.909090909090909	90.9090909090909	CTB	CTB	Post-implantation	other	Post-implantation	morula and afterwards	Post-implantation
CTB	GSM3735310	Alu	106	111	0.954954954954955	95.4954954954955	CTB	CTB	Post-implantation	other	Post-implantation	morula and afterwards	Post-implantation
CTB	GSM3735312	Alu	79	84	0.940476190476191	94.0476190476191	CTB	CTB	Post-implantation	other	Post-implantation	morula and afterwards	Post-implantation
CTB	GSM4050477	Alu	690	729	0.946502057613169	94.6502057613169	CTB	CTB	Post-implantation	other	Post-implantation	morula and afterwards	Post-implantation
CTB	GSM3735361	Alu	150	164	0.914634146341463	91.4634146341463	CTB	CTB	Post-implantation	other	Post-implantation	morula and afterwards	Post-implantation
CTB	GSM3735342	Alu	61	66	0.924242424242424	92.4242424242424	CTB	CTB	Post-implantation	other	Post-implantation	morula and afterwards	Post-implantation
CTB	GSM3735350	Alu	154	162	0.950617283950617	95.0617283950617	CTB	CTB	Post-implantation	other	Post-implantation	morula and afterwards	Post-implantation
CTB	GSM3735359	Alu	160	175	0.914285714285714	91.4285714285714	CTB	CTB	Post-implantation	other	Post-implantation	morula and afterwards	Post-implantation
CTB	GSM4050331	Alu	141	147	0.959183673469388	95.9183673469388	CTB	CTB	Post-implantation	other	Post-implantation	morula and afterwards	Post-implantation
CTB	GSM4050289	Alu	630	683	0.922401171303075	92.2401171303075	CTB	CTB	Post-implantation	other	Post-implantation	morula and afterwards	Post-implantation
CTB	GSM4050197	Alu	182	196	0.928571428571429	92.8571428571429	CTB	CTB	Post-implantation	other	Post-implantation	morula and afterwards	Post-implantation
CTB	GSM4050219	Alu	162	178	0.910112359550562	91.0112359550562	CTB	CTB	Post-implantation	other	Post-implantation	morula and afterwards	Post-implantation
CTB	GSM4050358	Alu	971	1005	0.966169154228856	96.6169154228856	CTB	CTB	Post-implantation	other	Post-implantation	morula and afterwards	Post-implantation
CTB	GSM4050516	Alu	402	431	0.932714617169374	93.2714617169374	CTB	CTB	Post-implantation	other	Post-implantation	morula and afterwards	Post-implantation
CTB	GSM4050429	Alu	687	732	0.938524590163934	93.8524590163934	CTB	CTB	Post-implantation	other	Post-implantation	morula and afterwards	Post-implantation
CTB	GSM4050263	Alu	550	595	0.92436974789916	92.436974789916	CTB	CTB	Post-implantation	other	Post-implantation	morula and afterwards	Post-implantation
CTB	GSM4050211	Alu	137	149	0.919463087248322	91.9463087248322	CTB	CTB	Post-implantation	other	Post-implantation	morula and afterwards	Post-implantation
CTB	GSM4050299	Alu	172	184	0.934782608695652	93.4782608695652	CTB	CTB	Post-implantation	other	Post-implantation	morula and afterwards	Post-implantation
CTB	GSM4050674	Alu	265	290	0.913793103448276	91.3793103448276	CTB	CTB	Post-implantation	other	Post-implantation	morula and afterwards	Post-implantation
CTB	GSM4050231	Alu	220	238	0.92436974789916	92.436974789916	CTB	CTB	Post-implantation	other	Post-implantation	morula and afterwards	Post-implantation
CTB	GSM3735343	Alu	69	73	0.945205479452055	94.5205479452055	CTB	CTB	Post-implantation	other	Post-implantation	morula and afterwards	Post-implantation
CTB	GSM4050203	Alu	106	111	0.954954954954955	95.4954954954955	CTB	CTB	Post-implantation	other	Post-implantation	morula and afterwards	Post-implantation
CTB	GSM3735396	Alu	185	187	0.989304812834225	98.9304812834225	CTB	CTB	Post-implantation	other	Post-implantation	morula and afterwards	Post-implantation
CTB	GSM4050217	Alu	115	136	0.845588235294118	84.5588235294118	CTB	CTB	Post-implantation	other	Post-implantation	morula and afterwards	Post-implantation
CTB	GSM3735418	Alu	58	61	0.950819672131147	95.0819672131148	CTB	CTB	Post-implantation	other	Post-implantation	morula and afterwards	Post-implantation
CTB	GSM4050230	Alu	207	235	0.880851063829787	88.0851063829787	CTB	CTB	Post-implantation	other	Post-implantation	morula and afterwards	Post-implantation
CTB	GSM3735354	Alu	122	133	0.917293233082707	91.7293233082707	CTB	CTB	Post-implantation	other	Post-implantation	morula and afterwards	Post-implantation
CTB	GSM3735376	Alu	75	78	0.961538461538461	96.1538461538462	CTB	CTB	Post-implantation	other	Post-implantation	morula and afterwards	Post-implantation
CTB	GSM3735328	Alu	112	113	0.991150442477876	99.1150442477876	CTB	CTB	Post-implantation	other	Post-implantation	morula and afterwards	Post-implantation
CTB	GSM3735373	Alu	70	81	0.864197530864198	86.4197530864198	CTB	CTB	Post-implantation	other	Post-implantation	morula and afterwards	Post-implantation
CTB	GSM3735367	Alu	71	75	0.946666666666667	94.6666666666667	CTB	CTB	Post-implantation	other	Post-implantation	morula and afterwards	Post-implantation
CTB	GSM3735374	Alu	69	77	0.896103896103896	89.6103896103896	CTB	CTB	Post-implantation	other	Post-implantation	morula and afterwards	Post-implantation
CTB	GSM3735419	Alu	30	31	0.967741935483871	96.7741935483871	CTB	CTB	Post-implantation	other	Post-implantation	morula and afterwards	Post-implantation
CTB	GSM4050225	Alu	185	205	0.902439024390244	90.2439024390244	CTB	CTB	Post-implantation	other	Post-implantation	morula and afterwards	Post-implantation
CTB	GSM3735353	Alu	181	188	0.962765957446809	96.2765957446809	CTB	CTB	Post-implantation	other	Post-implantation	morula and afterwards	Post-implantation
CTB	GSM3735369	Alu	77	83	0.927710843373494	92.7710843373494	CTB	CTB	Post-implantation	other	Post-implantation	morula and afterwards	Post-implantation
CTB	GSM3735336	Alu	33	35	0.942857142857143	94.2857142857143	CTB	CTB	Post-implantation	other	Post-implantation	morula and afterwards	Post-implantation
CTB	GSM3735399	Alu	170	175	0.971428571428571	97.1428571428572	CTB	CTB	Post-implantation	other	Post-implantation	morula and afterwards	Post-implantation
CTB	GSM3735415	Alu	49	54	0.907407407407407	90.7407407407407	CTB	CTB	Post-implantation	other	Post-implantation	morula and afterwards	Post-implantation
CTB	GSM3735437	Alu	31	34	0.911764705882353	91.1764705882353	CTB	CTB	Post-implantation	other	Post-implantation	morula and afterwards	Post-implantation
CTB	GSM3735362	Alu	163	169	0.964497041420118	96.4497041420118	CTB	CTB	Post-implantation	other	Post-implantation	morula and afterwards	Post-implantation
CTB	GSM3735423	Alu	116	124	0.935483870967742	93.5483870967742	CTB	CTB	Post-implantation	other	Post-implantation	morula and afterwards	Post-implantation
CTB	GSM3735424	Alu	100	111	0.900900900900901	90.0900900900901	CTB	CTB	Post-implantation	other	Post-implantation	morula and afterwards	Post-implantation
CTB	GSM3735332	Alu	114	116	0.982758620689655	98.2758620689655	CTB	CTB	Post-implantation	other	Post-implantation	morula and afterwards	Post-implantation
CTB	GSM3735351	Alu	52	54	0.962962962962963	96.2962962962963	CTB	CTB	Post-implantation	other	Post-implantation	morula and afterwards	Post-implantation
CTB	GSM3735414	Alu	47	55	0.854545454545455	85.4545454545455	CTB	CTB	Post-implantation	other	Post-implantation	morula and afterwards	Post-implantation
CTB	GSM3735422	Alu	24	26	0.923076923076923	92.3076923076923	CTB	CTB	Post-implantation	other	Post-implantation	morula and afterwards	Post-implantation
CTB	GSM3735426	Alu	112	125	0.896	89.6	CTB	CTB	Post-implantation	other	Post-implantation	morula and afterwards	Post-implantation
CTB	GSM3735428	Alu	78	91	0.857142857142857	85.7142857142857	CTB	CTB	Post-implantation	other	Post-implantation	morula and afterwards	Post-implantation
CTB	GSM3735429	Alu	106	121	0.87603305785124	87.603305785124	CTB	CTB	Post-implantation	other	Post-implantation	morula and afterwards	Post-implantation
CTB	GSM4050233	Alu	161	178	0.904494382022472	90.4494382022472	CTB	CTB	Post-implantation	other	Post-implantation	morula and afterwards	Post-implantation
CTB	GSM3735416	Alu	72	76	0.947368421052632	94.7368421052632	CTB	CTB	Post-implantation	other	Post-implantation	morula and afterwards	Post-implantation
CTB	GSM3735313	Alu	9	10	0.9	90	CTB	CTB	Post-implantation	other	Post-implantation	morula and afterwards	Post-implantation
CTB	GSM4050301	Alu	131	142	0.922535211267606	92.2535211267606	CTB	CTB	Post-implantation	other	Post-implantation	morula and afterwards	Post-implantation
CTB	GSM3735358	Alu	157	168	0.934523809523809	93.4523809523809	CTB	CTB	Post-implantation	other	Post-implantation	morula and afterwards	Post-implantation
CTB	GSM3735340	Alu	40	43	0.930232558139535	93.0232558139535	CTB	CTB	Post-implantation	other	Post-implantation	morula and afterwards	Post-implantation
CTB	GSM3735334	Alu	54	59	0.915254237288136	91.5254237288136	CTB	CTB	Post-implantation	other	Post-implantation	morula and afterwards	Post-implantation
CTB	GSM3735421	Alu	163	168	0.970238095238095	97.0238095238095	CTB	CTB	Post-implantation	other	Post-implantation	morula and afterwards	Post-implantation
CTB	GSM3735370	Alu	164	178	0.921348314606742	92.1348314606742	CTB	CTB	Post-implantation	other	Post-implantation	morula and afterwards	Post-implantation
CTB	GSM3735331	Alu	56	58	0.96551724137931	96.551724137931	CTB	CTB	Post-implantation	other	Post-implantation	morula and afterwards	Post-implantation
CTB	GSM3735330	Alu	49	51	0.96078431372549	96.078431372549	CTB	CTB	Post-implantation	other	Post-implantation	morula and afterwards	Post-implantation
EVT	GSM4050554	Alu	1469	1545	0.950809061488673	95.0809061488673	EVT	EVT	Post-implantation	other	Post-implantation	morula and afterwards	Post-implantation
EVT	GSM4050519	Alu	582	609	0.955665024630542	95.5665024630542	EVT	EVT	Post-implantation	other	Post-implantation	morula and afterwards	Post-implantation
EVT	GSM4050541	Alu	800	877	0.912200684150513	91.2200684150513	EVT	EVT	Post-implantation	other	Post-implantation	morula and afterwards	Post-implantation
EVT	GSM4050555	Alu	1747	1833	0.953082378614294	95.3082378614294	EVT	EVT	Post-implantation	other	Post-implantation	morula and afterwards	Post-implantation
EVT	GSM4050563	Alu	770	808	0.952970297029703	95.2970297029703	EVT	EVT	Post-implantation	other	Post-implantation	morula and afterwards	Post-implantation
EVT	GSM4050565	Alu	1002	1045	0.958851674641148	95.8851674641148	EVT	EVT	Post-implantation	other	Post-implantation	morula and afterwards	Post-implantation
EVT	GSM4050641	Alu	2768	2817	0.982605608803692	98.2605608803692	EVT	EVT	Post-implantation	other	Post-implantation	morula and afterwards	Post-implantation
EVT	GSM4050646	Alu	976	1002	0.974051896207585	97.4051896207585	EVT	EVT	Post-implantation	other	Post-implantation	morula and afterwards	Post-implantation
EVT	GSM4050650	Alu	810	869	0.93210586881473	93.210586881473	EVT	EVT	Post-implantation	other	Post-implantation	morula and afterwards	Post-implantation
EVT	GSM4050652	Alu	1213	1282	0.946177847113885	94.6177847113885	EVT	EVT	Post-implantation	other	Post-implantation	morula and afterwards	Post-implantation
EVT	GSM4050654	Alu	910	975	0.933333333333333	93.3333333333333	EVT	EVT	Post-implantation	other	Post-implantation	morula and afterwards	Post-implantation
EVT	GSM4050658	Alu	335	356	0.941011235955056	94.1011235955056	EVT	EVT	Post-implantation	other	Post-implantation	morula and afterwards	Post-implantation
EVT	GSM4050667	Alu	281	308	0.912337662337662	91.2337662337662	EVT	EVT	Post-implantation	other	Post-implantation	morula and afterwards	Post-implantation
EVT	GSM4050669	Alu	292	310	0.941935483870968	94.1935483870968	EVT	EVT	Post-implantation	other	Post-implantation	morula and afterwards	Post-implantation
EVT	GSM4050671	Alu	220	230	0.956521739130435	95.6521739130435	EVT	EVT	Post-implantation	other	Post-implantation	morula and afterwards	Post-implantation
EVT	GSM4050535	Alu	367	388	0.945876288659794	94.5876288659794	EVT	EVT	Post-implantation	other	Post-implantation	morula and afterwards	Post-implantation
EVT	GSM4050547	Alu	544	764	0.712041884816754	71.2041884816754	EVT	EVT	Post-implantation	other	Post-implantation	morula and afterwards	Post-implantation
EVT	GSM4050653	Alu	704	726	0.96969696969697	96.969696969697	EVT	EVT	Post-implantation	other	Post-implantation	morula and afterwards	Post-implantation
EVT	GSM4050656	Alu	1400	1448	0.966850828729282	96.6850828729282	EVT	EVT	Post-implantation	other	Post-implantation	morula and afterwards	Post-implantation
EVT	GSM4050537	Alu	2917	3016	0.967175066312997	96.7175066312997	EVT	EVT	Post-implantation	other	Post-implantation	morula and afterwards	Post-implantation
EVT	GSM4050642	Alu	1516	1575	0.962539682539683	96.2539682539683	EVT	EVT	Post-implantation	other	Post-implantation	morula and afterwards	Post-implantation
EVT	GSM4050543	Alu	2828	2928	0.965846994535519	96.5846994535519	EVT	EVT	Post-implantation	other	Post-implantation	morula and afterwards	Post-implantation
EVT	GSM4050538	Alu	1724	1766	0.976217440543601	97.6217440543601	EVT	EVT	Post-implantation	other	Post-implantation	morula and afterwards	Post-implantation
EVT	GSM4050645	Alu	847	911	0.929747530186608	92.9747530186608	EVT	EVT	Post-implantation	other	Post-implantation	morula and afterwards	Post-implantation
EVT	GSM4050546	Alu	607	634	0.957413249211356	95.7413249211357	EVT	EVT	Post-implantation	other	Post-implantation	morula and afterwards	Post-implantation
EVT	GSM4050662	Alu	689	748	0.921122994652406	92.1122994652406	EVT	EVT	Post-implantation	other	Post-implantation	morula and afterwards	Post-implantation
EVT	GSM4050639	Alu	1361	1435	0.948432055749129	94.8432055749129	EVT	EVT	Post-implantation	other	Post-implantation	morula and afterwards	Post-implantation
EVT	GSM4050545	Alu	962	995	0.966834170854271	96.6834170854271	EVT	EVT	Post-implantation	other	Post-implantation	morula and afterwards	Post-implantation
EVT	GSM4050651	Alu	585	620	0.943548387096774	94.3548387096774	EVT	EVT	Post-implantation	other	Post-implantation	morula and afterwards	Post-implantation
EVT	GSM4050661	Alu	443	474	0.934599156118144	93.4599156118144	EVT	EVT	Post-implantation	other	Post-implantation	morula and afterwards	Post-implantation
EVT	GSM4050638	Alu	993	1054	0.942125237191651	94.2125237191651	EVT	EVT	Post-implantation	other	Post-implantation	morula and afterwards	Post-implantation
EVT	GSM4050663	Alu	260	268	0.970149253731343	97.0149253731343	EVT	EVT	Post-implantation	other	Post-implantation	morula and afterwards	Post-implantation
EVT	GSM4050657	Alu	1732	1811	0.956377691882938	95.6377691882938	EVT	EVT	Post-implantation	other	Post-implantation	morula and afterwards	Post-implantation
EVT	GSM4050548	Alu	408	618	0.660194174757282	66.0194174757282	EVT	EVT	Post-implantation	other	Post-implantation	morula and afterwards	Post-implantation
EVT	GSM4050659	Alu	400	411	0.97323600973236	97.323600973236	EVT	EVT	Post-implantation	other	Post-implantation	morula and afterwards	Post-implantation
EVT	GSM4050676	Alu	381	391	0.974424552429667	97.4424552429668	EVT	EVT	Post-implantation	other	Post-implantation	morula and afterwards	Post-implantation
EVT	GSM4050665	Alu	461	483	0.954451345755693	95.4451345755694	EVT	EVT	Post-implantation	other	Post-implantation	morula and afterwards	Post-implantation
EVT	GSM4050673	Alu	523	540	0.968518518518519	96.8518518518519	EVT	EVT	Post-implantation	other	Post-implantation	morula and afterwards	Post-implantation
EVT	GSM4050675	Alu	236	247	0.955465587044534	95.5465587044534	EVT	EVT	Post-implantation	other	Post-implantation	morula and afterwards	Post-implantation
EVT	GSM4050648	Alu	136	144	0.944444444444444	94.4444444444444	EVT	EVT	Post-implantation	other	Post-implantation	morula and afterwards	Post-implantation
ICM	GSM4050369	Alu	468	479	0.977035490605428	97.7035490605428	ICM	ICM	Post-implantation	ICM	Post-implantation	morula and afterwards	Post-implantation
ICM	GSM4050165	Alu	474	495	0.957575757575757	95.7575757575758	ICM	ICM	Post-implantation	ICM	Post-implantation	morula and afterwards	Post-implantation
ICM	GSM1833329	Alu	197	200	0.985	98.5	ICM	ICM	Post-implantation	ICM	Post-implantation	morula and afterwards	Post-implantation
ICM	GSM1833330	Alu	300	301	0.996677740863787	99.6677740863787	ICM	ICM	Post-implantation	ICM	Post-implantation	morula and afterwards	Post-implantation
ICM	GSM1861618	Alu	272	274	0.992700729927007	99.2700729927007	ICM	ICM	Post-implantation	ICM	Post-implantation	morula and afterwards	Post-implantation
ICM	GSM1833331	Alu	215	222	0.968468468468468	96.8468468468468	ICM	ICM	Post-implantation	ICM	Post-implantation	morula and afterwards	Post-implantation
ICM	GSM4050195	Alu	304	309	0.983818770226537	98.3818770226537	ICM	ICM	Post-implantation	ICM	Post-implantation	morula and afterwards	Post-implantation
ICM	GSM4050137	Alu	348	360	0.966666666666667	96.6666666666667	ICM	ICM	Post-implantation	ICM	Post-implantation	morula and afterwards	Post-implantation
ICM	GSM4050170	Alu	305	320	0.953125	95.3125	ICM	ICM	Post-implantation	ICM	Post-implantation	morula and afterwards	Post-implantation
ICM	GSM4050187	Alu	470	494	0.951417004048583	95.1417004048583	ICM	ICM	Post-implantation	ICM	Post-implantation	morula and afterwards	Post-implantation
ICM	GSM4050155	Alu	185	191	0.968586387434555	96.8586387434555	ICM	ICM	Post-implantation	ICM	Post-implantation	morula and afterwards	Post-implantation
ICM	GSM4050138	Alu	310	329	0.942249240121581	94.2249240121581	ICM	ICM	Post-implantation	ICM	Post-implantation	morula and afterwards	Post-implantation
ICM	GSM4050126	Alu	191	202	0.945544554455445	94.5544554455446	ICM	ICM	Post-implantation	ICM	Post-implantation	morula and afterwards	Post-implantation
ICM	GSM4050185	Alu	69	71	0.971830985915493	97.1830985915493	ICM	ICM	Post-implantation	ICM	Post-implantation	morula and afterwards	Post-implantation
ICM	GSM4050372	Alu	230	240	0.958333333333333	95.8333333333333	ICM	ICM	Post-implantation	ICM	Post-implantation	morula and afterwards	Post-implantation
ICM	GSM4050201	Alu	295	306	0.964052287581699	96.4052287581699	ICM	ICM	Post-implantation	ICM	Post-implantation	morula and afterwards	Post-implantation
ICM	GSM4050144	Alu	589	615	0.957723577235772	95.7723577235772	ICM	ICM	Post-implantation	ICM	Post-implantation	morula and afterwards	Post-implantation
ICM	GSM4050131	Alu	425	505	0.841584158415842	84.1584158415842	ICM	ICM	Post-implantation	ICM	Post-implantation	morula and afterwards	Post-implantation
ICM	GSM4050130	Alu	320	394	0.812182741116751	81.2182741116751	ICM	ICM	Post-implantation	ICM	Post-implantation	morula and afterwards	Post-implantation
ICM	GSM4050128	Alu	334	341	0.979472140762463	97.9472140762464	ICM	ICM	Post-implantation	ICM	Post-implantation	morula and afterwards	Post-implantation
ICM	GSM4050149	Alu	470	488	0.963114754098361	96.3114754098361	ICM	ICM	Post-implantation	ICM	Post-implantation	morula and afterwards	Post-implantation
ICM	GSM4050164	Alu	286	299	0.956521739130435	95.6521739130435	ICM	ICM	Post-implantation	ICM	Post-implantation	morula and afterwards	Post-implantation
ICM	GSM4050184	Alu	202	205	0.985365853658537	98.5365853658537	ICM	ICM	Post-implantation	ICM	Post-implantation	morula and afterwards	Post-implantation
ICM	GSM2706244	Alu	500	587	0.851788756388416	85.1788756388416	ICM	ICM	Post-implantation	ICM	Post-implantation	morula and afterwards	Post-implantation
ICM	GSM4050206	Alu	149	158	0.943037974683544	94.3037974683544	ICM	ICM	Post-implantation	ICM	Post-implantation	morula and afterwards	Post-implantation
ICM	GSM4050122	Alu	477	482	0.989626556016598	98.9626556016598	ICM	ICM	Post-implantation	ICM	Post-implantation	morula and afterwards	Post-implantation
ICM	GSM4050147	Alu	279	289	0.965397923875433	96.5397923875433	ICM	ICM	Post-implantation	ICM	Post-implantation	morula and afterwards	Post-implantation
ICM	GSM4050129	Alu	323	449	0.719376391982183	71.9376391982183	ICM	ICM	Post-implantation	ICM	Post-implantation	morula and afterwards	Post-implantation
ICM	GSM2706245	Alu	469	553	0.848101265822785	84.8101265822785	ICM	ICM	Post-implantation	ICM	Post-implantation	morula and afterwards	Post-implantation
ICM	GSM4050196	Alu	150	154	0.974025974025974	97.4025974025974	ICM	ICM	Post-implantation	ICM	Post-implantation	morula and afterwards	Post-implantation
ICM	GSM4050133	Alu	468	475	0.985263157894737	98.5263157894737	ICM	ICM	Post-implantation	ICM	Post-implantation	morula and afterwards	Post-implantation
ICM	GSM4050169	Alu	232	244	0.950819672131147	95.0819672131148	ICM	ICM	Post-implantation	ICM	Post-implantation	morula and afterwards	Post-implantation
ICM	GSM4050194	Alu	301	313	0.961661341853035	96.1661341853035	ICM	ICM	Post-implantation	ICM	Post-implantation	morula and afterwards	Post-implantation
ICM	GSM4050243	Alu	203	213	0.953051643192488	95.3051643192488	ICM	ICM	Post-implantation	ICM	Post-implantation	morula and afterwards	Post-implantation
ICM	GSM4050143	Alu	375	386	0.971502590673575	97.1502590673575	ICM	ICM	Post-implantation	ICM	Post-implantation	morula and afterwards	Post-implantation
ICM	GSM4050140	Alu	467	494	0.945344129554656	94.5344129554656	ICM	ICM	Post-implantation	ICM	Post-implantation	morula and afterwards	Post-implantation
ICM	GSM4050127	Alu	399	424	0.941037735849057	94.1037735849057	ICM	ICM	Post-implantation	ICM	Post-implantation	morula and afterwards	Post-implantation
ICM	GSM4050192	Alu	237	251	0.944223107569721	94.4223107569721	ICM	ICM	Post-implantation	ICM	Post-implantation	morula and afterwards	Post-implantation
ICM	GSM4050209	Alu	178	185	0.962162162162162	96.2162162162162	ICM	ICM	Post-implantation	ICM	Post-implantation	morula and afterwards	Post-implantation
ICM	GSM4050150	Alu	829	854	0.970725995316159	97.0725995316159	ICM	ICM	Post-implantation	ICM	Post-implantation	morula and afterwards	Post-implantation
ICM	GSM1861619	Alu	388	391	0.9923273657289	99.23273657289	ICM	ICM	Post-implantation	ICM	Post-implantation	morula and afterwards	Post-implantation
ICM	GSM4050202	Alu	218	227	0.960352422907489	96.0352422907489	ICM	ICM	Post-implantation	ICM	Post-implantation	morula and afterwards	Post-implantation
ICM	GSM4050141	Alu	599	623	0.961476725521669	96.1476725521669	ICM	ICM	Post-implantation	ICM	Post-implantation	morula and afterwards	Post-implantation
ICM	GSM4050208	Alu	211	224	0.941964285714286	94.1964285714286	ICM	ICM	Post-implantation	ICM	Post-implantation	morula and afterwards	Post-implantation
ICM	GSM4050188	Alu	148	159	0.930817610062893	93.0817610062893	ICM	ICM	Post-implantation	ICM	Post-implantation	morula and afterwards	Post-implantation
ICM	GSM4050134	Alu	334	341	0.979472140762463	97.9472140762464	ICM	ICM	Post-implantation	ICM	Post-implantation	morula and afterwards	Post-implantation
ICM	GSM4050200	Alu	105	119	0.882352941176471	88.2352941176471	ICM	ICM	Post-implantation	ICM	Post-implantation	morula and afterwards	Post-implantation
ICM	GSM4050125	Alu	189	204	0.926470588235294	92.6470588235294	ICM	ICM	Post-implantation	ICM	Post-implantation	morula and afterwards	Post-implantation
ICM	GSM4050142	Alu	460	476	0.966386554621849	96.6386554621849	ICM	ICM	Post-implantation	ICM	Post-implantation	morula and afterwards	Post-implantation
ICM	GSM4050158	Alu	340	346	0.982658959537572	98.2658959537572	ICM	ICM	Post-implantation	ICM	Post-implantation	morula and afterwards	Post-implantation
ICM	GSM4050239	Alu	197	204	0.965686274509804	96.5686274509804	ICM	ICM	Post-implantation	ICM	Post-implantation	morula and afterwards	Post-implantation
ICM	GSM4050124	Alu	299	312	0.958333333333333	95.8333333333333	ICM	ICM	Post-implantation	ICM	Post-implantation	morula and afterwards	Post-implantation
ICM	GSM4050210	Alu	181	195	0.928205128205128	92.8205128205128	ICM	ICM	Post-implantation	ICM	Post-implantation	morula and afterwards	Post-implantation
ICM	GSM4050146	Alu	253	268	0.944029850746269	94.4029850746269	ICM	ICM	Post-implantation	ICM	Post-implantation	morula and afterwards	Post-implantation
ICM	GSM4050139	Alu	255	270	0.944444444444444	94.4444444444444	ICM	ICM	Post-implantation	ICM	Post-implantation	morula and afterwards	Post-implantation
ICM	GSM4050152	Alu	244	251	0.972111553784861	97.2111553784861	ICM	ICM	Post-implantation	ICM	Post-implantation	morula and afterwards	Post-implantation
ICM	GSM4050151	Alu	456	472	0.966101694915254	96.6101694915254	ICM	ICM	Post-implantation	ICM	Post-implantation	morula and afterwards	Post-implantation
ICM	GSM4050191	Alu	115	122	0.942622950819672	94.2622950819672	ICM	ICM	Post-implantation	ICM	Post-implantation	morula and afterwards	Post-implantation
ICM	GSM4050145	Alu	27	29	0.931034482758621	93.1034482758621	ICM	ICM	Post-implantation	ICM	Post-implantation	morula and afterwards	Post-implantation
MTB	GSM3735378	Alu	151	158	0.955696202531646	95.5696202531646	MTB	MTB	Post-implantation	other	Post-implantation	morula and afterwards	Post-implantation
MTB	GSM3735389	Alu	327	331	0.987915407854985	98.7915407854985	MTB	MTB	Post-implantation	other	Post-implantation	morula and afterwards	Post-implantation
MTB	GSM3735388	Alu	472	473	0.997885835095137	99.7885835095138	MTB	MTB	Post-implantation	other	Post-implantation	morula and afterwards	Post-implantation
MTB	GSM3735381	Alu	151	167	0.904191616766467	90.4191616766467	MTB	MTB	Post-implantation	other	Post-implantation	morula and afterwards	Post-implantation
MTB	GSM3735413	Alu	94	101	0.930693069306931	93.0693069306931	MTB	MTB	Post-implantation	other	Post-implantation	morula and afterwards	Post-implantation
MTB	GSM3735387	Alu	275	293	0.938566552901024	93.8566552901024	MTB	MTB	Post-implantation	other	Post-implantation	morula and afterwards	Post-implantation
MTB	GSM3735410	Alu	96	104	0.923076923076923	92.3076923076923	MTB	MTB	Post-implantation	other	Post-implantation	morula and afterwards	Post-implantation
MTB	GSM3735385	Alu	391	402	0.972636815920398	97.2636815920398	MTB	MTB	Post-implantation	other	Post-implantation	morula and afterwards	Post-implantation
MTB	GSM3735382	Alu	689	716	0.962290502793296	96.2290502793296	MTB	MTB	Post-implantation	other	Post-implantation	morula and afterwards	Post-implantation
MTB	GSM3735386	Alu	156	170	0.917647058823529	91.764705882353	MTB	MTB	Post-implantation	other	Post-implantation	morula and afterwards	Post-implantation
MTB	GSM3735384	Alu	251	272	0.922794117647059	92.2794117647059	MTB	MTB	Post-implantation	other	Post-implantation	morula and afterwards	Post-implantation
MTB	GSM3735379	Alu	267	281	0.950177935943061	95.0177935943061	MTB	MTB	Post-implantation	other	Post-implantation	morula and afterwards	Post-implantation
MTB	GSM3735411	Alu	112	130	0.861538461538462	86.1538461538462	MTB	MTB	Post-implantation	other	Post-implantation	morula and afterwards	Post-implantation
MTB	GSM3735380	Alu	151	160	0.94375	94.375	MTB	MTB	Post-implantation	other	Post-implantation	morula and afterwards	Post-implantation
MTB	GSM3735383	Alu	168	174	0.96551724137931	96.551724137931	MTB	MTB	Post-implantation	other	Post-implantation	morula and afterwards	Post-implantation
MTB	GSM3735412	Alu	63	66	0.954545454545455	95.4545454545454	MTB	MTB	Post-implantation	other	Post-implantation	morula and afterwards	Post-implantation
STB	GSM4050422	Alu	4513	4559	0.989910067997368	98.9910067997368	STB	STB	Post-implantation	other	Post-implantation	morula and afterwards	Post-implantation
STB	GSM4050434	Alu	612	640	0.95625	95.625	STB	STB	Post-implantation	other	Post-implantation	morula and afterwards	Post-implantation
STB	GSM4050382	Alu	1718	1793	0.958170663692136	95.8170663692136	STB	STB	Post-implantation	other	Post-implantation	morula and afterwards	Post-implantation
STB	GSM4050399	Alu	2009	2059	0.975716367168528	97.5716367168528	STB	STB	Post-implantation	other	Post-implantation	morula and afterwards	Post-implantation
STB	GSM4050407	Alu	1002	1035	0.968115942028986	96.8115942028986	STB	STB	Post-implantation	other	Post-implantation	morula and afterwards	Post-implantation
STB	GSM4050438	Alu	1376	1412	0.974504249291785	97.4504249291785	STB	STB	Post-implantation	other	Post-implantation	morula and afterwards	Post-implantation
STB	GSM4050504	Alu	766	805	0.951552795031056	95.1552795031056	STB	STB	Post-implantation	other	Post-implantation	morula and afterwards	Post-implantation
STB	GSM3735318	Alu	92	94	0.978723404255319	97.8723404255319	STB	STB	Post-implantation	other	Post-implantation	morula and afterwards	Post-implantation
STB	GSM3735400	Alu	507	513	0.988304093567251	98.8304093567251	STB	STB	Post-implantation	other	Post-implantation	morula and afterwards	Post-implantation
STB	GSM3735405	Alu	147	154	0.954545454545455	95.4545454545454	STB	STB	Post-implantation	other	Post-implantation	morula and afterwards	Post-implantation
STB	GSM4050335	Alu	642	737	0.871099050203528	87.1099050203528	STB	STB	Post-implantation	other	Post-implantation	morula and afterwards	Post-implantation
STB	GSM4050521	Alu	663	694	0.955331412103746	95.5331412103746	STB	STB	Post-implantation	other	Post-implantation	morula and afterwards	Post-implantation
STB	GSM4050455	Alu	445	483	0.921325051759834	92.1325051759835	STB	STB	Post-implantation	other	Post-implantation	morula and afterwards	Post-implantation
STB	GSM4050640	Alu	1444	1484	0.973045822102426	97.3045822102426	STB	STB	Post-implantation	other	Post-implantation	morula and afterwards	Post-implantation
STB	GSM4050290	Alu	475	494	0.961538461538461	96.1538461538462	STB	STB	Post-implantation	other	Post-implantation	morula and afterwards	Post-implantation
STB	GSM4050275	Alu	760	805	0.944099378881988	94.4099378881988	STB	STB	Post-implantation	other	Post-implantation	morula and afterwards	Post-implantation
STB	GSM4050379	Alu	551	594	0.927609427609428	92.7609427609428	STB	STB	Post-implantation	other	Post-implantation	morula and afterwards	Post-implantation
STB	GSM4050381	Alu	497	547	0.908592321755027	90.8592321755027	STB	STB	Post-implantation	other	Post-implantation	morula and afterwards	Post-implantation
STB	GSM4050424	Alu	1495	1556	0.960796915167095	96.0796915167095	STB	STB	Post-implantation	other	Post-implantation	morula and afterwards	Post-implantation
STB	GSM4050444	Alu	329	358	0.918994413407821	91.8994413407821	STB	STB	Post-implantation	other	Post-implantation	morula and afterwards	Post-implantation
STB	GSM4050454	Alu	1391	1431	0.972047519217331	97.2047519217331	STB	STB	Post-implantation	other	Post-implantation	morula and afterwards	Post-implantation
STB	GSM4050458	Alu	771	804	0.958955223880597	95.8955223880597	STB	STB	Post-implantation	other	Post-implantation	morula and afterwards	Post-implantation
STB	GSM4050466	Alu	962	1008	0.954365079365079	95.4365079365079	STB	STB	Post-implantation	other	Post-implantation	morula and afterwards	Post-implantation
STB	GSM4050498	Alu	904	928	0.974137931034483	97.4137931034483	STB	STB	Post-implantation	other	Post-implantation	morula and afterwards	Post-implantation
STB	GSM4050569	Alu	835	874	0.955377574370709	95.5377574370709	STB	STB	Post-implantation	other	Post-implantation	morula and afterwards	Post-implantation
STB	GSM4050571	Alu	645	682	0.94574780058651	94.574780058651	STB	STB	Post-implantation	other	Post-implantation	morula and afterwards	Post-implantation
STB	GSM4050572	Alu	730	763	0.956749672346003	95.6749672346003	STB	STB	Post-implantation	other	Post-implantation	morula and afterwards	Post-implantation
STB	GSM4050632	Alu	458	484	0.946280991735537	94.6280991735537	STB	STB	Post-implantation	other	Post-implantation	morula and afterwards	Post-implantation
STB	GSM4050292	Alu	1014	1053	0.962962962962963	96.2962962962963	STB	STB	Post-implantation	other	Post-implantation	morula and afterwards	Post-implantation
STB	GSM4050465	Alu	3450	3515	0.981507823613087	98.1507823613087	STB	STB	Post-implantation	other	Post-implantation	morula and afterwards	Post-implantation
STB	GSM4050570	Alu	1105	1158	0.954231433506045	95.4231433506045	STB	STB	Post-implantation	other	Post-implantation	morula and afterwards	Post-implantation
STB	GSM4050285	Alu	470	491	0.957230142566191	95.7230142566191	STB	STB	Post-implantation	other	Post-implantation	morula and afterwards	Post-implantation
STB	GSM4050441	Alu	383	405	0.945679012345679	94.5679012345679	STB	STB	Post-implantation	other	Post-implantation	morula and afterwards	Post-implantation
STB	GSM4050459	Alu	1269	1300	0.976153846153846	97.6153846153846	STB	STB	Post-implantation	other	Post-implantation	morula and afterwards	Post-implantation
STB	GSM4050462	Alu	502	528	0.950757575757576	95.0757575757576	STB	STB	Post-implantation	other	Post-implantation	morula and afterwards	Post-implantation
STB	GSM4050505	Alu	1432	1478	0.968876860622463	96.8876860622463	STB	STB	Post-implantation	other	Post-implantation	morula and afterwards	Post-implantation
STB	GSM4050564	Alu	852	902	0.944567627494457	94.4567627494457	STB	STB	Post-implantation	other	Post-implantation	morula and afterwards	Post-implantation
STB	GSM4050264	Alu	490	528	0.928030303030303	92.8030303030303	STB	STB	Post-implantation	other	Post-implantation	morula and afterwards	Post-implantation
STB	GSM4050279	Alu	507	533	0.951219512195122	95.1219512195122	STB	STB	Post-implantation	other	Post-implantation	morula and afterwards	Post-implantation
STB	GSM4050288	Alu	1088	1154	0.942807625649913	94.2807625649913	STB	STB	Post-implantation	other	Post-implantation	morula and afterwards	Post-implantation
STB	GSM4050440	Alu	721	761	0.947437582128778	94.7437582128778	STB	STB	Post-implantation	other	Post-implantation	morula and afterwards	Post-implantation
STB	GSM4050456	Alu	731	766	0.954308093994778	95.4308093994778	STB	STB	Post-implantation	other	Post-implantation	morula and afterwards	Post-implantation
STB	GSM4050468	Alu	1105	1145	0.965065502183406	96.5065502183406	STB	STB	Post-implantation	other	Post-implantation	morula and afterwards	Post-implantation
STB	GSM4050341	Alu	686	714	0.96078431372549	96.078431372549	STB	STB	Post-implantation	other	Post-implantation	morula and afterwards	Post-implantation
STB	GSM4050611	Alu	1071	1113	0.962264150943396	96.2264150943396	STB	STB	Post-implantation	other	Post-implantation	morula and afterwards	Post-implantation
STB	GSM4050643	Alu	1676	1727	0.970469021424435	97.0469021424435	STB	STB	Post-implantation	other	Post-implantation	morula and afterwards	Post-implantation
STB	GSM4050482	Alu	1112	1133	0.981465136804943	98.1465136804943	STB	STB	Post-implantation	other	Post-implantation	morula and afterwards	Post-implantation
STB	GSM4050389	Alu	1743	1795	0.971030640668524	97.1030640668524	STB	STB	Post-implantation	other	Post-implantation	morula and afterwards	Post-implantation
STB	GSM4050655	Alu	1053	1092	0.964285714285714	96.4285714285714	STB	STB	Post-implantation	other	Post-implantation	morula and afterwards	Post-implantation
STB	GSM4050313	Alu	706	733	0.963165075034106	96.3165075034107	STB	STB	Post-implantation	other	Post-implantation	morula and afterwards	Post-implantation
STB	GSM4050503	Alu	1445	1472	0.981657608695652	98.1657608695652	STB	STB	Post-implantation	other	Post-implantation	morula and afterwards	Post-implantation
STB	GSM4050261	Alu	722	779	0.926829268292683	92.6829268292683	STB	STB	Post-implantation	other	Post-implantation	morula and afterwards	Post-implantation
STB	GSM3735344	Alu	968	977	0.99078812691914	99.078812691914	STB	STB	Post-implantation	other	Post-implantation	morula and afterwards	Post-implantation
STB	GSM4050339	Alu	813	846	0.960992907801418	96.0992907801418	STB	STB	Post-implantation	other	Post-implantation	morula and afterwards	Post-implantation
STB	GSM3735347	Alu	103	106	0.971698113207547	97.1698113207547	STB	STB	Post-implantation	other	Post-implantation	morula and afterwards	Post-implantation
STB	GSM4050489	Alu	2259	2269	0.99559277214632	99.559277214632	STB	STB	Post-implantation	other	Post-implantation	morula and afterwards	Post-implantation
STB	GSM4050383	Alu	1037	1119	0.926720285969616	92.6720285969616	STB	STB	Post-implantation	other	Post-implantation	morula and afterwards	Post-implantation
STB	GSM4050502	Alu	1663	1687	0.985773562537048	98.5773562537048	STB	STB	Post-implantation	other	Post-implantation	morula and afterwards	Post-implantation
STB	GSM4050501	Alu	464	482	0.962655601659751	96.2655601659751	STB	STB	Post-implantation	other	Post-implantation	morula and afterwards	Post-implantation
STB	GSM4050542	Alu	1262	1333	0.946736684171043	94.6736684171043	STB	STB	Post-implantation	other	Post-implantation	morula and afterwards	Post-implantation
STB	GSM3735348	Alu	1664	1692	0.983451536643026	98.3451536643026	STB	STB	Post-implantation	other	Post-implantation	morula and afterwards	Post-implantation
STB	GSM4050623	Alu	1416	1431	0.989517819706499	98.9517819706499	STB	STB	Post-implantation	other	Post-implantation	morula and afterwards	Post-implantation
STB	GSM4050420	Alu	662	729	0.908093278463649	90.8093278463649	STB	STB	Post-implantation	other	Post-implantation	morula and afterwards	Post-implantation
STB	GSM4050405	Alu	565	608	0.929276315789474	92.9276315789474	STB	STB	Post-implantation	other	Post-implantation	morula and afterwards	Post-implantation
STB	GSM4050479	Alu	353	373	0.946380697050938	94.6380697050938	STB	STB	Post-implantation	other	Post-implantation	morula and afterwards	Post-implantation
STB	GSM4050432	Alu	1749	1827	0.957307060755337	95.7307060755337	STB	STB	Post-implantation	other	Post-implantation	morula and afterwards	Post-implantation
STB	GSM4050442	Alu	346	386	0.896373056994819	89.6373056994819	STB	STB	Post-implantation	other	Post-implantation	morula and afterwards	Post-implantation
STB	GSM3735349	Alu	64	69	0.927536231884058	92.7536231884058	STB	STB	Post-implantation	other	Post-implantation	morula and afterwards	Post-implantation
STB	GSM4050467	Alu	178	192	0.927083333333333	92.7083333333333	STB	STB	Post-implantation	other	Post-implantation	morula and afterwards	Post-implantation
STB	GSM4050425	Alu	936	999	0.936936936936937	93.6936936936937	STB	STB	Post-implantation	other	Post-implantation	morula and afterwards	Post-implantation
STB	GSM4050334	Alu	68	137	0.496350364963504	49.6350364963504	STB	STB	Post-implantation	other	Post-implantation	morula and afterwards	Post-implantation
STB	GSM4050544	Alu	353	369	0.956639566395664	95.6639566395664	STB	STB	Post-implantation	other	Post-implantation	morula and afterwards	Post-implantation
STB	GSM4050294	Alu	684	703	0.972972972972973	97.2972972972973	STB	STB	Post-implantation	other	Post-implantation	morula and afterwards	Post-implantation
STB	GSM4050357	Alu	792	817	0.969400244798042	96.9400244798042	STB	STB	Post-implantation	other	Post-implantation	morula and afterwards	Post-implantation
STB	GSM4050403	Alu	698	784	0.89030612244898	89.030612244898	STB	STB	Post-implantation	other	Post-implantation	morula and afterwards	Post-implantation
STB	GSM4050649	Alu	1595	1640	0.972560975609756	97.2560975609756	STB	STB	Post-implantation	other	Post-implantation	morula and afterwards	Post-implantation
STB	GSM4050360	Alu	790	822	0.961070559610706	96.1070559610706	STB	STB	Post-implantation	other	Post-implantation	morula and afterwards	Post-implantation
STB	GSM4050296	Alu	464	492	0.943089430894309	94.3089430894309	STB	STB	Post-implantation	other	Post-implantation	morula and afterwards	Post-implantation
STB	GSM4050273	Alu	1051	1095	0.959817351598173	95.9817351598173	STB	STB	Post-implantation	other	Post-implantation	morula and afterwards	Post-implantation
STB	GSM4050380	Alu	1880	1998	0.940940940940941	94.0940940940941	STB	STB	Post-implantation	other	Post-implantation	morula and afterwards	Post-implantation
STB	GSM4050644	Alu	618	637	0.970172684458399	97.0172684458399	STB	STB	Post-implantation	other	Post-implantation	morula and afterwards	Post-implantation
STB	GSM4050539	Alu	2124	2191	0.969420356001826	96.9420356001826	STB	STB	Post-implantation	other	Post-implantation	morula and afterwards	Post-implantation
STB	GSM4050377	Alu	543	588	0.923469387755102	92.3469387755102	STB	STB	Post-implantation	other	Post-implantation	morula and afterwards	Post-implantation
STB	GSM4050509	Alu	1065	1082	0.984288354898336	98.4288354898337	STB	STB	Post-implantation	other	Post-implantation	morula and afterwards	Post-implantation
STB	GSM4050393	Alu	613	660	0.928787878787879	92.8787878787879	STB	STB	Post-implantation	other	Post-implantation	morula and afterwards	Post-implantation
STB	GSM4050291	Alu	875	916	0.955240174672489	95.5240174672489	STB	STB	Post-implantation	other	Post-implantation	morula and afterwards	Post-implantation
STB	GSM4050573	Alu	888	947	0.937697993664203	93.7697993664203	STB	STB	Post-implantation	other	Post-implantation	morula and afterwards	Post-implantation
STB	GSM4050311	Alu	1519	1579	0.962001266624446	96.2001266624446	STB	STB	Post-implantation	other	Post-implantation	morula and afterwards	Post-implantation
STB	GSM4050664	Alu	538	561	0.959001782531194	95.9001782531194	STB	STB	Post-implantation	other	Post-implantation	morula and afterwards	Post-implantation
STB	GSM4050464	Alu	591	622	0.95016077170418	95.016077170418	STB	STB	Post-implantation	other	Post-implantation	morula and afterwards	Post-implantation
STB	GSM3735395	Alu	98	98	1	100	STB	STB	Post-implantation	other	Post-implantation	morula and afterwards	Post-implantation
STB	GSM4050417	Alu	296	324	0.91358024691358	91.358024691358	STB	STB	Post-implantation	other	Post-implantation	morula and afterwards	Post-implantation
STB	GSM4050518	Alu	651	693	0.939393939393939	93.9393939393939	STB	STB	Post-implantation	other	Post-implantation	morula and afterwards	Post-implantation
STB	GSM4050385	Alu	536	594	0.902356902356902	90.2356902356902	STB	STB	Post-implantation	other	Post-implantation	morula and afterwards	Post-implantation
STB	GSM4050314	Alu	527	546	0.965201465201465	96.5201465201465	STB	STB	Post-implantation	other	Post-implantation	morula and afterwards	Post-implantation
STB	GSM4050433	Alu	847	889	0.952755905511811	95.2755905511811	STB	STB	Post-implantation	other	Post-implantation	morula and afterwards	Post-implantation
STB	GSM3735345	Alu	611	622	0.982315112540193	98.2315112540193	STB	STB	Post-implantation	other	Post-implantation	morula and afterwards	Post-implantation
STB	GSM4050553	Alu	672	685	0.981021897810219	98.1021897810219	STB	STB	Post-implantation	other	Post-implantation	morula and afterwards	Post-implantation
STB	GSM4050610	Alu	2400	2449	0.979991833401388	97.9991833401388	STB	STB	Post-implantation	other	Post-implantation	morula and afterwards	Post-implantation
STB	GSM4050567	Alu	922	945	0.975661375661376	97.5661375661376	STB	STB	Post-implantation	other	Post-implantation	morula and afterwards	Post-implantation
STB	GSM4050473	Alu	725	744	0.974462365591398	97.4462365591398	STB	STB	Post-implantation	other	Post-implantation	morula and afterwards	Post-implantation
STB	GSM3735401	Alu	315	316	0.996835443037975	99.6835443037975	STB	STB	Post-implantation	other	Post-implantation	morula and afterwards	Post-implantation
STB	GSM4050536	Alu	890	934	0.952890792291221	95.2890792291221	STB	STB	Post-implantation	other	Post-implantation	morula and afterwards	Post-implantation
STB	GSM3735327	Alu	41	42	0.976190476190476	97.6190476190476	STB	STB	Post-implantation	other	Post-implantation	morula and afterwards	Post-implantation
STB	GSM4050324	Alu	437	461	0.947939262472885	94.7939262472885	STB	STB	Post-implantation	other	Post-implantation	morula and afterwards	Post-implantation
STB	GSM4050309	Alu	593	637	0.930926216640502	93.0926216640502	STB	STB	Post-implantation	other	Post-implantation	morula and afterwards	Post-implantation
STB	GSM3735324	Alu	45	46	0.978260869565217	97.8260869565217	STB	STB	Post-implantation	other	Post-implantation	morula and afterwards	Post-implantation
STB	GSM3735404	Alu	213	217	0.981566820276498	98.1566820276498	STB	STB	Post-implantation	other	Post-implantation	morula and afterwards	Post-implantation
STB	GSM4050384	Alu	609	664	0.917168674698795	91.7168674698795	STB	STB	Post-implantation	other	Post-implantation	morula and afterwards	Post-implantation
STB	GSM4050412	Alu	377	418	0.901913875598086	90.1913875598086	STB	STB	Post-implantation	other	Post-implantation	morula and afterwards	Post-implantation
STB	GSM3735323	Alu	400	404	0.99009900990099	99.009900990099	STB	STB	Post-implantation	other	Post-implantation	morula and afterwards	Post-implantation
STB	GSM3735346	Alu	377	391	0.964194373401535	96.4194373401535	STB	STB	Post-implantation	other	Post-implantation	morula and afterwards	Post-implantation
STB	GSM4050323	Alu	520	542	0.959409594095941	95.9409594095941	STB	STB	Post-implantation	other	Post-implantation	morula and afterwards	Post-implantation
STB	GSM4050336	Alu	169	192	0.880208333333333	88.0208333333333	STB	STB	Post-implantation	other	Post-implantation	morula and afterwards	Post-implantation
STB	GSM4050660	Alu	210	224	0.9375	93.75	STB	STB	Post-implantation	other	Post-implantation	morula and afterwards	Post-implantation
STB	GSM4050491	Alu	156	168	0.928571428571429	92.8571428571429	STB	STB	Post-implantation	other	Post-implantation	morula and afterwards	Post-implantation
STB	GSM4050617	Alu	29	35	0.828571428571429	82.8571428571429	STB	STB	Post-implantation	other	Post-implantation	morula and afterwards	Post-implantation
STB	GSM3735403	Alu	22	23	0.956521739130435	95.6521739130435	STB	STB	Post-implantation	other	Post-implantation	morula and afterwards	Post-implantation
STB	GSM3735392	Alu	191	194	0.984536082474227	98.4536082474227	STB	STB	Post-implantation	other	Post-implantation	morula and afterwards	Post-implantation
STB	GSM3735432	Alu	51	54	0.944444444444444	94.4444444444444	STB	STB	Post-implantation	other	Post-implantation	morula and afterwards	Post-implantation
STB	GSM3735326	Alu	71	72	0.986111111111111	98.6111111111111	STB	STB	Post-implantation	other	Post-implantation	morula and afterwards	Post-implantation
STB	GSM3735391	Alu	120	122	0.983606557377049	98.3606557377049	STB	STB	Post-implantation	other	Post-implantation	morula and afterwards	Post-implantation
STB	GSM3735433	Alu	62	66	0.939393939393939	93.9393939393939	STB	STB	Post-implantation	other	Post-implantation	morula and afterwards	Post-implantation
STB	GSM3735307	Alu	153	161	0.950310559006211	95.0310559006211	STB	STB	Post-implantation	other	Post-implantation	morula and afterwards	Post-implantation
STB	GSM3735317	Alu	26	27	0.962962962962963	96.2962962962963	STB	STB	Post-implantation	other	Post-implantation	morula and afterwards	Post-implantation
STB	GSM3735319	Alu	42	43	0.976744186046512	97.6744186046512	STB	STB	Post-implantation	other	Post-implantation	morula and afterwards	Post-implantation
STB	GSM3735322	Alu	64	65	0.984615384615385	98.4615384615385	STB	STB	Post-implantation	other	Post-implantation	morula and afterwards	Post-implantation
STB	GSM3735402	Alu	28	30	0.933333333333333	93.3333333333333	STB	STB	Post-implantation	other	Post-implantation	morula and afterwards	Post-implantation
STB	GSM3735431	Alu	60	65	0.923076923076923	92.3076923076923	STB	STB	Post-implantation	other	Post-implantation	morula and afterwards	Post-implantation
STB	GSM3735320	Alu	68	71	0.957746478873239	95.7746478873239	STB	STB	Post-implantation	other	Post-implantation	morula and afterwards	Post-implantation
STB	GSM4050406	Alu	410	447	0.917225950782998	91.7225950782998	STB	STB	Post-implantation	other	Post-implantation	morula and afterwards	Post-implantation
STB	GSM3735308	Alu	192	194	0.989690721649485	98.9690721649485	STB	STB	Post-implantation	other	Post-implantation	morula and afterwards	Post-implantation
STB	GSM3735390	Alu	161	166	0.969879518072289	96.9879518072289	STB	STB	Post-implantation	other	Post-implantation	morula and afterwards	Post-implantation
STB	GSM3735393	Alu	72	73	0.986301369863014	98.6301369863014	STB	STB	Post-implantation	other	Post-implantation	morula and afterwards	Post-implantation
STB	GSM3735394	Alu	129	131	0.984732824427481	98.4732824427481	STB	STB	Post-implantation	other	Post-implantation	morula and afterwards	Post-implantation
STB	GSM3735306	Alu	72	76	0.947368421052632	94.7368421052632	STB	STB	Post-implantation	other	Post-implantation	morula and afterwards	Post-implantation
STB	GSM4050453	Alu	211	224	0.941964285714286	94.1964285714286	STB	STB	Post-implantation	other	Post-implantation	morula and afterwards	Post-implantation
STB	GSM3735321	Alu	38	40	0.95	95	STB	STB	Post-implantation	other	Post-implantation	morula and afterwards	Post-implantation
STB	GSM4050287	Alu	370	395	0.936708860759494	93.6708860759494	STB	STB	Post-implantation	other	Post-implantation	morula and afterwards	Post-implantation
STB	GSM4050376	Alu	66	69	0.956521739130435	95.6521739130435	STB	STB	Post-implantation	other	Post-implantation	morula and afterwards	Post-implantation
STB	GSM4050461	Alu	87	95	0.91578947368421	91.5789473684211	STB	STB	Post-implantation	other	Post-implantation	morula and afterwards	Post-implantation
STB	GSM3735325	Alu	28	29	0.96551724137931	96.551724137931	STB	STB	Post-implantation	other	Post-implantation	morula and afterwards	Post-implantation
STB	GSM3735430	Alu	1	3	0.333333333333333	33.3333333333333	STB	STB	Post-implantation	other	Post-implantation	morula and afterwards	Post-implantation
TE	GSM1833332	Alu	206	206	1	100	TE	TE	Post-implantation	TE	Post-implantation	morula and afterwards	Post-implantation
TE	GSM1833333	Alu	328	328	1	100	TE	TE	Post-implantation	TE	Post-implantation	morula and afterwards	Post-implantation
TE	GSM1833334	Alu	161	162	0.993827160493827	99.3827160493827	TE	TE	Post-implantation	TE	Post-implantation	morula and afterwards	Post-implantation
TE	GSM1861620	Alu	667	672	0.992559523809524	99.2559523809524	TE	TE	Post-implantation	TE	Post-implantation	morula and afterwards	Post-implantation
TE	GSM1861621	Alu	672	678	0.991150442477876	99.1150442477876	TE	TE	Post-implantation	TE	Post-implantation	morula and afterwards	Post-implantation
blastocyst	GSM2672089	Alu	989	998	0.990981963927856	99.0981963927856	blastocyst (timepoint not specified)	blastocyst #	Post-implantation	blastocyst (all types)	Post-implantation	morula and afterwards	Post-implantation
blastocyst	GSM2672080	Alu	478	484	0.987603305785124	98.7603305785124	blastocyst (timepoint not specified)	blastocyst #	Post-implantation	blastocyst (all types)	Post-implantation	morula and afterwards	Post-implantation
blastocyst	GSM2672051	Alu	399	402	0.992537313432836	99.2537313432836	blastocyst (timepoint not specified)	blastocyst #	Post-implantation	blastocyst (all types)	Post-implantation	morula and afterwards	Post-implantation
blastocyst	GSM2672091	Alu	650	657	0.989345509893455	98.9345509893455	blastocyst (timepoint not specified)	blastocyst #	Post-implantation	blastocyst (all types)	Post-implantation	morula and afterwards	Post-implantation
blastocyst	GSM2672078	Alu	451	460	0.980434782608696	98.0434782608696	blastocyst (timepoint not specified)	blastocyst #	Post-implantation	blastocyst (all types)	Post-implantation	morula and afterwards	Post-implantation
blastocyst	GSM2672052	Alu	833	839	0.99284862932062	99.284862932062	blastocyst (timepoint not specified)	blastocyst #	Post-implantation	blastocyst (all types)	Post-implantation	morula and afterwards	Post-implantation
blastocyst	GSM2672056	Alu	670	680	0.985294117647059	98.5294117647059	blastocyst (timepoint not specified)	blastocyst #	Post-implantation	blastocyst (all types)	Post-implantation	morula and afterwards	Post-implantation
blastocyst	GSM2672096	Alu	100	100	1	100	blastocyst (timepoint not specified)	blastocyst #	Post-implantation	blastocyst (all types)	Post-implantation	morula and afterwards	Post-implantation
blastocyst	GSM2672068	Alu	479	489	0.979550102249489	97.9550102249489	blastocyst (timepoint not specified)	blastocyst #	Post-implantation	blastocyst (all types)	Post-implantation	morula and afterwards	Post-implantation
blastocyst	GSM2672060	Alu	111	115	0.965217391304348	96.5217391304348	blastocyst (timepoint not specified)	blastocyst #	Post-implantation	blastocyst (all types)	Post-implantation	morula and afterwards	Post-implantation
blastocyst	GSM2672123	Alu	214	222	0.963963963963964	96.3963963963964	blastocyst (timepoint not specified)	blastocyst #	Post-implantation	blastocyst (all types)	Post-implantation	morula and afterwards	Post-implantation
blastocyst	GSM2672062	Alu	72	78	0.923076923076923	92.3076923076923	blastocyst (timepoint not specified)	blastocyst #	Post-implantation	blastocyst (all types)	Post-implantation	morula and afterwards	Post-implantation
blastocyst	GSM2672040	Alu	176	184	0.956521739130435	95.6521739130435	blastocyst (timepoint not specified)	blastocyst #	Post-implantation	blastocyst (all types)	Post-implantation	morula and afterwards	Post-implantation
blastocyst	GSM2672076	Alu	234	241	0.970954356846473	97.0954356846473	blastocyst (timepoint not specified)	blastocyst #	Post-implantation	blastocyst (all types)	Post-implantation	morula and afterwards	Post-implantation
blastocyst	GSM2672098	Alu	592	598	0.989966555183947	98.9966555183947	blastocyst (timepoint not specified)	blastocyst #	Post-implantation	blastocyst (all types)	Post-implantation	morula and afterwards	Post-implantation
blastocyst	GSM2672055	Alu	60	61	0.983606557377049	98.3606557377049	blastocyst (timepoint not specified)	blastocyst #	Post-implantation	blastocyst (all types)	Post-implantation	morula and afterwards	Post-implantation
blastocyst	GSM2672103	Alu	391	400	0.9775	97.75	blastocyst (timepoint not specified)	blastocyst #	Post-implantation	blastocyst (all types)	Post-implantation	morula and afterwards	Post-implantation
blastocyst	GSM2672057	Alu	267	272	0.981617647058824	98.1617647058824	blastocyst (timepoint not specified)	blastocyst #	Post-implantation	blastocyst (all types)	Post-implantation	morula and afterwards	Post-implantation
blastocyst	GSM2672069	Alu	604	618	0.977346278317152	97.7346278317152	blastocyst (timepoint not specified)	blastocyst #	Post-implantation	blastocyst (all types)	Post-implantation	morula and afterwards	Post-implantation
blastocyst	GSM2672046	Alu	1943	1955	0.99386189258312	99.386189258312	blastocyst (timepoint not specified)	blastocyst #	Post-implantation	blastocyst (all types)	Post-implantation	morula and afterwards	Post-implantation
blastocyst	GSM2672072	Alu	333	338	0.985207100591716	98.5207100591716	blastocyst (timepoint not specified)	blastocyst #	Post-implantation	blastocyst (all types)	Post-implantation	morula and afterwards	Post-implantation
blastocyst	GSM2672067	Alu	179	194	0.922680412371134	92.2680412371134	blastocyst (timepoint not specified)	blastocyst #	Post-implantation	blastocyst (all types)	Post-implantation	morula and afterwards	Post-implantation
blastocyst	GSM2672042	Alu	190	197	0.964467005076142	96.4467005076142	blastocyst (timepoint not specified)	blastocyst #	Post-implantation	blastocyst (all types)	Post-implantation	morula and afterwards	Post-implantation
blastocyst	GSM2672077	Alu	594	610	0.973770491803279	97.3770491803279	blastocyst (timepoint not specified)	blastocyst #	Post-implantation	blastocyst (all types)	Post-implantation	morula and afterwards	Post-implantation
blastocyst	GSM2672097	Alu	372	380	0.978947368421053	97.8947368421053	blastocyst (timepoint not specified)	blastocyst #	Post-implantation	blastocyst (all types)	Post-implantation	morula and afterwards	Post-implantation
blastocyst	GSM2672124	Alu	657	666	0.986486486486486	98.6486486486486	blastocyst (timepoint not specified)	blastocyst #	Post-implantation	blastocyst (all types)	Post-implantation	morula and afterwards	Post-implantation
blastocyst	GSM2672066	Alu	606	613	0.98858075040783	98.858075040783	blastocyst (timepoint not specified)	blastocyst #	Post-implantation	blastocyst (all types)	Post-implantation	morula and afterwards	Post-implantation
blastocyst	GSM2672086	Alu	1569	1589	0.987413467589679	98.7413467589679	blastocyst (timepoint not specified)	blastocyst #	Post-implantation	blastocyst (all types)	Post-implantation	morula and afterwards	Post-implantation
blastocyst	GSM2672059	Alu	586	594	0.986531986531987	98.6531986531987	blastocyst (timepoint not specified)	blastocyst #	Post-implantation	blastocyst (all types)	Post-implantation	morula and afterwards	Post-implantation
blastocyst	GSM2672061	Alu	765	776	0.985824742268041	98.5824742268041	blastocyst (timepoint not specified)	blastocyst #	Post-implantation	blastocyst (all types)	Post-implantation	morula and afterwards	Post-implantation
blastocyst	GSM2672038	Alu	192	198	0.96969696969697	96.969696969697	blastocyst (timepoint not specified)	blastocyst #	Post-implantation	blastocyst (all types)	Post-implantation	morula and afterwards	Post-implantation
blastocyst	GSM2672041	Alu	130	135	0.962962962962963	96.2962962962963	blastocyst (timepoint not specified)	blastocyst #	Post-implantation	blastocyst (all types)	Post-implantation	morula and afterwards	Post-implantation
blastocyst	GSM2672092	Alu	700	709	0.987306064880113	98.7306064880113	blastocyst (timepoint not specified)	blastocyst #	Post-implantation	blastocyst (all types)	Post-implantation	morula and afterwards	Post-implantation
blastocyst	GSM2672083	Alu	208	213	0.976525821596244	97.6525821596244	blastocyst (timepoint not specified)	blastocyst #	Post-implantation	blastocyst (all types)	Post-implantation	morula and afterwards	Post-implantation
blastocyst	GSM2672074	Alu	54	57	0.947368421052632	94.7368421052632	blastocyst (timepoint not specified)	blastocyst #	Post-implantation	blastocyst (all types)	Post-implantation	morula and afterwards	Post-implantation
blastocyst	GSM2672034	Alu	784	787	0.996188055908513	99.6188055908513	blastocyst (timepoint not specified)	blastocyst #	Post-implantation	blastocyst (all types)	Post-implantation	morula and afterwards	Post-implantation
blastocyst	GSM2672082	Alu	318	322	0.987577639751553	98.7577639751553	blastocyst (timepoint not specified)	blastocyst #	Post-implantation	blastocyst (all types)	Post-implantation	morula and afterwards	Post-implantation
blastocyst	GSM2672058	Alu	586	602	0.973421926910299	97.3421926910299	blastocyst (timepoint not specified)	blastocyst #	Post-implantation	blastocyst (all types)	Post-implantation	morula and afterwards	Post-implantation
blastocyst	GSM2672114	Alu	519	533	0.973733583489681	97.3733583489681	blastocyst (timepoint not specified)	blastocyst #	Post-implantation	blastocyst (all types)	Post-implantation	morula and afterwards	Post-implantation
blastocyst	GSM2672090	Alu	452	456	0.991228070175439	99.1228070175439	blastocyst (timepoint not specified)	blastocyst #	Post-implantation	blastocyst (all types)	Post-implantation	morula and afterwards	Post-implantation
blastocyst	GSM2672039	Alu	502	514	0.976653696498054	97.6653696498055	blastocyst (timepoint not specified)	blastocyst #	Post-implantation	blastocyst (all types)	Post-implantation	morula and afterwards	Post-implantation
blastocyst	GSM2672088	Alu	109	118	0.923728813559322	92.3728813559322	blastocyst (timepoint not specified)	blastocyst #	Post-implantation	blastocyst (all types)	Post-implantation	morula and afterwards	Post-implantation
blastocyst	GSM2672118	Alu	669	684	0.978070175438597	97.8070175438597	blastocyst (timepoint not specified)	blastocyst #	Post-implantation	blastocyst (all types)	Post-implantation	morula and afterwards	Post-implantation
blastocyst	GSM2672079	Alu	73	77	0.948051948051948	94.8051948051948	blastocyst (timepoint not specified)	blastocyst #	Post-implantation	blastocyst (all types)	Post-implantation	morula and afterwards	Post-implantation
blastocyst	GSM2672073	Alu	104	109	0.954128440366972	95.4128440366973	blastocyst (timepoint not specified)	blastocyst #	Post-implantation	blastocyst (all types)	Post-implantation	morula and afterwards	Post-implantation
blastocyst	GSM2672111	Alu	245	248	0.987903225806452	98.7903225806452	blastocyst (timepoint not specified)	blastocyst #	Post-implantation	blastocyst (all types)	Post-implantation	morula and afterwards	Post-implantation
blastocyst	GSM2672125	Alu	396	403	0.982630272952854	98.2630272952854	blastocyst (timepoint not specified)	blastocyst #	Post-implantation	blastocyst (all types)	Post-implantation	morula and afterwards	Post-implantation
blastocyst	GSM2672094	Alu	21	25	0.84	84	blastocyst (timepoint not specified)	blastocyst #	Post-implantation	blastocyst (all types)	Post-implantation	morula and afterwards	Post-implantation
blastocyst	GSM2672050	Alu	219	223	0.982062780269058	98.2062780269058	blastocyst (timepoint not specified)	blastocyst #	Post-implantation	blastocyst (all types)	Post-implantation	morula and afterwards	Post-implantation
blastocyst	GSM2672085	Alu	250	252	0.992063492063492	99.2063492063492	blastocyst (timepoint not specified)	blastocyst #	Post-implantation	blastocyst (all types)	Post-implantation	morula and afterwards	Post-implantation
blastocyst	GSM2672120	Alu	23	27	0.851851851851852	85.1851851851852	blastocyst (timepoint not specified)	blastocyst #	Post-implantation	blastocyst (all types)	Post-implantation	morula and afterwards	Post-implantation
blastocyst	GSM2672087	Alu	798	804	0.992537313432836	99.2537313432836	blastocyst (timepoint not specified)	blastocyst #	Post-implantation	blastocyst (all types)	Post-implantation	morula and afterwards	Post-implantation
blastocyst	GSM2672112	Alu	19	22	0.863636363636364	86.3636363636364	blastocyst (timepoint not specified)	blastocyst #	Post-implantation	blastocyst (all types)	Post-implantation	morula and afterwards	Post-implantation
blastocyst	GSM2672063	Alu	98	104	0.942307692307692	94.2307692307692	blastocyst (timepoint not specified)	blastocyst #	Post-implantation	blastocyst (all types)	Post-implantation	morula and afterwards	Post-implantation
blastocyst	GSM2672035	Alu	38	42	0.904761904761905	90.4761904761905	blastocyst (timepoint not specified)	blastocyst #	Post-implantation	blastocyst (all types)	Post-implantation	morula and afterwards	Post-implantation
blastocyst	GSM2672109	Alu	129	130	0.992307692307692	99.2307692307692	blastocyst (timepoint not specified)	blastocyst #	Post-implantation	blastocyst (all types)	Post-implantation	morula and afterwards	Post-implantation
blastocyst	GSM2672081	Alu	148	152	0.973684210526316	97.3684210526316	blastocyst (timepoint not specified)	blastocyst #	Post-implantation	blastocyst (all types)	Post-implantation	morula and afterwards	Post-implantation
blastocyst	GSM2672075	Alu	377	387	0.974160206718346	97.4160206718346	blastocyst (timepoint not specified)	blastocyst #	Post-implantation	blastocyst (all types)	Post-implantation	morula and afterwards	Post-implantation
blastocyst	GSM2672116	Alu	33	33	1	100	blastocyst (timepoint not specified)	blastocyst #	Post-implantation	blastocyst (all types)	Post-implantation	morula and afterwards	Post-implantation
blastocyst	GSM2672093	Alu	34	36	0.944444444444444	94.4444444444444	blastocyst (timepoint not specified)	blastocyst #	Post-implantation	blastocyst (all types)	Post-implantation	morula and afterwards	Post-implantation
blastocyst	GSM2672065	Alu	49	85	0.576470588235294	57.6470588235294	blastocyst (timepoint not specified)	blastocyst #	Post-implantation	blastocyst (all types)	Post-implantation	morula and afterwards	Post-implantation
blastocyst	GSM2672095	Alu	28	30	0.933333333333333	93.3333333333333	blastocyst (timepoint not specified)	blastocyst #	Post-implantation	blastocyst (all types)	Post-implantation	morula and afterwards	Post-implantation
blastocyst	GSM2672099	Alu	41	42	0.976190476190476	97.6190476190476	blastocyst (timepoint not specified)	blastocyst #	Post-implantation	blastocyst (all types)	Post-implantation	morula and afterwards	Post-implantation
blastocyst	GSM2672054	Alu	58	60	0.966666666666667	96.6666666666667	blastocyst (timepoint not specified)	blastocyst #	Post-implantation	blastocyst (all types)	Post-implantation	morula and afterwards	Post-implantation
blastocyst	GSM2672117	Alu	20	20	1	100	blastocyst (timepoint not specified)	blastocyst #	Post-implantation	blastocyst (all types)	Post-implantation	morula and afterwards	Post-implantation
blastocyst	GSM2672036	Alu	32	41	0.780487804878049	78.0487804878049	blastocyst (timepoint not specified)	blastocyst #	Post-implantation	blastocyst (all types)	Post-implantation	morula and afterwards	Post-implantation
blastocyst	GSM2672070	Alu	39	41	0.951219512195122	95.1219512195122	blastocyst (timepoint not specified)	blastocyst #	Post-implantation	blastocyst (all types)	Post-implantation	morula and afterwards	Post-implantation
blastocyst	GSM2672084	Alu	29	32	0.90625	90.625	blastocyst (timepoint not specified)	blastocyst #	Post-implantation	blastocyst (all types)	Post-implantation	morula and afterwards	Post-implantation
blastocyst	GSM2672121	Alu	148	148	1	100	blastocyst (timepoint not specified)	blastocyst #	Post-implantation	blastocyst (all types)	Post-implantation	morula and afterwards	Post-implantation
blastocyst	GSM2672104	Alu	13	19	0.68421052631579	68.421052631579	blastocyst (timepoint not specified)	blastocyst #	Post-implantation	blastocyst (all types)	Post-implantation	morula and afterwards	Post-implantation
blastocyst	GSM2672122	Alu	26	28	0.928571428571429	92.8571428571429	blastocyst (timepoint not specified)	blastocyst #	Post-implantation	blastocyst (all types)	Post-implantation	morula and afterwards	Post-implantation
blastocyst	GSM2672037	Alu	52	59	0.88135593220339	88.135593220339	blastocyst (timepoint not specified)	blastocyst #	Post-implantation	blastocyst (all types)	Post-implantation	morula and afterwards	Post-implantation
blastocyst	GSM2672053	Alu	5	7	0.714285714285714	71.4285714285714	blastocyst (timepoint not specified)	blastocyst #	Post-implantation	blastocyst (all types)	Post-implantation	morula and afterwards	Post-implantation
blastocyst	GSM2672047	Alu	17	19	0.894736842105263	89.4736842105263	blastocyst (timepoint not specified)	blastocyst #	Post-implantation	blastocyst (all types)	Post-implantation	morula and afterwards	Post-implantation
blastocyst	GSM2672043	Alu	8	10	0.8	80	blastocyst (timepoint not specified)	blastocyst #	Post-implantation	blastocyst (all types)	Post-implantation	morula and afterwards	Post-implantation
blastocyst	GSM2672064	Alu	43	79	0.544303797468355	54.4303797468355	blastocyst (timepoint not specified)	blastocyst #	Post-implantation	blastocyst (all types)	Post-implantation	morula and afterwards	Post-implantation
blastocyst	GSM2672102	Alu	2	2	1	100	blastocyst (timepoint not specified)	blastocyst #	Post-implantation	blastocyst (all types)	Post-implantation	morula and afterwards	Post-implantation
blastocyst	GSM2672107	Alu	3	3	1	100	blastocyst (timepoint not specified)	blastocyst #	Post-implantation	blastocyst (all types)	Post-implantation	morula and afterwards	Post-implantation
blastocyst	GSM2672101	Alu	2	2	1	100	blastocyst (timepoint not specified)	blastocyst #	Post-implantation	blastocyst (all types)	Post-implantation	morula and afterwards	Post-implantation
blastocyst	GSM2672110	Alu	1	2	0.5	50	blastocyst (timepoint not specified)	blastocyst #	Post-implantation	blastocyst (all types)	Post-implantation	morula and afterwards	Post-implantation
blastocyst	GSM2672108	Alu	30	33	0.909090909090909	90.9090909090909	blastocyst (timepoint not specified)	blastocyst #	Post-implantation	blastocyst (all types)	Post-implantation	morula and afterwards	Post-implantation
blastocyst	GSM2672048	Alu	1	3	0.333333333333333	33.3333333333333	blastocyst (timepoint not specified)	blastocyst #	Post-implantation	blastocyst (all types)	Post-implantation	morula and afterwards	Post-implantation
blastocyst	GSM2672049	Alu	2	4	0.5	50	blastocyst (timepoint not specified)	blastocyst #	Post-implantation	blastocyst (all types)	Post-implantation	morula and afterwards	Post-implantation
blastocyst	GSM2672105	Alu	3	5	0.6	60	blastocyst (timepoint not specified)	blastocyst #	Post-implantation	blastocyst (all types)	Post-implantation	morula and afterwards	Post-implantation
blastocyst	GSM2672106	Alu	3	6	0.5	50	blastocyst (timepoint not specified)	blastocyst #	Post-implantation	blastocyst (all types)	Post-implantation	morula and afterwards	Post-implantation
blastocyst.early	GSM1833321	Alu	533	533	1	100	blastocyst (early)	blastocyst (early)	Post-implantation	blastocyst (all types)	Post-implantation	morula and afterwards	Post-implantation
blastocyst.early	GSM1833318	Alu	18	18	1	100	blastocyst (early)	blastocyst (early)	Post-implantation	blastocyst (all types)	Post-implantation	morula and afterwards	Post-implantation
blastocyst.early	GSM1833316	Alu	98	98	1	100	blastocyst (early)	blastocyst (early)	Post-implantation	blastocyst (all types)	Post-implantation	morula and afterwards	Post-implantation
blastocyst.late	GSM922207	Alu	391	450	0.868888888888889	86.8888888888889	blastocyst (late)	blastocyst (late)	Post-implantation	blastocyst (all types)	Post-implantation	morula and afterwards	Post-implantation
blastocyst.late	GSM922218	Alu	421	438	0.961187214611872	96.1187214611872	blastocyst (late)	blastocyst (late)	Post-implantation	blastocyst (all types)	Post-implantation	morula and afterwards	Post-implantation
blastocyst.late	GSM922222	Alu	198	217	0.912442396313364	91.2442396313364	blastocyst (late)	blastocyst (late)	Post-implantation	blastocyst (all types)	Post-implantation	morula and afterwards	Post-implantation
blastocyst.late	GSM922200	Alu	130	147	0.884353741496599	88.4353741496599	blastocyst (late)	blastocyst (late)	Post-implantation	blastocyst (all types)	Post-implantation	morula and afterwards	Post-implantation
blastocyst.late	GSM922220	Alu	213	225	0.946666666666667	94.6666666666667	blastocyst (late)	blastocyst (late)	Post-implantation	blastocyst (all types)	Post-implantation	morula and afterwards	Post-implantation
blastocyst.late	GSM922212	Alu	119	128	0.9296875	92.96875	blastocyst (late)	blastocyst (late)	Post-implantation	blastocyst (all types)	Post-implantation	morula and afterwards	Post-implantation
blastocyst.late	GSM922215	Alu	349	364	0.958791208791209	95.8791208791209	blastocyst (late)	blastocyst (late)	Post-implantation	blastocyst (all types)	Post-implantation	morula and afterwards	Post-implantation
blastocyst.late	GSM922197	Alu	260	268	0.970149253731343	97.0149253731343	blastocyst (late)	blastocyst (late)	Post-implantation	blastocyst (all types)	Post-implantation	morula and afterwards	Post-implantation
blastocyst.late	GSM922219	Alu	184	199	0.924623115577889	92.462311557789	blastocyst (late)	blastocyst (late)	Post-implantation	blastocyst (all types)	Post-implantation	morula and afterwards	Post-implantation
blastocyst.late	GSM922206	Alu	88	141	0.624113475177305	62.4113475177305	blastocyst (late)	blastocyst (late)	Post-implantation	blastocyst (all types)	Post-implantation	morula and afterwards	Post-implantation
blastocyst.late	GSM922216	Alu	410	418	0.980861244019139	98.0861244019139	blastocyst (late)	blastocyst (late)	Post-implantation	blastocyst (all types)	Post-implantation	morula and afterwards	Post-implantation
blastocyst.late	GSM922195	Alu	117	132	0.886363636363636	88.6363636363637	blastocyst (late)	blastocyst (late)	Post-implantation	blastocyst (all types)	Post-implantation	morula and afterwards	Post-implantation
blastocyst.late	GSM922196	Alu	709	724	0.979281767955801	97.9281767955801	blastocyst (late)	blastocyst (late)	Post-implantation	blastocyst (all types)	Post-implantation	morula and afterwards	Post-implantation
blastocyst.late	GSM922204	Alu	84	92	0.91304347826087	91.304347826087	blastocyst (late)	blastocyst (late)	Post-implantation	blastocyst (all types)	Post-implantation	morula and afterwards	Post-implantation
blastocyst.late	GSM922202	Alu	160	187	0.855614973262032	85.5614973262032	blastocyst (late)	blastocyst (late)	Post-implantation	blastocyst (all types)	Post-implantation	morula and afterwards	Post-implantation
blastocyst.late	GSM922199	Alu	76	85	0.894117647058824	89.4117647058824	blastocyst (late)	blastocyst (late)	Post-implantation	blastocyst (all types)	Post-implantation	morula and afterwards	Post-implantation
blastocyst.late	GSM922223	Alu	217	221	0.981900452488688	98.1900452488688	blastocyst (late)	blastocyst (late)	Post-implantation	blastocyst (all types)	Post-implantation	morula and afterwards	Post-implantation
blastocyst.late	GSM922205	Alu	71	82	0.865853658536585	86.5853658536585	blastocyst (late)	blastocyst (late)	Post-implantation	blastocyst (all types)	Post-implantation	morula and afterwards	Post-implantation
blastocyst.late	GSM922203	Alu	106	119	0.890756302521008	89.0756302521009	blastocyst (late)	blastocyst (late)	Post-implantation	blastocyst (all types)	Post-implantation	morula and afterwards	Post-implantation
blastocyst.late	GSM922211	Alu	114	128	0.890625	89.0625	blastocyst (late)	blastocyst (late)	Post-implantation	blastocyst (all types)	Post-implantation	morula and afterwards	Post-implantation
blastocyst.late	GSM922198	Alu	251	273	0.919413919413919	91.941391941392	blastocyst (late)	blastocyst (late)	Post-implantation	blastocyst (all types)	Post-implantation	morula and afterwards	Post-implantation
blastocyst.late	GSM922209	Alu	320	329	0.972644376899696	97.2644376899696	blastocyst (late)	blastocyst (late)	Post-implantation	blastocyst (all types)	Post-implantation	morula and afterwards	Post-implantation
blastocyst.late	GSM922217	Alu	200	214	0.934579439252336	93.4579439252336	blastocyst (late)	blastocyst (late)	Post-implantation	blastocyst (all types)	Post-implantation	morula and afterwards	Post-implantation
blastocyst.late	GSM922221	Alu	193	204	0.946078431372549	94.6078431372549	blastocyst (late)	blastocyst (late)	Post-implantation	blastocyst (all types)	Post-implantation	morula and afterwards	Post-implantation
blastocyst.late	GSM922210	Alu	88	96	0.916666666666667	91.6666666666667	blastocyst (late)	blastocyst (late)	Post-implantation	blastocyst (all types)	Post-implantation	morula and afterwards	Post-implantation
blastocyst.late	GSM922194	Alu	115	133	0.864661654135338	86.4661654135338	blastocyst (late)	blastocyst (late)	Post-implantation	blastocyst (all types)	Post-implantation	morula and afterwards	Post-implantation
blastocyst.late	GSM922201	Alu	120	135	0.888888888888889	88.8888888888889	blastocyst (late)	blastocyst (late)	Post-implantation	blastocyst (all types)	Post-implantation	morula and afterwards	Post-implantation
blastocyst.late	GSM922213	Alu	141	151	0.933774834437086	93.3774834437086	blastocyst (late)	blastocyst (late)	Post-implantation	blastocyst (all types)	Post-implantation	morula and afterwards	Post-implantation
blastocyst.late	GSM922208	Alu	93	116	0.801724137931035	80.1724137931035	blastocyst (late)	blastocyst (late)	Post-implantation	blastocyst (all types)	Post-implantation	morula and afterwards	Post-implantation
blastocyst.late	GSM922214	Alu	90	105	0.857142857142857	85.7142857142857	blastocyst (late)	blastocyst (late)	Post-implantation	blastocyst (all types)	Post-implantation	morula and afterwards	Post-implantation
blastocyst.late	GSM1833328	Alu	121	121	1	100	blastocyst (late)	blastocyst (late)	Post-implantation	blastocyst (all types)	Post-implantation	morula and afterwards	Post-implantation
blastocyst.late	GSM1833326	Alu	15	15	1	100	blastocyst (late)	blastocyst (late)	Post-implantation	blastocyst (all types)	Post-implantation	morula and afterwards	Post-implantation
blastocyst.middle	GSM1833324	Alu	93	95	0.978947368421053	97.8947368421053	blastocyst (middle)	blastocyst (middle)	Post-implantation	blastocyst (all types)	Post-implantation	morula and afterwards	Post-implantation
blastocyst.middle	GSM1833325	Alu	202	202	1	100	blastocyst (middle)	blastocyst (middle)	Post-implantation	blastocyst (all types)	Post-implantation	morula and afterwards	Post-implantation
blastocyst.middle	GSM1833323	Alu	149	151	0.986754966887417	98.6754966887417	blastocyst (middle)	blastocyst (middle)	Post-implantation	blastocyst (all types)	Post-implantation	morula and afterwards	Post-implantation
epiblast	GSM4050162	Alu	299	315	0.949206349206349	94.9206349206349	epiblast	epiblast	Post-implantation	other	Post-implantation	morula and afterwards	Post-implantation
epiblast	GSM4050400	Alu	879	898	0.978841870824053	97.8841870824053	epiblast	epiblast	Post-implantation	other	Post-implantation	morula and afterwards	Post-implantation
epiblast	GSM4050493	Alu	1068	1084	0.985239852398524	98.5239852398524	epiblast	epiblast	Post-implantation	other	Post-implantation	morula and afterwards	Post-implantation
epiblast	GSM4050618	Alu	566	586	0.965870307167236	96.5870307167236	epiblast	epiblast	Post-implantation	other	Post-implantation	morula and afterwards	Post-implantation
epiblast	GSM4050132	Alu	374	382	0.979057591623037	97.9057591623037	epiblast	epiblast	Post-implantation	other	Post-implantation	morula and afterwards	Post-implantation
epiblast	GSM4050373	Alu	484	506	0.956521739130435	95.6521739130435	epiblast	epiblast	Post-implantation	other	Post-implantation	morula and afterwards	Post-implantation
epiblast	GSM4050394	Alu	788	805	0.97888198757764	97.888198757764	epiblast	epiblast	Post-implantation	other	Post-implantation	morula and afterwards	Post-implantation
epiblast	GSM4050396	Alu	275	289	0.951557093425606	95.1557093425606	epiblast	epiblast	Post-implantation	other	Post-implantation	morula and afterwards	Post-implantation
epiblast	GSM4050487	Alu	674	699	0.964234620886981	96.4234620886982	epiblast	epiblast	Post-implantation	other	Post-implantation	morula and afterwards	Post-implantation
epiblast	GSM4050238	Alu	230	242	0.950413223140496	95.0413223140496	epiblast	epiblast	Post-implantation	other	Post-implantation	morula and afterwards	Post-implantation
epiblast	GSM4050633	Alu	385	418	0.921052631578947	92.1052631578947	epiblast	epiblast	Post-implantation	other	Post-implantation	morula and afterwards	Post-implantation
epiblast	GSM4050167	Alu	367	382	0.960732984293194	96.0732984293194	epiblast	epiblast	Post-implantation	other	Post-implantation	morula and afterwards	Post-implantation
epiblast	GSM4050178	Alu	69	75	0.92	92	epiblast	epiblast	Post-implantation	other	Post-implantation	morula and afterwards	Post-implantation
epiblast	GSM4050244	Alu	145	162	0.895061728395062	89.5061728395062	epiblast	epiblast	Post-implantation	other	Post-implantation	morula and afterwards	Post-implantation
epiblast	GSM4050254	Alu	356	371	0.959568733153639	95.9568733153639	epiblast	epiblast	Post-implantation	other	Post-implantation	morula and afterwards	Post-implantation
epiblast	GSM4050272	Alu	263	276	0.952898550724638	95.2898550724638	epiblast	epiblast	Post-implantation	other	Post-implantation	morula and afterwards	Post-implantation
epiblast	GSM4050375	Alu	588	605	0.971900826446281	97.1900826446281	epiblast	epiblast	Post-implantation	other	Post-implantation	morula and afterwards	Post-implantation
epiblast	GSM4050395	Alu	333	345	0.965217391304348	96.5217391304348	epiblast	epiblast	Post-implantation	other	Post-implantation	morula and afterwards	Post-implantation
epiblast	GSM4050512	Alu	770	792	0.972222222222222	97.2222222222222	epiblast	epiblast	Post-implantation	other	Post-implantation	morula and afterwards	Post-implantation
epiblast	GSM4050484	Alu	619	641	0.965678627145086	96.5678627145086	epiblast	epiblast	Post-implantation	other	Post-implantation	morula and afterwards	Post-implantation
epiblast	GSM4050574	Alu	679	698	0.972779369627507	97.2779369627507	epiblast	epiblast	Post-implantation	other	Post-implantation	morula and afterwards	Post-implantation
epiblast	GSM4050307	Alu	542	559	0.9695885509839	96.95885509839	epiblast	epiblast	Post-implantation	other	Post-implantation	morula and afterwards	Post-implantation
epiblast	GSM4050340	Alu	1328	1379	0.963016678752719	96.3016678752719	epiblast	epiblast	Post-implantation	other	Post-implantation	morula and afterwards	Post-implantation
epiblast	GSM4050159	Alu	413	429	0.962703962703963	96.2703962703963	epiblast	epiblast	Post-implantation	other	Post-implantation	morula and afterwards	Post-implantation
epiblast	GSM4050240	Alu	218	229	0.951965065502183	95.1965065502183	epiblast	epiblast	Post-implantation	other	Post-implantation	morula and afterwards	Post-implantation
epiblast	GSM4050281	Alu	636	653	0.973966309341501	97.3966309341501	epiblast	epiblast	Post-implantation	other	Post-implantation	morula and afterwards	Post-implantation
epiblast	GSM4050355	Alu	1065	1107	0.962059620596206	96.2059620596206	epiblast	epiblast	Post-implantation	other	Post-implantation	morula and afterwards	Post-implantation
epiblast	GSM4050549	Alu	321	337	0.952522255192878	95.2522255192878	epiblast	epiblast	Post-implantation	other	Post-implantation	morula and afterwards	Post-implantation
epiblast	GSM4050630	Alu	766	794	0.964735516372796	96.4735516372796	epiblast	epiblast	Post-implantation	other	Post-implantation	morula and afterwards	Post-implantation
epiblast	GSM4050494	Alu	1744	1763	0.989222915484969	98.9222915484969	epiblast	epiblast	Post-implantation	other	Post-implantation	morula and afterwards	Post-implantation
epiblast	GSM4050629	Alu	666	699	0.952789699570815	95.2789699570815	epiblast	epiblast	Post-implantation	other	Post-implantation	morula and afterwards	Post-implantation
epiblast	GSM4050148	Alu	393	408	0.963235294117647	96.3235294117647	epiblast	epiblast	Post-implantation	other	Post-implantation	morula and afterwards	Post-implantation
epiblast	GSM4050348	Alu	511	533	0.958724202626642	95.8724202626642	epiblast	epiblast	Post-implantation	other	Post-implantation	morula and afterwards	Post-implantation
epiblast	GSM4050486	Alu	589	619	0.951534733441034	95.1534733441034	epiblast	epiblast	Post-implantation	other	Post-implantation	morula and afterwards	Post-implantation
epiblast	GSM4050173	Alu	166	184	0.902173913043478	90.2173913043478	epiblast	epiblast	Post-implantation	other	Post-implantation	morula and afterwards	Post-implantation
epiblast	GSM4050414	Alu	1113	1126	0.988454706927176	98.8454706927176	epiblast	epiblast	Post-implantation	other	Post-implantation	morula and afterwards	Post-implantation
epiblast	GSM4050319	Alu	816	850	0.96	96	epiblast	epiblast	Post-implantation	other	Post-implantation	morula and afterwards	Post-implantation
epiblast	GSM4050408	Alu	709	724	0.979281767955801	97.9281767955801	epiblast	epiblast	Post-implantation	other	Post-implantation	morula and afterwards	Post-implantation
epiblast	GSM4050452	Alu	932	944	0.98728813559322	98.728813559322	epiblast	epiblast	Post-implantation	other	Post-implantation	morula and afterwards	Post-implantation
epiblast	GSM4050551	Alu	284	293	0.969283276450512	96.9283276450512	epiblast	epiblast	Post-implantation	other	Post-implantation	morula and afterwards	Post-implantation
epiblast	GSM4050540	Alu	775	793	0.977301387137453	97.7301387137453	epiblast	epiblast	Post-implantation	other	Post-implantation	morula and afterwards	Post-implantation
epiblast	GSM4050451	Alu	303	321	0.94392523364486	94.392523364486	epiblast	epiblast	Post-implantation	other	Post-implantation	morula and afterwards	Post-implantation
epiblast	GSM4050413	Alu	574	593	0.967959527824621	96.7959527824621	epiblast	epiblast	Post-implantation	other	Post-implantation	morula and afterwards	Post-implantation
epiblast	GSM4050392	Alu	745	753	0.98937583001328	98.937583001328	epiblast	epiblast	Post-implantation	other	Post-implantation	morula and afterwards	Post-implantation
epiblast	GSM4050370	Alu	485	503	0.964214711729622	96.4214711729622	epiblast	epiblast	Post-implantation	other	Post-implantation	morula and afterwards	Post-implantation
epiblast	GSM4050626	Alu	527	543	0.970534069981584	97.0534069981584	epiblast	epiblast	Post-implantation	other	Post-implantation	morula and afterwards	Post-implantation
epiblast	GSM4050154	Alu	291	304	0.957236842105263	95.7236842105263	epiblast	epiblast	Post-implantation	other	Post-implantation	morula and afterwards	Post-implantation
epiblast	GSM4050624	Alu	1071	1093	0.979871912168344	97.9871912168344	epiblast	epiblast	Post-implantation	other	Post-implantation	morula and afterwards	Post-implantation
epiblast	GSM4050510	Alu	763	778	0.980719794344473	98.0719794344473	epiblast	epiblast	Post-implantation	other	Post-implantation	morula and afterwards	Post-implantation
epiblast	GSM4050315	Alu	523	542	0.964944649446494	96.4944649446495	epiblast	epiblast	Post-implantation	other	Post-implantation	morula and afterwards	Post-implantation
epiblast	GSM4050269	Alu	554	585	0.947008547008547	94.7008547008547	epiblast	epiblast	Post-implantation	other	Post-implantation	morula and afterwards	Post-implantation
epiblast	GSM4050483	Alu	698	726	0.961432506887052	96.1432506887052	epiblast	epiblast	Post-implantation	other	Post-implantation	morula and afterwards	Post-implantation
epiblast	GSM4050615	Alu	1014	1035	0.979710144927536	97.9710144927536	epiblast	epiblast	Post-implantation	other	Post-implantation	morula and afterwards	Post-implantation
epiblast	GSM4050511	Alu	1312	1324	0.990936555891239	99.0936555891239	epiblast	epiblast	Post-implantation	other	Post-implantation	morula and afterwards	Post-implantation
epiblast	GSM4050246	Alu	392	402	0.975124378109453	97.5124378109453	epiblast	epiblast	Post-implantation	other	Post-implantation	morula and afterwards	Post-implantation
epiblast	GSM4050475	Alu	1089	1117	0.974932855863921	97.4932855863921	epiblast	epiblast	Post-implantation	other	Post-implantation	morula and afterwards	Post-implantation
epiblast	GSM4050247	Alu	183	197	0.928934010152284	92.8934010152284	epiblast	epiblast	Post-implantation	other	Post-implantation	morula and afterwards	Post-implantation
epiblast	GSM4050616	Alu	1686	1711	0.985388661601403	98.5388661601403	epiblast	epiblast	Post-implantation	other	Post-implantation	morula and afterwards	Post-implantation
epiblast	GSM4050612	Alu	780	802	0.972568578553616	97.2568578553616	epiblast	epiblast	Post-implantation	other	Post-implantation	morula and afterwards	Post-implantation
epiblast	GSM4050182	Alu	271	281	0.9644128113879	96.44128113879	epiblast	epiblast	Post-implantation	other	Post-implantation	morula and afterwards	Post-implantation
epiblast	GSM4050619	Alu	723	746	0.969168900804289	96.916890080429	epiblast	epiblast	Post-implantation	other	Post-implantation	morula and afterwards	Post-implantation
epiblast	GSM4050391	Alu	727	756	0.961640211640212	96.1640211640212	epiblast	epiblast	Post-implantation	other	Post-implantation	morula and afterwards	Post-implantation
epiblast	GSM4050514	Alu	935	941	0.993623804463337	99.3623804463337	epiblast	epiblast	Post-implantation	other	Post-implantation	morula and afterwards	Post-implantation
epiblast	GSM4050166	Alu	267	283	0.943462897526502	94.3462897526502	epiblast	epiblast	Post-implantation	other	Post-implantation	morula and afterwards	Post-implantation
epiblast	GSM4050282	Alu	474	498	0.951807228915663	95.1807228915663	epiblast	epiblast	Post-implantation	other	Post-implantation	morula and afterwards	Post-implantation
epiblast	GSM4050622	Alu	564	601	0.938435940099834	93.8435940099834	epiblast	epiblast	Post-implantation	other	Post-implantation	morula and afterwards	Post-implantation
epiblast	GSM4050490	Alu	1132	1162	0.974182444061962	97.4182444061962	epiblast	epiblast	Post-implantation	other	Post-implantation	morula and afterwards	Post-implantation
epiblast	GSM4050175	Alu	501	523	0.957934990439771	95.7934990439771	epiblast	epiblast	Post-implantation	other	Post-implantation	morula and afterwards	Post-implantation
epiblast	GSM4050620	Alu	613	640	0.9578125	95.78125	epiblast	epiblast	Post-implantation	other	Post-implantation	morula and afterwards	Post-implantation
epiblast	GSM4050163	Alu	230	240	0.958333333333333	95.8333333333333	epiblast	epiblast	Post-implantation	other	Post-implantation	morula and afterwards	Post-implantation
epiblast	GSM4050449	Alu	655	673	0.973254086181278	97.3254086181278	epiblast	epiblast	Post-implantation	other	Post-implantation	morula and afterwards	Post-implantation
epiblast	GSM4050266	Alu	489	505	0.968316831683168	96.8316831683168	epiblast	epiblast	Post-implantation	other	Post-implantation	morula and afterwards	Post-implantation
epiblast	GSM4050176	Alu	848	866	0.979214780600462	97.9214780600462	epiblast	epiblast	Post-implantation	other	Post-implantation	morula and afterwards	Post-implantation
epiblast	GSM4050276	Alu	644	663	0.971342383107089	97.1342383107089	epiblast	epiblast	Post-implantation	other	Post-implantation	morula and afterwards	Post-implantation
epiblast	GSM4050223	Alu	256	262	0.977099236641221	97.7099236641221	epiblast	epiblast	Post-implantation	other	Post-implantation	morula and afterwards	Post-implantation
epiblast	GSM4050371	Alu	386	405	0.953086419753086	95.3086419753086	epiblast	epiblast	Post-implantation	other	Post-implantation	morula and afterwards	Post-implantation
epiblast	GSM4050621	Alu	630	663	0.950226244343891	95.0226244343891	epiblast	epiblast	Post-implantation	other	Post-implantation	morula and afterwards	Post-implantation
epiblast	GSM4050172	Alu	159	174	0.913793103448276	91.3793103448276	epiblast	epiblast	Post-implantation	other	Post-implantation	morula and afterwards	Post-implantation
epiblast	GSM4050161	Alu	161	172	0.936046511627907	93.6046511627907	epiblast	epiblast	Post-implantation	other	Post-implantation	morula and afterwards	Post-implantation
epiblast	GSM4050237	Alu	281	297	0.946127946127946	94.6127946127946	epiblast	epiblast	Post-implantation	other	Post-implantation	morula and afterwards	Post-implantation
epiblast	GSM4050245	Alu	304	317	0.958990536277603	95.8990536277603	epiblast	epiblast	Post-implantation	other	Post-implantation	morula and afterwards	Post-implantation
epiblast	GSM4050398	Alu	434	475	0.913684210526316	91.3684210526316	epiblast	epiblast	Post-implantation	other	Post-implantation	morula and afterwards	Post-implantation
epiblast	GSM4050136	Alu	108	109	0.990825688073395	99.0825688073395	epiblast	epiblast	Post-implantation	other	Post-implantation	morula and afterwards	Post-implantation
epiblast	GSM4050457	Alu	973	1015	0.958620689655172	95.8620689655172	epiblast	epiblast	Post-implantation	other	Post-implantation	morula and afterwards	Post-implantation
epiblast	GSM4050575	Alu	1385	1402	0.987874465049929	98.7874465049929	epiblast	epiblast	Post-implantation	other	Post-implantation	morula and afterwards	Post-implantation
epiblast	GSM4050190	Alu	236	248	0.951612903225806	95.1612903225807	epiblast	epiblast	Post-implantation	other	Post-implantation	morula and afterwards	Post-implantation
epiblast	GSM4050179	Alu	315	332	0.948795180722892	94.8795180722892	epiblast	epiblast	Post-implantation	other	Post-implantation	morula and afterwards	Post-implantation
epiblast	GSM4050672	Alu	341	354	0.963276836158192	96.3276836158192	epiblast	epiblast	Post-implantation	other	Post-implantation	morula and afterwards	Post-implantation
epiblast	GSM4050359	Alu	1499	1509	0.993373094764745	99.3373094764745	epiblast	epiblast	Post-implantation	other	Post-implantation	morula and afterwards	Post-implantation
epiblast	GSM4050268	Alu	332	338	0.982248520710059	98.2248520710059	epiblast	epiblast	Post-implantation	other	Post-implantation	morula and afterwards	Post-implantation
epiblast	GSM4050193	Alu	175	183	0.956284153005464	95.6284153005464	epiblast	epiblast	Post-implantation	other	Post-implantation	morula and afterwards	Post-implantation
epiblast	GSM4050168	Alu	47	55	0.854545454545455	85.4545454545455	epiblast	epiblast	Post-implantation	other	Post-implantation	morula and afterwards	Post-implantation
epiblast	GSM4050278	Alu	553	569	0.971880492091388	97.1880492091388	epiblast	epiblast	Post-implantation	other	Post-implantation	morula and afterwards	Post-implantation
epiblast	GSM4050472	Alu	546	576	0.947916666666667	94.7916666666667	epiblast	epiblast	Post-implantation	other	Post-implantation	morula and afterwards	Post-implantation
epiblast	GSM4050157	Alu	326	343	0.950437317784256	95.0437317784256	epiblast	epiblast	Post-implantation	other	Post-implantation	morula and afterwards	Post-implantation
epiblast	GSM4050450	Alu	324	333	0.972972972972973	97.2972972972973	epiblast	epiblast	Post-implantation	other	Post-implantation	morula and afterwards	Post-implantation
epiblast	GSM4050249	Alu	342	348	0.982758620689655	98.2758620689655	epiblast	epiblast	Post-implantation	other	Post-implantation	morula and afterwards	Post-implantation
epiblast	GSM4050625	Alu	607	624	0.97275641025641	97.275641025641	epiblast	epiblast	Post-implantation	other	Post-implantation	morula and afterwards	Post-implantation
epiblast	GSM4050469	Alu	749	768	0.975260416666667	97.5260416666667	epiblast	epiblast	Post-implantation	other	Post-implantation	morula and afterwards	Post-implantation
epiblast	GSM4050533	Alu	469	495	0.947474747474747	94.7474747474747	epiblast	epiblast	Post-implantation	other	Post-implantation	morula and afterwards	Post-implantation
epiblast	GSM4050248	Alu	312	339	0.920353982300885	92.0353982300885	epiblast	epiblast	Post-implantation	other	Post-implantation	morula and afterwards	Post-implantation
epiblast	GSM4050474	Alu	1077	1115	0.965919282511211	96.5919282511211	epiblast	epiblast	Post-implantation	other	Post-implantation	morula and afterwards	Post-implantation
epiblast	GSM4050631	Alu	368	383	0.960835509138381	96.0835509138381	epiblast	epiblast	Post-implantation	other	Post-implantation	morula and afterwards	Post-implantation
epiblast	GSM4050614	Alu	642	654	0.981651376146789	98.1651376146789	epiblast	epiblast	Post-implantation	other	Post-implantation	morula and afterwards	Post-implantation
epiblast	GSM4050526	Alu	295	323	0.913312693498452	91.3312693498452	epiblast	epiblast	Post-implantation	other	Post-implantation	morula and afterwards	Post-implantation
epiblast	GSM4050627	Alu	77	79	0.974683544303798	97.4683544303798	epiblast	epiblast	Post-implantation	other	Post-implantation	morula and afterwards	Post-implantation
epiblast	GSM4050534	Alu	478	514	0.929961089494163	92.9961089494163	epiblast	epiblast	Post-implantation	other	Post-implantation	morula and afterwards	Post-implantation
epiblast	GSM4050156	Alu	180	191	0.942408376963351	94.2408376963351	epiblast	epiblast	Post-implantation	other	Post-implantation	morula and afterwards	Post-implantation
epiblast	GSM4050609	Alu	637	673	0.946508172362556	94.6508172362556	epiblast	epiblast	Post-implantation	other	Post-implantation	morula and afterwards	Post-implantation
epiblast	GSM4050171	Alu	462	474	0.974683544303798	97.4683544303798	epiblast	epiblast	Post-implantation	other	Post-implantation	morula and afterwards	Post-implantation
epiblast	GSM4050666	Alu	200	215	0.930232558139535	93.0232558139535	epiblast	epiblast	Post-implantation	other	Post-implantation	morula and afterwards	Post-implantation
epiblast	GSM4050550	Alu	314	323	0.972136222910217	97.2136222910217	epiblast	epiblast	Post-implantation	other	Post-implantation	morula and afterwards	Post-implantation
epiblast	GSM4050183	Alu	272	278	0.97841726618705	97.841726618705	epiblast	epiblast	Post-implantation	other	Post-implantation	morula and afterwards	Post-implantation
epiblast	GSM4050153	Alu	152	164	0.926829268292683	92.6829268292683	epiblast	epiblast	Post-implantation	other	Post-implantation	morula and afterwards	Post-implantation
epiblast	GSM4050181	Alu	217	232	0.935344827586207	93.5344827586207	epiblast	epiblast	Post-implantation	other	Post-implantation	morula and afterwards	Post-implantation
epiblast	GSM4050515	Alu	122	132	0.924242424242424	92.4242424242424	epiblast	epiblast	Post-implantation	other	Post-implantation	morula and afterwards	Post-implantation
epiblast	GSM4050177	Alu	191	197	0.969543147208122	96.9543147208122	epiblast	epiblast	Post-implantation	other	Post-implantation	morula and afterwards	Post-implantation
epiblast	GSM4050523	Alu	277	302	0.917218543046358	91.7218543046358	epiblast	epiblast	Post-implantation	other	Post-implantation	morula and afterwards	Post-implantation
epiblast	GSM4050236	Alu	292	306	0.954248366013072	95.4248366013072	epiblast	epiblast	Post-implantation	other	Post-implantation	morula and afterwards	Post-implantation
epiblast	GSM4050123	Alu	297	313	0.94888178913738	94.888178913738	epiblast	epiblast	Post-implantation	other	Post-implantation	morula and afterwards	Post-implantation
epiblast	GSM4050215	Alu	169	175	0.965714285714286	96.5714285714286	epiblast	epiblast	Post-implantation	other	Post-implantation	morula and afterwards	Post-implantation
epiblast	GSM4050174	Alu	320	343	0.932944606413994	93.2944606413994	epiblast	epiblast	Post-implantation	other	Post-implantation	morula and afterwards	Post-implantation
epiblast	GSM4050241	Alu	203	223	0.910313901345291	91.0313901345292	epiblast	epiblast	Post-implantation	other	Post-implantation	morula and afterwards	Post-implantation
epiblast	GSM4050242	Alu	153	167	0.916167664670659	91.6167664670659	epiblast	epiblast	Post-implantation	other	Post-implantation	morula and afterwards	Post-implantation
epiblast	GSM4050180	Alu	143	153	0.934640522875817	93.4640522875817	epiblast	epiblast	Post-implantation	other	Post-implantation	morula and afterwards	Post-implantation
hESC	GSM922261	Alu	5277	5342	0.987832272557095	98.7832272557095	hESC	hESC	Post-implantation	hESC	Post-implantation	morula and afterwards	Post-implantation
hESC	GSM1888632	Alu	16014	16642	0.962264150943396	96.2264150943396	hESC	hESC	Post-implantation	hESC	Post-implantation	morula and afterwards	Post-implantation
hESC	GSM1571066	Alu	238	260	0.915384615384615	91.5384615384615	hESC	hESC	Post-implantation	hESC	Post-implantation	morula and afterwards	Post-implantation
hESC	GSM1694960	Alu	4194	4334	0.967697277341948	96.7697277341948	hESC	hESC	Post-implantation	hESC	Post-implantation	morula and afterwards	Post-implantation
hESC	GSM1888631	Alu	17071	17744	0.962071686203787	96.2071686203787	hESC	hESC	Post-implantation	hESC	Post-implantation	morula and afterwards	Post-implantation
hESC	GSM1888633	Alu	17341	18064	0.959975642161205	95.9975642161205	hESC	hESC	Post-implantation	hESC	Post-implantation	morula and afterwards	Post-implantation
hESC	GSM1888637	Alu	16665	17181	0.969966823817007	96.9966823817007	hESC	hESC	Post-implantation	hESC	Post-implantation	morula and afterwards	Post-implantation
hESC	GSM1888639	Alu	12294	12739	0.96506790171913	96.506790171913	hESC	hESC	Post-implantation	hESC	Post-implantation	morula and afterwards	Post-implantation
hESC	GSM1888643	Alu	17796	18461	0.963978116028384	96.3978116028384	hESC	hESC	Post-implantation	hESC	Post-implantation	morula and afterwards	Post-implantation
hESC	GSM1888648	Alu	10887	11375	0.957098901098901	95.7098901098901	hESC	hESC	Post-implantation	hESC	Post-implantation	morula and afterwards	Post-implantation
hESC	GSM1888649	Alu	17723	18417	0.96231742411902	96.2317424119021	hESC	hESC	Post-implantation	hESC	Post-implantation	morula and afterwards	Post-implantation
hESC	GSM1888650	Alu	15975	16626	0.96084446048358	96.084446048358	hESC	hESC	Post-implantation	hESC	Post-implantation	morula and afterwards	Post-implantation
hESC	GSM1888653	Alu	4194	4334	0.967697277341948	96.7697277341948	hESC	hESC	Post-implantation	hESC	Post-implantation	morula and afterwards	Post-implantation
hESC	GSM3081011	Alu	1426	1455	0.980068728522337	98.0068728522337	hESC	hESC	Post-implantation	hESC	Post-implantation	morula and afterwards	Post-implantation
hESC	GSM3370009	Alu	9070	9304	0.974849527085125	97.4849527085125	hESC	hESC	Post-implantation	hESC	Post-implantation	morula and afterwards	Post-implantation
hESC	GSM3370012	Alu	18409	19050	0.966351706036745	96.6351706036745	hESC	hESC	Post-implantation	hESC	Post-implantation	morula and afterwards	Post-implantation
hESC	GSM3370013	Alu	15157	15683	0.966460498629089	96.6460498629089	hESC	hESC	Post-implantation	hESC	Post-implantation	morula and afterwards	Post-implantation
hESC	GSM3370014	Alu	18317	19042	0.961926268249134	96.1926268249134	hESC	hESC	Post-implantation	hESC	Post-implantation	morula and afterwards	Post-implantation
hESC	GSM3370015	Alu	19234	19909	0.966095735596966	96.6095735596966	hESC	hESC	Post-implantation	hESC	Post-implantation	morula and afterwards	Post-implantation
hESC	GSM4127826	Alu	615	635	0.968503937007874	96.8503937007874	hESC	hESC	Post-implantation	hESC	Post-implantation	morula and afterwards	Post-implantation
hESC	GSM4127827	Alu	549	561	0.978609625668449	97.8609625668449	hESC	hESC	Post-implantation	hESC	Post-implantation	morula and afterwards	Post-implantation
hESC	GSM4127829	Alu	899	923	0.973997833152763	97.3997833152763	hESC	hESC	Post-implantation	hESC	Post-implantation	morula and afterwards	Post-implantation
hESC	GSM922250	Alu	2294	2341	0.979923109782144	97.9923109782144	hESC	hESC	Post-implantation	hESC	Post-implantation	morula and afterwards	Post-implantation
hESC	GSM922251	Alu	983	1010	0.973267326732673	97.3267326732673	hESC	hESC	Post-implantation	hESC	Post-implantation	morula and afterwards	Post-implantation
hESC	GSM922257	Alu	3039	3080	0.986688311688312	98.6688311688312	hESC	hESC	Post-implantation	hESC	Post-implantation	morula and afterwards	Post-implantation
hESC	GSM922259	Alu	1542	1596	0.966165413533835	96.6165413533835	hESC	hESC	Post-implantation	hESC	Post-implantation	morula and afterwards	Post-implantation
hESC	GSM1694954	Alu	5193	5367	0.967579653437675	96.7579653437675	hESC	hESC	Post-implantation	hESC	Post-implantation	morula and afterwards	Post-implantation
hESC	GSM1694962	Alu	6829	7022	0.972514953004842	97.2514953004842	hESC	hESC	Post-implantation	hESC	Post-implantation	morula and afterwards	Post-implantation
hESC	GSM1694965	Alu	7334	7557	0.970490935556438	97.0490935556438	hESC	hESC	Post-implantation	hESC	Post-implantation	morula and afterwards	Post-implantation
hESC	GSM1888640	Alu	16004	16522	0.968647863454788	96.8647863454788	hESC	hESC	Post-implantation	hESC	Post-implantation	morula and afterwards	Post-implantation
hESC	GSM1888652	Alu	6828	7022	0.972372543434919	97.2372543434919	hESC	hESC	Post-implantation	hESC	Post-implantation	morula and afterwards	Post-implantation
hESC	GSM1888656	Alu	7335	7558	0.970494839904737	97.0494839904737	hESC	hESC	Post-implantation	hESC	Post-implantation	morula and afterwards	Post-implantation
hESC	GSM1888669	Alu	5190	5363	0.967741935483871	96.7741935483871	hESC	hESC	Post-implantation	hESC	Post-implantation	morula and afterwards	Post-implantation
hESC	GSM1985628	Alu	354	383	0.924281984334204	92.4281984334204	hESC	hESC	Post-implantation	hESC	Post-implantation	morula and afterwards	Post-implantation
hESC	GSM3370007	Alu	14583	14992	0.972718783351121	97.2718783351121	hESC	hESC	Post-implantation	hESC	Post-implantation	morula and afterwards	Post-implantation
hESC	GSM3370008	Alu	13843	14204	0.974584624049563	97.4584624049564	hESC	hESC	Post-implantation	hESC	Post-implantation	morula and afterwards	Post-implantation
hESC	GSM3370010	Alu	8786	9017	0.974381723411334	97.4381723411334	hESC	hESC	Post-implantation	hESC	Post-implantation	morula and afterwards	Post-implantation
hESC	GSM3370016	Alu	16942	17513	0.967395648946497	96.7395648946497	hESC	hESC	Post-implantation	hESC	Post-implantation	morula and afterwards	Post-implantation
hESC	GSM4127838	Alu	618	643	0.961119751166408	96.1119751166408	hESC	hESC	Post-implantation	hESC	Post-implantation	morula and afterwards	Post-implantation
hESC	GSM922262	Alu	1436	1476	0.97289972899729	97.289972899729	hESC	hESC	Post-implantation	hESC	Post-implantation	morula and afterwards	Post-implantation
hESC	GSM922260	Alu	1741	1762	0.988081725312145	98.8081725312145	hESC	hESC	Post-implantation	hESC	Post-implantation	morula and afterwards	Post-implantation
hESC	GSM1694955	Alu	8493	8720	0.973967889908257	97.3967889908257	hESC	hESC	Post-implantation	hESC	Post-implantation	morula and afterwards	Post-implantation
hESC	GSM1694956	Alu	5029	5174	0.971975260919985	97.1975260919985	hESC	hESC	Post-implantation	hESC	Post-implantation	morula and afterwards	Post-implantation
hESC	GSM1694957	Alu	4688	4852	0.966199505358615	96.6199505358615	hESC	hESC	Post-implantation	hESC	Post-implantation	morula and afterwards	Post-implantation
hESC	GSM1694958	Alu	4724	4857	0.972616841671814	97.2616841671814	hESC	hESC	Post-implantation	hESC	Post-implantation	morula and afterwards	Post-implantation
hESC	GSM1694959	Alu	3852	4442	0.867176947321027	86.7176947321027	hESC	hESC	Post-implantation	hESC	Post-implantation	morula and afterwards	Post-implantation
hESC	GSM1694961	Alu	4740	4860	0.975308641975309	97.5308641975309	hESC	hESC	Post-implantation	hESC	Post-implantation	morula and afterwards	Post-implantation
hESC	GSM1694963	Alu	4770	4916	0.970301057770545	97.0301057770545	hESC	hESC	Post-implantation	hESC	Post-implantation	morula and afterwards	Post-implantation
hESC	GSM1694964	Alu	5117	5265	0.971889838556505	97.1889838556505	hESC	hESC	Post-implantation	hESC	Post-implantation	morula and afterwards	Post-implantation
hESC	GSM1694966	Alu	3872	4015	0.964383561643836	96.4383561643836	hESC	hESC	Post-implantation	hESC	Post-implantation	morula and afterwards	Post-implantation
hESC	GSM1694967	Alu	3961	4083	0.970120009796718	97.0120009796718	hESC	hESC	Post-implantation	hESC	Post-implantation	morula and afterwards	Post-implantation
hESC	GSM1694968	Alu	9355	9606	0.973870497605663	97.3870497605663	hESC	hESC	Post-implantation	hESC	Post-implantation	morula and afterwards	Post-implantation
hESC	GSM1694969	Alu	5233	5380	0.972676579925651	97.2676579925651	hESC	hESC	Post-implantation	hESC	Post-implantation	morula and afterwards	Post-implantation
hESC	GSM1694970	Alu	4489	4607	0.974386802691556	97.4386802691556	hESC	hESC	Post-implantation	hESC	Post-implantation	morula and afterwards	Post-implantation
hESC	GSM1694971	Alu	3531	3614	0.977033757609297	97.7033757609297	hESC	hESC	Post-implantation	hESC	Post-implantation	morula and afterwards	Post-implantation
hESC	GSM1888641	Alu	11343	11860	0.956408094435076	95.6408094435076	hESC	hESC	Post-implantation	hESC	Post-implantation	morula and afterwards	Post-implantation
hESC	GSM1888642	Alu	10805	11295	0.956617972554228	95.6617972554228	hESC	hESC	Post-implantation	hESC	Post-implantation	morula and afterwards	Post-implantation
hESC	GSM1888661	Alu	8498	8725	0.973982808022923	97.3982808022923	hESC	hESC	Post-implantation	hESC	Post-implantation	morula and afterwards	Post-implantation
hESC	GSM1888664	Alu	5027	5172	0.971964423820572	97.1964423820572	hESC	hESC	Post-implantation	hESC	Post-implantation	morula and afterwards	Post-implantation
hESC	GSM1888665	Alu	4766	4912	0.970276872964169	97.027687296417	hESC	hESC	Post-implantation	hESC	Post-implantation	morula and afterwards	Post-implantation
hESC	GSM1888666	Alu	3960	4082	0.970112689857913	97.0112689857913	hESC	hESC	Post-implantation	hESC	Post-implantation	morula and afterwards	Post-implantation
hESC	GSM1888670	Alu	4721	4855	0.972399588053553	97.2399588053553	hESC	hESC	Post-implantation	hESC	Post-implantation	morula and afterwards	Post-implantation
hESC	GSM1888671	Alu	3532	3615	0.977040110650069	97.7040110650069	hESC	hESC	Post-implantation	hESC	Post-implantation	morula and afterwards	Post-implantation
hESC	GSM1888672	Alu	4743	4863	0.975323874151758	97.5323874151758	hESC	hESC	Post-implantation	hESC	Post-implantation	morula and afterwards	Post-implantation
hESC	GSM1888674	Alu	5119	5267	0.971900512625783	97.1900512625783	hESC	hESC	Post-implantation	hESC	Post-implantation	morula and afterwards	Post-implantation
hESC	GSM1888675	Alu	5234	5381	0.972681657684445	97.2681657684445	hESC	hESC	Post-implantation	hESC	Post-implantation	morula and afterwards	Post-implantation
hESC	GSM1888676	Alu	3852	4441	0.867372213465436	86.7372213465436	hESC	hESC	Post-implantation	hESC	Post-implantation	morula and afterwards	Post-implantation
hESC	GSM1888677	Alu	4487	4605	0.974375678610206	97.4375678610206	hESC	hESC	Post-implantation	hESC	Post-implantation	morula and afterwards	Post-implantation
hESC	GSM1888678	Alu	3872	4015	0.964383561643836	96.4383561643836	hESC	hESC	Post-implantation	hESC	Post-implantation	morula and afterwards	Post-implantation
hESC	GSM1888680	Alu	4687	4851	0.966192537621109	96.6192537621109	hESC	hESC	Post-implantation	hESC	Post-implantation	morula and afterwards	Post-implantation
hESC	GSM1888681	Alu	9351	9601	0.973961045724404	97.3961045724404	hESC	hESC	Post-implantation	hESC	Post-implantation	morula and afterwards	Post-implantation
hESC	GSM3081010	Alu	1330	1396	0.952722063037249	95.2722063037249	hESC	hESC	Post-implantation	hESC	Post-implantation	morula and afterwards	Post-implantation
hESC	GSM3370011	Alu	19142	19799	0.966816505884136	96.6816505884136	hESC	hESC	Post-implantation	hESC	Post-implantation	morula and afterwards	Post-implantation
hESC	GSM3602450	Alu	124	129	0.961240310077519	96.1240310077519	hESC	hESC	Post-implantation	hESC	Post-implantation	morula and afterwards	Post-implantation
hESC	GSM3602458	Alu	198	205	0.965853658536585	96.5853658536585	hESC	hESC	Post-implantation	hESC	Post-implantation	morula and afterwards	Post-implantation
hESC	GSM4127834	Alu	665	680	0.977941176470588	97.7941176470588	hESC	hESC	Post-implantation	hESC	Post-implantation	morula and afterwards	Post-implantation
hESC	GSM922225	Alu	962	991	0.970736629667003	97.0736629667003	hESC	hESC	Post-implantation	hESC	Post-implantation	morula and afterwards	Post-implantation
hESC	GSM922253	Alu	1742	1799	0.968315730961645	96.8315730961645	hESC	hESC	Post-implantation	hESC	Post-implantation	morula and afterwards	Post-implantation
hESC	GSM922255	Alu	1697	1735	0.978097982708934	97.8097982708934	hESC	hESC	Post-implantation	hESC	Post-implantation	morula and afterwards	Post-implantation
hESC	GSM922267	Alu	1068	1118	0.955277280858676	95.5277280858676	hESC	hESC	Post-implantation	hESC	Post-implantation	morula and afterwards	Post-implantation
hESC	GSM1571063	Alu	256	279	0.917562724014337	91.7562724014337	hESC	hESC	Post-implantation	hESC	Post-implantation	morula and afterwards	Post-implantation
hESC	GSM4127843	Alu	445	457	0.973741794310722	97.3741794310722	hESC	hESC	Post-implantation	hESC	Post-implantation	morula and afterwards	Post-implantation
hESC	GSM3602453	Alu	97	98	0.989795918367347	98.9795918367347	hESC	hESC	Post-implantation	hESC	Post-implantation	morula and afterwards	Post-implantation
hESC	GSM922256	Alu	1663	1713	0.970811441914769	97.0811441914769	hESC	hESC	Post-implantation	hESC	Post-implantation	morula and afterwards	Post-implantation
hESC	GSM922228	Alu	977	1012	0.965415019762846	96.5415019762846	hESC	hESC	Post-implantation	hESC	Post-implantation	morula and afterwards	Post-implantation
hESC	GSM1571057	Alu	255	267	0.955056179775281	95.5056179775281	hESC	hESC	Post-implantation	hESC	Post-implantation	morula and afterwards	Post-implantation
hESC	GSM1571067	Alu	223	237	0.940928270042194	94.0928270042194	hESC	hESC	Post-implantation	hESC	Post-implantation	morula and afterwards	Post-implantation
hESC	GSM4127836	Alu	497	526	0.944866920152091	94.4866920152091	hESC	hESC	Post-implantation	hESC	Post-implantation	morula and afterwards	Post-implantation
hESC	GSM1985631	Alu	531	561	0.946524064171123	94.6524064171123	hESC	hESC	Post-implantation	hESC	Post-implantation	morula and afterwards	Post-implantation
hESC	GSM922252	Alu	655	684	0.957602339181287	95.7602339181287	hESC	hESC	Post-implantation	hESC	Post-implantation	morula and afterwards	Post-implantation
hESC	GSM4127841	Alu	863	887	0.972942502818489	97.2942502818489	hESC	hESC	Post-implantation	hESC	Post-implantation	morula and afterwards	Post-implantation
hESC	GSM3602462	Alu	164	171	0.95906432748538	95.906432748538	hESC	hESC	Post-implantation	hESC	Post-implantation	morula and afterwards	Post-implantation
hESC	GSM3602465	Alu	140	145	0.96551724137931	96.551724137931	hESC	hESC	Post-implantation	hESC	Post-implantation	morula and afterwards	Post-implantation
hESC	GSM4127831	Alu	504	526	0.958174904942966	95.8174904942966	hESC	hESC	Post-implantation	hESC	Post-implantation	morula and afterwards	Post-implantation
hESC	GSM4127835	Alu	298	315	0.946031746031746	94.6031746031746	hESC	hESC	Post-implantation	hESC	Post-implantation	morula and afterwards	Post-implantation
hESC	GSM4127837	Alu	945	973	0.971223021582734	97.1223021582734	hESC	hESC	Post-implantation	hESC	Post-implantation	morula and afterwards	Post-implantation
hESC	GSM922265	Alu	1750	1806	0.968992248062015	96.8992248062015	hESC	hESC	Post-implantation	hESC	Post-implantation	morula and afterwards	Post-implantation
hESC	GSM3602451	Alu	54	56	0.964285714285714	96.4285714285714	hESC	hESC	Post-implantation	hESC	Post-implantation	morula and afterwards	Post-implantation
hESC	GSM3602452	Alu	89	92	0.967391304347826	96.7391304347826	hESC	hESC	Post-implantation	hESC	Post-implantation	morula and afterwards	Post-implantation
hESC	GSM3602454	Alu	85	90	0.944444444444444	94.4444444444444	hESC	hESC	Post-implantation	hESC	Post-implantation	morula and afterwards	Post-implantation
hESC	GSM3602455	Alu	123	129	0.953488372093023	95.3488372093023	hESC	hESC	Post-implantation	hESC	Post-implantation	morula and afterwards	Post-implantation
hESC	GSM4127828	Alu	907	933	0.972132904608789	97.2132904608789	hESC	hESC	Post-implantation	hESC	Post-implantation	morula and afterwards	Post-implantation
hESC	GSM4127832	Alu	603	620	0.97258064516129	97.258064516129	hESC	hESC	Post-implantation	hESC	Post-implantation	morula and afterwards	Post-implantation
hESC	GSM4127833	Alu	510	529	0.964083175803403	96.4083175803403	hESC	hESC	Post-implantation	hESC	Post-implantation	morula and afterwards	Post-implantation
hESC	GSM4127840	Alu	620	640	0.96875	96.875	hESC	hESC	Post-implantation	hESC	Post-implantation	morula and afterwards	Post-implantation
hESC	GSM4127845	Alu	358	367	0.975476839237057	97.5476839237057	hESC	hESC	Post-implantation	hESC	Post-implantation	morula and afterwards	Post-implantation
hESC	GSM922224	Alu	991	1028	0.964007782101167	96.4007782101167	hESC	hESC	Post-implantation	hESC	Post-implantation	morula and afterwards	Post-implantation
hESC	GSM922274	Alu	1863	1906	0.977439664218258	97.7439664218258	hESC	hESC	Post-implantation	hESC	Post-implantation	morula and afterwards	Post-implantation
hESC	GSM1985629	Alu	341	363	0.939393939393939	93.9393939393939	hESC	hESC	Post-implantation	hESC	Post-implantation	morula and afterwards	Post-implantation
hESC	GSM3602467	Alu	1563	1565	0.998722044728435	99.8722044728435	hESC	hESC	Post-implantation	hESC	Post-implantation	morula and afterwards	Post-implantation
hESC	GSM922264	Alu	1989	2051	0.96977084349098	96.977084349098	hESC	hESC	Post-implantation	hESC	Post-implantation	morula and afterwards	Post-implantation
hESC	GSM922230	Alu	916	945	0.969312169312169	96.9312169312169	hESC	hESC	Post-implantation	hESC	Post-implantation	morula and afterwards	Post-implantation
hESC	GSM922273	Alu	2763	2776	0.995317002881844	99.5317002881844	hESC	hESC	Post-implantation	hESC	Post-implantation	morula and afterwards	Post-implantation
hESC	GSM4127839	Alu	955	985	0.969543147208122	96.9543147208122	hESC	hESC	Post-implantation	hESC	Post-implantation	morula and afterwards	Post-implantation
hESC	GSM922266	Alu	1335	1373	0.972323379461034	97.2323379461034	hESC	hESC	Post-implantation	hESC	Post-implantation	morula and afterwards	Post-implantation
hESC	GSM922275	Alu	2191	2208	0.992300724637681	99.2300724637681	hESC	hESC	Post-implantation	hESC	Post-implantation	morula and afterwards	Post-implantation
hESC	GSM922263	Alu	4838	4891	0.989163770190145	98.9163770190145	hESC	hESC	Post-implantation	hESC	Post-implantation	morula and afterwards	Post-implantation
hESC	GSM896816	Alu	1447	1484	0.975067385444744	97.5067385444744	hESC	hESC	Post-implantation	hESC	Post-implantation	morula and afterwards	Post-implantation
hESC	GSM922271	Alu	2476	2515	0.984493041749503	98.4493041749503	hESC	hESC	Post-implantation	hESC	Post-implantation	morula and afterwards	Post-implantation
hESC	GSM3602456	Alu	146	149	0.979865771812081	97.9865771812081	hESC	hESC	Post-implantation	hESC	Post-implantation	morula and afterwards	Post-implantation
hESC	GSM922270	Alu	1325	1365	0.970695970695971	97.0695970695971	hESC	hESC	Post-implantation	hESC	Post-implantation	morula and afterwards	Post-implantation
hESC	GSM922227	Alu	680	704	0.965909090909091	96.5909090909091	hESC	hESC	Post-implantation	hESC	Post-implantation	morula and afterwards	Post-implantation
hESC	GSM3602469	Alu	1553	1558	0.996790757381258	99.6790757381258	hESC	hESC	Post-implantation	hESC	Post-implantation	morula and afterwards	Post-implantation
hESC	GSM922268	Alu	1524	1577	0.966391883322765	96.6391883322765	hESC	hESC	Post-implantation	hESC	Post-implantation	morula and afterwards	Post-implantation
hESC	GSM4127844	Alu	393	406	0.967980295566502	96.7980295566502	hESC	hESC	Post-implantation	hESC	Post-implantation	morula and afterwards	Post-implantation
hESC	GSM2151860	Alu	35	36	0.972222222222222	97.2222222222222	hESC	hESC	Post-implantation	hESC	Post-implantation	morula and afterwards	Post-implantation
hESC	GSM896815	Alu	959	988	0.970647773279352	97.0647773279352	hESC	hESC	Post-implantation	hESC	Post-implantation	morula and afterwards	Post-implantation
hESC	GSM922254	Alu	1016	1052	0.965779467680608	96.5779467680608	hESC	hESC	Post-implantation	hESC	Post-implantation	morula and afterwards	Post-implantation
hESC	GSM922226	Alu	1294	1324	0.977341389728097	97.7341389728097	hESC	hESC	Post-implantation	hESC	Post-implantation	morula and afterwards	Post-implantation
hESC	GSM3602463	Alu	365	380	0.960526315789474	96.0526315789474	hESC	hESC	Post-implantation	hESC	Post-implantation	morula and afterwards	Post-implantation
hESC	GSM4127830	Alu	629	650	0.967692307692308	96.7692307692308	hESC	hESC	Post-implantation	hESC	Post-implantation	morula and afterwards	Post-implantation
hESC	GSM3602457	Alu	145	155	0.935483870967742	93.5483870967742	hESC	hESC	Post-implantation	hESC	Post-implantation	morula and afterwards	Post-implantation
hESC	GSM922269	Alu	815	854	0.954332552693208	95.4332552693208	hESC	hESC	Post-implantation	hESC	Post-implantation	morula and afterwards	Post-implantation
hESC	GSM3602468	Alu	1483	1488	0.996639784946236	99.6639784946237	hESC	hESC	Post-implantation	hESC	Post-implantation	morula and afterwards	Post-implantation
hESC	GSM922272	Alu	614	645	0.951937984496124	95.1937984496124	hESC	hESC	Post-implantation	hESC	Post-implantation	morula and afterwards	Post-implantation
hESC	GSM1571058	Alu	228	249	0.91566265060241	91.566265060241	hESC	hESC	Post-implantation	hESC	Post-implantation	morula and afterwards	Post-implantation
hESC	GSM2151862	Alu	46	56	0.821428571428571	82.1428571428571	hESC	hESC	Post-implantation	hESC	Post-implantation	morula and afterwards	Post-implantation
hESC	GSM922258	Alu	997	1025	0.972682926829268	97.2682926829268	hESC	hESC	Post-implantation	hESC	Post-implantation	morula and afterwards	Post-implantation
hESC	GSM4127842	Alu	350	359	0.974930362116992	97.4930362116992	hESC	hESC	Post-implantation	hESC	Post-implantation	morula and afterwards	Post-implantation
hESC	GSM3602466	Alu	533	535	0.996261682242991	99.6261682242991	hESC	hESC	Post-implantation	hESC	Post-implantation	morula and afterwards	Post-implantation
hESC	GSM1571070	Alu	186	192	0.96875	96.875	hESC	hESC	Post-implantation	hESC	Post-implantation	morula and afterwards	Post-implantation
hESC	GSM1571056	Alu	259	270	0.959259259259259	95.9259259259259	hESC	hESC	Post-implantation	hESC	Post-implantation	morula and afterwards	Post-implantation
hESC	GSM3602459	Alu	82	84	0.976190476190476	97.6190476190476	hESC	hESC	Post-implantation	hESC	Post-implantation	morula and afterwards	Post-implantation
hESC	GSM1985630	Alu	196	212	0.924528301886792	92.4528301886792	hESC	hESC	Post-implantation	hESC	Post-implantation	morula and afterwards	Post-implantation
hESC	GSM1571060	Alu	224	241	0.929460580912863	92.9460580912863	hESC	hESC	Post-implantation	hESC	Post-implantation	morula and afterwards	Post-implantation
hESC	GSM1571064	Alu	242	256	0.9453125	94.53125	hESC	hESC	Post-implantation	hESC	Post-implantation	morula and afterwards	Post-implantation
hESC	GSM3602460	Alu	83	85	0.976470588235294	97.6470588235294	hESC	hESC	Post-implantation	hESC	Post-implantation	morula and afterwards	Post-implantation
hESC	GSM3602461	Alu	107	113	0.946902654867257	94.6902654867257	hESC	hESC	Post-implantation	hESC	Post-implantation	morula and afterwards	Post-implantation
hESC	GSM3602464	Alu	104	109	0.954128440366972	95.4128440366973	hESC	hESC	Post-implantation	hESC	Post-implantation	morula and afterwards	Post-implantation
hESC	GSM1571055	Alu	279	297	0.939393939393939	93.9393939393939	hESC	hESC	Post-implantation	hESC	Post-implantation	morula and afterwards	Post-implantation
hESC	GSM1571069	Alu	222	235	0.94468085106383	94.468085106383	hESC	hESC	Post-implantation	hESC	Post-implantation	morula and afterwards	Post-implantation
hESC	GSM1571062	Alu	258	279	0.924731182795699	92.4731182795699	hESC	hESC	Post-implantation	hESC	Post-implantation	morula and afterwards	Post-implantation
hESC	GSM1571065	Alu	194	211	0.919431279620853	91.9431279620853	hESC	hESC	Post-implantation	hESC	Post-implantation	morula and afterwards	Post-implantation
hESC	GSM1571073	Alu	156	163	0.957055214723926	95.7055214723927	hESC	hESC	Post-implantation	hESC	Post-implantation	morula and afterwards	Post-implantation
hESC	GSM1571068	Alu	87	91	0.956043956043956	95.6043956043956	hESC	hESC	Post-implantation	hESC	Post-implantation	morula and afterwards	Post-implantation
hESC	GSM1571072	Alu	150	160	0.9375	93.75	hESC	hESC	Post-implantation	hESC	Post-implantation	morula and afterwards	Post-implantation
hESC	GSM1571074	Alu	153	164	0.932926829268293	93.2926829268293	hESC	hESC	Post-implantation	hESC	Post-implantation	morula and afterwards	Post-implantation
hESC	GSM1571071	Alu	180	188	0.957446808510638	95.7446808510638	hESC	hESC	Post-implantation	hESC	Post-implantation	morula and afterwards	Post-implantation
hESC	GSM2151861	Alu	23	25	0.92	92	hESC	hESC	Post-implantation	hESC	Post-implantation	morula and afterwards	Post-implantation
hESC	GSM1571059	Alu	237	249	0.951807228915663	95.1807228915663	hESC	hESC	Post-implantation	hESC	Post-implantation	morula and afterwards	Post-implantation
hESC	GSM1571075	Alu	40	40	1	100	hESC	hESC	Post-implantation	hESC	Post-implantation	morula and afterwards	Post-implantation
hESC	GSM1571061	Alu	15	15	1	100	hESC	hESC	Post-implantation	hESC	Post-implantation	morula and afterwards	Post-implantation
hypoblast	GSM4050460	Alu	1937	1952	0.992315573770492	99.2315573770492	hypoblast	hypoblast	Post-implantation	other	Post-implantation	morula and afterwards	Post-implantation
hypoblast	GSM4050229	Alu	485	497	0.975855130784708	97.5855130784708	hypoblast	hypoblast	Post-implantation	other	Post-implantation	morula and afterwards	Post-implantation
hypoblast	GSM4050367	Alu	466	472	0.98728813559322	98.728813559322	hypoblast	hypoblast	Post-implantation	other	Post-implantation	morula and afterwards	Post-implantation
hypoblast	GSM4050286	Alu	780	800	0.975	97.5	hypoblast	hypoblast	Post-implantation	other	Post-implantation	morula and afterwards	Post-implantation
hypoblast	GSM4050368	Alu	921	943	0.976670201484623	97.6670201484624	hypoblast	hypoblast	Post-implantation	other	Post-implantation	morula and afterwards	Post-implantation
hypoblast	GSM4050532	Alu	408	420	0.971428571428571	97.1428571428572	hypoblast	hypoblast	Post-implantation	other	Post-implantation	morula and afterwards	Post-implantation
hypoblast	GSM4050524	Alu	568	583	0.974271012006861	97.4271012006861	hypoblast	hypoblast	Post-implantation	other	Post-implantation	morula and afterwards	Post-implantation
hypoblast	GSM4050251	Alu	331	335	0.988059701492537	98.8059701492537	hypoblast	hypoblast	Post-implantation	other	Post-implantation	morula and afterwards	Post-implantation
hypoblast	GSM4050528	Alu	336	349	0.962750716332378	96.2750716332378	hypoblast	hypoblast	Post-implantation	other	Post-implantation	morula and afterwards	Post-implantation
hypoblast	GSM4050517	Alu	1238	1259	0.983320095313741	98.3320095313741	hypoblast	hypoblast	Post-implantation	other	Post-implantation	morula and afterwards	Post-implantation
hypoblast	GSM4050568	Alu	862	865	0.996531791907514	99.6531791907515	hypoblast	hypoblast	Post-implantation	other	Post-implantation	morula and afterwards	Post-implantation
hypoblast	GSM4050531	Alu	519	529	0.98109640831758	98.109640831758	hypoblast	hypoblast	Post-implantation	other	Post-implantation	morula and afterwards	Post-implantation
hypoblast	GSM4050530	Alu	386	392	0.984693877551021	98.4693877551021	hypoblast	hypoblast	Post-implantation	other	Post-implantation	morula and afterwards	Post-implantation
hypoblast	GSM4050411	Alu	1475	1494	0.987282463186078	98.7282463186078	hypoblast	hypoblast	Post-implantation	other	Post-implantation	morula and afterwards	Post-implantation
hypoblast	GSM4050448	Alu	445	450	0.988888888888889	98.8888888888889	hypoblast	hypoblast	Post-implantation	other	Post-implantation	morula and afterwards	Post-implantation
hypoblast	GSM4050527	Alu	500	513	0.974658869395711	97.4658869395711	hypoblast	hypoblast	Post-implantation	other	Post-implantation	morula and afterwards	Post-implantation
hypoblast	GSM4050529	Alu	1247	1266	0.984992101105845	98.4992101105845	hypoblast	hypoblast	Post-implantation	other	Post-implantation	morula and afterwards	Post-implantation
hypoblast	GSM4050447	Alu	532	546	0.974358974358974	97.4358974358974	hypoblast	hypoblast	Post-implantation	other	Post-implantation	morula and afterwards	Post-implantation
hypoblast	GSM4050198	Alu	361	368	0.980978260869565	98.0978260869565	hypoblast	hypoblast	Post-implantation	other	Post-implantation	morula and afterwards	Post-implantation
hypoblast	GSM4050160	Alu	398	402	0.990049751243781	99.0049751243781	hypoblast	hypoblast	Post-implantation	other	Post-implantation	morula and afterwards	Post-implantation
hypoblast	GSM4050135	Alu	518	521	0.994241842610365	99.4241842610365	hypoblast	hypoblast	Post-implantation	other	Post-implantation	morula and afterwards	Post-implantation
hypoblast	GSM4050234	Alu	379	383	0.989556135770235	98.9556135770235	hypoblast	hypoblast	Post-implantation	other	Post-implantation	morula and afterwards	Post-implantation
hypoblast	GSM4050224	Alu	360	369	0.975609756097561	97.5609756097561	hypoblast	hypoblast	Post-implantation	other	Post-implantation	morula and afterwards	Post-implantation
hypoblast	GSM4050332	Alu	350	355	0.985915492957746	98.5915492957747	hypoblast	hypoblast	Post-implantation	other	Post-implantation	morula and afterwards	Post-implantation
hypoblast	GSM4050235	Alu	260	267	0.973782771535581	97.3782771535581	hypoblast	hypoblast	Post-implantation	other	Post-implantation	morula and afterwards	Post-implantation
morula	GSM3928552	Alu	1460	1513	0.964970257766028	96.4970257766028	morula	morula	Pre-implantation	morula	Pre-implantation	morula and afterwards	Pre-implantation
morula	GSM3928451	Alu	1023	1068	0.957865168539326	95.7865168539326	morula	morula	Pre-implantation	morula	Pre-implantation	morula and afterwards	Pre-implantation
morula	GSM3928619	Alu	827	868	0.952764976958525	95.2764976958525	morula	morula	Pre-implantation	morula	Pre-implantation	morula and afterwards	Pre-implantation
morula	GSM3928616	Alu	894	931	0.960257787325457	96.0257787325457	morula	morula	Pre-implantation	morula	Pre-implantation	morula and afterwards	Pre-implantation
morula	GSM3928614	Alu	714	752	0.949468085106383	94.9468085106383	morula	morula	Pre-implantation	morula	Pre-implantation	morula and afterwards	Pre-implantation
morula	GSM3928534	Alu	2041	2097	0.973295183595613	97.3295183595613	morula	morula	Pre-implantation	morula	Pre-implantation	morula and afterwards	Pre-implantation
morula	GSM922192	Alu	880	904	0.973451327433628	97.3451327433628	morula	morula	Pre-implantation	morula	Pre-implantation	morula and afterwards	Pre-implantation
morula	GSM3928636	Alu	9052	9210	0.982844733984799	98.2844733984799	morula	morula	Pre-implantation	morula	Pre-implantation	morula and afterwards	Pre-implantation
morula	GSM3928558	Alu	1208	1267	0.953433307024467	95.3433307024467	morula	morula	Pre-implantation	morula	Pre-implantation	morula and afterwards	Pre-implantation
morula	GSM1160140	Alu	82	88	0.931818181818182	93.1818181818182	morula	morula	Pre-implantation	morula	Pre-implantation	morula and afterwards	Pre-implantation
morula	GSM3928535	Alu	905	938	0.964818763326226	96.4818763326226	morula	morula	Pre-implantation	morula	Pre-implantation	morula and afterwards	Pre-implantation
morula	GSM3928521	Alu	1431	1466	0.97612551159618	97.612551159618	morula	morula	Pre-implantation	morula	Pre-implantation	morula and afterwards	Pre-implantation
morula	GSM1861616	Alu	635	656	0.967987804878049	96.7987804878049	morula	morula	Pre-implantation	morula	Pre-implantation	morula and afterwards	Pre-implantation
morula	GSM3928438	Alu	632	664	0.951807228915663	95.1807228915663	morula	morula	Pre-implantation	morula	Pre-implantation	morula and afterwards	Pre-implantation
morula	GSM3928456	Alu	668	695	0.961151079136691	96.1151079136691	morula	morula	Pre-implantation	morula	Pre-implantation	morula and afterwards	Pre-implantation
morula	GSM3928463	Alu	616	637	0.967032967032967	96.7032967032967	morula	morula	Pre-implantation	morula	Pre-implantation	morula and afterwards	Pre-implantation
morula	GSM3928464	Alu	700	726	0.964187327823691	96.4187327823691	morula	morula	Pre-implantation	morula	Pre-implantation	morula and afterwards	Pre-implantation
morula	GSM3928520	Alu	987	1020	0.967647058823529	96.764705882353	morula	morula	Pre-implantation	morula	Pre-implantation	morula and afterwards	Pre-implantation
morula	GSM3928532	Alu	979	1010	0.969306930693069	96.9306930693069	morula	morula	Pre-implantation	morula	Pre-implantation	morula and afterwards	Pre-implantation
morula	GSM3928540	Alu	1731	1796	0.96380846325167	96.380846325167	morula	morula	Pre-implantation	morula	Pre-implantation	morula and afterwards	Pre-implantation
morula	GSM3928541	Alu	1162	1210	0.960330578512397	96.0330578512397	morula	morula	Pre-implantation	morula	Pre-implantation	morula and afterwards	Pre-implantation
morula	GSM3928542	Alu	782	799	0.978723404255319	97.8723404255319	morula	morula	Pre-implantation	morula	Pre-implantation	morula and afterwards	Pre-implantation
morula	GSM3928545	Alu	1011	1032	0.979651162790698	97.9651162790698	morula	morula	Pre-implantation	morula	Pre-implantation	morula and afterwards	Pre-implantation
morula	GSM3928557	Alu	1177	1217	0.967132292522597	96.7132292522597	morula	morula	Pre-implantation	morula	Pre-implantation	morula and afterwards	Pre-implantation
morula	GSM3928562	Alu	1332	1386	0.961038961038961	96.1038961038961	morula	morula	Pre-implantation	morula	Pre-implantation	morula and afterwards	Pre-implantation
morula	GSM3928626	Alu	1528	1580	0.967088607594937	96.7088607594937	morula	morula	Pre-implantation	morula	Pre-implantation	morula and afterwards	Pre-implantation
morula	GSM3928627	Alu	999	1315	0.759695817490494	75.9695817490494	morula	morula	Pre-implantation	morula	Pre-implantation	morula and afterwards	Pre-implantation
morula	GSM3928628	Alu	916	934	0.980728051391863	98.0728051391863	morula	morula	Pre-implantation	morula	Pre-implantation	morula and afterwards	Pre-implantation
morula	GSM3928632	Alu	1870	1902	0.983175604626709	98.3175604626709	morula	morula	Pre-implantation	morula	Pre-implantation	morula and afterwards	Pre-implantation
morula	GSM3928634	Alu	1265	1313	0.963442498095963	96.3442498095964	morula	morula	Pre-implantation	morula	Pre-implantation	morula and afterwards	Pre-implantation
morula	GSM3928641	Alu	1221	1549	0.788250484183344	78.8250484183344	morula	morula	Pre-implantation	morula	Pre-implantation	morula and afterwards	Pre-implantation
morula	GSM922191	Alu	1168	1206	0.96849087893864	96.849087893864	morula	morula	Pre-implantation	morula	Pre-implantation	morula and afterwards	Pre-implantation
morula	GSM3928526	Alu	1332	1366	0.97510980966325	97.510980966325	morula	morula	Pre-implantation	morula	Pre-implantation	morula and afterwards	Pre-implantation
morula	GSM3928432	Alu	884	936	0.944444444444444	94.4444444444444	morula	morula	Pre-implantation	morula	Pre-implantation	morula and afterwards	Pre-implantation
morula	GSM3928554	Alu	1137	1181	0.962743437764606	96.2743437764606	morula	morula	Pre-implantation	morula	Pre-implantation	morula and afterwards	Pre-implantation
morula	GSM3928549	Alu	1388	1457	0.95264241592313	95.264241592313	morula	morula	Pre-implantation	morula	Pre-implantation	morula and afterwards	Pre-implantation
morula	GSM3928561	Alu	1524	1595	0.955485893416928	95.5485893416928	morula	morula	Pre-implantation	morula	Pre-implantation	morula and afterwards	Pre-implantation
morula	GSM3928551	Alu	1115	1141	0.977212971078002	97.7212971078002	morula	morula	Pre-implantation	morula	Pre-implantation	morula and afterwards	Pre-implantation
morula	GSM3928564	Alu	1581	1614	0.979553903345725	97.9553903345725	morula	morula	Pre-implantation	morula	Pre-implantation	morula and afterwards	Pre-implantation
morula	GSM3928427	Alu	749	784	0.955357142857143	95.5357142857143	morula	morula	Pre-implantation	morula	Pre-implantation	morula and afterwards	Pre-implantation
morula	GSM3928433	Alu	734	760	0.965789473684211	96.5789473684211	morula	morula	Pre-implantation	morula	Pre-implantation	morula and afterwards	Pre-implantation
morula	GSM3928453	Alu	883	917	0.962922573609596	96.2922573609597	morula	morula	Pre-implantation	morula	Pre-implantation	morula and afterwards	Pre-implantation
morula	GSM3928530	Alu	1295	1335	0.970037453183521	97.0037453183521	morula	morula	Pre-implantation	morula	Pre-implantation	morula and afterwards	Pre-implantation
morula	GSM3928531	Alu	1376	1405	0.979359430604982	97.9359430604982	morula	morula	Pre-implantation	morula	Pre-implantation	morula and afterwards	Pre-implantation
morula	GSM3928546	Alu	1052	1113	0.945193171608266	94.5193171608266	morula	morula	Pre-implantation	morula	Pre-implantation	morula and afterwards	Pre-implantation
morula	GSM3928559	Alu	1761	1825	0.964931506849315	96.4931506849315	morula	morula	Pre-implantation	morula	Pre-implantation	morula and afterwards	Pre-implantation
morula	GSM3928612	Alu	772	833	0.926770708283313	92.6770708283313	morula	morula	Pre-implantation	morula	Pre-implantation	morula and afterwards	Pre-implantation
morula	GSM3928631	Alu	794	820	0.968292682926829	96.8292682926829	morula	morula	Pre-implantation	morula	Pre-implantation	morula and afterwards	Pre-implantation
morula	GSM922181	Alu	286	306	0.934640522875817	93.4640522875817	morula	morula	Pre-implantation	morula	Pre-implantation	morula and afterwards	Pre-implantation
morula	GSM3928473	Alu	568	603	0.94195688225539	94.195688225539	morula	morula	Pre-implantation	morula	Pre-implantation	morula and afterwards	Pre-implantation
morula	GSM3928547	Alu	1050	1096	0.958029197080292	95.8029197080292	morula	morula	Pre-implantation	morula	Pre-implantation	morula and afterwards	Pre-implantation
morula	GSM3928437	Alu	450	476	0.945378151260504	94.5378151260504	morula	morula	Pre-implantation	morula	Pre-implantation	morula and afterwards	Pre-implantation
morula	GSM3928560	Alu	1223	1271	0.962234461054288	96.2234461054288	morula	morula	Pre-implantation	morula	Pre-implantation	morula and afterwards	Pre-implantation
morula	GSM3928620	Alu	825	881	0.936435868331442	93.6435868331442	morula	morula	Pre-implantation	morula	Pre-implantation	morula and afterwards	Pre-implantation
morula	GSM3928543	Alu	717	739	0.970230040595399	97.0230040595399	morula	morula	Pre-implantation	morula	Pre-implantation	morula and afterwards	Pre-implantation
morula	GSM3928617	Alu	1498	1546	0.96895213454075	96.895213454075	morula	morula	Pre-implantation	morula	Pre-implantation	morula and afterwards	Pre-implantation
morula	GSM922182	Alu	154	178	0.865168539325843	86.5168539325843	morula	morula	Pre-implantation	morula	Pre-implantation	morula and afterwards	Pre-implantation
morula	GSM3928544	Alu	1606	1651	0.972743791641429	97.274379164143	morula	morula	Pre-implantation	morula	Pre-implantation	morula and afterwards	Pre-implantation
morula	GSM3928624	Alu	748	781	0.957746478873239	95.7746478873239	morula	morula	Pre-implantation	morula	Pre-implantation	morula and afterwards	Pre-implantation
morula	GSM3928638	Alu	913	934	0.977516059957173	97.7516059957174	morula	morula	Pre-implantation	morula	Pre-implantation	morula and afterwards	Pre-implantation
morula	GSM3928524	Alu	981	1020	0.961764705882353	96.1764705882353	morula	morula	Pre-implantation	morula	Pre-implantation	morula and afterwards	Pre-implantation
morula	GSM3928466	Alu	522	562	0.928825622775801	92.8825622775801	morula	morula	Pre-implantation	morula	Pre-implantation	morula and afterwards	Pre-implantation
morula	GSM922187	Alu	1098	1139	0.964003511852502	96.4003511852502	morula	morula	Pre-implantation	morula	Pre-implantation	morula and afterwards	Pre-implantation
morula	GSM3928525	Alu	1414	1461	0.967830253251198	96.7830253251198	morula	morula	Pre-implantation	morula	Pre-implantation	morula and afterwards	Pre-implantation
morula	GSM3928565	Alu	1660	1711	0.970192869666861	97.0192869666862	morula	morula	Pre-implantation	morula	Pre-implantation	morula and afterwards	Pre-implantation
morula	GSM3928553	Alu	2108	2147	0.981835118770377	98.1835118770377	morula	morula	Pre-implantation	morula	Pre-implantation	morula and afterwards	Pre-implantation
morula	GSM3928436	Alu	815	833	0.978391356542617	97.8391356542617	morula	morula	Pre-implantation	morula	Pre-implantation	morula and afterwards	Pre-implantation
morula	GSM922188	Alu	1027	1055	0.97345971563981	97.345971563981	morula	morula	Pre-implantation	morula	Pre-implantation	morula and afterwards	Pre-implantation
morula	GSM3928469	Alu	664	698	0.951289398280802	95.1289398280802	morula	morula	Pre-implantation	morula	Pre-implantation	morula and afterwards	Pre-implantation
morula	GSM3928538	Alu	1312	1330	0.986466165413534	98.6466165413534	morula	morula	Pre-implantation	morula	Pre-implantation	morula and afterwards	Pre-implantation
morula	GSM922185	Alu	1851	1882	0.983528161530287	98.3528161530287	morula	morula	Pre-implantation	morula	Pre-implantation	morula and afterwards	Pre-implantation
morula	GSM3928635	Alu	1038	1081	0.960222016651249	96.0222016651249	morula	morula	Pre-implantation	morula	Pre-implantation	morula and afterwards	Pre-implantation
morula	GSM3928529	Alu	1595	1629	0.979128299570289	97.9128299570289	morula	morula	Pre-implantation	morula	Pre-implantation	morula and afterwards	Pre-implantation
morula	GSM3928458	Alu	755	778	0.970437017994859	97.0437017994859	morula	morula	Pre-implantation	morula	Pre-implantation	morula and afterwards	Pre-implantation
morula	GSM3928550	Alu	3132	3170	0.98801261829653	98.801261829653	morula	morula	Pre-implantation	morula	Pre-implantation	morula and afterwards	Pre-implantation
morula	GSM922180	Alu	1264	1293	0.977571539056458	97.7571539056458	morula	morula	Pre-implantation	morula	Pre-implantation	morula and afterwards	Pre-implantation
morula	GSM922193	Alu	1138	1176	0.967687074829932	96.7687074829932	morula	morula	Pre-implantation	morula	Pre-implantation	morula and afterwards	Pre-implantation
morula	GSM3928431	Alu	892	937	0.951974386339381	95.1974386339381	morula	morula	Pre-implantation	morula	Pre-implantation	morula and afterwards	Pre-implantation
morula	GSM3928563	Alu	1470	1518	0.968379446640316	96.8379446640316	morula	morula	Pre-implantation	morula	Pre-implantation	morula and afterwards	Pre-implantation
morula	GSM3928630	Alu	1162	1214	0.957166392092257	95.7166392092257	morula	morula	Pre-implantation	morula	Pre-implantation	morula and afterwards	Pre-implantation
morula	GSM3928539	Alu	1842	1904	0.967436974789916	96.7436974789916	morula	morula	Pre-implantation	morula	Pre-implantation	morula and afterwards	Pre-implantation
morula	GSM3928452	Alu	917	941	0.974495217853347	97.4495217853348	morula	morula	Pre-implantation	morula	Pre-implantation	morula and afterwards	Pre-implantation
morula	GSM3928449	Alu	1142	1186	0.962900505902192	96.2900505902192	morula	morula	Pre-implantation	morula	Pre-implantation	morula and afterwards	Pre-implantation
morula	GSM3928528	Alu	1563	1612	0.969602977667494	96.9602977667494	morula	morula	Pre-implantation	morula	Pre-implantation	morula and afterwards	Pre-implantation
morula	GSM3928444	Alu	355	357	0.994397759103641	99.4397759103641	morula	morula	Pre-implantation	morula	Pre-implantation	morula and afterwards	Pre-implantation
morula	GSM3928621	Alu	938	971	0.966014418125644	96.6014418125644	morula	morula	Pre-implantation	morula	Pre-implantation	morula and afterwards	Pre-implantation
morula	GSM3928633	Alu	1092	1127	0.968944099378882	96.8944099378882	morula	morula	Pre-implantation	morula	Pre-implantation	morula and afterwards	Pre-implantation
morula	GSM3928625	Alu	1137	1189	0.956265769554247	95.6265769554247	morula	morula	Pre-implantation	morula	Pre-implantation	morula and afterwards	Pre-implantation
morula	GSM3928640	Alu	1235	1252	0.986421725239617	98.6421725239617	morula	morula	Pre-implantation	morula	Pre-implantation	morula and afterwards	Pre-implantation
morula	GSM3928618	Alu	789	818	0.964547677261614	96.4547677261614	morula	morula	Pre-implantation	morula	Pre-implantation	morula and afterwards	Pre-implantation
morula	GSM3928622	Alu	886	939	0.943556975505857	94.3556975505857	morula	morula	Pre-implantation	morula	Pre-implantation	morula and afterwards	Pre-implantation
morula	GSM3928522	Alu	1127	1167	0.965724078834619	96.5724078834619	morula	morula	Pre-implantation	morula	Pre-implantation	morula and afterwards	Pre-implantation
morula	GSM3928439	Alu	737	769	0.958387516254876	95.8387516254876	morula	morula	Pre-implantation	morula	Pre-implantation	morula and afterwards	Pre-implantation
morula	GSM3928536	Alu	844	881	0.95800227014756	95.800227014756	morula	morula	Pre-implantation	morula	Pre-implantation	morula and afterwards	Pre-implantation
morula	GSM3928527	Alu	1694	1760	0.9625	96.25	morula	morula	Pre-implantation	morula	Pre-implantation	morula and afterwards	Pre-implantation
morula	GSM3928429	Alu	956	987	0.968591691995947	96.8591691995947	morula	morula	Pre-implantation	morula	Pre-implantation	morula and afterwards	Pre-implantation
morula	GSM3928446	Alu	396	409	0.968215158924205	96.8215158924205	morula	morula	Pre-implantation	morula	Pre-implantation	morula and afterwards	Pre-implantation
morula	GSM3928459	Alu	5461	5520	0.989311594202899	98.9311594202899	morula	morula	Pre-implantation	morula	Pre-implantation	morula and afterwards	Pre-implantation
morula	GSM922189	Alu	1451	1497	0.969271877087508	96.9271877087508	morula	morula	Pre-implantation	morula	Pre-implantation	morula and afterwards	Pre-implantation
morula	GSM3928428	Alu	848	874	0.970251716247139	97.025171624714	morula	morula	Pre-implantation	morula	Pre-implantation	morula and afterwards	Pre-implantation
morula	GSM3928556	Alu	1794	1851	0.969205834683955	96.9205834683955	morula	morula	Pre-implantation	morula	Pre-implantation	morula and afterwards	Pre-implantation
morula	GSM3928443	Alu	874	905	0.965745856353591	96.5745856353591	morula	morula	Pre-implantation	morula	Pre-implantation	morula and afterwards	Pre-implantation
morula	GSM922179	Alu	120	141	0.851063829787234	85.1063829787234	morula	morula	Pre-implantation	morula	Pre-implantation	morula and afterwards	Pre-implantation
morula	GSM3928613	Alu	1529	1555	0.983279742765273	98.3279742765273	morula	morula	Pre-implantation	morula	Pre-implantation	morula and afterwards	Pre-implantation
morula	GSM1833314	Alu	889	904	0.983407079646018	98.3407079646018	morula	morula	Pre-implantation	morula	Pre-implantation	morula and afterwards	Pre-implantation
morula	GSM3928537	Alu	1479	1535	0.963517915309446	96.3517915309446	morula	morula	Pre-implantation	morula	Pre-implantation	morula and afterwards	Pre-implantation
morula	GSM3928434	Alu	667	702	0.95014245014245	95.014245014245	morula	morula	Pre-implantation	morula	Pre-implantation	morula and afterwards	Pre-implantation
morula	GSM3928450	Alu	874	915	0.955191256830601	95.5191256830601	morula	morula	Pre-implantation	morula	Pre-implantation	morula and afterwards	Pre-implantation
morula	GSM3928455	Alu	474	497	0.953722334004024	95.3722334004024	morula	morula	Pre-implantation	morula	Pre-implantation	morula and afterwards	Pre-implantation
morula	GSM3928474	Alu	745	801	0.930087390761548	93.0087390761548	morula	morula	Pre-implantation	morula	Pre-implantation	morula and afterwards	Pre-implantation
morula	GSM3928447	Alu	896	932	0.96137339055794	96.137339055794	morula	morula	Pre-implantation	morula	Pre-implantation	morula and afterwards	Pre-implantation
morula	GSM922186	Alu	1337	1375	0.972363636363636	97.2363636363636	morula	morula	Pre-implantation	morula	Pre-implantation	morula and afterwards	Pre-implantation
morula	GSM3928457	Alu	792	811	0.976572133168927	97.6572133168927	morula	morula	Pre-implantation	morula	Pre-implantation	morula and afterwards	Pre-implantation
morula	GSM3928471	Alu	831	855	0.971929824561404	97.1929824561404	morula	morula	Pre-implantation	morula	Pre-implantation	morula and afterwards	Pre-implantation
morula	GSM3928430	Alu	1081	1117	0.967770814682184	96.7770814682184	morula	morula	Pre-implantation	morula	Pre-implantation	morula and afterwards	Pre-implantation
morula	GSM3928523	Alu	719	764	0.941099476439791	94.1099476439791	morula	morula	Pre-implantation	morula	Pre-implantation	morula and afterwards	Pre-implantation
morula	GSM3928555	Alu	1490	1542	0.966277561608301	96.6277561608301	morula	morula	Pre-implantation	morula	Pre-implantation	morula and afterwards	Pre-implantation
morula	GSM3928467	Alu	989	1025	0.964878048780488	96.4878048780488	morula	morula	Pre-implantation	morula	Pre-implantation	morula and afterwards	Pre-implantation
morula	GSM3928441	Alu	294	308	0.954545454545455	95.4545454545454	morula	morula	Pre-implantation	morula	Pre-implantation	morula and afterwards	Pre-implantation
morula	GSM3928461	Alu	530	559	0.948121645796064	94.8121645796065	morula	morula	Pre-implantation	morula	Pre-implantation	morula and afterwards	Pre-implantation
morula	GSM3928615	Alu	761	799	0.95244055068836	95.2440550688361	morula	morula	Pre-implantation	morula	Pre-implantation	morula and afterwards	Pre-implantation
morula	GSM922183	Alu	217	237	0.915611814345992	91.5611814345992	morula	morula	Pre-implantation	morula	Pre-implantation	morula and afterwards	Pre-implantation
morula	GSM3928462	Alu	600	625	0.96	96	morula	morula	Pre-implantation	morula	Pre-implantation	morula and afterwards	Pre-implantation
morula	GSM3928445	Alu	746	781	0.955185659411011	95.5185659411012	morula	morula	Pre-implantation	morula	Pre-implantation	morula and afterwards	Pre-implantation
morula	GSM1160139	Alu	61	67	0.91044776119403	91.044776119403	morula	morula	Pre-implantation	morula	Pre-implantation	morula and afterwards	Pre-implantation
morula	GSM3928548	Alu	1376	1427	0.964260686755431	96.4260686755431	morula	morula	Pre-implantation	morula	Pre-implantation	morula and afterwards	Pre-implantation
morula	GSM3928468	Alu	831	884	0.940045248868778	94.0045248868778	morula	morula	Pre-implantation	morula	Pre-implantation	morula and afterwards	Pre-implantation
morula	GSM3928472	Alu	771	809	0.953028430160692	95.3028430160692	morula	morula	Pre-implantation	morula	Pre-implantation	morula and afterwards	Pre-implantation
morula	GSM922178	Alu	605	631	0.958795562599049	95.8795562599049	morula	morula	Pre-implantation	morula	Pre-implantation	morula and afterwards	Pre-implantation
morula	GSM3928470	Alu	671	699	0.959942775393419	95.9942775393419	morula	morula	Pre-implantation	morula	Pre-implantation	morula and afterwards	Pre-implantation
morula	GSM3928637	Alu	967	1013	0.954590325765054	95.4590325765054	morula	morula	Pre-implantation	morula	Pre-implantation	morula and afterwards	Pre-implantation
morula	GSM3928460	Alu	597	625	0.9552	95.52	morula	morula	Pre-implantation	morula	Pre-implantation	morula and afterwards	Pre-implantation
morula	GSM3928435	Alu	574	589	0.974533106960951	97.4533106960951	morula	morula	Pre-implantation	morula	Pre-implantation	morula and afterwards	Pre-implantation
morula	GSM3928623	Alu	746	789	0.945500633713561	94.5500633713561	morula	morula	Pre-implantation	morula	Pre-implantation	morula and afterwards	Pre-implantation
morula	GSM3928639	Alu	4067	4196	0.969256434699714	96.9256434699714	morula	morula	Pre-implantation	morula	Pre-implantation	morula and afterwards	Pre-implantation
morula	GSM3928533	Alu	910	951	0.956887486855941	95.6887486855941	morula	morula	Pre-implantation	morula	Pre-implantation	morula and afterwards	Pre-implantation
morula	GSM3928629	Alu	855	875	0.977142857142857	97.7142857142857	morula	morula	Pre-implantation	morula	Pre-implantation	morula and afterwards	Pre-implantation
morula	GSM922190	Alu	677	708	0.956214689265537	95.6214689265537	morula	morula	Pre-implantation	morula	Pre-implantation	morula and afterwards	Pre-implantation
morula	GSM3928448	Alu	668	696	0.959770114942529	95.9770114942529	morula	morula	Pre-implantation	morula	Pre-implantation	morula and afterwards	Pre-implantation
morula	GSM3928465	Alu	458	489	0.936605316973415	93.6605316973415	morula	morula	Pre-implantation	morula	Pre-implantation	morula and afterwards	Pre-implantation
morula	GSM3928454	Alu	436	493	0.884381338742394	88.4381338742394	morula	morula	Pre-implantation	morula	Pre-implantation	morula and afterwards	Pre-implantation
morula	GSM922184	Alu	59	70	0.842857142857143	84.2857142857143	morula	morula	Pre-implantation	morula	Pre-implantation	morula and afterwards	Pre-implantation
morula	GSM3928440	Alu	627	643	0.975116640746501	97.5116640746501	morula	morula	Pre-implantation	morula	Pre-implantation	morula and afterwards	Pre-implantation
morula	GSM1833312	Alu	355	362	0.980662983425414	98.0662983425414	morula	morula	Pre-implantation	morula	Pre-implantation	morula and afterwards	Pre-implantation
morula	GSM3928442	Alu	448	466	0.96137339055794	96.137339055794	morula	morula	Pre-implantation	morula	Pre-implantation	morula and afterwards	Pre-implantation
morula	GSM1861617	Alu	654	675	0.968888888888889	96.8888888888889	morula	morula	Pre-implantation	morula	Pre-implantation	morula and afterwards	Pre-implantation
morula	GSM1833307	Alu	108	108	1	100	morula	morula	Pre-implantation	morula	Pre-implantation	morula and afterwards	Pre-implantation
morula	GSM1833309	Alu	106	106	1	100	morula	morula	Pre-implantation	morula	Pre-implantation	morula and afterwards	Pre-implantation
morula	GSM1160138	Alu	83	93	0.89247311827957	89.247311827957	morula	morula	Pre-implantation	morula	Pre-implantation	morula and afterwards	Pre-implantation
oocyte.GV	GSM1861606	Alu	19976	20753	0.962559629933022	96.2559629933022	oocyte (GV)	oocyte (GV)	Gamete	oocyte (GV)	Gamete	till 8-cell	Gamete
oocyte.GV	GSM2514771	Alu	9134	9515	0.95995796111403	95.995796111403	oocyte (GV)	oocyte (GV)	Gamete	oocyte (GV)	Gamete	till 8-cell	Gamete
oocyte.GV	GSM2514773	Alu	7242	7561	0.957809813516731	95.7809813516731	oocyte (GV)	oocyte (GV)	Gamete	oocyte (GV)	Gamete	till 8-cell	Gamete
oocyte.GV	GSM2514775	Alu	11370	11976	0.94939879759519	94.939879759519	oocyte (GV)	oocyte (GV)	Gamete	oocyte (GV)	Gamete	till 8-cell	Gamete
oocyte.GV	GSM2514779	Alu	9923	10325	0.961065375302663	96.1065375302664	oocyte (GV)	oocyte (GV)	Gamete	oocyte (GV)	Gamete	till 8-cell	Gamete
oocyte.GV	GSM2514781	Alu	12994	13517	0.961307982540504	96.1307982540504	oocyte (GV)	oocyte (GV)	Gamete	oocyte (GV)	Gamete	till 8-cell	Gamete
oocyte.GV	GSM2514783	Alu	9645	9981	0.966336038473099	96.6336038473099	oocyte (GV)	oocyte (GV)	Gamete	oocyte (GV)	Gamete	till 8-cell	Gamete
oocyte.GV	GSM2514785	Alu	8778	9130	0.96144578313253	96.144578313253	oocyte (GV)	oocyte (GV)	Gamete	oocyte (GV)	Gamete	till 8-cell	Gamete
oocyte.GV	GSM2514787	Alu	7802	8205	0.950883607556368	95.0883607556368	oocyte (GV)	oocyte (GV)	Gamete	oocyte (GV)	Gamete	till 8-cell	Gamete
oocyte.GV	GSM2514789	Alu	9936	10262	0.968232313389203	96.8232313389203	oocyte (GV)	oocyte (GV)	Gamete	oocyte (GV)	Gamete	till 8-cell	Gamete
oocyte.GV	GSM2706233	Alu	10908	11196	0.97427652733119	97.427652733119	oocyte (GV)	oocyte (GV)	Gamete	oocyte (GV)	Gamete	till 8-cell	Gamete
oocyte.GV	GSM2706234	Alu	8857	9155	0.967449481157837	96.7449481157837	oocyte (GV)	oocyte (GV)	Gamete	oocyte (GV)	Gamete	till 8-cell	Gamete
oocyte.GV	GSM2514777	Alu	7407	7731	0.958090803259604	95.8090803259604	oocyte (GV)	oocyte (GV)	Gamete	oocyte (GV)	Gamete	till 8-cell	Gamete
oocyte.GV	GSM1861607	Alu	19082	19834	0.962085308056872	96.2085308056872	oocyte (GV)	oocyte (GV)	Gamete	oocyte (GV)	Gamete	till 8-cell	Gamete
oocyte.MI	GSM1861609	Alu	10504	10842	0.968824940047962	96.8824940047962	oocyte (MI)	oocyte (MI)	Gamete	other	Gamete	till 8-cell	Gamete
oocyte.MI	GSM1861608	Alu	9499	9837	0.965639930873234	96.5639930873234	oocyte (MI)	oocyte (MI)	Gamete	other	Gamete	till 8-cell	Gamete
oocyte.MII	GSM2514788	Alu	11411	12174	0.937325447675374	93.7325447675374	oocyte (MII)	oocyte (MII)	Gamete	oocyte (MII)	Gamete	till 8-cell	Gamete
oocyte.MII	GSM3928351	Alu	20651	21014	0.982725801846388	98.2725801846388	oocyte (MII)	oocyte (MII)	Gamete	oocyte (MII)	Gamete	till 8-cell	Gamete
oocyte.MII	GSM3928348	Alu	21528	21889	0.983507697930467	98.3507697930467	oocyte (MII)	oocyte (MII)	Gamete	oocyte (MII)	Gamete	till 8-cell	Gamete
oocyte.MII	GSM3928347	Alu	13591	13752	0.988292611983711	98.8292611983712	oocyte (MII)	oocyte (MII)	Gamete	oocyte (MII)	Gamete	till 8-cell	Gamete
oocyte.MII	GSM3928352	Alu	24474	24907	0.982615329023969	98.2615329023969	oocyte (MII)	oocyte (MII)	Gamete	oocyte (MII)	Gamete	till 8-cell	Gamete
oocyte.MII	GSM3928353	Alu	20312	20793	0.976867214928101	97.6867214928101	oocyte (MII)	oocyte (MII)	Gamete	oocyte (MII)	Gamete	till 8-cell	Gamete
oocyte.MII	GSM1861611	Alu	15106	15807	0.955652558992851	95.5652558992851	oocyte (MII)	oocyte (MII)	Gamete	oocyte (MII)	Gamete	till 8-cell	Gamete
oocyte.MII	GSM1861610	Alu	20146	21030	0.957964812173086	95.7964812173086	oocyte (MII)	oocyte (MII)	Gamete	oocyte (MII)	Gamete	till 8-cell	Gamete
oocyte.MII	GSM1833282	Alu	18640	18791	0.991964238199138	99.1964238199138	oocyte (MII)	oocyte (MII)	Gamete	oocyte (MII)	Gamete	till 8-cell	Gamete
oocyte.MII	GSM2514772	Alu	10765	11367	0.947039676255828	94.7039676255828	oocyte (MII)	oocyte (MII)	Gamete	oocyte (MII)	Gamete	till 8-cell	Gamete
oocyte.MII	GSM2514780	Alu	12063	12723	0.948125442112709	94.8125442112709	oocyte (MII)	oocyte (MII)	Gamete	oocyte (MII)	Gamete	till 8-cell	Gamete
oocyte.MII	GSM2514784	Alu	9721	10126	0.960003950227138	96.0003950227138	oocyte (MII)	oocyte (MII)	Gamete	oocyte (MII)	Gamete	till 8-cell	Gamete
oocyte.MII	GSM2514774	Alu	11045	11579	0.953882027808964	95.3882027808964	oocyte (MII)	oocyte (MII)	Gamete	oocyte (MII)	Gamete	till 8-cell	Gamete
oocyte.MII	GSM2514786	Alu	12126	12788	0.948232718173287	94.8232718173288	oocyte (MII)	oocyte (MII)	Gamete	oocyte (MII)	Gamete	till 8-cell	Gamete
oocyte.MII	GSM2514782	Alu	11480	12070	0.951118475559238	95.1118475559238	oocyte (MII)	oocyte (MII)	Gamete	oocyte (MII)	Gamete	till 8-cell	Gamete
oocyte.MII	GSM2514790	Alu	11235	11668	0.962889955433665	96.2889955433665	oocyte (MII)	oocyte (MII)	Gamete	oocyte (MII)	Gamete	till 8-cell	Gamete
oocyte.MII	GSM3928349	Alu	23267	23766	0.979003618614828	97.9003618614828	oocyte (MII)	oocyte (MII)	Gamete	oocyte (MII)	Gamete	till 8-cell	Gamete
oocyte.MII	GSM3928354	Alu	20983	21413	0.979918740951758	97.9918740951758	oocyte (MII)	oocyte (MII)	Gamete	oocyte (MII)	Gamete	till 8-cell	Gamete
oocyte.MII	GSM3928346	Alu	16934	17190	0.985107620709715	98.5107620709715	oocyte (MII)	oocyte (MII)	Gamete	oocyte (MII)	Gamete	till 8-cell	Gamete
oocyte.MII	GSM1833279	Alu	3902	4004	0.974525474525475	97.4525474525475	oocyte (MII)	oocyte (MII)	Gamete	oocyte (MII)	Gamete	till 8-cell	Gamete
oocyte.MII	GSM2706235	Alu	10026	10378	0.96608209674311	96.6082096743111	oocyte (MII)	oocyte (MII)	Gamete	oocyte (MII)	Gamete	till 8-cell	Gamete
oocyte.MII	GSM1833281	Alu	10344	10467	0.988248781885927	98.8248781885927	oocyte (MII)	oocyte (MII)	Gamete	oocyte (MII)	Gamete	till 8-cell	Gamete
oocyte.MII	GSM2706236	Alu	11279	11634	0.969485989341585	96.9485989341585	oocyte (MII)	oocyte (MII)	Gamete	oocyte (MII)	Gamete	till 8-cell	Gamete
oocyte.MII	GSM896803	Alu	4617	5013	0.921005385996409	92.1005385996409	oocyte (MII)	oocyte (MII)	Gamete	oocyte (MII)	Gamete	till 8-cell	Gamete
oocyte.MII	GSM2514778	Alu	11027	11609	0.949866482901197	94.9866482901197	oocyte (MII)	oocyte (MII)	Gamete	oocyte (MII)	Gamete	till 8-cell	Gamete
oocyte.MII	GSM1833280	Alu	5515	5618	0.981666073335707	98.1666073335707	oocyte (MII)	oocyte (MII)	Gamete	oocyte (MII)	Gamete	till 8-cell	Gamete
oocyte.MII	GSM3928350	Alu	13465	13652	0.98630237327864	98.6302373278641	oocyte (MII)	oocyte (MII)	Gamete	oocyte (MII)	Gamete	till 8-cell	Gamete
oocyte.MII	GSM2514776	Alu	11109	11754	0.945125063808065	94.5125063808065	oocyte (MII)	oocyte (MII)	Gamete	oocyte (MII)	Gamete	till 8-cell	Gamete
oocyte.MII	GSM896805	Alu	3491	3811	0.916032537391761	91.6032537391761	oocyte (MII)	oocyte (MII)	Gamete	oocyte (MII)	Gamete	till 8-cell	Gamete
oocyte.MII	GSM896804	Alu	4027	4358	0.924047728315741	92.4047728315741	oocyte (MII)	oocyte (MII)	Gamete	oocyte (MII)	Gamete	till 8-cell	Gamete
oocyte.mature	GSM1160114	Alu	3121	3161	0.987345776652958	98.7345776652958	oocyte (mature)	oocyte (mature)	Gamete	other	Gamete	till 8-cell	Gamete
oocyte.mature	GSM1160113	Alu	5544	5586	0.992481203007519	99.2481203007519	oocyte (mature)	oocyte (mature)	Gamete	other	Gamete	till 8-cell	Gamete
oocyte.mature	GSM1160112	Alu	3114	3147	0.989513822688275	98.9513822688275	oocyte (mature)	oocyte (mature)	Gamete	other	Gamete	till 8-cell	Gamete
post-implantation embryo	GSM1396537	Alu	1544	1553	0.994204764971024	99.4204764971024	post-implantation embryo (timepoint not specified)	PI embryo #	Post-implantation	other	Post-implantation	morula and afterwards	Post-implantation
post-implantation embryo	GSM1396538	Alu	1365	1380	0.989130434782609	98.9130434782609	post-implantation embryo (timepoint not specified)	PI embryo #	Post-implantation	other	Post-implantation	morula and afterwards	Post-implantation
post-implantation embryo	GSM1396539	Alu	1704	1720	0.990697674418605	99.0697674418605	post-implantation embryo (timepoint not specified)	PI embryo #	Post-implantation	other	Post-implantation	morula and afterwards	Post-implantation
pronucleus	GSM1861612	Alu	20881	21585	0.96738475793375	96.738475793375	pronucleus	pronucleus	Gamete	other	Gamete	till 8-cell	Gamete
pronucleus	GSM1160117	Alu	10389	10678	0.972935006555535	97.2935006555535	pronucleus	pronucleus	Gamete	other	Gamete	till 8-cell	Gamete
pronucleus	GSM1160115	Alu	9724	9892	0.983016579053781	98.3016579053781	pronucleus	pronucleus	Gamete	other	Gamete	till 8-cell	Gamete
pronucleus	GSM1861613	Alu	18763	19457	0.964331603022049	96.4331603022049	pronucleus	pronucleus	Gamete	other	Gamete	till 8-cell	Gamete
pronucleus	GSM1160116	Alu	9238	9525	0.969868766404199	96.98687664042	pronucleus	pronucleus	Gamete	other	Gamete	till 8-cell	Gamete
trophoblast	GSM3578419	Alu	64	82	0.780487804878049	78.0487804878049	trophoblast	trophoblast	Post-implantation	trophoblast	Post-implantation	morula and afterwards	Post-implantation
trophoblast	GSM3578721	Alu	38	42	0.904761904761905	90.4761904761905	trophoblast	trophoblast	Post-implantation	trophoblast	Post-implantation	morula and afterwards	Post-implantation
trophoblast	GSM3578324	Alu	234	242	0.966942148760331	96.6942148760331	trophoblast	trophoblast	Post-implantation	trophoblast	Post-implantation	morula and afterwards	Post-implantation
trophoblast	GSM3578591	Alu	81	86	0.941860465116279	94.1860465116279	trophoblast	trophoblast	Post-implantation	trophoblast	Post-implantation	morula and afterwards	Post-implantation
trophoblast	GSM3578714	Alu	100	103	0.970873786407767	97.0873786407767	trophoblast	trophoblast	Post-implantation	trophoblast	Post-implantation	morula and afterwards	Post-implantation
trophoblast	GSM3578715	Alu	142	148	0.959459459459459	95.9459459459459	trophoblast	trophoblast	Post-implantation	trophoblast	Post-implantation	morula and afterwards	Post-implantation
trophoblast	GSM3578725	Alu	12	15	0.8	80	trophoblast	trophoblast	Post-implantation	trophoblast	Post-implantation	morula and afterwards	Post-implantation
trophoblast	GSM3578500	Alu	60	63	0.952380952380952	95.2380952380952	trophoblast	trophoblast	Post-implantation	trophoblast	Post-implantation	morula and afterwards	Post-implantation
trophoblast	GSM3578635	Alu	57	61	0.934426229508197	93.4426229508197	trophoblast	trophoblast	Post-implantation	trophoblast	Post-implantation	morula and afterwards	Post-implantation
trophoblast	GSM3578589	Alu	60	64	0.9375	93.75	trophoblast	trophoblast	Post-implantation	trophoblast	Post-implantation	morula and afterwards	Post-implantation
trophoblast	GSM3578734	Alu	55	59	0.932203389830508	93.2203389830508	trophoblast	trophoblast	Post-implantation	trophoblast	Post-implantation	morula and afterwards	Post-implantation
trophoblast	GSM3578919	Alu	403	408	0.987745098039216	98.7745098039216	trophoblast	trophoblast	Post-implantation	trophoblast	Post-implantation	morula and afterwards	Post-implantation
trophoblast	GSM3578638	Alu	29	29	1	100	trophoblast	trophoblast	Post-implantation	trophoblast	Post-implantation	morula and afterwards	Post-implantation
trophoblast	GSM3578936	Alu	569	579	0.98272884283247	98.272884283247	trophoblast	trophoblast	Post-implantation	trophoblast	Post-implantation	morula and afterwards	Post-implantation
trophoblast	GSM3578538	Alu	136	141	0.964539007092199	96.4539007092199	trophoblast	trophoblast	Post-implantation	trophoblast	Post-implantation	morula and afterwards	Post-implantation
trophoblast	GSM3578312	Alu	285	293	0.972696245733788	97.2696245733789	trophoblast	trophoblast	Post-implantation	trophoblast	Post-implantation	morula and afterwards	Post-implantation
trophoblast	GSM3578456	Alu	422	435	0.970114942528736	97.0114942528736	trophoblast	trophoblast	Post-implantation	trophoblast	Post-implantation	morula and afterwards	Post-implantation
trophoblast	GSM3578317	Alu	475	491	0.967413441955193	96.7413441955193	trophoblast	trophoblast	Post-implantation	trophoblast	Post-implantation	morula and afterwards	Post-implantation
trophoblast	GSM3578922	Alu	504	518	0.972972972972973	97.2972972972973	trophoblast	trophoblast	Post-implantation	trophoblast	Post-implantation	morula and afterwards	Post-implantation
trophoblast	GSM3578314	Alu	448	461	0.971800433839479	97.1800433839479	trophoblast	trophoblast	Post-implantation	trophoblast	Post-implantation	morula and afterwards	Post-implantation
trophoblast	GSM3578472	Alu	90	111	0.810810810810811	81.0810810810811	trophoblast	trophoblast	Post-implantation	trophoblast	Post-implantation	morula and afterwards	Post-implantation
trophoblast	GSM3578350	Alu	11	16	0.6875	68.75	trophoblast	trophoblast	Post-implantation	trophoblast	Post-implantation	morula and afterwards	Post-implantation
trophoblast	GSM3578344	Alu	4	5	0.8	80	trophoblast	trophoblast	Post-implantation	trophoblast	Post-implantation	morula and afterwards	Post-implantation
trophoblast	GSM3578335	Alu	24	30	0.8	80	trophoblast	trophoblast	Post-implantation	trophoblast	Post-implantation	morula and afterwards	Post-implantation
trophoblast	GSM3578544	Alu	16	20	0.8	80	trophoblast	trophoblast	Post-implantation	trophoblast	Post-implantation	morula and afterwards	Post-implantation
trophoblast	GSM3578537	Alu	54	56	0.964285714285714	96.4285714285714	trophoblast	trophoblast	Post-implantation	trophoblast	Post-implantation	morula and afterwards	Post-implantation
trophoblast	GSM3578327	Alu	616	633	0.973143759873618	97.3143759873618	trophoblast	trophoblast	Post-implantation	trophoblast	Post-implantation	morula and afterwards	Post-implantation
trophoblast	GSM3578933	Alu	204	210	0.971428571428571	97.1428571428572	trophoblast	trophoblast	Post-implantation	trophoblast	Post-implantation	morula and afterwards	Post-implantation
trophoblast	GSM3578523	Alu	59	65	0.907692307692308	90.7692307692308	trophoblast	trophoblast	Post-implantation	trophoblast	Post-implantation	morula and afterwards	Post-implantation
trophoblast	GSM3578321	Alu	307	313	0.980830670926517	98.0830670926518	trophoblast	trophoblast	Post-implantation	trophoblast	Post-implantation	morula and afterwards	Post-implantation
trophoblast	GSM3578937	Alu	603	614	0.982084690553746	98.2084690553746	trophoblast	trophoblast	Post-implantation	trophoblast	Post-implantation	morula and afterwards	Post-implantation
trophoblast	GSM3578605	Alu	70	74	0.945945945945946	94.5945945945946	trophoblast	trophoblast	Post-implantation	trophoblast	Post-implantation	morula and afterwards	Post-implantation
trophoblast	GSM3578446	Alu	279	328	0.850609756097561	85.0609756097561	trophoblast	trophoblast	Post-implantation	trophoblast	Post-implantation	morula and afterwards	Post-implantation
trophoblast	GSM3578585	Alu	144	146	0.986301369863014	98.6301369863014	trophoblast	trophoblast	Post-implantation	trophoblast	Post-implantation	morula and afterwards	Post-implantation
trophoblast	GSM3578681	Alu	66	72	0.916666666666667	91.6666666666667	trophoblast	trophoblast	Post-implantation	trophoblast	Post-implantation	morula and afterwards	Post-implantation
trophoblast	GSM3578781	Alu	84	92	0.91304347826087	91.304347826087	trophoblast	trophoblast	Post-implantation	trophoblast	Post-implantation	morula and afterwards	Post-implantation
trophoblast	GSM3578337	Alu	330	338	0.976331360946746	97.6331360946746	trophoblast	trophoblast	Post-implantation	trophoblast	Post-implantation	morula and afterwards	Post-implantation
trophoblast	GSM3578318	Alu	600	611	0.981996726677578	98.1996726677578	trophoblast	trophoblast	Post-implantation	trophoblast	Post-implantation	morula and afterwards	Post-implantation
trophoblast	GSM3578917	Alu	517	529	0.977315689981096	97.7315689981096	trophoblast	trophoblast	Post-implantation	trophoblast	Post-implantation	morula and afterwards	Post-implantation
trophoblast	GSM3578915	Alu	989	1001	0.988011988011988	98.8011988011988	trophoblast	trophoblast	Post-implantation	trophoblast	Post-implantation	morula and afterwards	Post-implantation
trophoblast	GSM3578747	Alu	633	663	0.954751131221719	95.4751131221719	trophoblast	trophoblast	Post-implantation	trophoblast	Post-implantation	morula and afterwards	Post-implantation
trophoblast	GSM3578640	Alu	110	114	0.964912280701754	96.4912280701754	trophoblast	trophoblast	Post-implantation	trophoblast	Post-implantation	morula and afterwards	Post-implantation
trophoblast	GSM3578592	Alu	340	354	0.96045197740113	96.045197740113	trophoblast	trophoblast	Post-implantation	trophoblast	Post-implantation	morula and afterwards	Post-implantation
trophoblast	GSM3578348	Alu	38	42	0.904761904761905	90.4761904761905	trophoblast	trophoblast	Post-implantation	trophoblast	Post-implantation	morula and afterwards	Post-implantation
trophoblast	GSM3578595	Alu	56	62	0.903225806451613	90.3225806451613	trophoblast	trophoblast	Post-implantation	trophoblast	Post-implantation	morula and afterwards	Post-implantation
trophoblast	GSM3578753	Alu	162	172	0.941860465116279	94.1860465116279	trophoblast	trophoblast	Post-implantation	trophoblast	Post-implantation	morula and afterwards	Post-implantation
trophoblast	GSM3578440	Alu	28	31	0.903225806451613	90.3225806451613	trophoblast	trophoblast	Post-implantation	trophoblast	Post-implantation	morula and afterwards	Post-implantation
trophoblast	GSM3578508	Alu	59	71	0.830985915492958	83.0985915492958	trophoblast	trophoblast	Post-implantation	trophoblast	Post-implantation	morula and afterwards	Post-implantation
trophoblast	GSM3578512	Alu	23	26	0.884615384615385	88.4615384615385	trophoblast	trophoblast	Post-implantation	trophoblast	Post-implantation	morula and afterwards	Post-implantation
trophoblast	GSM3578869	Alu	22	28	0.785714285714286	78.5714285714286	trophoblast	trophoblast	Post-implantation	trophoblast	Post-implantation	morula and afterwards	Post-implantation
trophoblast	GSM3578718	Alu	66	71	0.929577464788732	92.9577464788732	trophoblast	trophoblast	Post-implantation	trophoblast	Post-implantation	morula and afterwards	Post-implantation
trophoblast	GSM3578647	Alu	357	370	0.964864864864865	96.4864864864865	trophoblast	trophoblast	Post-implantation	trophoblast	Post-implantation	morula and afterwards	Post-implantation
trophoblast	GSM3578313	Alu	181	191	0.947643979057592	94.7643979057592	trophoblast	trophoblast	Post-implantation	trophoblast	Post-implantation	morula and afterwards	Post-implantation
trophoblast	GSM3578713	Alu	90	91	0.989010989010989	98.9010989010989	trophoblast	trophoblast	Post-implantation	trophoblast	Post-implantation	morula and afterwards	Post-implantation
trophoblast	GSM3578329	Alu	475	481	0.987525987525988	98.7525987525988	trophoblast	trophoblast	Post-implantation	trophoblast	Post-implantation	morula and afterwards	Post-implantation
trophoblast	GSM3578924	Alu	612	621	0.985507246376812	98.5507246376812	trophoblast	trophoblast	Post-implantation	trophoblast	Post-implantation	morula and afterwards	Post-implantation
trophoblast	GSM3578916	Alu	849	863	0.9837775202781	98.37775202781	trophoblast	trophoblast	Post-implantation	trophoblast	Post-implantation	morula and afterwards	Post-implantation
trophoblast	GSM3578748	Alu	656	688	0.953488372093023	95.3488372093023	trophoblast	trophoblast	Post-implantation	trophoblast	Post-implantation	morula and afterwards	Post-implantation
trophoblast	GSM3578504	Alu	86	90	0.955555555555556	95.5555555555556	trophoblast	trophoblast	Post-implantation	trophoblast	Post-implantation	morula and afterwards	Post-implantation
trophoblast	GSM3578872	Alu	261	279	0.935483870967742	93.5483870967742	trophoblast	trophoblast	Post-implantation	trophoblast	Post-implantation	morula and afterwards	Post-implantation
trophoblast	GSM3578929	Alu	176	182	0.967032967032967	96.7032967032967	trophoblast	trophoblast	Post-implantation	trophoblast	Post-implantation	morula and afterwards	Post-implantation
trophoblast	GSM3578918	Alu	393	397	0.98992443324937	98.992443324937	trophoblast	trophoblast	Post-implantation	trophoblast	Post-implantation	morula and afterwards	Post-implantation
trophoblast	GSM3578914	Alu	748	759	0.985507246376812	98.5507246376812	trophoblast	trophoblast	Post-implantation	trophoblast	Post-implantation	morula and afterwards	Post-implantation
trophoblast	GSM3578320	Alu	78	81	0.962962962962963	96.2962962962963	trophoblast	trophoblast	Post-implantation	trophoblast	Post-implantation	morula and afterwards	Post-implantation
trophoblast	GSM3578303	Alu	238	243	0.979423868312757	97.9423868312757	trophoblast	trophoblast	Post-implantation	trophoblast	Post-implantation	morula and afterwards	Post-implantation
trophoblast	GSM3578707	Alu	77	86	0.895348837209302	89.5348837209303	trophoblast	trophoblast	Post-implantation	trophoblast	Post-implantation	morula and afterwards	Post-implantation
trophoblast	GSM3578786	Alu	54	72	0.75	75	trophoblast	trophoblast	Post-implantation	trophoblast	Post-implantation	morula and afterwards	Post-implantation
trophoblast	GSM3578334	Alu	271	284	0.954225352112676	95.4225352112676	trophoblast	trophoblast	Post-implantation	trophoblast	Post-implantation	morula and afterwards	Post-implantation
trophoblast	GSM3578411	Alu	18	20	0.9	90	trophoblast	trophoblast	Post-implantation	trophoblast	Post-implantation	morula and afterwards	Post-implantation
trophoblast	GSM3578767	Alu	121	132	0.916666666666667	91.6666666666667	trophoblast	trophoblast	Post-implantation	trophoblast	Post-implantation	morula and afterwards	Post-implantation
trophoblast	GSM3578935	Alu	375	384	0.9765625	97.65625	trophoblast	trophoblast	Post-implantation	trophoblast	Post-implantation	morula and afterwards	Post-implantation
trophoblast	GSM3578323	Alu	37	40	0.925	92.5	trophoblast	trophoblast	Post-implantation	trophoblast	Post-implantation	morula and afterwards	Post-implantation
trophoblast	GSM3578556	Alu	23	26	0.884615384615385	88.4615384615385	trophoblast	trophoblast	Post-implantation	trophoblast	Post-implantation	morula and afterwards	Post-implantation
trophoblast	GSM3578590	Alu	31	31	1	100	trophoblast	trophoblast	Post-implantation	trophoblast	Post-implantation	morula and afterwards	Post-implantation
trophoblast	GSM3578634	Alu	41	45	0.911111111111111	91.1111111111111	trophoblast	trophoblast	Post-implantation	trophoblast	Post-implantation	morula and afterwards	Post-implantation
trophoblast	GSM3578708	Alu	100	107	0.934579439252336	93.4579439252336	trophoblast	trophoblast	Post-implantation	trophoblast	Post-implantation	morula and afterwards	Post-implantation
trophoblast	GSM3578630	Alu	69	77	0.896103896103896	89.6103896103896	trophoblast	trophoblast	Post-implantation	trophoblast	Post-implantation	morula and afterwards	Post-implantation
trophoblast	GSM3578444	Alu	36	56	0.642857142857143	64.2857142857143	trophoblast	trophoblast	Post-implantation	trophoblast	Post-implantation	morula and afterwards	Post-implantation
trophoblast	GSM3578338	Alu	104	109	0.954128440366972	95.4128440366973	trophoblast	trophoblast	Post-implantation	trophoblast	Post-implantation	morula and afterwards	Post-implantation
trophoblast	GSM3578827	Alu	36	46	0.782608695652174	78.2608695652174	trophoblast	trophoblast	Post-implantation	trophoblast	Post-implantation	morula and afterwards	Post-implantation
trophoblast	GSM3578910	Alu	16	17	0.941176470588235	94.1176470588235	trophoblast	trophoblast	Post-implantation	trophoblast	Post-implantation	morula and afterwards	Post-implantation
trophoblast	GSM3578525	Alu	60	65	0.923076923076923	92.3076923076923	trophoblast	trophoblast	Post-implantation	trophoblast	Post-implantation	morula and afterwards	Post-implantation
trophoblast	GSM3578692	Alu	218	230	0.947826086956522	94.7826086956522	trophoblast	trophoblast	Post-implantation	trophoblast	Post-implantation	morula and afterwards	Post-implantation
trophoblast	GSM3578322	Alu	169	179	0.94413407821229	94.4134078212291	trophoblast	trophoblast	Post-implantation	trophoblast	Post-implantation	morula and afterwards	Post-implantation
trophoblast	GSM3578913	Alu	757	772	0.980569948186529	98.0569948186529	trophoblast	trophoblast	Post-implantation	trophoblast	Post-implantation	morula and afterwards	Post-implantation
trophoblast	GSM3578730	Alu	51	57	0.894736842105263	89.4736842105263	trophoblast	trophoblast	Post-implantation	trophoblast	Post-implantation	morula and afterwards	Post-implantation
trophoblast	GSM3578349	Alu	25	28	0.892857142857143	89.2857142857143	trophoblast	trophoblast	Post-implantation	trophoblast	Post-implantation	morula and afterwards	Post-implantation
trophoblast	GSM3578365	Alu	40	44	0.909090909090909	90.9090909090909	trophoblast	trophoblast	Post-implantation	trophoblast	Post-implantation	morula and afterwards	Post-implantation
trophoblast	GSM3578711	Alu	141	152	0.927631578947368	92.7631578947368	trophoblast	trophoblast	Post-implantation	trophoblast	Post-implantation	morula and afterwards	Post-implantation
trophoblast	GSM3578305	Alu	123	126	0.976190476190476	97.6190476190476	trophoblast	trophoblast	Post-implantation	trophoblast	Post-implantation	morula and afterwards	Post-implantation
trophoblast	GSM3578617	Alu	69	76	0.907894736842105	90.7894736842105	trophoblast	trophoblast	Post-implantation	trophoblast	Post-implantation	morula and afterwards	Post-implantation
trophoblast	GSM3578870	Alu	58	78	0.743589743589744	74.3589743589744	trophoblast	trophoblast	Post-implantation	trophoblast	Post-implantation	morula and afterwards	Post-implantation
trophoblast	GSM3578421	Alu	49	57	0.859649122807018	85.9649122807018	trophoblast	trophoblast	Post-implantation	trophoblast	Post-implantation	morula and afterwards	Post-implantation
trophoblast	GSM3578315	Alu	285	295	0.966101694915254	96.6101694915254	trophoblast	trophoblast	Post-implantation	trophoblast	Post-implantation	morula and afterwards	Post-implantation
trophoblast	GSM3578328	Alu	31	33	0.939393939393939	93.9393939393939	trophoblast	trophoblast	Post-implantation	trophoblast	Post-implantation	morula and afterwards	Post-implantation
trophoblast	GSM3578921	Alu	175	187	0.935828877005348	93.5828877005348	trophoblast	trophoblast	Post-implantation	trophoblast	Post-implantation	morula and afterwards	Post-implantation
trophoblast	GSM3578816	Alu	39	45	0.866666666666667	86.6666666666667	trophoblast	trophoblast	Post-implantation	trophoblast	Post-implantation	morula and afterwards	Post-implantation
trophoblast	GSM3578923	Alu	427	436	0.979357798165138	97.9357798165138	trophoblast	trophoblast	Post-implantation	trophoblast	Post-implantation	morula and afterwards	Post-implantation
trophoblast	GSM3578928	Alu	141	145	0.972413793103448	97.2413793103448	trophoblast	trophoblast	Post-implantation	trophoblast	Post-implantation	morula and afterwards	Post-implantation
trophoblast	GSM3578733	Alu	127	132	0.962121212121212	96.2121212121212	trophoblast	trophoblast	Post-implantation	trophoblast	Post-implantation	morula and afterwards	Post-implantation
trophoblast	GSM3578353	Alu	36	39	0.923076923076923	92.3076923076923	trophoblast	trophoblast	Post-implantation	trophoblast	Post-implantation	morula and afterwards	Post-implantation
trophoblast	GSM3578920	Alu	271	277	0.978339350180505	97.8339350180505	trophoblast	trophoblast	Post-implantation	trophoblast	Post-implantation	morula and afterwards	Post-implantation
trophoblast	GSM3578319	Alu	178	185	0.962162162162162	96.2162162162162	trophoblast	trophoblast	Post-implantation	trophoblast	Post-implantation	morula and afterwards	Post-implantation
trophoblast	GSM3578336	Alu	127	131	0.969465648854962	96.9465648854962	trophoblast	trophoblast	Post-implantation	trophoblast	Post-implantation	morula and afterwards	Post-implantation
trophoblast	GSM3578860	Alu	65	77	0.844155844155844	84.4155844155844	trophoblast	trophoblast	Post-implantation	trophoblast	Post-implantation	morula and afterwards	Post-implantation
trophoblast	GSM3578902	Alu	62	77	0.805194805194805	80.5194805194805	trophoblast	trophoblast	Post-implantation	trophoblast	Post-implantation	morula and afterwards	Post-implantation
trophoblast	GSM3578901	Alu	51	63	0.80952380952381	80.952380952381	trophoblast	trophoblast	Post-implantation	trophoblast	Post-implantation	morula and afterwards	Post-implantation
trophoblast	GSM3578515	Alu	48	49	0.979591836734694	97.9591836734694	trophoblast	trophoblast	Post-implantation	trophoblast	Post-implantation	morula and afterwards	Post-implantation
trophoblast	GSM3578541	Alu	72	81	0.888888888888889	88.8888888888889	trophoblast	trophoblast	Post-implantation	trophoblast	Post-implantation	morula and afterwards	Post-implantation
trophoblast	GSM3578619	Alu	106	113	0.938053097345133	93.8053097345133	trophoblast	trophoblast	Post-implantation	trophoblast	Post-implantation	morula and afterwards	Post-implantation
trophoblast	GSM3578614	Alu	37	39	0.948717948717949	94.8717948717949	trophoblast	trophoblast	Post-implantation	trophoblast	Post-implantation	morula and afterwards	Post-implantation
trophoblast	GSM3578622	Alu	90	94	0.957446808510638	95.7446808510638	trophoblast	trophoblast	Post-implantation	trophoblast	Post-implantation	morula and afterwards	Post-implantation
trophoblast	GSM3578455	Alu	77	93	0.827956989247312	82.7956989247312	trophoblast	trophoblast	Post-implantation	trophoblast	Post-implantation	morula and afterwards	Post-implantation
trophoblast	GSM3578629	Alu	31	31	1	100	trophoblast	trophoblast	Post-implantation	trophoblast	Post-implantation	morula and afterwards	Post-implantation
trophoblast	GSM3578888	Alu	24	26	0.923076923076923	92.3076923076923	trophoblast	trophoblast	Post-implantation	trophoblast	Post-implantation	morula and afterwards	Post-implantation
trophoblast	GSM3578740	Alu	16	18	0.888888888888889	88.8888888888889	trophoblast	trophoblast	Post-implantation	trophoblast	Post-implantation	morula and afterwards	Post-implantation
trophoblast	GSM3578732	Alu	27	27	1	100	trophoblast	trophoblast	Post-implantation	trophoblast	Post-implantation	morula and afterwards	Post-implantation
trophoblast	GSM3578468	Alu	23	25	0.92	92	trophoblast	trophoblast	Post-implantation	trophoblast	Post-implantation	morula and afterwards	Post-implantation
trophoblast	GSM3578615	Alu	67	84	0.797619047619048	79.7619047619048	trophoblast	trophoblast	Post-implantation	trophoblast	Post-implantation	morula and afterwards	Post-implantation
trophoblast	GSM3578501	Alu	39	43	0.906976744186047	90.6976744186047	trophoblast	trophoblast	Post-implantation	trophoblast	Post-implantation	morula and afterwards	Post-implantation
trophoblast	GSM3578766	Alu	35	39	0.897435897435897	89.7435897435898	trophoblast	trophoblast	Post-implantation	trophoblast	Post-implantation	morula and afterwards	Post-implantation
trophoblast	GSM3578427	Alu	32	42	0.761904761904762	76.1904761904762	trophoblast	trophoblast	Post-implantation	trophoblast	Post-implantation	morula and afterwards	Post-implantation
trophoblast	GSM3578316	Alu	98	102	0.96078431372549	96.078431372549	trophoblast	trophoblast	Post-implantation	trophoblast	Post-implantation	morula and afterwards	Post-implantation
trophoblast	GSM3578459	Alu	17	24	0.708333333333333	70.8333333333334	trophoblast	trophoblast	Post-implantation	trophoblast	Post-implantation	morula and afterwards	Post-implantation
trophoblast	GSM3578744	Alu	117	125	0.936	93.6	trophoblast	trophoblast	Post-implantation	trophoblast	Post-implantation	morula and afterwards	Post-implantation
trophoblast	GSM3578868	Alu	22	27	0.814814814814815	81.4814814814815	trophoblast	trophoblast	Post-implantation	trophoblast	Post-implantation	morula and afterwards	Post-implantation
trophoblast	GSM3578620	Alu	65	71	0.915492957746479	91.5492957746479	trophoblast	trophoblast	Post-implantation	trophoblast	Post-implantation	morula and afterwards	Post-implantation
trophoblast	GSM3578621	Alu	61	66	0.924242424242424	92.4242424242424	trophoblast	trophoblast	Post-implantation	trophoblast	Post-implantation	morula and afterwards	Post-implantation
trophoblast	GSM3578453	Alu	70	91	0.769230769230769	76.9230769230769	trophoblast	trophoblast	Post-implantation	trophoblast	Post-implantation	morula and afterwards	Post-implantation
trophoblast	GSM3578779	Alu	194	215	0.902325581395349	90.2325581395349	trophoblast	trophoblast	Post-implantation	trophoblast	Post-implantation	morula and afterwards	Post-implantation
trophoblast	GSM3578745	Alu	99	115	0.860869565217391	86.0869565217391	trophoblast	trophoblast	Post-implantation	trophoblast	Post-implantation	morula and afterwards	Post-implantation
trophoblast	GSM3578925	Alu	334	346	0.965317919075144	96.5317919075144	trophoblast	trophoblast	Post-implantation	trophoblast	Post-implantation	morula and afterwards	Post-implantation
trophoblast	GSM3578930	Alu	284	295	0.96271186440678	96.271186440678	trophoblast	trophoblast	Post-implantation	trophoblast	Post-implantation	morula and afterwards	Post-implantation
trophoblast	GSM3578494	Alu	34	38	0.894736842105263	89.4736842105263	trophoblast	trophoblast	Post-implantation	trophoblast	Post-implantation	morula and afterwards	Post-implantation
trophoblast	GSM3578743	Alu	102	109	0.935779816513761	93.5779816513761	trophoblast	trophoblast	Post-implantation	trophoblast	Post-implantation	morula and afterwards	Post-implantation
trophoblast	GSM3578931	Alu	366	379	0.965699208443272	96.5699208443272	trophoblast	trophoblast	Post-implantation	trophoblast	Post-implantation	morula and afterwards	Post-implantation
trophoblast	GSM3578361	Alu	24	29	0.827586206896552	82.7586206896552	trophoblast	trophoblast	Post-implantation	trophoblast	Post-implantation	morula and afterwards	Post-implantation
trophoblast	GSM3578426	Alu	53	59	0.898305084745763	89.8305084745763	trophoblast	trophoblast	Post-implantation	trophoblast	Post-implantation	morula and afterwards	Post-implantation
trophoblast	GSM3578697	Alu	73	77	0.948051948051948	94.8051948051948	trophoblast	trophoblast	Post-implantation	trophoblast	Post-implantation	morula and afterwards	Post-implantation
trophoblast	GSM3578545	Alu	82	88	0.931818181818182	93.1818181818182	trophoblast	trophoblast	Post-implantation	trophoblast	Post-implantation	morula and afterwards	Post-implantation
trophoblast	GSM3578447	Alu	55	62	0.887096774193548	88.7096774193548	trophoblast	trophoblast	Post-implantation	trophoblast	Post-implantation	morula and afterwards	Post-implantation
trophoblast	GSM3578926	Alu	136	148	0.918918918918919	91.8918918918919	trophoblast	trophoblast	Post-implantation	trophoblast	Post-implantation	morula and afterwards	Post-implantation
trophoblast	GSM3578300	Alu	30	31	0.967741935483871	96.7741935483871	trophoblast	trophoblast	Post-implantation	trophoblast	Post-implantation	morula and afterwards	Post-implantation
trophoblast	GSM3578648	Alu	72	82	0.878048780487805	87.8048780487805	trophoblast	trophoblast	Post-implantation	trophoblast	Post-implantation	morula and afterwards	Post-implantation
trophoblast	GSM3578927	Alu	239	246	0.971544715447154	97.1544715447155	trophoblast	trophoblast	Post-implantation	trophoblast	Post-implantation	morula and afterwards	Post-implantation
trophoblast	GSM3578332	Alu	34	38	0.894736842105263	89.4736842105263	trophoblast	trophoblast	Post-implantation	trophoblast	Post-implantation	morula and afterwards	Post-implantation
trophoblast	GSM3578795	Alu	70	77	0.909090909090909	90.9090909090909	trophoblast	trophoblast	Post-implantation	trophoblast	Post-implantation	morula and afterwards	Post-implantation
trophoblast	GSM3578746	Alu	195	210	0.928571428571429	92.8571428571429	trophoblast	trophoblast	Post-implantation	trophoblast	Post-implantation	morula and afterwards	Post-implantation
trophoblast	GSM3578463	Alu	77	93	0.827956989247312	82.7956989247312	trophoblast	trophoblast	Post-implantation	trophoblast	Post-implantation	morula and afterwards	Post-implantation
trophoblast	GSM3578588	Alu	41	45	0.911111111111111	91.1111111111111	trophoblast	trophoblast	Post-implantation	trophoblast	Post-implantation	morula and afterwards	Post-implantation
trophoblast	GSM3578784	Alu	20	21	0.952380952380952	95.2380952380952	trophoblast	trophoblast	Post-implantation	trophoblast	Post-implantation	morula and afterwards	Post-implantation
trophoblast	GSM3578641	Alu	70	77	0.909090909090909	90.9090909090909	trophoblast	trophoblast	Post-implantation	trophoblast	Post-implantation	morula and afterwards	Post-implantation
trophoblast	GSM3578609	Alu	31	37	0.837837837837838	83.7837837837838	trophoblast	trophoblast	Post-implantation	trophoblast	Post-implantation	morula and afterwards	Post-implantation
trophoblast	GSM3578603	Alu	38	41	0.926829268292683	92.6829268292683	trophoblast	trophoblast	Post-implantation	trophoblast	Post-implantation	morula and afterwards	Post-implantation
trophoblast	GSM3578639	Alu	45	47	0.957446808510638	95.7446808510638	trophoblast	trophoblast	Post-implantation	trophoblast	Post-implantation	morula and afterwards	Post-implantation
trophoblast	GSM3578469	Alu	27	33	0.818181818181818	81.8181818181818	trophoblast	trophoblast	Post-implantation	trophoblast	Post-implantation	morula and afterwards	Post-implantation
trophoblast	GSM3578698	Alu	55	59	0.932203389830508	93.2203389830508	trophoblast	trophoblast	Post-implantation	trophoblast	Post-implantation	morula and afterwards	Post-implantation
trophoblast	GSM3578597	Alu	72	77	0.935064935064935	93.5064935064935	trophoblast	trophoblast	Post-implantation	trophoblast	Post-implantation	morula and afterwards	Post-implantation
trophoblast	GSM3578598	Alu	70	79	0.886075949367089	88.6075949367089	trophoblast	trophoblast	Post-implantation	trophoblast	Post-implantation	morula and afterwards	Post-implantation
trophoblast	GSM3578610	Alu	21	23	0.91304347826087	91.304347826087	trophoblast	trophoblast	Post-implantation	trophoblast	Post-implantation	morula and afterwards	Post-implantation
trophoblast	GSM3578879	Alu	38	48	0.791666666666667	79.1666666666667	trophoblast	trophoblast	Post-implantation	trophoblast	Post-implantation	morula and afterwards	Post-implantation
trophoblast	GSM3578366	Alu	78	83	0.939759036144578	93.9759036144578	trophoblast	trophoblast	Post-implantation	trophoblast	Post-implantation	morula and afterwards	Post-implantation
trophoblast	GSM3578874	Alu	37	51	0.725490196078431	72.5490196078431	trophoblast	trophoblast	Post-implantation	trophoblast	Post-implantation	morula and afterwards	Post-implantation
trophoblast	GSM3578762	Alu	34	43	0.790697674418605	79.0697674418605	trophoblast	trophoblast	Post-implantation	trophoblast	Post-implantation	morula and afterwards	Post-implantation
trophoblast	GSM3578586	Alu	82	91	0.901098901098901	90.1098901098901	trophoblast	trophoblast	Post-implantation	trophoblast	Post-implantation	morula and afterwards	Post-implantation
trophoblast	GSM3578425	Alu	31	39	0.794871794871795	79.4871794871795	trophoblast	trophoblast	Post-implantation	trophoblast	Post-implantation	morula and afterwards	Post-implantation
trophoblast	GSM3578299	Alu	51	61	0.836065573770492	83.6065573770492	trophoblast	trophoblast	Post-implantation	trophoblast	Post-implantation	morula and afterwards	Post-implantation
trophoblast	GSM3578662	Alu	24	26	0.923076923076923	92.3076923076923	trophoblast	trophoblast	Post-implantation	trophoblast	Post-implantation	morula and afterwards	Post-implantation
trophoblast	GSM3578645	Alu	76	83	0.91566265060241	91.566265060241	trophoblast	trophoblast	Post-implantation	trophoblast	Post-implantation	morula and afterwards	Post-implantation
trophoblast	GSM3578434	Alu	119	142	0.838028169014084	83.8028169014085	trophoblast	trophoblast	Post-implantation	trophoblast	Post-implantation	morula and afterwards	Post-implantation
trophoblast	GSM3578675	Alu	29	32	0.90625	90.625	trophoblast	trophoblast	Post-implantation	trophoblast	Post-implantation	morula and afterwards	Post-implantation
trophoblast	GSM3578429	Alu	47	53	0.886792452830189	88.6792452830189	trophoblast	trophoblast	Post-implantation	trophoblast	Post-implantation	morula and afterwards	Post-implantation
trophoblast	GSM3578631	Alu	124	138	0.898550724637681	89.8550724637681	trophoblast	trophoblast	Post-implantation	trophoblast	Post-implantation	morula and afterwards	Post-implantation
trophoblast	GSM3578694	Alu	29	31	0.935483870967742	93.5483870967742	trophoblast	trophoblast	Post-implantation	trophoblast	Post-implantation	morula and afterwards	Post-implantation
trophoblast	GSM3578800	Alu	51	56	0.910714285714286	91.0714285714286	trophoblast	trophoblast	Post-implantation	trophoblast	Post-implantation	morula and afterwards	Post-implantation
trophoblast	GSM3578623	Alu	44	48	0.916666666666667	91.6666666666667	trophoblast	trophoblast	Post-implantation	trophoblast	Post-implantation	morula and afterwards	Post-implantation
trophoblast	GSM3578443	Alu	20	25	0.8	80	trophoblast	trophoblast	Post-implantation	trophoblast	Post-implantation	morula and afterwards	Post-implantation
trophoblast	GSM3578506	Alu	20	24	0.833333333333333	83.3333333333333	trophoblast	trophoblast	Post-implantation	trophoblast	Post-implantation	morula and afterwards	Post-implantation
trophoblast	GSM3578618	Alu	74	82	0.902439024390244	90.2439024390244	trophoblast	trophoblast	Post-implantation	trophoblast	Post-implantation	morula and afterwards	Post-implantation
trophoblast	GSM3578608	Alu	29	35	0.828571428571429	82.8571428571429	trophoblast	trophoblast	Post-implantation	trophoblast	Post-implantation	morula and afterwards	Post-implantation
trophoblast	GSM3578352	Alu	29	35	0.828571428571429	82.8571428571429	trophoblast	trophoblast	Post-implantation	trophoblast	Post-implantation	morula and afterwards	Post-implantation
trophoblast	GSM3578356	Alu	14	16	0.875	87.5	trophoblast	trophoblast	Post-implantation	trophoblast	Post-implantation	morula and afterwards	Post-implantation
trophoblast	GSM3578343	Alu	10	10	1	100	trophoblast	trophoblast	Post-implantation	trophoblast	Post-implantation	morula and afterwards	Post-implantation
trophoblast	GSM3578449	Alu	39	50	0.78	78	trophoblast	trophoblast	Post-implantation	trophoblast	Post-implantation	morula and afterwards	Post-implantation
trophoblast	GSM3578497	Alu	9	12	0.75	75	trophoblast	trophoblast	Post-implantation	trophoblast	Post-implantation	morula and afterwards	Post-implantation
trophoblast	GSM3578520	Alu	19	23	0.826086956521739	82.6086956521739	trophoblast	trophoblast	Post-implantation	trophoblast	Post-implantation	morula and afterwards	Post-implantation
trophoblast	GSM3578644	Alu	31	35	0.885714285714286	88.5714285714286	trophoblast	trophoblast	Post-implantation	trophoblast	Post-implantation	morula and afterwards	Post-implantation
trophoblast	GSM3578727	Alu	26	36	0.722222222222222	72.2222222222222	trophoblast	trophoblast	Post-implantation	trophoblast	Post-implantation	morula and afterwards	Post-implantation
trophoblast	GSM3578339	Alu	70	75	0.933333333333333	93.3333333333333	trophoblast	trophoblast	Post-implantation	trophoblast	Post-implantation	morula and afterwards	Post-implantation
trophoblast	GSM3578567	Alu	7	7	1	100	trophoblast	trophoblast	Post-implantation	trophoblast	Post-implantation	morula and afterwards	Post-implantation
trophoblast	GSM3578643	Alu	57	62	0.919354838709677	91.9354838709677	trophoblast	trophoblast	Post-implantation	trophoblast	Post-implantation	morula and afterwards	Post-implantation
trophoblast	GSM3578661	Alu	15	17	0.882352941176471	88.2352941176471	trophoblast	trophoblast	Post-implantation	trophoblast	Post-implantation	morula and afterwards	Post-implantation
trophoblast	GSM3578680	Alu	35	38	0.921052631578947	92.1052631578947	trophoblast	trophoblast	Post-implantation	trophoblast	Post-implantation	morula and afterwards	Post-implantation
trophoblast	GSM3578325	Alu	50	58	0.862068965517241	86.2068965517241	trophoblast	trophoblast	Post-implantation	trophoblast	Post-implantation	morula and afterwards	Post-implantation
trophoblast	GSM3578423	Alu	50	56	0.892857142857143	89.2857142857143	trophoblast	trophoblast	Post-implantation	trophoblast	Post-implantation	morula and afterwards	Post-implantation
trophoblast	GSM3578524	Alu	42	46	0.91304347826087	91.304347826087	trophoblast	trophoblast	Post-implantation	trophoblast	Post-implantation	morula and afterwards	Post-implantation
trophoblast	GSM3578606	Alu	23	23	1	100	trophoblast	trophoblast	Post-implantation	trophoblast	Post-implantation	morula and afterwards	Post-implantation
trophoblast	GSM3578450	Alu	83	95	0.873684210526316	87.3684210526316	trophoblast	trophoblast	Post-implantation	trophoblast	Post-implantation	morula and afterwards	Post-implantation
trophoblast	GSM3578354	Alu	27	32	0.84375	84.375	trophoblast	trophoblast	Post-implantation	trophoblast	Post-implantation	morula and afterwards	Post-implantation
trophoblast	GSM3578331	Alu	11	18	0.611111111111111	61.1111111111111	trophoblast	trophoblast	Post-implantation	trophoblast	Post-implantation	morula and afterwards	Post-implantation
trophoblast	GSM3578517	Alu	37	38	0.973684210526316	97.3684210526316	trophoblast	trophoblast	Post-implantation	trophoblast	Post-implantation	morula and afterwards	Post-implantation
trophoblast	GSM3578584	Alu	17	20	0.85	85	trophoblast	trophoblast	Post-implantation	trophoblast	Post-implantation	morula and afterwards	Post-implantation
trophoblast	GSM3578706	Alu	36	41	0.878048780487805	87.8048780487805	trophoblast	trophoblast	Post-implantation	trophoblast	Post-implantation	morula and afterwards	Post-implantation
trophoblast	GSM3578333	Alu	12	18	0.666666666666667	66.6666666666667	trophoblast	trophoblast	Post-implantation	trophoblast	Post-implantation	morula and afterwards	Post-implantation
trophoblast	GSM3578345	Alu	8	11	0.727272727272727	72.7272727272727	trophoblast	trophoblast	Post-implantation	trophoblast	Post-implantation	morula and afterwards	Post-implantation
trophoblast	GSM3578364	Alu	41	43	0.953488372093023	95.3488372093023	trophoblast	trophoblast	Post-implantation	trophoblast	Post-implantation	morula and afterwards	Post-implantation
trophoblast	GSM3578475	Alu	30	36	0.833333333333333	83.3333333333333	trophoblast	trophoblast	Post-implantation	trophoblast	Post-implantation	morula and afterwards	Post-implantation
trophoblast	GSM3578493	Alu	21	22	0.954545454545455	95.4545454545454	trophoblast	trophoblast	Post-implantation	trophoblast	Post-implantation	morula and afterwards	Post-implantation
trophoblast	GSM3578503	Alu	81	88	0.920454545454545	92.0454545454546	trophoblast	trophoblast	Post-implantation	trophoblast	Post-implantation	morula and afterwards	Post-implantation
trophoblast	GSM3578555	Alu	11	16	0.6875	68.75	trophoblast	trophoblast	Post-implantation	trophoblast	Post-implantation	morula and afterwards	Post-implantation
trophoblast	GSM3578559	Alu	23	23	1	100	trophoblast	trophoblast	Post-implantation	trophoblast	Post-implantation	morula and afterwards	Post-implantation
trophoblast	GSM3578571	Alu	4	7	0.571428571428571	57.1428571428571	trophoblast	trophoblast	Post-implantation	trophoblast	Post-implantation	morula and afterwards	Post-implantation
trophoblast	GSM3578575	Alu	3	3	1	100	trophoblast	trophoblast	Post-implantation	trophoblast	Post-implantation	morula and afterwards	Post-implantation
trophoblast	GSM3578613	Alu	15	19	0.789473684210526	78.9473684210526	trophoblast	trophoblast	Post-implantation	trophoblast	Post-implantation	morula and afterwards	Post-implantation
trophoblast	GSM3578808	Alu	26	32	0.8125	81.25	trophoblast	trophoblast	Post-implantation	trophoblast	Post-implantation	morula and afterwards	Post-implantation
trophoblast	GSM3578774	Alu	27	35	0.771428571428571	77.1428571428572	trophoblast	trophoblast	Post-implantation	trophoblast	Post-implantation	morula and afterwards	Post-implantation
trophoblast	GSM3578880	Alu	62	64	0.96875	96.875	trophoblast	trophoblast	Post-implantation	trophoblast	Post-implantation	morula and afterwards	Post-implantation
trophoblast	GSM3578934	Alu	43	48	0.895833333333333	89.5833333333333	trophoblast	trophoblast	Post-implantation	trophoblast	Post-implantation	morula and afterwards	Post-implantation
trophoblast	GSM3578298	Alu	83	89	0.932584269662921	93.2584269662921	trophoblast	trophoblast	Post-implantation	trophoblast	Post-implantation	morula and afterwards	Post-implantation
trophoblast	GSM3578572	Alu	13	14	0.928571428571429	92.8571428571429	trophoblast	trophoblast	Post-implantation	trophoblast	Post-implantation	morula and afterwards	Post-implantation
trophoblast	GSM3578905	Alu	32	34	0.941176470588235	94.1176470588235	trophoblast	trophoblast	Post-implantation	trophoblast	Post-implantation	morula and afterwards	Post-implantation
trophoblast	GSM3578854	Alu	5	9	0.555555555555556	55.5555555555556	trophoblast	trophoblast	Post-implantation	trophoblast	Post-implantation	morula and afterwards	Post-implantation
trophoblast	GSM3578821	Alu	13	16	0.8125	81.25	trophoblast	trophoblast	Post-implantation	trophoblast	Post-implantation	morula and afterwards	Post-implantation
trophoblast	GSM3578738	Alu	47	51	0.92156862745098	92.156862745098	trophoblast	trophoblast	Post-implantation	trophoblast	Post-implantation	morula and afterwards	Post-implantation
trophoblast	GSM3578565	Alu	8	9	0.888888888888889	88.8888888888889	trophoblast	trophoblast	Post-implantation	trophoblast	Post-implantation	morula and afterwards	Post-implantation
trophoblast	GSM3578778	Alu	9	12	0.75	75	trophoblast	trophoblast	Post-implantation	trophoblast	Post-implantation	morula and afterwards	Post-implantation
trophoblast	GSM3578454	Alu	37	51	0.725490196078431	72.5490196078431	trophoblast	trophoblast	Post-implantation	trophoblast	Post-implantation	morula and afterwards	Post-implantation
trophoblast	GSM3578304	Alu	49	54	0.907407407407407	90.7407407407407	trophoblast	trophoblast	Post-implantation	trophoblast	Post-implantation	morula and afterwards	Post-implantation
trophoblast	GSM3578326	Alu	54	60	0.9	90	trophoblast	trophoblast	Post-implantation	trophoblast	Post-implantation	morula and afterwards	Post-implantation
trophoblast	GSM3578878	Alu	29	40	0.725	72.5	trophoblast	trophoblast	Post-implantation	trophoblast	Post-implantation	morula and afterwards	Post-implantation
trophoblast	GSM3578490	Alu	26	26	1	100	trophoblast	trophoblast	Post-implantation	trophoblast	Post-implantation	morula and afterwards	Post-implantation
trophoblast	GSM3578602	Alu	11	13	0.846153846153846	84.6153846153846	trophoblast	trophoblast	Post-implantation	trophoblast	Post-implantation	morula and afterwards	Post-implantation
trophoblast	GSM3578531	Alu	27	32	0.84375	84.375	trophoblast	trophoblast	Post-implantation	trophoblast	Post-implantation	morula and afterwards	Post-implantation
trophoblast	GSM3578535	Alu	2	3	0.666666666666667	66.6666666666667	trophoblast	trophoblast	Post-implantation	trophoblast	Post-implantation	morula and afterwards	Post-implantation
trophoblast	GSM3578492	Alu	15	16	0.9375	93.75	trophoblast	trophoblast	Post-implantation	trophoblast	Post-implantation	morula and afterwards	Post-implantation
trophoblast	GSM3578529	Alu	35	42	0.833333333333333	83.3333333333333	trophoblast	trophoblast	Post-implantation	trophoblast	Post-implantation	morula and afterwards	Post-implantation
trophoblast	GSM3578676	Alu	20	25	0.8	80	trophoblast	trophoblast	Post-implantation	trophoblast	Post-implantation	morula and afterwards	Post-implantation
trophoblast	GSM3578530	Alu	23	25	0.92	92	trophoblast	trophoblast	Post-implantation	trophoblast	Post-implantation	morula and afterwards	Post-implantation
trophoblast	GSM3578534	Alu	10	11	0.909090909090909	90.9090909090909	trophoblast	trophoblast	Post-implantation	trophoblast	Post-implantation	morula and afterwards	Post-implantation
trophoblast	GSM3578731	Alu	20	23	0.869565217391304	86.9565217391305	trophoblast	trophoblast	Post-implantation	trophoblast	Post-implantation	morula and afterwards	Post-implantation
trophoblast	GSM3578742	Alu	8	9	0.888888888888889	88.8888888888889	trophoblast	trophoblast	Post-implantation	trophoblast	Post-implantation	morula and afterwards	Post-implantation
trophoblast	GSM3578309	Alu	14	16	0.875	87.5	trophoblast	trophoblast	Post-implantation	trophoblast	Post-implantation	morula and afterwards	Post-implantation
trophoblast	GSM3578527	Alu	6	6	1	100	trophoblast	trophoblast	Post-implantation	trophoblast	Post-implantation	morula and afterwards	Post-implantation
trophoblast	GSM3578546	Alu	75	83	0.903614457831325	90.3614457831325	trophoblast	trophoblast	Post-implantation	trophoblast	Post-implantation	morula and afterwards	Post-implantation
trophoblast	GSM3578557	Alu	3	4	0.75	75	trophoblast	trophoblast	Post-implantation	trophoblast	Post-implantation	morula and afterwards	Post-implantation
trophoblast	GSM3578803	Alu	18	24	0.75	75	trophoblast	trophoblast	Post-implantation	trophoblast	Post-implantation	morula and afterwards	Post-implantation
trophoblast	GSM3578341	Alu	16	20	0.8	80	trophoblast	trophoblast	Post-implantation	trophoblast	Post-implantation	morula and afterwards	Post-implantation
trophoblast	GSM3578691	Alu	12	13	0.923076923076923	92.3076923076923	trophoblast	trophoblast	Post-implantation	trophoblast	Post-implantation	morula and afterwards	Post-implantation
trophoblast	GSM3578810	Alu	9	11	0.818181818181818	81.8181818181818	trophoblast	trophoblast	Post-implantation	trophoblast	Post-implantation	morula and afterwards	Post-implantation
trophoblast	GSM3578306	Alu	25	27	0.925925925925926	92.5925925925926	trophoblast	trophoblast	Post-implantation	trophoblast	Post-implantation	morula and afterwards	Post-implantation
trophoblast	GSM3578495	Alu	26	34	0.764705882352941	76.4705882352941	trophoblast	trophoblast	Post-implantation	trophoblast	Post-implantation	morula and afterwards	Post-implantation
trophoblast	GSM3578498	Alu	67	75	0.893333333333333	89.3333333333333	trophoblast	trophoblast	Post-implantation	trophoblast	Post-implantation	morula and afterwards	Post-implantation
trophoblast	GSM3578509	Alu	23	29	0.793103448275862	79.3103448275862	trophoblast	trophoblast	Post-implantation	trophoblast	Post-implantation	morula and afterwards	Post-implantation
trophoblast	GSM3578511	Alu	101	111	0.90990990990991	90.990990990991	trophoblast	trophoblast	Post-implantation	trophoblast	Post-implantation	morula and afterwards	Post-implantation
trophoblast	GSM3578570	Alu	27	30	0.9	90	trophoblast	trophoblast	Post-implantation	trophoblast	Post-implantation	morula and afterwards	Post-implantation
trophoblast	GSM3578600	Alu	46	48	0.958333333333333	95.8333333333333	trophoblast	trophoblast	Post-implantation	trophoblast	Post-implantation	morula and afterwards	Post-implantation
trophoblast	GSM3578604	Alu	51	55	0.927272727272727	92.7272727272727	trophoblast	trophoblast	Post-implantation	trophoblast	Post-implantation	morula and afterwards	Post-implantation
trophoblast	GSM3578656	Alu	4	4	1	100	trophoblast	trophoblast	Post-implantation	trophoblast	Post-implantation	morula and afterwards	Post-implantation
trophoblast	GSM3578665	Alu	11	13	0.846153846153846	84.6153846153846	trophoblast	trophoblast	Post-implantation	trophoblast	Post-implantation	morula and afterwards	Post-implantation
trophoblast	GSM3578670	Alu	18	23	0.782608695652174	78.2608695652174	trophoblast	trophoblast	Post-implantation	trophoblast	Post-implantation	morula and afterwards	Post-implantation
trophoblast	GSM3578671	Alu	52	54	0.962962962962963	96.2962962962963	trophoblast	trophoblast	Post-implantation	trophoblast	Post-implantation	morula and afterwards	Post-implantation
trophoblast	GSM3578719	Alu	11	12	0.916666666666667	91.6666666666667	trophoblast	trophoblast	Post-implantation	trophoblast	Post-implantation	morula and afterwards	Post-implantation
trophoblast	GSM3578728	Alu	55	57	0.964912280701754	96.4912280701754	trophoblast	trophoblast	Post-implantation	trophoblast	Post-implantation	morula and afterwards	Post-implantation
trophoblast	GSM3578801	Alu	22	26	0.846153846153846	84.6153846153846	trophoblast	trophoblast	Post-implantation	trophoblast	Post-implantation	morula and afterwards	Post-implantation
trophoblast	GSM3578932	Alu	96	101	0.95049504950495	95.049504950495	trophoblast	trophoblast	Post-implantation	trophoblast	Post-implantation	morula and afterwards	Post-implantation
trophoblast	GSM3578383	Alu	14	18	0.777777777777778	77.7777777777778	trophoblast	trophoblast	Post-implantation	trophoblast	Post-implantation	morula and afterwards	Post-implantation
trophoblast	GSM3578723	Alu	4	4	1	100	trophoblast	trophoblast	Post-implantation	trophoblast	Post-implantation	morula and afterwards	Post-implantation
trophoblast	GSM3578857	Alu	6	13	0.461538461538462	46.1538461538462	trophoblast	trophoblast	Post-implantation	trophoblast	Post-implantation	morula and afterwards	Post-implantation
trophoblast	GSM3578518	Alu	33	38	0.868421052631579	86.8421052631579	trophoblast	trophoblast	Post-implantation	trophoblast	Post-implantation	morula and afterwards	Post-implantation
trophoblast	GSM3578825	Alu	11	12	0.916666666666667	91.6666666666667	trophoblast	trophoblast	Post-implantation	trophoblast	Post-implantation	morula and afterwards	Post-implantation
trophoblast	GSM3578760	Alu	21	26	0.807692307692308	80.7692307692308	trophoblast	trophoblast	Post-implantation	trophoblast	Post-implantation	morula and afterwards	Post-implantation
trophoblast	GSM3578408	Alu	23	23	1	100	trophoblast	trophoblast	Post-implantation	trophoblast	Post-implantation	morula and afterwards	Post-implantation
trophoblast	GSM3578461	Alu	16	21	0.761904761904762	76.1904761904762	trophoblast	trophoblast	Post-implantation	trophoblast	Post-implantation	morula and afterwards	Post-implantation
trophoblast	GSM3578865	Alu	32	34	0.941176470588235	94.1176470588235	trophoblast	trophoblast	Post-implantation	trophoblast	Post-implantation	morula and afterwards	Post-implantation
trophoblast	GSM3578436	Alu	70	87	0.804597701149425	80.4597701149425	trophoblast	trophoblast	Post-implantation	trophoblast	Post-implantation	morula and afterwards	Post-implantation
trophoblast	GSM3578773	Alu	30	38	0.789473684210526	78.9473684210526	trophoblast	trophoblast	Post-implantation	trophoblast	Post-implantation	morula and afterwards	Post-implantation
trophoblast	GSM3578651	Alu	33	34	0.970588235294118	97.0588235294118	trophoblast	trophoblast	Post-implantation	trophoblast	Post-implantation	morula and afterwards	Post-implantation
trophoblast	GSM3578709	Alu	105	112	0.9375	93.75	trophoblast	trophoblast	Post-implantation	trophoblast	Post-implantation	morula and afterwards	Post-implantation
trophoblast	GSM3578420	Alu	39	55	0.709090909090909	70.9090909090909	trophoblast	trophoblast	Post-implantation	trophoblast	Post-implantation	morula and afterwards	Post-implantation
trophoblast	GSM3578452	Alu	201	224	0.897321428571429	89.7321428571429	trophoblast	trophoblast	Post-implantation	trophoblast	Post-implantation	morula and afterwards	Post-implantation
trophoblast	GSM3578632	Alu	106	122	0.868852459016394	86.8852459016394	trophoblast	trophoblast	Post-implantation	trophoblast	Post-implantation	morula and afterwards	Post-implantation
trophoblast	GSM3578451	Alu	42	52	0.807692307692308	80.7692307692308	trophoblast	trophoblast	Post-implantation	trophoblast	Post-implantation	morula and afterwards	Post-implantation
trophoblast	GSM3578758	Alu	80	80	1	100	trophoblast	trophoblast	Post-implantation	trophoblast	Post-implantation	morula and afterwards	Post-implantation
trophoblast	GSM3578430	Alu	87	95	0.91578947368421	91.5789473684211	trophoblast	trophoblast	Post-implantation	trophoblast	Post-implantation	morula and afterwards	Post-implantation
trophoblast	GSM3578896	Alu	46	69	0.666666666666667	66.6666666666667	trophoblast	trophoblast	Post-implantation	trophoblast	Post-implantation	morula and afterwards	Post-implantation
trophoblast	GSM3578889	Alu	3	4	0.75	75	trophoblast	trophoblast	Post-implantation	trophoblast	Post-implantation	morula and afterwards	Post-implantation
trophoblast	GSM3578658	Alu	21	22	0.954545454545455	95.4545454545454	trophoblast	trophoblast	Post-implantation	trophoblast	Post-implantation	morula and afterwards	Post-implantation
trophoblast	GSM3578780	Alu	45	45	1	100	trophoblast	trophoblast	Post-implantation	trophoblast	Post-implantation	morula and afterwards	Post-implantation
trophoblast	GSM3578533	Alu	10	11	0.909090909090909	90.9090909090909	trophoblast	trophoblast	Post-implantation	trophoblast	Post-implantation	morula and afterwards	Post-implantation
trophoblast	GSM3578751	Alu	17	20	0.85	85	trophoblast	trophoblast	Post-implantation	trophoblast	Post-implantation	morula and afterwards	Post-implantation
trophoblast	GSM3578307	Alu	24	27	0.888888888888889	88.8888888888889	trophoblast	trophoblast	Post-implantation	trophoblast	Post-implantation	morula and afterwards	Post-implantation
trophoblast	GSM3578776	Alu	25	37	0.675675675675676	67.5675675675676	trophoblast	trophoblast	Post-implantation	trophoblast	Post-implantation	morula and afterwards	Post-implantation
trophoblast	GSM3578771	Alu	46	54	0.851851851851852	85.1851851851852	trophoblast	trophoblast	Post-implantation	trophoblast	Post-implantation	morula and afterwards	Post-implantation
trophoblast	GSM3578890	Alu	42	43	0.976744186046512	97.6744186046512	trophoblast	trophoblast	Post-implantation	trophoblast	Post-implantation	morula and afterwards	Post-implantation
trophoblast	GSM3578717	Alu	18	24	0.75	75	trophoblast	trophoblast	Post-implantation	trophoblast	Post-implantation	morula and afterwards	Post-implantation
trophoblast	GSM3578802	Alu	23	27	0.851851851851852	85.1851851851852	trophoblast	trophoblast	Post-implantation	trophoblast	Post-implantation	morula and afterwards	Post-implantation
trophoblast	GSM3578554	Alu	1	2	0.5	50	trophoblast	trophoblast	Post-implantation	trophoblast	Post-implantation	morula and afterwards	Post-implantation
trophoblast	GSM3578705	Alu	43	48	0.895833333333333	89.5833333333333	trophoblast	trophoblast	Post-implantation	trophoblast	Post-implantation	morula and afterwards	Post-implantation
trophoblast	GSM3578756	Alu	41	45	0.911111111111111	91.1111111111111	trophoblast	trophoblast	Post-implantation	trophoblast	Post-implantation	morula and afterwards	Post-implantation
trophoblast	GSM3578311	Alu	29	34	0.852941176470588	85.2941176470588	trophoblast	trophoblast	Post-implantation	trophoblast	Post-implantation	morula and afterwards	Post-implantation
trophoblast	GSM3578887	Alu	26	33	0.787878787878788	78.7878787878788	trophoblast	trophoblast	Post-implantation	trophoblast	Post-implantation	morula and afterwards	Post-implantation
trophoblast	GSM3578700	Alu	44	48	0.916666666666667	91.6666666666667	trophoblast	trophoblast	Post-implantation	trophoblast	Post-implantation	morula and afterwards	Post-implantation
trophoblast	GSM3578542	Alu	90	101	0.891089108910891	89.1089108910891	trophoblast	trophoblast	Post-implantation	trophoblast	Post-implantation	morula and afterwards	Post-implantation
trophoblast	GSM3578587	Alu	32	35	0.914285714285714	91.4285714285714	trophoblast	trophoblast	Post-implantation	trophoblast	Post-implantation	morula and afterwards	Post-implantation
trophoblast	GSM3578884	Alu	27	40	0.675	67.5	trophoblast	trophoblast	Post-implantation	trophoblast	Post-implantation	morula and afterwards	Post-implantation
trophoblast	GSM3578496	Alu	17	20	0.85	85	trophoblast	trophoblast	Post-implantation	trophoblast	Post-implantation	morula and afterwards	Post-implantation
trophoblast	GSM3578787	Alu	29	38	0.763157894736842	76.3157894736842	trophoblast	trophoblast	Post-implantation	trophoblast	Post-implantation	morula and afterwards	Post-implantation
trophoblast	GSM3578749	Alu	16	17	0.941176470588235	94.1176470588235	trophoblast	trophoblast	Post-implantation	trophoblast	Post-implantation	morula and afterwards	Post-implantation
trophoblast	GSM3578561	Alu	6	7	0.857142857142857	85.7142857142857	trophoblast	trophoblast	Post-implantation	trophoblast	Post-implantation	morula and afterwards	Post-implantation
trophoblast	GSM3578679	Alu	17	21	0.80952380952381	80.952380952381	trophoblast	trophoblast	Post-implantation	trophoblast	Post-implantation	morula and afterwards	Post-implantation
trophoblast	GSM3578797	Alu	13	16	0.8125	81.25	trophoblast	trophoblast	Post-implantation	trophoblast	Post-implantation	morula and afterwards	Post-implantation
trophoblast	GSM3578424	Alu	20	22	0.909090909090909	90.9090909090909	trophoblast	trophoblast	Post-implantation	trophoblast	Post-implantation	morula and afterwards	Post-implantation
trophoblast	GSM3578491	Alu	2	2	1	100	trophoblast	trophoblast	Post-implantation	trophoblast	Post-implantation	morula and afterwards	Post-implantation
trophoblast	GSM3578806	Alu	26	31	0.838709677419355	83.8709677419355	trophoblast	trophoblast	Post-implantation	trophoblast	Post-implantation	morula and afterwards	Post-implantation
trophoblast	GSM3578807	Alu	124	132	0.939393939393939	93.9393939393939	trophoblast	trophoblast	Post-implantation	trophoblast	Post-implantation	morula and afterwards	Post-implantation
trophoblast	GSM3578826	Alu	1	2	0.5	50	trophoblast	trophoblast	Post-implantation	trophoblast	Post-implantation	morula and afterwards	Post-implantation
trophoblast	GSM3578841	Alu	22	29	0.758620689655172	75.8620689655172	trophoblast	trophoblast	Post-implantation	trophoblast	Post-implantation	morula and afterwards	Post-implantation
trophoblast	GSM3578885	Alu	5	7	0.714285714285714	71.4285714285714	trophoblast	trophoblast	Post-implantation	trophoblast	Post-implantation	morula and afterwards	Post-implantation
trophoblast	GSM3578912	Alu	34	39	0.871794871794872	87.1794871794872	trophoblast	trophoblast	Post-implantation	trophoblast	Post-implantation	morula and afterwards	Post-implantation
trophoblast	GSM3578693	Alu	7	10	0.7	70	trophoblast	trophoblast	Post-implantation	trophoblast	Post-implantation	morula and afterwards	Post-implantation
trophoblast	GSM3578699	Alu	31	35	0.885714285714286	88.5714285714286	trophoblast	trophoblast	Post-implantation	trophoblast	Post-implantation	morula and afterwards	Post-implantation
trophoblast	GSM3578818	Alu	2	3	0.666666666666667	66.6666666666667	trophoblast	trophoblast	Post-implantation	trophoblast	Post-implantation	morula and afterwards	Post-implantation
trophoblast	GSM3578822	Alu	2	5	0.4	40	trophoblast	trophoblast	Post-implantation	trophoblast	Post-implantation	morula and afterwards	Post-implantation
trophoblast	GSM3578833	Alu	2	3	0.666666666666667	66.6666666666667	trophoblast	trophoblast	Post-implantation	trophoblast	Post-implantation	morula and afterwards	Post-implantation
trophoblast	GSM3578834	Alu	7	11	0.636363636363636	63.6363636363636	trophoblast	trophoblast	Post-implantation	trophoblast	Post-implantation	morula and afterwards	Post-implantation
trophoblast	GSM3578791	Alu	8	11	0.727272727272727	72.7272727272727	trophoblast	trophoblast	Post-implantation	trophoblast	Post-implantation	morula and afterwards	Post-implantation
trophoblast	GSM3578909	Alu	2	2	1	100	trophoblast	trophoblast	Post-implantation	trophoblast	Post-implantation	morula and afterwards	Post-implantation
trophoblast	GSM3578438	Alu	30	33	0.909090909090909	90.9090909090909	trophoblast	trophoblast	Post-implantation	trophoblast	Post-implantation	morula and afterwards	Post-implantation
trophoblast	GSM3578616	Alu	62	65	0.953846153846154	95.3846153846154	trophoblast	trophoblast	Post-implantation	trophoblast	Post-implantation	morula and afterwards	Post-implantation
trophoblast	GSM3578407	Alu	48	54	0.888888888888889	88.8888888888889	trophoblast	trophoblast	Post-implantation	trophoblast	Post-implantation	morula and afterwards	Post-implantation
trophoblast	GSM3578409	Alu	26	29	0.896551724137931	89.6551724137931	trophoblast	trophoblast	Post-implantation	trophoblast	Post-implantation	morula and afterwards	Post-implantation
trophoblast	GSM3578428	Alu	61	71	0.859154929577465	85.9154929577465	trophoblast	trophoblast	Post-implantation	trophoblast	Post-implantation	morula and afterwards	Post-implantation
trophoblast	GSM3578445	Alu	23	26	0.884615384615385	88.4615384615385	trophoblast	trophoblast	Post-implantation	trophoblast	Post-implantation	morula and afterwards	Post-implantation
trophoblast	GSM3578593	Alu	18	24	0.75	75	trophoblast	trophoblast	Post-implantation	trophoblast	Post-implantation	morula and afterwards	Post-implantation
trophoblast	GSM3578636	Alu	48	48	1	100	trophoblast	trophoblast	Post-implantation	trophoblast	Post-implantation	morula and afterwards	Post-implantation
trophoblast	GSM3578667	Alu	16	17	0.941176470588235	94.1176470588235	trophoblast	trophoblast	Post-implantation	trophoblast	Post-implantation	morula and afterwards	Post-implantation
trophoblast	GSM3578678	Alu	10	11	0.909090909090909	90.9090909090909	trophoblast	trophoblast	Post-implantation	trophoblast	Post-implantation	morula and afterwards	Post-implantation
trophoblast	GSM3578729	Alu	25	27	0.925925925925926	92.5925925925926	trophoblast	trophoblast	Post-implantation	trophoblast	Post-implantation	morula and afterwards	Post-implantation
trophoblast	GSM3578739	Alu	35	41	0.853658536585366	85.3658536585366	trophoblast	trophoblast	Post-implantation	trophoblast	Post-implantation	morula and afterwards	Post-implantation
trophoblast	GSM3578757	Alu	6	6	1	100	trophoblast	trophoblast	Post-implantation	trophoblast	Post-implantation	morula and afterwards	Post-implantation
trophoblast	GSM3578765	Alu	6	7	0.857142857142857	85.7142857142857	trophoblast	trophoblast	Post-implantation	trophoblast	Post-implantation	morula and afterwards	Post-implantation
trophoblast	GSM3578772	Alu	34	41	0.829268292682927	82.9268292682927	trophoblast	trophoblast	Post-implantation	trophoblast	Post-implantation	morula and afterwards	Post-implantation
trophoblast	GSM3578783	Alu	34	47	0.723404255319149	72.3404255319149	trophoblast	trophoblast	Post-implantation	trophoblast	Post-implantation	morula and afterwards	Post-implantation
trophoblast	GSM3578793	Alu	20	23	0.869565217391304	86.9565217391305	trophoblast	trophoblast	Post-implantation	trophoblast	Post-implantation	morula and afterwards	Post-implantation
trophoblast	GSM3578798	Alu	22	27	0.814814814814815	81.4814814814815	trophoblast	trophoblast	Post-implantation	trophoblast	Post-implantation	morula and afterwards	Post-implantation
trophoblast	GSM3578862	Alu	24	39	0.615384615384615	61.5384615384615	trophoblast	trophoblast	Post-implantation	trophoblast	Post-implantation	morula and afterwards	Post-implantation
trophoblast	GSM3578871	Alu	125	142	0.880281690140845	88.0281690140845	trophoblast	trophoblast	Post-implantation	trophoblast	Post-implantation	morula and afterwards	Post-implantation
trophoblast	GSM3578877	Alu	39	53	0.735849056603774	73.5849056603774	trophoblast	trophoblast	Post-implantation	trophoblast	Post-implantation	morula and afterwards	Post-implantation
trophoblast	GSM3578883	Alu	13	18	0.722222222222222	72.2222222222222	trophoblast	trophoblast	Post-implantation	trophoblast	Post-implantation	morula and afterwards	Post-implantation
trophoblast	GSM3578892	Alu	42	60	0.7	70	trophoblast	trophoblast	Post-implantation	trophoblast	Post-implantation	morula and afterwards	Post-implantation
trophoblast	GSM3578904	Alu	13	15	0.866666666666667	86.6666666666667	trophoblast	trophoblast	Post-implantation	trophoblast	Post-implantation	morula and afterwards	Post-implantation
trophoblast	GSM3578377	Alu	2	4	0.5	50	trophoblast	trophoblast	Post-implantation	trophoblast	Post-implantation	morula and afterwards	Post-implantation
trophoblast	GSM3578378	Alu	4	6	0.666666666666667	66.6666666666667	trophoblast	trophoblast	Post-implantation	trophoblast	Post-implantation	morula and afterwards	Post-implantation
trophoblast	GSM3578380	Alu	6	6	1	100	trophoblast	trophoblast	Post-implantation	trophoblast	Post-implantation	morula and afterwards	Post-implantation
trophoblast	GSM3578382	Alu	6	6	1	100	trophoblast	trophoblast	Post-implantation	trophoblast	Post-implantation	morula and afterwards	Post-implantation
trophoblast	GSM3578385	Alu	20	23	0.869565217391304	86.9565217391305	trophoblast	trophoblast	Post-implantation	trophoblast	Post-implantation	morula and afterwards	Post-implantation
trophoblast	GSM3578387	Alu	25	29	0.862068965517241	86.2068965517241	trophoblast	trophoblast	Post-implantation	trophoblast	Post-implantation	morula and afterwards	Post-implantation
trophoblast	GSM3578390	Alu	6	8	0.75	75	trophoblast	trophoblast	Post-implantation	trophoblast	Post-implantation	morula and afterwards	Post-implantation
trophoblast	GSM3578391	Alu	9	9	1	100	trophoblast	trophoblast	Post-implantation	trophoblast	Post-implantation	morula and afterwards	Post-implantation
trophoblast	GSM3578400	Alu	50	59	0.847457627118644	84.7457627118644	trophoblast	trophoblast	Post-implantation	trophoblast	Post-implantation	morula and afterwards	Post-implantation
trophoblast	GSM3578401	Alu	11	15	0.733333333333333	73.3333333333333	trophoblast	trophoblast	Post-implantation	trophoblast	Post-implantation	morula and afterwards	Post-implantation
trophoblast	GSM3578405	Alu	1	1	1	100	trophoblast	trophoblast	Post-implantation	trophoblast	Post-implantation	morula and afterwards	Post-implantation
trophoblast	GSM3578406	Alu	1	1	1	100	trophoblast	trophoblast	Post-implantation	trophoblast	Post-implantation	morula and afterwards	Post-implantation
trophoblast	GSM3578412	Alu	2	7	0.285714285714286	28.5714285714286	trophoblast	trophoblast	Post-implantation	trophoblast	Post-implantation	morula and afterwards	Post-implantation
trophoblast	GSM3578431	Alu	21	24	0.875	87.5	trophoblast	trophoblast	Post-implantation	trophoblast	Post-implantation	morula and afterwards	Post-implantation
trophoblast	GSM3578432	Alu	31	35	0.885714285714286	88.5714285714286	trophoblast	trophoblast	Post-implantation	trophoblast	Post-implantation	morula and afterwards	Post-implantation
trophoblast	GSM3578433	Alu	36	42	0.857142857142857	85.7142857142857	trophoblast	trophoblast	Post-implantation	trophoblast	Post-implantation	morula and afterwards	Post-implantation
trophoblast	GSM3578441	Alu	35	54	0.648148148148148	64.8148148148148	trophoblast	trophoblast	Post-implantation	trophoblast	Post-implantation	morula and afterwards	Post-implantation
trophoblast	GSM3578442	Alu	58	67	0.865671641791045	86.5671641791045	trophoblast	trophoblast	Post-implantation	trophoblast	Post-implantation	morula and afterwards	Post-implantation
trophoblast	GSM3578457	Alu	6	8	0.75	75	trophoblast	trophoblast	Post-implantation	trophoblast	Post-implantation	morula and afterwards	Post-implantation
trophoblast	GSM3578458	Alu	8	13	0.615384615384615	61.5384615384615	trophoblast	trophoblast	Post-implantation	trophoblast	Post-implantation	morula and afterwards	Post-implantation
trophoblast	GSM3578460	Alu	63	69	0.91304347826087	91.304347826087	trophoblast	trophoblast	Post-implantation	trophoblast	Post-implantation	morula and afterwards	Post-implantation
trophoblast	GSM3578462	Alu	9	14	0.642857142857143	64.2857142857143	trophoblast	trophoblast	Post-implantation	trophoblast	Post-implantation	morula and afterwards	Post-implantation
trophoblast	GSM3578474	Alu	30	35	0.857142857142857	85.7142857142857	trophoblast	trophoblast	Post-implantation	trophoblast	Post-implantation	morula and afterwards	Post-implantation
trophoblast	GSM3578476	Alu	9	16	0.5625	56.25	trophoblast	trophoblast	Post-implantation	trophoblast	Post-implantation	morula and afterwards	Post-implantation
trophoblast	GSM3578477	Alu	29	42	0.690476190476191	69.0476190476191	trophoblast	trophoblast	Post-implantation	trophoblast	Post-implantation	morula and afterwards	Post-implantation
trophoblast	GSM3578480	Alu	5	10	0.5	50	trophoblast	trophoblast	Post-implantation	trophoblast	Post-implantation	morula and afterwards	Post-implantation
trophoblast	GSM3578482	Alu	2	3	0.666666666666667	66.6666666666667	trophoblast	trophoblast	Post-implantation	trophoblast	Post-implantation	morula and afterwards	Post-implantation
trophoblast	GSM3578594	Alu	26	32	0.8125	81.25	trophoblast	trophoblast	Post-implantation	trophoblast	Post-implantation	morula and afterwards	Post-implantation
trophoblast	GSM3578607	Alu	14	18	0.777777777777778	77.7777777777778	trophoblast	trophoblast	Post-implantation	trophoblast	Post-implantation	morula and afterwards	Post-implantation
trophoblast	GSM3578612	Alu	32	34	0.941176470588235	94.1176470588235	trophoblast	trophoblast	Post-implantation	trophoblast	Post-implantation	morula and afterwards	Post-implantation
trophoblast	GSM3578626	Alu	27	34	0.794117647058824	79.4117647058824	trophoblast	trophoblast	Post-implantation	trophoblast	Post-implantation	morula and afterwards	Post-implantation
trophoblast	GSM3578633	Alu	16	19	0.842105263157895	84.2105263157895	trophoblast	trophoblast	Post-implantation	trophoblast	Post-implantation	morula and afterwards	Post-implantation
trophoblast	GSM3578637	Alu	28	32	0.875	87.5	trophoblast	trophoblast	Post-implantation	trophoblast	Post-implantation	morula and afterwards	Post-implantation
trophoblast	GSM3578650	Alu	25	27	0.925925925925926	92.5925925925926	trophoblast	trophoblast	Post-implantation	trophoblast	Post-implantation	morula and afterwards	Post-implantation
trophoblast	GSM3578652	Alu	39	45	0.866666666666667	86.6666666666667	trophoblast	trophoblast	Post-implantation	trophoblast	Post-implantation	morula and afterwards	Post-implantation
trophoblast	GSM3578657	Alu	11	11	1	100	trophoblast	trophoblast	Post-implantation	trophoblast	Post-implantation	morula and afterwards	Post-implantation
trophoblast	GSM3578663	Alu	19	21	0.904761904761905	90.4761904761905	trophoblast	trophoblast	Post-implantation	trophoblast	Post-implantation	morula and afterwards	Post-implantation
trophoblast	GSM3578682	Alu	30	33	0.909090909090909	90.9090909090909	trophoblast	trophoblast	Post-implantation	trophoblast	Post-implantation	morula and afterwards	Post-implantation
trophoblast	GSM3578696	Alu	14	15	0.933333333333333	93.3333333333333	trophoblast	trophoblast	Post-implantation	trophoblast	Post-implantation	morula and afterwards	Post-implantation
trophoblast	GSM3578712	Alu	27	30	0.9	90	trophoblast	trophoblast	Post-implantation	trophoblast	Post-implantation	morula and afterwards	Post-implantation
trophoblast	GSM3578716	Alu	35	52	0.673076923076923	67.3076923076923	trophoblast	trophoblast	Post-implantation	trophoblast	Post-implantation	morula and afterwards	Post-implantation
trophoblast	GSM3578755	Alu	10	11	0.909090909090909	90.9090909090909	trophoblast	trophoblast	Post-implantation	trophoblast	Post-implantation	morula and afterwards	Post-implantation
trophoblast	GSM3578769	Alu	52	61	0.852459016393443	85.2459016393443	trophoblast	trophoblast	Post-implantation	trophoblast	Post-implantation	morula and afterwards	Post-implantation
trophoblast	GSM3578785	Alu	2	3	0.666666666666667	66.6666666666667	trophoblast	trophoblast	Post-implantation	trophoblast	Post-implantation	morula and afterwards	Post-implantation
trophoblast	GSM3578789	Alu	11	13	0.846153846153846	84.6153846153846	trophoblast	trophoblast	Post-implantation	trophoblast	Post-implantation	morula and afterwards	Post-implantation
trophoblast	GSM3578790	Alu	2	2	1	100	trophoblast	trophoblast	Post-implantation	trophoblast	Post-implantation	morula and afterwards	Post-implantation
trophoblast	GSM3578792	Alu	43	48	0.895833333333333	89.5833333333333	trophoblast	trophoblast	Post-implantation	trophoblast	Post-implantation	morula and afterwards	Post-implantation
trophoblast	GSM3578796	Alu	40	44	0.909090909090909	90.9090909090909	trophoblast	trophoblast	Post-implantation	trophoblast	Post-implantation	morula and afterwards	Post-implantation
trophoblast	GSM3578805	Alu	19	23	0.826086956521739	82.6086956521739	trophoblast	trophoblast	Post-implantation	trophoblast	Post-implantation	morula and afterwards	Post-implantation
trophoblast	GSM3578812	Alu	8	10	0.8	80	trophoblast	trophoblast	Post-implantation	trophoblast	Post-implantation	morula and afterwards	Post-implantation
trophoblast	GSM3578813	Alu	4	7	0.571428571428571	57.1428571428571	trophoblast	trophoblast	Post-implantation	trophoblast	Post-implantation	morula and afterwards	Post-implantation
trophoblast	GSM3578814	Alu	4	9	0.444444444444444	44.4444444444444	trophoblast	trophoblast	Post-implantation	trophoblast	Post-implantation	morula and afterwards	Post-implantation
trophoblast	GSM3578820	Alu	21	28	0.75	75	trophoblast	trophoblast	Post-implantation	trophoblast	Post-implantation	morula and afterwards	Post-implantation
trophoblast	GSM3578823	Alu	2	3	0.666666666666667	66.6666666666667	trophoblast	trophoblast	Post-implantation	trophoblast	Post-implantation	morula and afterwards	Post-implantation
trophoblast	GSM3578824	Alu	1	3	0.333333333333333	33.3333333333333	trophoblast	trophoblast	Post-implantation	trophoblast	Post-implantation	morula and afterwards	Post-implantation
trophoblast	GSM3578828	Alu	1	1	1	100	trophoblast	trophoblast	Post-implantation	trophoblast	Post-implantation	morula and afterwards	Post-implantation
trophoblast	GSM3578830	Alu	10	13	0.769230769230769	76.9230769230769	trophoblast	trophoblast	Post-implantation	trophoblast	Post-implantation	morula and afterwards	Post-implantation
trophoblast	GSM3578832	Alu	1	2	0.5	50	trophoblast	trophoblast	Post-implantation	trophoblast	Post-implantation	morula and afterwards	Post-implantation
trophoblast	GSM3578838	Alu	3	5	0.6	60	trophoblast	trophoblast	Post-implantation	trophoblast	Post-implantation	morula and afterwards	Post-implantation
trophoblast	GSM3578839	Alu	1	2	0.5	50	trophoblast	trophoblast	Post-implantation	trophoblast	Post-implantation	morula and afterwards	Post-implantation
trophoblast	GSM3578842	Alu	1	1	1	100	trophoblast	trophoblast	Post-implantation	trophoblast	Post-implantation	morula and afterwards	Post-implantation
trophoblast	GSM3578843	Alu	2	3	0.666666666666667	66.6666666666667	trophoblast	trophoblast	Post-implantation	trophoblast	Post-implantation	morula and afterwards	Post-implantation
trophoblast	GSM3578844	Alu	3	4	0.75	75	trophoblast	trophoblast	Post-implantation	trophoblast	Post-implantation	morula and afterwards	Post-implantation
trophoblast	GSM3578846	Alu	28	34	0.823529411764706	82.3529411764706	trophoblast	trophoblast	Post-implantation	trophoblast	Post-implantation	morula and afterwards	Post-implantation
trophoblast	GSM3578849	Alu	12	14	0.857142857142857	85.7142857142857	trophoblast	trophoblast	Post-implantation	trophoblast	Post-implantation	morula and afterwards	Post-implantation
trophoblast	GSM3578851	Alu	8	8	1	100	trophoblast	trophoblast	Post-implantation	trophoblast	Post-implantation	morula and afterwards	Post-implantation
trophoblast	GSM3578855	Alu	5	8	0.625	62.5	trophoblast	trophoblast	Post-implantation	trophoblast	Post-implantation	morula and afterwards	Post-implantation
trophoblast	GSM3578856	Alu	27	32	0.84375	84.375	trophoblast	trophoblast	Post-implantation	trophoblast	Post-implantation	morula and afterwards	Post-implantation
trophoblast	GSM3578864	Alu	21	26	0.807692307692308	80.7692307692308	trophoblast	trophoblast	Post-implantation	trophoblast	Post-implantation	morula and afterwards	Post-implantation
trophoblast	GSM3578866	Alu	14	18	0.777777777777778	77.7777777777778	trophoblast	trophoblast	Post-implantation	trophoblast	Post-implantation	morula and afterwards	Post-implantation
trophoblast	GSM3578875	Alu	17	23	0.739130434782609	73.9130434782609	trophoblast	trophoblast	Post-implantation	trophoblast	Post-implantation	morula and afterwards	Post-implantation
trophoblast	GSM3578876	Alu	29	35	0.828571428571429	82.8571428571429	trophoblast	trophoblast	Post-implantation	trophoblast	Post-implantation	morula and afterwards	Post-implantation
trophoblast	GSM3578882	Alu	17	25	0.68	68	trophoblast	trophoblast	Post-implantation	trophoblast	Post-implantation	morula and afterwards	Post-implantation
trophoblast	GSM3578886	Alu	6	7	0.857142857142857	85.7142857142857	trophoblast	trophoblast	Post-implantation	trophoblast	Post-implantation	morula and afterwards	Post-implantation
trophoblast	GSM3578894	Alu	3	4	0.75	75	trophoblast	trophoblast	Post-implantation	trophoblast	Post-implantation	morula and afterwards	Post-implantation
trophoblast	GSM3578895	Alu	2	2	1	100	trophoblast	trophoblast	Post-implantation	trophoblast	Post-implantation	morula and afterwards	Post-implantation
trophoblast	GSM3578897	Alu	5	13	0.384615384615385	38.4615384615385	trophoblast	trophoblast	Post-implantation	trophoblast	Post-implantation	morula and afterwards	Post-implantation
trophoblast	GSM3578898	Alu	27	33	0.818181818181818	81.8181818181818	trophoblast	trophoblast	Post-implantation	trophoblast	Post-implantation	morula and afterwards	Post-implantation
trophoblast	GSM3578899	Alu	4	5	0.8	80	trophoblast	trophoblast	Post-implantation	trophoblast	Post-implantation	morula and afterwards	Post-implantation
trophoblast	GSM3578906	Alu	32	43	0.744186046511628	74.4186046511628	trophoblast	trophoblast	Post-implantation	trophoblast	Post-implantation	morula and afterwards	Post-implantation
trophoblast	GSM3578911	Alu	5	5	1	100	trophoblast	trophoblast	Post-implantation	trophoblast	Post-implantation	morula and afterwards	Post-implantation
trophoblast	GSM3578467	Alu	12	12	1	100	trophoblast	trophoblast	Post-implantation	trophoblast	Post-implantation	morula and afterwards	Post-implantation
trophoblast	GSM3578646	Alu	43	44	0.977272727272727	97.7272727272727	trophoblast	trophoblast	Post-implantation	trophoblast	Post-implantation	morula and afterwards	Post-implantation
trophoblast	GSM3578439	Alu	3	5	0.6	60	trophoblast	trophoblast	Post-implantation	trophoblast	Post-implantation	morula and afterwards	Post-implantation
trophoblast	GSM3578829	Alu	1	1	1	100	trophoblast	trophoblast	Post-implantation	trophoblast	Post-implantation	morula and afterwards	Post-implantation
trophoblast	GSM3578908	Alu	23	23	1	100	trophoblast	trophoblast	Post-implantation	trophoblast	Post-implantation	morula and afterwards	Post-implantation
trophoblast	GSM3578741	Alu	22	25	0.88	88	trophoblast	trophoblast	Post-implantation	trophoblast	Post-implantation	morula and afterwards	Post-implantation
trophoblast	GSM3578761	Alu	18	24	0.75	75	trophoblast	trophoblast	Post-implantation	trophoblast	Post-implantation	morula and afterwards	Post-implantation
trophoblast	GSM3578355	Alu	9	11	0.818181818181818	81.8181818181818	trophoblast	trophoblast	Post-implantation	trophoblast	Post-implantation	morula and afterwards	Post-implantation
trophoblast	GSM3578522	Alu	24	26	0.923076923076923	92.3076923076923	trophoblast	trophoblast	Post-implantation	trophoblast	Post-implantation	morula and afterwards	Post-implantation
trophoblast	GSM3578735	Alu	12	13	0.923076923076923	92.3076923076923	trophoblast	trophoblast	Post-implantation	trophoblast	Post-implantation	morula and afterwards	Post-implantation
trophoblast	GSM3578358	Alu	77	82	0.939024390243902	93.9024390243902	trophoblast	trophoblast	Post-implantation	trophoblast	Post-implantation	morula and afterwards	Post-implantation
trophoblast	GSM3578548	Alu	29	34	0.852941176470588	85.2941176470588	trophoblast	trophoblast	Post-implantation	trophoblast	Post-implantation	morula and afterwards	Post-implantation
trophoblast	GSM3578710	Alu	27	29	0.931034482758621	93.1034482758621	trophoblast	trophoblast	Post-implantation	trophoblast	Post-implantation	morula and afterwards	Post-implantation
trophoblast	GSM3578308	Alu	42	44	0.954545454545455	95.4545454545454	trophoblast	trophoblast	Post-implantation	trophoblast	Post-implantation	morula and afterwards	Post-implantation
trophoblast	GSM3578777	Alu	17	24	0.708333333333333	70.8333333333334	trophoblast	trophoblast	Post-implantation	trophoblast	Post-implantation	morula and afterwards	Post-implantation
trophoblast	GSM3578351	Alu	49	53	0.924528301886792	92.4528301886792	trophoblast	trophoblast	Post-implantation	trophoblast	Post-implantation	morula and afterwards	Post-implantation
trophoblast	GSM3578642	Alu	16	20	0.8	80	trophoblast	trophoblast	Post-implantation	trophoblast	Post-implantation	morula and afterwards	Post-implantation
trophoblast	GSM3578564	Alu	2	3	0.666666666666667	66.6666666666667	trophoblast	trophoblast	Post-implantation	trophoblast	Post-implantation	morula and afterwards	Post-implantation
trophoblast	GSM3578510	Alu	8	11	0.727272727272727	72.7272727272727	trophoblast	trophoblast	Post-implantation	trophoblast	Post-implantation	morula and afterwards	Post-implantation
trophoblast	GSM3578900	Alu	50	61	0.819672131147541	81.9672131147541	trophoblast	trophoblast	Post-implantation	trophoblast	Post-implantation	morula and afterwards	Post-implantation
trophoblast	GSM3578695	Alu	18	20	0.9	90	trophoblast	trophoblast	Post-implantation	trophoblast	Post-implantation	morula and afterwards	Post-implantation
trophoblast	GSM3578543	Alu	8	8	1	100	trophoblast	trophoblast	Post-implantation	trophoblast	Post-implantation	morula and afterwards	Post-implantation
trophoblast	GSM3578799	Alu	31	43	0.72093023255814	72.093023255814	trophoblast	trophoblast	Post-implantation	trophoblast	Post-implantation	morula and afterwards	Post-implantation
trophoblast	GSM3578840	Alu	38	43	0.883720930232558	88.3720930232558	trophoblast	trophoblast	Post-implantation	trophoblast	Post-implantation	morula and afterwards	Post-implantation
trophoblast	GSM3578484	Alu	34	44	0.772727272727273	77.2727272727273	trophoblast	trophoblast	Post-implantation	trophoblast	Post-implantation	morula and afterwards	Post-implantation
trophoblast	GSM3578903	Alu	10	11	0.909090909090909	90.9090909090909	trophoblast	trophoblast	Post-implantation	trophoblast	Post-implantation	morula and afterwards	Post-implantation
trophoblast	GSM3578669	Alu	24	25	0.96	96	trophoblast	trophoblast	Post-implantation	trophoblast	Post-implantation	morula and afterwards	Post-implantation
trophoblast	GSM3578540	Alu	14	15	0.933333333333333	93.3333333333333	trophoblast	trophoblast	Post-implantation	trophoblast	Post-implantation	morula and afterwards	Post-implantation
trophoblast	GSM3578628	Alu	5	10	0.5	50	trophoblast	trophoblast	Post-implantation	trophoblast	Post-implantation	morula and afterwards	Post-implantation
trophoblast	GSM3578653	Alu	23	25	0.92	92	trophoblast	trophoblast	Post-implantation	trophoblast	Post-implantation	morula and afterwards	Post-implantation
trophoblast	GSM3578596	Alu	32	37	0.864864864864865	86.4864864864865	trophoblast	trophoblast	Post-implantation	trophoblast	Post-implantation	morula and afterwards	Post-implantation
trophoblast	GSM3578435	Alu	35	37	0.945945945945946	94.5945945945946	trophoblast	trophoblast	Post-implantation	trophoblast	Post-implantation	morula and afterwards	Post-implantation
trophoblast	GSM3578611	Alu	30	33	0.909090909090909	90.9090909090909	trophoblast	trophoblast	Post-implantation	trophoblast	Post-implantation	morula and afterwards	Post-implantation
trophoblast	GSM3578804	Alu	7	10	0.7	70	trophoblast	trophoblast	Post-implantation	trophoblast	Post-implantation	morula and afterwards	Post-implantation
trophoblast	GSM3578688	Alu	12	12	1	100	trophoblast	trophoblast	Post-implantation	trophoblast	Post-implantation	morula and afterwards	Post-implantation
trophoblast	GSM3578551	Alu	5	7	0.714285714285714	71.4285714285714	trophoblast	trophoblast	Post-implantation	trophoblast	Post-implantation	morula and afterwards	Post-implantation
trophoblast	GSM3578788	Alu	2	3	0.666666666666667	66.6666666666667	trophoblast	trophoblast	Post-implantation	trophoblast	Post-implantation	morula and afterwards	Post-implantation
trophoblast	GSM3578465	Alu	10	12	0.833333333333333	83.3333333333333	trophoblast	trophoblast	Post-implantation	trophoblast	Post-implantation	morula and afterwards	Post-implantation
trophoblast	GSM3578360	Alu	16	19	0.842105263157895	84.2105263157895	trophoblast	trophoblast	Post-implantation	trophoblast	Post-implantation	morula and afterwards	Post-implantation
trophoblast	GSM3578581	Alu	3	4	0.75	75	trophoblast	trophoblast	Post-implantation	trophoblast	Post-implantation	morula and afterwards	Post-implantation
trophoblast	GSM3578690	Alu	8	10	0.8	80	trophoblast	trophoblast	Post-implantation	trophoblast	Post-implantation	morula and afterwards	Post-implantation
trophoblast	GSM3578514	Alu	8	9	0.888888888888889	88.8888888888889	trophoblast	trophoblast	Post-implantation	trophoblast	Post-implantation	morula and afterwards	Post-implantation
trophoblast	GSM3578569	Alu	2	3	0.666666666666667	66.6666666666667	trophoblast	trophoblast	Post-implantation	trophoblast	Post-implantation	morula and afterwards	Post-implantation
trophoblast	GSM3578347	Alu	5	6	0.833333333333333	83.3333333333333	trophoblast	trophoblast	Post-implantation	trophoblast	Post-implantation	morula and afterwards	Post-implantation
trophoblast	GSM3578302	Alu	31	37	0.837837837837838	83.7837837837838	trophoblast	trophoblast	Post-implantation	trophoblast	Post-implantation	morula and afterwards	Post-implantation
trophoblast	GSM3578466	Alu	17	19	0.894736842105263	89.4736842105263	trophoblast	trophoblast	Post-implantation	trophoblast	Post-implantation	morula and afterwards	Post-implantation
trophoblast	GSM3578861	Alu	16	19	0.842105263157895	84.2105263157895	trophoblast	trophoblast	Post-implantation	trophoblast	Post-implantation	morula and afterwards	Post-implantation
trophoblast	GSM3578363	Alu	33	34	0.970588235294118	97.0588235294118	trophoblast	trophoblast	Post-implantation	trophoblast	Post-implantation	morula and afterwards	Post-implantation
trophoblast	GSM3578664	Alu	8	8	1	100	trophoblast	trophoblast	Post-implantation	trophoblast	Post-implantation	morula and afterwards	Post-implantation
trophoblast	GSM3578448	Alu	10	13	0.769230769230769	76.9230769230769	trophoblast	trophoblast	Post-implantation	trophoblast	Post-implantation	morula and afterwards	Post-implantation
trophoblast	GSM3578836	Alu	30	34	0.882352941176471	88.2352941176471	trophoblast	trophoblast	Post-implantation	trophoblast	Post-implantation	morula and afterwards	Post-implantation
trophoblast	GSM3578625	Alu	15	17	0.882352941176471	88.2352941176471	trophoblast	trophoblast	Post-implantation	trophoblast	Post-implantation	morula and afterwards	Post-implantation
trophoblast	GSM3578655	Alu	9	10	0.9	90	trophoblast	trophoblast	Post-implantation	trophoblast	Post-implantation	morula and afterwards	Post-implantation
trophoblast	GSM3578673	Alu	23	26	0.884615384615385	88.4615384615385	trophoblast	trophoblast	Post-implantation	trophoblast	Post-implantation	morula and afterwards	Post-implantation
trophoblast	GSM3578687	Alu	5	5	1	100	trophoblast	trophoblast	Post-implantation	trophoblast	Post-implantation	morula and afterwards	Post-implantation
trophoblast	GSM3578550	Alu	5	6	0.833333333333333	83.3333333333333	trophoblast	trophoblast	Post-implantation	trophoblast	Post-implantation	morula and afterwards	Post-implantation
trophoblast	GSM3578654	Alu	4	4	1	100	trophoblast	trophoblast	Post-implantation	trophoblast	Post-implantation	morula and afterwards	Post-implantation
trophoblast	GSM3578526	Alu	16	18	0.888888888888889	88.8888888888889	trophoblast	trophoblast	Post-implantation	trophoblast	Post-implantation	morula and afterwards	Post-implantation
trophoblast	GSM3578362	Alu	20	21	0.952380952380952	95.2380952380952	trophoblast	trophoblast	Post-implantation	trophoblast	Post-implantation	morula and afterwards	Post-implantation
trophoblast	GSM3578893	Alu	18	23	0.782608695652174	78.2608695652174	trophoblast	trophoblast	Post-implantation	trophoblast	Post-implantation	morula and afterwards	Post-implantation
trophoblast	GSM3578464	Alu	48	56	0.857142857142857	85.7142857142857	trophoblast	trophoblast	Post-implantation	trophoblast	Post-implantation	morula and afterwards	Post-implantation
trophoblast	GSM3578672	Alu	4	7	0.571428571428571	57.1428571428571	trophoblast	trophoblast	Post-implantation	trophoblast	Post-implantation	morula and afterwards	Post-implantation
trophoblast	GSM3578689	Alu	9	9	1	100	trophoblast	trophoblast	Post-implantation	trophoblast	Post-implantation	morula and afterwards	Post-implantation
trophoblast	GSM3578907	Alu	8	9	0.888888888888889	88.8888888888889	trophoblast	trophoblast	Post-implantation	trophoblast	Post-implantation	morula and afterwards	Post-implantation
trophoblast	GSM3578489	Alu	22	22	1	100	trophoblast	trophoblast	Post-implantation	trophoblast	Post-implantation	morula and afterwards	Post-implantation
trophoblast	GSM3578720	Alu	2	3	0.666666666666667	66.6666666666667	trophoblast	trophoblast	Post-implantation	trophoblast	Post-implantation	morula and afterwards	Post-implantation
trophoblast	GSM3578701	Alu	22	27	0.814814814814815	81.4814814814815	trophoblast	trophoblast	Post-implantation	trophoblast	Post-implantation	morula and afterwards	Post-implantation
trophoblast	GSM3578736	Alu	13	18	0.722222222222222	72.2222222222222	trophoblast	trophoblast	Post-implantation	trophoblast	Post-implantation	morula and afterwards	Post-implantation
trophoblast	GSM3578483	Alu	8	10	0.8	80	trophoblast	trophoblast	Post-implantation	trophoblast	Post-implantation	morula and afterwards	Post-implantation
trophoblast	GSM3578359	Alu	20	23	0.869565217391304	86.9565217391305	trophoblast	trophoblast	Post-implantation	trophoblast	Post-implantation	morula and afterwards	Post-implantation
trophoblast	GSM3578381	Alu	9	9	1	100	trophoblast	trophoblast	Post-implantation	trophoblast	Post-implantation	morula and afterwards	Post-implantation
trophoblast	GSM3578624	Alu	14	14	1	100	trophoblast	trophoblast	Post-implantation	trophoblast	Post-implantation	morula and afterwards	Post-implantation
trophoblast	GSM3578552	Alu	25	26	0.961538461538461	96.1538461538462	trophoblast	trophoblast	Post-implantation	trophoblast	Post-implantation	morula and afterwards	Post-implantation
trophoblast	GSM3578547	Alu	15	21	0.714285714285714	71.4285714285714	trophoblast	trophoblast	Post-implantation	trophoblast	Post-implantation	morula and afterwards	Post-implantation
trophoblast	GSM3578330	Alu	28	30	0.933333333333333	93.3333333333333	trophoblast	trophoblast	Post-implantation	trophoblast	Post-implantation	morula and afterwards	Post-implantation
trophoblast	GSM3578659	Alu	30	32	0.9375	93.75	trophoblast	trophoblast	Post-implantation	trophoblast	Post-implantation	morula and afterwards	Post-implantation
trophoblast	GSM3578310	Alu	8	11	0.727272727272727	72.7272727272727	trophoblast	trophoblast	Post-implantation	trophoblast	Post-implantation	morula and afterwards	Post-implantation
trophoblast	GSM3578754	Alu	1	2	0.5	50	trophoblast	trophoblast	Post-implantation	trophoblast	Post-implantation	morula and afterwards	Post-implantation
trophoblast	GSM3578519	Alu	21	25	0.84	84	trophoblast	trophoblast	Post-implantation	trophoblast	Post-implantation	morula and afterwards	Post-implantation
trophoblast	GSM3578770	Alu	25	30	0.833333333333333	83.3333333333333	trophoblast	trophoblast	Post-implantation	trophoblast	Post-implantation	morula and afterwards	Post-implantation
trophoblast	GSM3578560	Alu	8	13	0.615384615384615	61.5384615384615	trophoblast	trophoblast	Post-implantation	trophoblast	Post-implantation	morula and afterwards	Post-implantation
trophoblast	GSM3578577	Alu	3	4	0.75	75	trophoblast	trophoblast	Post-implantation	trophoblast	Post-implantation	morula and afterwards	Post-implantation
trophoblast	GSM3578704	Alu	22	25	0.88	88	trophoblast	trophoblast	Post-implantation	trophoblast	Post-implantation	morula and afterwards	Post-implantation
trophoblast	GSM3578499	Alu	29	30	0.966666666666667	96.6666666666667	trophoblast	trophoblast	Post-implantation	trophoblast	Post-implantation	morula and afterwards	Post-implantation
trophoblast	GSM3578532	Alu	6	11	0.545454545454545	54.5454545454545	trophoblast	trophoblast	Post-implantation	trophoblast	Post-implantation	morula and afterwards	Post-implantation
trophoblast	GSM3578539	Alu	8	11	0.727272727272727	72.7272727272727	trophoblast	trophoblast	Post-implantation	trophoblast	Post-implantation	morula and afterwards	Post-implantation
trophoblast	GSM3578574	Alu	1	3	0.333333333333333	33.3333333333333	trophoblast	trophoblast	Post-implantation	trophoblast	Post-implantation	morula and afterwards	Post-implantation
trophoblast	GSM3578521	Alu	26	31	0.838709677419355	83.8709677419355	trophoblast	trophoblast	Post-implantation	trophoblast	Post-implantation	morula and afterwards	Post-implantation
trophoblast	GSM3578502	Alu	8	10	0.8	80	trophoblast	trophoblast	Post-implantation	trophoblast	Post-implantation	morula and afterwards	Post-implantation
trophoblast	GSM3578422	Alu	3	5	0.6	60	trophoblast	trophoblast	Post-implantation	trophoblast	Post-implantation	morula and afterwards	Post-implantation
trophoblast	GSM3578301	Alu	6	8	0.75	75	trophoblast	trophoblast	Post-implantation	trophoblast	Post-implantation	morula and afterwards	Post-implantation
trophoblast	GSM3578342	Alu	8	9	0.888888888888889	88.8888888888889	trophoblast	trophoblast	Post-implantation	trophoblast	Post-implantation	morula and afterwards	Post-implantation
trophoblast	GSM3578562	Alu	10	11	0.909090909090909	90.9090909090909	trophoblast	trophoblast	Post-implantation	trophoblast	Post-implantation	morula and afterwards	Post-implantation
trophoblast	GSM3578568	Alu	5	5	1	100	trophoblast	trophoblast	Post-implantation	trophoblast	Post-implantation	morula and afterwards	Post-implantation
trophoblast	GSM3578470	Alu	21	27	0.777777777777778	77.7777777777778	trophoblast	trophoblast	Post-implantation	trophoblast	Post-implantation	morula and afterwards	Post-implantation
trophoblast	GSM3578437	Alu	15	20	0.75	75	trophoblast	trophoblast	Post-implantation	trophoblast	Post-implantation	morula and afterwards	Post-implantation
trophoblast	GSM3578817	Alu	8	15	0.533333333333333	53.3333333333333	trophoblast	trophoblast	Post-implantation	trophoblast	Post-implantation	morula and afterwards	Post-implantation
trophoblast	GSM3578553	Alu	13	17	0.764705882352941	76.4705882352941	trophoblast	trophoblast	Post-implantation	trophoblast	Post-implantation	morula and afterwards	Post-implantation
trophoblast	GSM3578775	Alu	2	5	0.4	40	trophoblast	trophoblast	Post-implantation	trophoblast	Post-implantation	morula and afterwards	Post-implantation
trophoblast	GSM3578666	Alu	36	37	0.972972972972973	97.2972972972973	trophoblast	trophoblast	Post-implantation	trophoblast	Post-implantation	morula and afterwards	Post-implantation
trophoblast	GSM3578578	Alu	11	15	0.733333333333333	73.3333333333333	trophoblast	trophoblast	Post-implantation	trophoblast	Post-implantation	morula and afterwards	Post-implantation
trophoblast	GSM3578416	Alu	1	1	1	100	trophoblast	trophoblast	Post-implantation	trophoblast	Post-implantation	morula and afterwards	Post-implantation
trophoblast	GSM3578384	Alu	2	2	1	100	trophoblast	trophoblast	Post-implantation	trophoblast	Post-implantation	morula and afterwards	Post-implantation
trophoblast	GSM3578386	Alu	15	16	0.9375	93.75	trophoblast	trophoblast	Post-implantation	trophoblast	Post-implantation	morula and afterwards	Post-implantation
trophoblast	GSM3578389	Alu	4	4	1	100	trophoblast	trophoblast	Post-implantation	trophoblast	Post-implantation	morula and afterwards	Post-implantation
trophoblast	GSM3578414	Alu	4	5	0.8	80	trophoblast	trophoblast	Post-implantation	trophoblast	Post-implantation	morula and afterwards	Post-implantation
trophoblast	GSM3578486	Alu	42	43	0.976744186046512	97.6744186046512	trophoblast	trophoblast	Post-implantation	trophoblast	Post-implantation	morula and afterwards	Post-implantation
trophoblast	GSM3578627	Alu	10	11	0.909090909090909	90.9090909090909	trophoblast	trophoblast	Post-implantation	trophoblast	Post-implantation	morula and afterwards	Post-implantation
trophoblast	GSM3578649	Alu	16	16	1	100	trophoblast	trophoblast	Post-implantation	trophoblast	Post-implantation	morula and afterwards	Post-implantation
trophoblast	GSM3578752	Alu	17	19	0.894736842105263	89.4736842105263	trophoblast	trophoblast	Post-implantation	trophoblast	Post-implantation	morula and afterwards	Post-implantation
trophoblast	GSM3578863	Alu	3	3	1	100	trophoblast	trophoblast	Post-implantation	trophoblast	Post-implantation	morula and afterwards	Post-implantation
trophoblast	GSM3578881	Alu	7	7	1	100	trophoblast	trophoblast	Post-implantation	trophoblast	Post-implantation	morula and afterwards	Post-implantation
trophoblast	GSM3578398	Alu	2	2	1	100	trophoblast	trophoblast	Post-implantation	trophoblast	Post-implantation	morula and afterwards	Post-implantation
trophoblast	GSM3578404	Alu	7	9	0.777777777777778	77.7777777777778	trophoblast	trophoblast	Post-implantation	trophoblast	Post-implantation	morula and afterwards	Post-implantation
trophoblast	GSM3578599	Alu	13	15	0.866666666666667	86.6666666666667	trophoblast	trophoblast	Post-implantation	trophoblast	Post-implantation	morula and afterwards	Post-implantation
trophoblast	GSM3578891	Alu	10	10	1	100	trophoblast	trophoblast	Post-implantation	trophoblast	Post-implantation	morula and afterwards	Post-implantation
trophoblast	GSM3578811	Alu	8	10	0.8	80	trophoblast	trophoblast	Post-implantation	trophoblast	Post-implantation	morula and afterwards	Post-implantation
trophoblast	GSM3578395	Alu	4	4	1	100	trophoblast	trophoblast	Post-implantation	trophoblast	Post-implantation	morula and afterwards	Post-implantation
trophoblast	GSM3578417	Alu	1	1	1	100	trophoblast	trophoblast	Post-implantation	trophoblast	Post-implantation	morula and afterwards	Post-implantation
trophoblast	GSM3578478	Alu	2	3	0.666666666666667	66.6666666666667	trophoblast	trophoblast	Post-implantation	trophoblast	Post-implantation	morula and afterwards	Post-implantation
trophoblast	GSM3578393	Alu	2	3	0.666666666666667	66.6666666666667	trophoblast	trophoblast	Post-implantation	trophoblast	Post-implantation	morula and afterwards	Post-implantation
trophoblast	GSM3578394	Alu	4	4	1	100	trophoblast	trophoblast	Post-implantation	trophoblast	Post-implantation	morula and afterwards	Post-implantation
trophoblast	GSM3578399	Alu	2	2	1	100	trophoblast	trophoblast	Post-implantation	trophoblast	Post-implantation	morula and afterwards	Post-implantation
trophoblast	GSM3578471	Alu	7	7	1	100	trophoblast	trophoblast	Post-implantation	trophoblast	Post-implantation	morula and afterwards	Post-implantation
trophoblast	GSM3578413	Alu	7	9	0.777777777777778	77.7777777777778	trophoblast	trophoblast	Post-implantation	trophoblast	Post-implantation	morula and afterwards	Post-implantation
trophoblast	GSM3578397	Alu	2	2	1	100	trophoblast	trophoblast	Post-implantation	trophoblast	Post-implantation	morula and afterwards	Post-implantation
trophoblast	GSM3578601	Alu	1	2	0.5	50	trophoblast	trophoblast	Post-implantation	trophoblast	Post-implantation	morula and afterwards	Post-implantation
trophoblast	GSM3578403	Alu	3	3	1	100	trophoblast	trophoblast	Post-implantation	trophoblast	Post-implantation	morula and afterwards	Post-implantation
trophoblast	GSM3578850	Alu	1	1	1	100	trophoblast	trophoblast	Post-implantation	trophoblast	Post-implantation	morula and afterwards	Post-implantation
trophoblast	GSM3578573	Alu	3	3	1	100	trophoblast	trophoblast	Post-implantation	trophoblast	Post-implantation	morula and afterwards	Post-implantation
trophoblast	GSM3578388	Alu	4	5	0.8	80	trophoblast	trophoblast	Post-implantation	trophoblast	Post-implantation	morula and afterwards	Post-implantation
trophoblast	GSM3578726	Alu	4	4	1	100	trophoblast	trophoblast	Post-implantation	trophoblast	Post-implantation	morula and afterwards	Post-implantation
trophoblast	GSM3578340	Alu	17	20	0.85	85	trophoblast	trophoblast	Post-implantation	trophoblast	Post-implantation	morula and afterwards	Post-implantation
trophoblast	GSM3578835	Alu	2	3	0.666666666666667	66.6666666666667	trophoblast	trophoblast	Post-implantation	trophoblast	Post-implantation	morula and afterwards	Post-implantation
trophoblast	GSM3578528	Alu	3	3	1	100	trophoblast	trophoblast	Post-implantation	trophoblast	Post-implantation	morula and afterwards	Post-implantation
trophoblast	GSM3578677	Alu	3	4	0.75	75	trophoblast	trophoblast	Post-implantation	trophoblast	Post-implantation	morula and afterwards	Post-implantation
trophoblast	GSM3578660	Alu	2	4	0.5	50	trophoblast	trophoblast	Post-implantation	trophoblast	Post-implantation	morula and afterwards	Post-implantation
trophoblast	GSM3578867	Alu	5	5	1	100	trophoblast	trophoblast	Post-implantation	trophoblast	Post-implantation	morula and afterwards	Post-implantation
trophoblast	GSM3578487	Alu	1	1	1	100	trophoblast	trophoblast	Post-implantation	trophoblast	Post-implantation	morula and afterwards	Post-implantation
trophoblast	GSM3578357	Alu	10	11	0.909090909090909	90.9090909090909	trophoblast	trophoblast	Post-implantation	trophoblast	Post-implantation	morula and afterwards	Post-implantation
trophoblast	GSM3578576	Alu	9	9	1	100	trophoblast	trophoblast	Post-implantation	trophoblast	Post-implantation	morula and afterwards	Post-implantation
trophoblast	GSM3578566	Alu	3	3	1	100	trophoblast	trophoblast	Post-implantation	trophoblast	Post-implantation	morula and afterwards	Post-implantation
trophoblast	GSM3578683	Alu	8	8	1	100	trophoblast	trophoblast	Post-implantation	trophoblast	Post-implantation	morula and afterwards	Post-implantation
trophoblast	GSM3578685	Alu	5	5	1	100	trophoblast	trophoblast	Post-implantation	trophoblast	Post-implantation	morula and afterwards	Post-implantation
trophoblast	GSM3578563	Alu	2	2	1	100	trophoblast	trophoblast	Post-implantation	trophoblast	Post-implantation	morula and afterwards	Post-implantation
trophoblast	GSM3578702	Alu	1	4	0.25	25	trophoblast	trophoblast	Post-implantation	trophoblast	Post-implantation	morula and afterwards	Post-implantation
trophoblast	GSM3578396	Alu	4	5	0.8	80	trophoblast	trophoblast	Post-implantation	trophoblast	Post-implantation	morula and afterwards	Post-implantation
trophoblast	GSM3578536	Alu	2	2	1	100	trophoblast	trophoblast	Post-implantation	trophoblast	Post-implantation	morula and afterwards	Post-implantation
trophoblast	GSM3578703	Alu	4	5	0.8	80	trophoblast	trophoblast	Post-implantation	trophoblast	Post-implantation	morula and afterwards	Post-implantation
trophoblast	GSM3578583	Alu	4	4	1	100	trophoblast	trophoblast	Post-implantation	trophoblast	Post-implantation	morula and afterwards	Post-implantation
trophoblast	GSM3578724	Alu	3	3	1	100	trophoblast	trophoblast	Post-implantation	trophoblast	Post-implantation	morula and afterwards	Post-implantation
trophoblast	GSM3578418	Alu	2	2	1	100	trophoblast	trophoblast	Post-implantation	trophoblast	Post-implantation	morula and afterwards	Post-implantation
trophoblast	GSM3578873	Alu	3	6	0.5	50	trophoblast	trophoblast	Post-implantation	trophoblast	Post-implantation	morula and afterwards	Post-implantation
trophoblast	GSM3578579	Alu	1	1	1	100	trophoblast	trophoblast	Post-implantation	trophoblast	Post-implantation	morula and afterwards	Post-implantation
trophoblast	GSM3578782	Alu	3	4	0.75	75	trophoblast	trophoblast	Post-implantation	trophoblast	Post-implantation	morula and afterwards	Post-implantation
trophoblast	GSM3578582	Alu	1	1	1	100	trophoblast	trophoblast	Post-implantation	trophoblast	Post-implantation	morula and afterwards	Post-implantation
trophoblast	GSM3578513	Alu	2	7	0.285714285714286	28.5714285714286	trophoblast	trophoblast	Post-implantation	trophoblast	Post-implantation	morula and afterwards	Post-implantation
trophoblast	GSM3578507	Alu	2	2	1	100	trophoblast	trophoblast	Post-implantation	trophoblast	Post-implantation	morula and afterwards	Post-implantation
trophoblast	GSM3578473	Alu	2	2	1	100	trophoblast	trophoblast	Post-implantation	trophoblast	Post-implantation	morula and afterwards	Post-implantation
trophoblast	GSM3578858	Alu	1	2	0.5	50	trophoblast	trophoblast	Post-implantation	trophoblast	Post-implantation	morula and afterwards	Post-implantation
trophoblast	GSM3578847	Alu	1	3	0.333333333333333	33.3333333333333	trophoblast	trophoblast	Post-implantation	trophoblast	Post-implantation	morula and afterwards	Post-implantation
trophoblast	GSM3578815	Alu	1	2	0.5	50	trophoblast	trophoblast	Post-implantation	trophoblast	Post-implantation	morula and afterwards	Post-implantation
zygote	GSM3928356	Alu	32804	33280	0.985697115384615	98.5697115384615	zygote	zygote	Pre-implantation	zygote	Pre-implantation	till 8-cell	Pre-implantation
zygote	GSM896808	Alu	3892	4146	0.938736131210806	93.8736131210806	zygote	zygote	Pre-implantation	zygote	Pre-implantation	till 8-cell	Pre-implantation
zygote	GSM3928361	Alu	21652	22182	0.976106753223334	97.6106753223334	zygote	zygote	Pre-implantation	zygote	Pre-implantation	till 8-cell	Pre-implantation
zygote	GSM3928477	Alu	16706	17101	0.976901935559324	97.6901935559324	zygote	zygote	Pre-implantation	zygote	Pre-implantation	till 8-cell	Pre-implantation
zygote	GSM3928358	Alu	23200	23763	0.97630770525607	97.630770525607	zygote	zygote	Pre-implantation	zygote	Pre-implantation	till 8-cell	Pre-implantation
zygote	GSM3928359	Alu	19685	19998	0.984348434843484	98.4348434843484	zygote	zygote	Pre-implantation	zygote	Pre-implantation	till 8-cell	Pre-implantation
zygote	GSM3928568	Alu	17027	17438	0.976430783346714	97.6430783346714	zygote	zygote	Pre-implantation	zygote	Pre-implantation	till 8-cell	Pre-implantation
zygote	GSM3928357	Alu	12851	13037	0.98573291401396	98.573291401396	zygote	zygote	Pre-implantation	zygote	Pre-implantation	till 8-cell	Pre-implantation
zygote	GSM3928569	Alu	22056	22524	0.979222163026106	97.9222163026106	zygote	zygote	Pre-implantation	zygote	Pre-implantation	till 8-cell	Pre-implantation
zygote	GSM3928566	Alu	14575	14739	0.988873057873669	98.8873057873669	zygote	zygote	Pre-implantation	zygote	Pre-implantation	till 8-cell	Pre-implantation
zygote	GSM3928476	Alu	20738	21195	0.978438310922387	97.8438310922387	zygote	zygote	Pre-implantation	zygote	Pre-implantation	till 8-cell	Pre-implantation
zygote	GSM3928475	Alu	27629	28146	0.981631492929724	98.1631492929724	zygote	zygote	Pre-implantation	zygote	Pre-implantation	till 8-cell	Pre-implantation
zygote	GSM896807	Alu	3505	3676	0.95348204570185	95.348204570185	zygote	zygote	Pre-implantation	zygote	Pre-implantation	till 8-cell	Pre-implantation
zygote	GSM1833287	Alu	12318	12601	0.977541464963098	97.7541464963098	zygote	zygote	Pre-implantation	zygote	Pre-implantation	till 8-cell	Pre-implantation
zygote	GSM3928360	Alu	15724	16209	0.970078351533099	97.0078351533099	zygote	zygote	Pre-implantation	zygote	Pre-implantation	till 8-cell	Pre-implantation
zygote	GSM1833286	Alu	7854	8202	0.957571324067301	95.7571324067301	zygote	zygote	Pre-implantation	zygote	Pre-implantation	till 8-cell	Pre-implantation
zygote	GSM3928478	Alu	12430	12672	0.980902777777778	98.0902777777778	zygote	zygote	Pre-implantation	zygote	Pre-implantation	till 8-cell	Pre-implantation
zygote	GSM3928567	Alu	20870	21145	0.986994561362024	98.6994561362024	zygote	zygote	Pre-implantation	zygote	Pre-implantation	till 8-cell	Pre-implantation
zygote	GSM1833285	Alu	8972	9304	0.964316423043852	96.4316423043852	zygote	zygote	Pre-implantation	zygote	Pre-implantation	till 8-cell	Pre-implantation
zygote	GSM896806	Alu	4809	5079	0.946839929119905	94.6839929119905	zygote	zygote	Pre-implantation	zygote	Pre-implantation	till 8-cell	Pre-implantation
zygote	GSM1160118	Alu	9880	10252	0.963714397190792	96.3714397190792	zygote	zygote	Pre-implantation	zygote	Pre-implantation	till 8-cell	Pre-implantation
zygote	GSM1833283	Alu	4238	4439	0.954719531425997	95.4719531425997	zygote	zygote	Pre-implantation	zygote	Pre-implantation	till 8-cell	Pre-implantation
zygote	GSM3928355	Alu	15343	15522	0.988467980930293	98.8467980930293	zygote	zygote	Pre-implantation	zygote	Pre-implantation	till 8-cell	Pre-implantation
zygote	GSM1833284	Alu	4338	4531	0.957404546457736	95.7404546457736	zygote	zygote	Pre-implantation	zygote	Pre-implantation	till 8-cell	Pre-implantation
zygote	GSM1160119	Alu	5945	6073	0.978923102255887	97.8923102255887	zygote	zygote	Pre-implantation	zygote	Pre-implantation	till 8-cell	Pre-implantation
zygote.2PN	GSM1598293	Alu	22720	23627	0.961611715410336	96.1611715410336	zygote (2PN)	zygote (2PN)	Pre-implantation	other	Pre-implantation	till 8-cell	Pre-implantation
zygote.2PN	GSM1598297	Alu	26917	28054	0.959471020175376	95.9471020175376	zygote (2PN)	zygote (2PN)	Pre-implantation	other	Pre-implantation	till 8-cell	Pre-implantation
zygote.2PN	GSM1598283	Alu	11643	12363	0.941761708323222	94.1761708323222	zygote (2PN)	zygote (2PN)	Pre-implantation	other	Pre-implantation	till 8-cell	Pre-implantation
zygote.2PN	GSM1598284	Alu	14657	15289	0.958663091111256	95.8663091111256	zygote (2PN)	zygote (2PN)	Pre-implantation	other	Pre-implantation	till 8-cell	Pre-implantation
zygote.2PN	GSM1598285	Alu	13719	14410	0.95204718945177	95.204718945177	zygote (2PN)	zygote (2PN)	Pre-implantation	other	Pre-implantation	till 8-cell	Pre-implantation
[truncated: 17 more rows]
