# Supplementary material for: Recurrent RNA edits in human preimplantation potentially enhance maternal mRNA clearance
Source: Commun Biol. 2022 Dec 21;5:1400. doi: 10.1038/s42003-022-04338-0 (PMC9772385; doi:10.1038/s42003-022-04338-0)
Supplement: Supplementary file 20 — Supplementary Data 16 [file 42003_2022_4338_MOESM20_ESM.csv]

stage	CHROM	POS	SAMPLE	gse	AF	AC	AN	stage.description	stage.description.no.newline	category	stage.AtoG	category.AtoG	before.or.after.8.cell	stage.description.ordered	category.ordered
2-cell	chr20	37519170	GSM1833291	GSE71318	0.298	25	84	2-cell	2-cell	Pre-implantation	2-cell	Pre-implantation	till 8-cell	2-cell	Pre-implantation
2-cell	chr20	37519170	GSM2706260	GSE101571	0.12	41	342	2-cell	2-cell	Pre-implantation	2-cell	Pre-implantation	till 8-cell	2-cell	Pre-implantation
2-cell	chr20	37519170	GSM2706261	GSE101571	0.135	59	436	2-cell	2-cell	Pre-implantation	2-cell	Pre-implantation	till 8-cell	2-cell	Pre-implantation
2-cell	chr20	37519170	GSM3928362	GSE133854	0.103	117	1135	2-cell	2-cell	Pre-implantation	2-cell	Pre-implantation	till 8-cell	2-cell	Pre-implantation
2-cell	chr20	37519170	GSM3928363	GSE133854	0.116	128	1103	2-cell	2-cell	Pre-implantation	2-cell	Pre-implantation	till 8-cell	2-cell	Pre-implantation
2-cell	chr20	37519170	GSM3928366	GSE133854	0.149	123	827	2-cell	2-cell	Pre-implantation	2-cell	Pre-implantation	till 8-cell	2-cell	Pre-implantation
2-cell	chr20	37519170	GSM3928367	GSE133854	0.111	83	750	2-cell	2-cell	Pre-implantation	2-cell	Pre-implantation	till 8-cell	2-cell	Pre-implantation
2-cell	chr20	37519170	GSM3928370	GSE133854	0.188	118	629	2-cell	2-cell	Pre-implantation	2-cell	Pre-implantation	till 8-cell	2-cell	Pre-implantation
2-cell	chr20	37519170	GSM3928371	GSE133854	0.131	148	1133	2-cell	2-cell	Pre-implantation	2-cell	Pre-implantation	till 8-cell	2-cell	Pre-implantation
2-cell	chr20	37519170	GSM896812	GSE36552	0.184	7	38	2-cell	2-cell	Pre-implantation	2-cell	Pre-implantation	till 8-cell	2-cell	Pre-implantation
4-cell	chr20	37519170	GSM1160123	GSE44183	0.533	16	30	4-cell	4-cell	Pre-implantation	4-cell	Pre-implantation	till 8-cell	4-cell	Pre-implantation
4-cell	chr20	37519170	GSM1833294	GSE71318	0.357	15	42	4-cell	4-cell	Pre-implantation	4-cell	Pre-implantation	till 8-cell	4-cell	Pre-implantation
4-cell	chr20	37519170	GSM3928372	GSE133854	0.176	12	68	4-cell	4-cell	Pre-implantation	4-cell	Pre-implantation	till 8-cell	4-cell	Pre-implantation
4-cell	chr20	37519170	GSM3928375	GSE133854	0.131	26	199	4-cell	4-cell	Pre-implantation	4-cell	Pre-implantation	till 8-cell	4-cell	Pre-implantation
4-cell	chr20	37519170	GSM3928379	GSE133854	0.121	21	174	4-cell	4-cell	Pre-implantation	4-cell	Pre-implantation	till 8-cell	4-cell	Pre-implantation
4-cell	chr20	37519170	GSM3928381	GSE133854	0.132	183	1387	4-cell	4-cell	Pre-implantation	4-cell	Pre-implantation	till 8-cell	4-cell	Pre-implantation
4-cell	chr20	37519170	GSM3928388	GSE133854	0.113	122	1084	4-cell	4-cell	Pre-implantation	4-cell	Pre-implantation	till 8-cell	4-cell	Pre-implantation
4-cell	chr20	37519170	GSM3928389	GSE133854	0.139	141	1014	4-cell	4-cell	Pre-implantation	4-cell	Pre-implantation	till 8-cell	4-cell	Pre-implantation
4-cell	chr20	37519170	GSM3928391	GSE133854	0.11	98	891	4-cell	4-cell	Pre-implantation	4-cell	Pre-implantation	till 8-cell	4-cell	Pre-implantation
4-cell	chr20	37519170	GSM3928392	GSE133854	0.139	112	807	4-cell	4-cell	Pre-implantation	4-cell	Pre-implantation	till 8-cell	4-cell	Pre-implantation
4-cell	chr20	37519170	GSM922146	GSE36552	0.269	21	78	4-cell	4-cell	Pre-implantation	4-cell	Pre-implantation	till 8-cell	4-cell	Pre-implantation
4-cell	chr20	37519170	GSM922149	GSE36552	0.219	16	73	4-cell	4-cell	Pre-implantation	4-cell	Pre-implantation	till 8-cell	4-cell	Pre-implantation
4-cell	chr20	37519170	GSM922151	GSE36552	0.231	9	39	4-cell	4-cell	Pre-implantation	4-cell	Pre-implantation	till 8-cell	4-cell	Pre-implantation
4-cell	chr20	37519170	GSM922153	GSE36552	0.25	17	68	4-cell	4-cell	Pre-implantation	4-cell	Pre-implantation	till 8-cell	4-cell	Pre-implantation
4-cell	chr20	37519170	GSM922154	GSE36552	0.179	10	56	4-cell	4-cell	Pre-implantation	4-cell	Pre-implantation	till 8-cell	4-cell	Pre-implantation
4-cell	chr20	37519170	GSM922155	GSE36552	0.164	11	67	4-cell	4-cell	Pre-implantation	4-cell	Pre-implantation	till 8-cell	4-cell	Pre-implantation
4-cell	chr20	37519170	GSM922156	GSE36552	0.16	8	50	4-cell	4-cell	Pre-implantation	4-cell	Pre-implantation	till 8-cell	4-cell	Pre-implantation
4-cell	chr20	37519170	GSM922157	GSE36552	0.161	10	62	4-cell	4-cell	Pre-implantation	4-cell	Pre-implantation	till 8-cell	4-cell	Pre-implantation
8-cell	chr20	37519170	GSM1160128	GSE44183	0.158	3	19	8-cell	8-cell	Pre-implantation	8-cell	Pre-implantation	till 8-cell	8-cell	Pre-implantation
8-cell	chr20	37519170	GSM1833298	GSE71318	0.929	26	28	8-cell	8-cell	Pre-implantation	8-cell	Pre-implantation	till 8-cell	8-cell	Pre-implantation
8-cell	chr20	37519170	GSM1833302	GSE71318	0.452	28	62	8-cell	8-cell	Pre-implantation	8-cell	Pre-implantation	till 8-cell	8-cell	Pre-implantation
8-cell	chr20	37519170	GSM1833304	GSE71318	0.431	22	51	8-cell	8-cell	Pre-implantation	8-cell	Pre-implantation	till 8-cell	8-cell	Pre-implantation
8-cell	chr20	37519170	GSM2706243	GSE101571	0.2	8	40	8-cell	8-cell	Pre-implantation	8-cell	Pre-implantation	till 8-cell	8-cell	Pre-implantation
8-cell	chr20	37519170	GSM3928393	GSE133854	0.18	9	50	8-cell	8-cell	Pre-implantation	8-cell	Pre-implantation	till 8-cell	8-cell	Pre-implantation
8-cell	chr20	37519170	GSM3928395	GSE133854	0.159	7	44	8-cell	8-cell	Pre-implantation	8-cell	Pre-implantation	till 8-cell	8-cell	Pre-implantation
8-cell	chr20	37519170	GSM3928396	GSE133854	0.174	4	23	8-cell	8-cell	Pre-implantation	8-cell	Pre-implantation	till 8-cell	8-cell	Pre-implantation
8-cell	chr20	37519170	GSM3928397	GSE133854	0.344	11	32	8-cell	8-cell	Pre-implantation	8-cell	Pre-implantation	till 8-cell	8-cell	Pre-implantation
8-cell	chr20	37519170	GSM3928400	GSE133854	0.168	17	101	8-cell	8-cell	Pre-implantation	8-cell	Pre-implantation	till 8-cell	8-cell	Pre-implantation
8-cell	chr20	37519170	GSM3928401	GSE133854	0.158	15	95	8-cell	8-cell	Pre-implantation	8-cell	Pre-implantation	till 8-cell	8-cell	Pre-implantation
8-cell	chr20	37519170	GSM3928403	GSE133854	0.263	15	57	8-cell	8-cell	Pre-implantation	8-cell	Pre-implantation	till 8-cell	8-cell	Pre-implantation
8-cell	chr20	37519170	GSM3928404	GSE133854	0.346	9	26	8-cell	8-cell	Pre-implantation	8-cell	Pre-implantation	till 8-cell	8-cell	Pre-implantation
8-cell	chr20	37519170	GSM3928405	GSE133854	0.192	5	26	8-cell	8-cell	Pre-implantation	8-cell	Pre-implantation	till 8-cell	8-cell	Pre-implantation
8-cell	chr20	37519170	GSM3928411	GSE133854	0.156	7	45	8-cell	8-cell	Pre-implantation	8-cell	Pre-implantation	till 8-cell	8-cell	Pre-implantation
8-cell	chr20	37519170	GSM3928424	GSE133854	0.144	28	195	8-cell	8-cell	Pre-implantation	8-cell	Pre-implantation	till 8-cell	8-cell	Pre-implantation
8-cell	chr20	37519170	GSM3928425	GSE133854	0.188	27	144	8-cell	8-cell	Pre-implantation	8-cell	Pre-implantation	till 8-cell	8-cell	Pre-implantation
8-cell	chr20	37519170	GSM922163	GSE36552	0.308	4	13	8-cell	8-cell	Pre-implantation	8-cell	Pre-implantation	till 8-cell	8-cell	Pre-implantation
8-cell	chr20	37519170	GSM922170	GSE36552	0.583	7	12	8-cell	8-cell	Pre-implantation	8-cell	Pre-implantation	till 8-cell	8-cell	Pre-implantation
ICM	chr20	37519170	GSM4050140	GSE136447	0.151	11	73	ICM	ICM	Post-implantation	ICM	Post-implantation	morula and afterwards	ICM	Post-implantation
ICM	chr20	37519170	GSM4050143	GSE136447	0.45	9	20	ICM	ICM	Post-implantation	ICM	Post-implantation	morula and afterwards	ICM	Post-implantation
ICM	chr20	37519170	GSM4050144	GSE136447	0.5	12	24	ICM	ICM	Post-implantation	ICM	Post-implantation	morula and afterwards	ICM	Post-implantation
ICM	chr20	37519170	GSM4050210	GSE136447	0.143	6	42	ICM	ICM	Post-implantation	ICM	Post-implantation	morula and afterwards	ICM	Post-implantation
ICM	chr20	37519170	GSM4050369	GSE136447	0.474	9	19	ICM	ICM	Post-implantation	ICM	Post-implantation	morula and afterwards	ICM	Post-implantation
ICM	chr20	37519170	GSM4050372	GSE136447	0.286	14	49	ICM	ICM	Post-implantation	ICM	Post-implantation	morula and afterwards	ICM	Post-implantation
hESC	chr20	37519170	GSM1694954	GSE62772	0.231	12	52	hESC	hESC	Post-implantation	hESC	Post-implantation	morula and afterwards	hESC	Post-implantation
hESC	chr20	37519170	GSM1694955	GSE62772	0.284	23	81	hESC	hESC	Post-implantation	hESC	Post-implantation	morula and afterwards	hESC	Post-implantation
hESC	chr20	37519170	GSM1694956	GSE62772	0.114	9	79	hESC	hESC	Post-implantation	hESC	Post-implantation	morula and afterwards	hESC	Post-implantation
hESC	chr20	37519170	GSM1694957	GSE62772	0.157	8	51	hESC	hESC	Post-implantation	hESC	Post-implantation	morula and afterwards	hESC	Post-implantation
hESC	chr20	37519170	GSM1694958	GSE62772	0.12	9	75	hESC	hESC	Post-implantation	hESC	Post-implantation	morula and afterwards	hESC	Post-implantation
hESC	chr20	37519170	GSM1694959	GSE62772	0.148	9	61	hESC	hESC	Post-implantation	hESC	Post-implantation	morula and afterwards	hESC	Post-implantation
hESC	chr20	37519170	GSM1694960	GSE62772	0.158	6	38	hESC	hESC	Post-implantation	hESC	Post-implantation	morula and afterwards	hESC	Post-implantation
hESC	chr20	37519170	GSM1694961	GSE62772	0.18	11	61	hESC	hESC	Post-implantation	hESC	Post-implantation	morula and afterwards	hESC	Post-implantation
hESC	chr20	37519170	GSM1694962	GSE62772	0.17	8	47	hESC	hESC	Post-implantation	hESC	Post-implantation	morula and afterwards	hESC	Post-implantation
hESC	chr20	37519170	GSM1694963	GSE62772	0.148	9	61	hESC	hESC	Post-implantation	hESC	Post-implantation	morula and afterwards	hESC	Post-implantation
hESC	chr20	37519170	GSM1694965	GSE62772	0.159	14	88	hESC	hESC	Post-implantation	hESC	Post-implantation	morula and afterwards	hESC	Post-implantation
hESC	chr20	37519170	GSM1694967	GSE62772	0.14	7	50	hESC	hESC	Post-implantation	hESC	Post-implantation	morula and afterwards	hESC	Post-implantation
hESC	chr20	37519170	GSM1694969	GSE62772	0.173	9	52	hESC	hESC	Post-implantation	hESC	Post-implantation	morula and afterwards	hESC	Post-implantation
hESC	chr20	37519170	GSM1694970	GSE62772	0.279	12	43	hESC	hESC	Post-implantation	hESC	Post-implantation	morula and afterwards	hESC	Post-implantation
hESC	chr20	37519170	GSM1694971	GSE62772	0.243	9	37	hESC	hESC	Post-implantation	hESC	Post-implantation	morula and afterwards	hESC	Post-implantation
hESC	chr20	37519170	GSM1888631	GSE73211	0.333	20	60	hESC	hESC	Post-implantation	hESC	Post-implantation	morula and afterwards	hESC	Post-implantation
hESC	chr20	37519170	GSM1888632	GSE73211	0.342	26	76	hESC	hESC	Post-implantation	hESC	Post-implantation	morula and afterwards	hESC	Post-implantation
hESC	chr20	37519170	GSM1888633	GSE73211	0.386	39	101	hESC	hESC	Post-implantation	hESC	Post-implantation	morula and afterwards	hESC	Post-implantation
hESC	chr20	37519170	GSM1888637	GSE73211	0.308	28	91	hESC	hESC	Post-implantation	hESC	Post-implantation	morula and afterwards	hESC	Post-implantation
hESC	chr20	37519170	GSM1888639	GSE73211	0.227	22	97	hESC	hESC	Post-implantation	hESC	Post-implantation	morula and afterwards	hESC	Post-implantation
hESC	chr20	37519170	GSM1888640	GSE73211	0.288	21	73	hESC	hESC	Post-implantation	hESC	Post-implantation	morula and afterwards	hESC	Post-implantation
hESC	chr20	37519170	GSM1888641	GSE73211	0.278	15	54	hESC	hESC	Post-implantation	hESC	Post-implantation	morula and afterwards	hESC	Post-implantation
hESC	chr20	37519170	GSM1888642	GSE73211	0.426	26	61	hESC	hESC	Post-implantation	hESC	Post-implantation	morula and afterwards	hESC	Post-implantation
hESC	chr20	37519170	GSM1888643	GSE73211	0.329	26	79	hESC	hESC	Post-implantation	hESC	Post-implantation	morula and afterwards	hESC	Post-implantation
hESC	chr20	37519170	GSM1888648	GSE73211	0.333	19	57	hESC	hESC	Post-implantation	hESC	Post-implantation	morula and afterwards	hESC	Post-implantation
hESC	chr20	37519170	GSM1888649	GSE73211	0.377	29	77	hESC	hESC	Post-implantation	hESC	Post-implantation	morula and afterwards	hESC	Post-implantation
hESC	chr20	37519170	GSM1888650	GSE73211	0.32	24	75	hESC	hESC	Post-implantation	hESC	Post-implantation	morula and afterwards	hESC	Post-implantation
hESC	chr20	37519170	GSM1888652	GSE73211	0.17	8	47	hESC	hESC	Post-implantation	hESC	Post-implantation	morula and afterwards	hESC	Post-implantation
hESC	chr20	37519170	GSM1888653	GSE73211	0.158	6	38	hESC	hESC	Post-implantation	hESC	Post-implantation	morula and afterwards	hESC	Post-implantation
hESC	chr20	37519170	GSM1888656	GSE73211	0.159	14	88	hESC	hESC	Post-implantation	hESC	Post-implantation	morula and afterwards	hESC	Post-implantation
hESC	chr20	37519170	GSM1888661	GSE73211	0.284	23	81	hESC	hESC	Post-implantation	hESC	Post-implantation	morula and afterwards	hESC	Post-implantation
hESC	chr20	37519170	GSM1888664	GSE73211	0.114	9	79	hESC	hESC	Post-implantation	hESC	Post-implantation	morula and afterwards	hESC	Post-implantation
hESC	chr20	37519170	GSM1888665	GSE73211	0.148	9	61	hESC	hESC	Post-implantation	hESC	Post-implantation	morula and afterwards	hESC	Post-implantation
hESC	chr20	37519170	GSM1888666	GSE73211	0.14	7	50	hESC	hESC	Post-implantation	hESC	Post-implantation	morula and afterwards	hESC	Post-implantation
hESC	chr20	37519170	GSM1888669	GSE73211	0.231	12	52	hESC	hESC	Post-implantation	hESC	Post-implantation	morula and afterwards	hESC	Post-implantation
hESC	chr20	37519170	GSM1888670	GSE73211	0.12	9	75	hESC	hESC	Post-implantation	hESC	Post-implantation	morula and afterwards	hESC	Post-implantation
hESC	chr20	37519170	GSM1888671	GSE73211	0.243	9	37	hESC	hESC	Post-implantation	hESC	Post-implantation	morula and afterwards	hESC	Post-implantation
hESC	chr20	37519170	GSM1888672	GSE73211	0.18	11	61	hESC	hESC	Post-implantation	hESC	Post-implantation	morula and afterwards	hESC	Post-implantation
hESC	chr20	37519170	GSM1888675	GSE73211	0.173	9	52	hESC	hESC	Post-implantation	hESC	Post-implantation	morula and afterwards	hESC	Post-implantation
hESC	chr20	37519170	GSM1888676	GSE73211	0.148	9	61	hESC	hESC	Post-implantation	hESC	Post-implantation	morula and afterwards	hESC	Post-implantation
hESC	chr20	37519170	GSM1888677	GSE73211	0.279	12	43	hESC	hESC	Post-implantation	hESC	Post-implantation	morula and afterwards	hESC	Post-implantation
hESC	chr20	37519170	GSM1888680	GSE73211	0.157	8	51	hESC	hESC	Post-implantation	hESC	Post-implantation	morula and afterwards	hESC	Post-implantation
hESC	chr20	37519170	GSM3081010	GSE101571	0.307	23	75	hESC	hESC	Post-implantation	hESC	Post-implantation	morula and afterwards	hESC	Post-implantation
hESC	chr20	37519170	GSM3370007	GSE119324	0.181	17	94	hESC	hESC	Post-implantation	hESC	Post-implantation	morula and afterwards	hESC	Post-implantation
hESC	chr20	37519170	GSM3370008	GSE119324	0.182	16	88	hESC	hESC	Post-implantation	hESC	Post-implantation	morula and afterwards	hESC	Post-implantation
hESC	chr20	37519170	GSM3370009	GSE119324	0.157	11	70	hESC	hESC	Post-implantation	hESC	Post-implantation	morula and afterwards	hESC	Post-implantation
hESC	chr20	37519170	GSM3370010	GSE119324	0.204	11	54	hESC	hESC	Post-implantation	hESC	Post-implantation	morula and afterwards	hESC	Post-implantation
hESC	chr20	37519170	GSM3370011	GSE119324	0.104	7	67	hESC	hESC	Post-implantation	hESC	Post-implantation	morula and afterwards	hESC	Post-implantation
hESC	chr20	37519170	GSM3370012	GSE119324	0.272	22	81	hESC	hESC	Post-implantation	hESC	Post-implantation	morula and afterwards	hESC	Post-implantation
hESC	chr20	37519170	GSM3370013	GSE119324	0.226	21	93	hESC	hESC	Post-implantation	hESC	Post-implantation	morula and afterwards	hESC	Post-implantation
hESC	chr20	37519170	GSM3370014	GSE119324	0.155	11	71	hESC	hESC	Post-implantation	hESC	Post-implantation	morula and afterwards	hESC	Post-implantation
hESC	chr20	37519170	GSM3370015	GSE119324	0.204	20	98	hESC	hESC	Post-implantation	hESC	Post-implantation	morula and afterwards	hESC	Post-implantation
hESC	chr20	37519170	GSM3370016	GSE119324	0.241	21	87	hESC	hESC	Post-implantation	hESC	Post-implantation	morula and afterwards	hESC	Post-implantation
hESC	chr20	37519170	GSM3602454	GSE126488	0.231	3	13	hESC	hESC	Post-implantation	hESC	Post-implantation	morula and afterwards	hESC	Post-implantation
hESC	chr20	37519170	GSM3602456	GSE126488	0.114	4	35	hESC	hESC	Post-implantation	hESC	Post-implantation	morula and afterwards	hESC	Post-implantation
hESC	chr20	37519170	GSM4127829	GSE126488	0.272	22	81	hESC	hESC	Post-implantation	hESC	Post-implantation	morula and afterwards	hESC	Post-implantation
hESC	chr20	37519170	GSM4127832	GSE126488	0.263	20	76	hESC	hESC	Post-implantation	hESC	Post-implantation	morula and afterwards	hESC	Post-implantation
hESC	chr20	37519170	GSM4127834	GSE126488	0.333	15	45	hESC	hESC	Post-implantation	hESC	Post-implantation	morula and afterwards	hESC	Post-implantation
hESC	chr20	37519170	GSM4127836	GSE126488	0.496	56	113	hESC	hESC	Post-implantation	hESC	Post-implantation	morula and afterwards	hESC	Post-implantation
hESC	chr20	37519170	GSM4127838	GSE126488	0.225	20	89	hESC	hESC	Post-implantation	hESC	Post-implantation	morula and afterwards	hESC	Post-implantation
hESC	chr20	37519170	GSM4127840	GSE126488	0.281	36	128	hESC	hESC	Post-implantation	hESC	Post-implantation	morula and afterwards	hESC	Post-implantation
hESC	chr20	37519170	GSM4127841	GSE126488	0.184	14	76	hESC	hESC	Post-implantation	hESC	Post-implantation	morula and afterwards	hESC	Post-implantation
hESC	chr20	37519170	GSM4127842	GSE126488	0.421	16	38	hESC	hESC	Post-implantation	hESC	Post-implantation	morula and afterwards	hESC	Post-implantation
hESC	chr20	37519170	GSM922226	GSE36552	0.308	4	13	hESC	hESC	Post-implantation	hESC	Post-implantation	morula and afterwards	hESC	Post-implantation
morula	chr20	37519170	GSM3928470	GSE133854	0.112	11	98	morula	morula	Pre-implantation	morula	Pre-implantation	morula and afterwards	morula	Pre-implantation
morula	chr20	37519170	GSM3928473	GSE133854	0.14	18	129	morula	morula	Pre-implantation	morula	Pre-implantation	morula and afterwards	morula	Pre-implantation
morula	chr20	37519170	GSM922190	GSE36552	0.684	13	19	morula	morula	Pre-implantation	morula	Pre-implantation	morula and afterwards	morula	Pre-implantation
oocyte.GV	chr20	37519170	GSM1861607	GSE72379	0.101	37	366	oocyte (GV)	oocyte (GV)	Gamete	oocyte (GV)	Gamete	till 8-cell	oocyte (GV)	Gamete
oocyte.GV	chr20	37519170	GSM2514775	GSE95477	0.145	19	131	oocyte (GV)	oocyte (GV)	Gamete	oocyte (GV)	Gamete	till 8-cell	oocyte (GV)	Gamete
oocyte.GV	chr20	37519170	GSM2514779	GSE95477	0.146	28	192	oocyte (GV)	oocyte (GV)	Gamete	oocyte (GV)	Gamete	till 8-cell	oocyte (GV)	Gamete
oocyte.GV	chr20	37519170	GSM2514783	GSE95477	0.132	25	189	oocyte (GV)	oocyte (GV)	Gamete	oocyte (GV)	Gamete	till 8-cell	oocyte (GV)	Gamete
oocyte.GV	chr20	37519170	GSM2514787	GSE95477	0.161	22	137	oocyte (GV)	oocyte (GV)	Gamete	oocyte (GV)	Gamete	till 8-cell	oocyte (GV)	Gamete
oocyte.GV	chr20	37519170	GSM2706234	GSE101571	0.143	5	35	oocyte (GV)	oocyte (GV)	Gamete	oocyte (GV)	Gamete	till 8-cell	oocyte (GV)	Gamete
oocyte.MII	chr20	37519170	GSM1833279	GSE71318	0.15	6	40	oocyte (MII)	oocyte (MII)	Gamete	oocyte (MII)	Gamete	till 8-cell	oocyte (MII)	Gamete
oocyte.MII	chr20	37519170	GSM1833281	GSE71318	0.24	12	50	oocyte (MII)	oocyte (MII)	Gamete	oocyte (MII)	Gamete	till 8-cell	oocyte (MII)	Gamete
oocyte.MII	chr20	37519170	GSM1861611	GSE72379	0.112	40	358	oocyte (MII)	oocyte (MII)	Gamete	oocyte (MII)	Gamete	till 8-cell	oocyte (MII)	Gamete
oocyte.MII	chr20	37519170	GSM2514772	GSE95477	0.143	45	314	oocyte (MII)	oocyte (MII)	Gamete	oocyte (MII)	Gamete	till 8-cell	oocyte (MII)	Gamete
oocyte.MII	chr20	37519170	GSM2514774	GSE95477	0.152	39	257	oocyte (MII)	oocyte (MII)	Gamete	oocyte (MII)	Gamete	till 8-cell	oocyte (MII)	Gamete
oocyte.MII	chr20	37519170	GSM2514776	GSE95477	0.105	28	266	oocyte (MII)	oocyte (MII)	Gamete	oocyte (MII)	Gamete	till 8-cell	oocyte (MII)	Gamete
oocyte.MII	chr20	37519170	GSM2514780	GSE95477	0.161	44	274	oocyte (MII)	oocyte (MII)	Gamete	oocyte (MII)	Gamete	till 8-cell	oocyte (MII)	Gamete
oocyte.MII	chr20	37519170	GSM2514784	GSE95477	0.145	49	339	oocyte (MII)	oocyte (MII)	Gamete	oocyte (MII)	Gamete	till 8-cell	oocyte (MII)	Gamete
oocyte.MII	chr20	37519170	GSM2514786	GSE95477	0.104	34	327	oocyte (MII)	oocyte (MII)	Gamete	oocyte (MII)	Gamete	till 8-cell	oocyte (MII)	Gamete
oocyte.MII	chr20	37519170	GSM2514788	GSE95477	0.147	41	278	oocyte (MII)	oocyte (MII)	Gamete	oocyte (MII)	Gamete	till 8-cell	oocyte (MII)	Gamete
oocyte.MII	chr20	37519170	GSM2706236	GSE101571	0.148	4	27	oocyte (MII)	oocyte (MII)	Gamete	oocyte (MII)	Gamete	till 8-cell	oocyte (MII)	Gamete
oocyte.MII	chr20	37519170	GSM3928348	GSE133854	0.236	17	72	oocyte (MII)	oocyte (MII)	Gamete	oocyte (MII)	Gamete	till 8-cell	oocyte (MII)	Gamete
oocyte.MII	chr20	37519170	GSM3928350	GSE133854	0.13	10	77	oocyte (MII)	oocyte (MII)	Gamete	oocyte (MII)	Gamete	till 8-cell	oocyte (MII)	Gamete
oocyte.MII	chr20	37519170	GSM3928353	GSE133854	0.141	9	64	oocyte (MII)	oocyte (MII)	Gamete	oocyte (MII)	Gamete	till 8-cell	oocyte (MII)	Gamete
trophoblast	chr20	37519170	GSM3578354	GSE125616	0.25	4	16	trophoblast	trophoblast	Post-implantation	trophoblast	Post-implantation	morula and afterwards	trophoblast	Post-implantation
trophoblast	chr20	37519170	GSM3578366	GSE125616	0.462	6	13	trophoblast	trophoblast	Post-implantation	trophoblast	Post-implantation	morula and afterwards	trophoblast	Post-implantation
trophoblast	chr20	37519170	GSM3578367	GSE125616	0.294	5	17	trophoblast	trophoblast	Post-implantation	trophoblast	Post-implantation	morula and afterwards	trophoblast	Post-implantation
trophoblast	chr20	37519170	GSM3578372	GSE125616	0.375	9	24	trophoblast	trophoblast	Post-implantation	trophoblast	Post-implantation	morula and afterwards	trophoblast	Post-implantation
trophoblast	chr20	37519170	GSM3578400	GSE125616	0.429	6	14	trophoblast	trophoblast	Post-implantation	trophoblast	Post-implantation	morula and afterwards	trophoblast	Post-implantation
trophoblast	chr20	37519170	GSM3578407	GSE125616	0.267	4	15	trophoblast	trophoblast	Post-implantation	trophoblast	Post-implantation	morula and afterwards	trophoblast	Post-implantation
trophoblast	chr20	37519170	GSM3578423	GSE125616	0.444	8	18	trophoblast	trophoblast	Post-implantation	trophoblast	Post-implantation	morula and afterwards	trophoblast	Post-implantation
trophoblast	chr20	37519170	GSM3578427	GSE125616	0.2	4	20	trophoblast	trophoblast	Post-implantation	trophoblast	Post-implantation	morula and afterwards	trophoblast	Post-implantation
trophoblast	chr20	37519170	GSM3578434	GSE125616	0.15	3	20	trophoblast	trophoblast	Post-implantation	trophoblast	Post-implantation	morula and afterwards	trophoblast	Post-implantation
trophoblast	chr20	37519170	GSM3578436	GSE125616	0.158	3	19	trophoblast	trophoblast	Post-implantation	trophoblast	Post-implantation	morula and afterwards	trophoblast	Post-implantation
trophoblast	chr20	37519170	GSM3578437	GSE125616	0.267	4	15	trophoblast	trophoblast	Post-implantation	trophoblast	Post-implantation	morula and afterwards	trophoblast	Post-implantation
trophoblast	chr20	37519170	GSM3578438	GSE125616	0.273	3	11	trophoblast	trophoblast	Post-implantation	trophoblast	Post-implantation	morula and afterwards	trophoblast	Post-implantation
trophoblast	chr20	37519170	GSM3578446	GSE125616	0.115	15	131	trophoblast	trophoblast	Post-implantation	trophoblast	Post-implantation	morula and afterwards	trophoblast	Post-implantation
trophoblast	chr20	37519170	GSM3578458	GSE125616	0.278	5	18	trophoblast	trophoblast	Post-implantation	trophoblast	Post-implantation	morula and afterwards	trophoblast	Post-implantation
trophoblast	chr20	37519170	GSM3578518	GSE125616	0.273	3	11	trophoblast	trophoblast	Post-implantation	trophoblast	Post-implantation	morula and afterwards	trophoblast	Post-implantation
trophoblast	chr20	37519170	GSM3578578	GSE125616	0.3	3	10	trophoblast	trophoblast	Post-implantation	trophoblast	Post-implantation	morula and afterwards	trophoblast	Post-implantation
trophoblast	chr20	37519170	GSM3578594	GSE125616	0.211	4	19	trophoblast	trophoblast	Post-implantation	trophoblast	Post-implantation	morula and afterwards	trophoblast	Post-implantation
trophoblast	chr20	37519170	GSM3578597	GSE125616	0.231	3	13	trophoblast	trophoblast	Post-implantation	trophoblast	Post-implantation	morula and afterwards	trophoblast	Post-implantation
trophoblast	chr20	37519170	GSM3578615	GSE125616	0.127	10	79	trophoblast	trophoblast	Post-implantation	trophoblast	Post-implantation	morula and afterwards	trophoblast	Post-implantation
trophoblast	chr20	37519170	GSM3578617	GSE125616	0.231	3	13	trophoblast	trophoblast	Post-implantation	trophoblast	Post-implantation	morula and afterwards	trophoblast	Post-implantation
trophoblast	chr20	37519170	GSM3578630	GSE125616	0.733	11	15	trophoblast	trophoblast	Post-implantation	trophoblast	Post-implantation	morula and afterwards	trophoblast	Post-implantation
trophoblast	chr20	37519170	GSM3578632	GSE125616	0.308	8	26	trophoblast	trophoblast	Post-implantation	trophoblast	Post-implantation	morula and afterwards	trophoblast	Post-implantation
trophoblast	chr20	37519170	GSM3578640	GSE125616	0.692	9	13	trophoblast	trophoblast	Post-implantation	trophoblast	Post-implantation	morula and afterwards	trophoblast	Post-implantation
trophoblast	chr20	37519170	GSM3578667	GSE125616	0.478	11	23	trophoblast	trophoblast	Post-implantation	trophoblast	Post-implantation	morula and afterwards	trophoblast	Post-implantation
trophoblast	chr20	37519170	GSM3578676	GSE125616	0.222	4	18	trophoblast	trophoblast	Post-implantation	trophoblast	Post-implantation	morula and afterwards	trophoblast	Post-implantation
trophoblast	chr20	37519170	GSM3578697	GSE125616	0.455	5	11	trophoblast	trophoblast	Post-implantation	trophoblast	Post-implantation	morula and afterwards	trophoblast	Post-implantation
trophoblast	chr20	37519170	GSM3578698	GSE125616	0.235	4	17	trophoblast	trophoblast	Post-implantation	trophoblast	Post-implantation	morula and afterwards	trophoblast	Post-implantation
trophoblast	chr20	37519170	GSM3578710	GSE125616	0.5	5	10	trophoblast	trophoblast	Post-implantation	trophoblast	Post-implantation	morula and afterwards	trophoblast	Post-implantation
trophoblast	chr20	37519170	GSM3578711	GSE125616	0.286	6	21	trophoblast	trophoblast	Post-implantation	trophoblast	Post-implantation	morula and afterwards	trophoblast	Post-implantation
trophoblast	chr20	37519170	GSM3578718	GSE125616	0.273	3	11	trophoblast	trophoblast	Post-implantation	trophoblast	Post-implantation	morula and afterwards	trophoblast	Post-implantation
trophoblast	chr20	37519170	GSM3578721	GSE125616	0.375	6	16	trophoblast	trophoblast	Post-implantation	trophoblast	Post-implantation	morula and afterwards	trophoblast	Post-implantation
trophoblast	chr20	37519170	GSM3578771	GSE125616	0.205	8	39	trophoblast	trophoblast	Post-implantation	trophoblast	Post-implantation	morula and afterwards	trophoblast	Post-implantation
trophoblast	chr20	37519170	GSM3578775	GSE125616	0.462	6	13	trophoblast	trophoblast	Post-implantation	trophoblast	Post-implantation	morula and afterwards	trophoblast	Post-implantation
trophoblast	chr20	37519170	GSM3578786	GSE125616	0.129	4	31	trophoblast	trophoblast	Post-implantation	trophoblast	Post-implantation	morula and afterwards	trophoblast	Post-implantation
trophoblast	chr20	37519170	GSM3578801	GSE125616	0.25	3	12	trophoblast	trophoblast	Post-implantation	trophoblast	Post-implantation	morula and afterwards	trophoblast	Post-implantation
trophoblast	chr20	37519170	GSM3578860	GSE125616	0.267	4	15	trophoblast	trophoblast	Post-implantation	trophoblast	Post-implantation	morula and afterwards	trophoblast	Post-implantation
trophoblast	chr20	37519170	GSM3578862	GSE125616	0.114	4	35	trophoblast	trophoblast	Post-implantation	trophoblast	Post-implantation	morula and afterwards	trophoblast	Post-implantation
trophoblast	chr20	37519170	GSM3578874	GSE125616	0.161	9	56	trophoblast	trophoblast	Post-implantation	trophoblast	Post-implantation	morula and afterwards	trophoblast	Post-implantation
trophoblast	chr20	37519170	GSM3578906	GSE125616	0.16	4	25	trophoblast	trophoblast	Post-implantation	trophoblast	Post-implantation	morula and afterwards	trophoblast	Post-implantation
zygote	chr20	37519170	GSM1833283	GSE71318	0.149	10	67	zygote	zygote	Pre-implantation	zygote	Pre-implantation	till 8-cell	zygote	Pre-implantation
zygote	chr20	37519170	GSM1833286	GSE71318	0.101	10	99	zygote	zygote	Pre-implantation	zygote	Pre-implantation	till 8-cell	zygote	Pre-implantation
zygote	chr20	37519170	GSM1833287	GSE71318	0.22	18	82	zygote	zygote	Pre-implantation	zygote	Pre-implantation	till 8-cell	zygote	Pre-implantation
zygote	chr20	37519170	GSM3928357	GSE133854	0.155	28	181	zygote	zygote	Pre-implantation	zygote	Pre-implantation	till 8-cell	zygote	Pre-implantation
zygote	chr20	37519170	GSM3928358	GSE133854	0.121	17	140	zygote	zygote	Pre-implantation	zygote	Pre-implantation	till 8-cell	zygote	Pre-implantation
zygote	chr20	37519170	GSM896806	GSE36552	0.222	4	18	zygote	zygote	Pre-implantation	zygote	Pre-implantation	till 8-cell	zygote	Pre-implantation
