# Supplementary material for: Recurrent RNA edits in human preimplantation potentially enhance maternal mRNA clearance
Source: Commun Biol. 2022 Dec 21;5:1400. doi: 10.1038/s42003-022-04338-0 (PMC9772385; doi:10.1038/s42003-022-04338-0)
Supplement: Supplementary file 21 — Supplementary Data 17 [file 42003_2022_4338_MOESM21_ESM.csv]

stage	count.recurrent.edits	stage.description	stage.description.no.newline	category	stage.AtoG	category.AtoG	before.or.after.8.cell	stage.description.ordered	before.or.after.8.cell.ordered
2-cell	3713	2-cell	2-cell	Pre-implantation	2-cell	Pre-implantation	till 8-cell	2-cell	till 8-cell
4-cell	1384	4-cell	4-cell	Pre-implantation	4-cell	Pre-implantation	till 8-cell	4-cell	till 8-cell
8-cell	151	8-cell	8-cell	Pre-implantation	8-cell	Pre-implantation	till 8-cell	8-cell	till 8-cell
CTB	4	CTB	CTB	Post-implantation	other	Post-implantation	morula and afterwards	CTB	morula and afterwards
EVT	39	EVT	EVT	Post-implantation	other	Post-implantation	morula and afterwards	EVT	morula and afterwards
ICM	4	ICM	ICM	Post-implantation	ICM	Post-implantation	morula and afterwards	ICM	morula and afterwards
MTB	30	MTB	MTB	Post-implantation	other	Post-implantation	morula and afterwards	MTB	morula and afterwards
STB	11	STB	STB	Post-implantation	other	Post-implantation	morula and afterwards	STB	morula and afterwards
blastocyst.late	6	blastocyst (late)	blastocyst (late)	Post-implantation	blastocyst (all types)	Post-implantation	morula and afterwards	blastocyst (late)	morula and afterwards
epiblast	2	epiblast	epiblast	Post-implantation	other	Post-implantation	morula and afterwards	epiblast	morula and afterwards
hypoblast	6	hypoblast	hypoblast	Post-implantation	other	Post-implantation	morula and afterwards	hypoblast	morula and afterwards
morula	6	morula	morula	Pre-implantation	morula	Pre-implantation	morula and afterwards	morula	morula and afterwards
oocyte.GV	6383	oocyte (GV)	oocyte (GV)	Gamete	oocyte (GV)	Gamete	till 8-cell	oocyte (GV)	till 8-cell
oocyte.MII	4880	oocyte (MII)	oocyte (MII)	Gamete	oocyte (MII)	Gamete	till 8-cell	oocyte (MII)	till 8-cell
zygote	3078	zygote	zygote	Pre-implantation	zygote	Pre-implantation	till 8-cell	zygote	till 8-cell
