# Supplementary material for: Recurrent RNA edits in human preimplantation potentially enhance maternal mRNA clearance
Source: Commun Biol. 2022 Dec 21;5:1400. doi: 10.1038/s42003-022-04338-0 (PMC9772385; doi:10.1038/s42003-022-04338-0)
Supplement: Supplementary file 22 — Supplementary Data 18 [file 42003_2022_4338_MOESM22_ESM.csv]

stage	Annotation.corrected.collapsed	count	Annotation.corrected.collapsed.reordered	stage.description	stage.description.no.newline	category	stage.AtoG	category.AtoG	before.or.after.8.cell	stage.description.ordered
2-cell	3'-UTR	2174	3'-UTR	2-cell	2-cell	Pre-implantation	2-cell	Pre-implantation	till 8-cell	2-cell
2-cell	other	34	other	2-cell	2-cell	Pre-implantation	2-cell	Pre-implantation	till 8-cell	2-cell
4-cell	3'-UTR	812	3'-UTR	4-cell	4-cell	Pre-implantation	4-cell	Pre-implantation	till 8-cell	4-cell
4-cell	other	11	other	4-cell	4-cell	Pre-implantation	4-cell	Pre-implantation	till 8-cell	4-cell
8-cell	3'-UTR	39	3'-UTR	8-cell	8-cell	Pre-implantation	8-cell	Pre-implantation	till 8-cell	8-cell
8-cell	other	1	other	8-cell	8-cell	Pre-implantation	8-cell	Pre-implantation	till 8-cell	8-cell
oocyte.GV	3'-UTR	3601	3'-UTR	oocyte (GV)	oocyte (GV)	Gamete	oocyte (GV)	Gamete	till 8-cell	oocyte (GV)
oocyte.GV	other	73	other	oocyte (GV)	oocyte (GV)	Gamete	oocyte (GV)	Gamete	till 8-cell	oocyte (GV)
oocyte.MII	3'-UTR	2985	3'-UTR	oocyte (MII)	oocyte (MII)	Gamete	oocyte (MII)	Gamete	till 8-cell	oocyte (MII)
oocyte.MII	other	57	other	oocyte (MII)	oocyte (MII)	Gamete	oocyte (MII)	Gamete	till 8-cell	oocyte (MII)
zygote	3'-UTR	1927	3'-UTR	zygote	zygote	Pre-implantation	zygote	Pre-implantation	till 8-cell	zygote
zygote	other	26	other	zygote	zygote	Pre-implantation	zygote	Pre-implantation	till 8-cell	zygote
