# Supplementary material for: Recurrent RNA edits in human preimplantation potentially enhance maternal mRNA clearance
Source: Commun Biol. 2022 Dec 21;5:1400. doi: 10.1038/s42003-022-04338-0 (PMC9772385; doi:10.1038/s42003-022-04338-0)
Supplement: Supplementary file 23 — Supplementary Data 19 [file 42003_2022_4338_MOESM23_ESM.csv]

stage	Annotation.class	count	stage.description	stage.description.no.newline	category	stage.AtoG	category.AtoG	before.or.after.8.cell	stage.description.ordered	Annotation.class.description	subpanel
2-cell	purely.intronic	48379	2-cell	2-cell	Pre-implantation	2-cell	Pre-implantation	till 8-cell	2-cell	intronic	observed
2-cell	exonic.or.splicing.related	45286	2-cell	2-cell	Pre-implantation	2-cell	Pre-implantation	till 8-cell	2-cell	exonic	observed
4-cell	purely.intronic	57267	4-cell	4-cell	Pre-implantation	4-cell	Pre-implantation	till 8-cell	4-cell	intronic	observed
4-cell	exonic.or.splicing.related	41710	4-cell	4-cell	Pre-implantation	4-cell	Pre-implantation	till 8-cell	4-cell	exonic	observed
8-cell	purely.intronic	73253	8-cell	8-cell	Pre-implantation	8-cell	Pre-implantation	till 8-cell	8-cell	intronic	observed
8-cell	exonic.or.splicing.related	28292	8-cell	8-cell	Pre-implantation	8-cell	Pre-implantation	till 8-cell	8-cell	exonic	observed
oocyte.GV	exonic.or.splicing.related	24303	oocyte (GV)	oocyte (GV)	Gamete	oocyte (GV)	Gamete	till 8-cell	oocyte (GV)	exonic	observed
oocyte.GV	purely.intronic	16087	oocyte (GV)	oocyte (GV)	Gamete	oocyte (GV)	Gamete	till 8-cell	oocyte (GV)	intronic	observed
oocyte.MII	purely.intronic	45525	oocyte (MII)	oocyte (MII)	Gamete	oocyte (MII)	Gamete	till 8-cell	oocyte (MII)	intronic	observed
oocyte.MII	exonic.or.splicing.related	41210	oocyte (MII)	oocyte (MII)	Gamete	oocyte (MII)	Gamete	till 8-cell	oocyte (MII)	exonic	observed
zygote	purely.intronic	36188	zygote	zygote	Pre-implantation	zygote	Pre-implantation	till 8-cell	zygote	intronic	observed
zygote	exonic.or.splicing.related	32685	zygote	zygote	Pre-implantation	zygote	Pre-implantation	till 8-cell	zygote	exonic	observed
2-cell	purely.intronic	770	2-cell	2-cell	Pre-implantation	2-cell	Pre-implantation	till 8-cell	2-cell	intronic	REE
2-cell	exonic.or.splicing.related	2208	2-cell	2-cell	Pre-implantation	2-cell	Pre-implantation	till 8-cell	2-cell	exonic	REE
4-cell	purely.intronic	202	4-cell	4-cell	Pre-implantation	4-cell	Pre-implantation	till 8-cell	4-cell	intronic	REE
4-cell	exonic.or.splicing.related	823	4-cell	4-cell	Pre-implantation	4-cell	Pre-implantation	till 8-cell	4-cell	exonic	REE
8-cell	purely.intronic	13	8-cell	8-cell	Pre-implantation	8-cell	Pre-implantation	till 8-cell	8-cell	intronic	REE
8-cell	exonic.or.splicing.related	40	8-cell	8-cell	Pre-implantation	8-cell	Pre-implantation	till 8-cell	8-cell	exonic	REE
oocyte.GV	purely.intronic	1396	oocyte (GV)	oocyte (GV)	Gamete	oocyte (GV)	Gamete	till 8-cell	oocyte (GV)	intronic	REE
oocyte.GV	exonic.or.splicing.related	3674	oocyte (GV)	oocyte (GV)	Gamete	oocyte (GV)	Gamete	till 8-cell	oocyte (GV)	exonic	REE
oocyte.MII	purely.intronic	972	oocyte (MII)	oocyte (MII)	Gamete	oocyte (MII)	Gamete	till 8-cell	oocyte (MII)	intronic	REE
oocyte.MII	exonic.or.splicing.related	3042	oocyte (MII)	oocyte (MII)	Gamete	oocyte (MII)	Gamete	till 8-cell	oocyte (MII)	exonic	REE
zygote	purely.intronic	606	zygote	zygote	Pre-implantation	zygote	Pre-implantation	till 8-cell	zygote	intronic	REE
zygote	exonic.or.splicing.related	1953	zygote	zygote	Pre-implantation	zygote	Pre-implantation	till 8-cell	zygote	exonic	REE
