# Supplementary material for: Recurrent RNA edits in human preimplantation potentially enhance maternal mRNA clearance
Source: Commun Biol. 2022 Dec 21;5:1400. doi: 10.1038/s42003-022-04338-0 (PMC9772385; doi:10.1038/s42003-022-04338-0)
Supplement: Supplementary file 24 — Supplementary Data 20 [file 42003_2022_4338_MOESM24_ESM.csv]

stage	CHROM.and.POS	group	site.occurrence.for.this.group	total.sample.count	group.occurrence.pct	recurrence.type	CHROM	POS	recurrence.type.renamed	recurrence.type.renamed.ordered	stage.description	stage.description.no.newline	category	stage.AtoG	category.AtoG	before.or.after.8.cell	stage.description.ordered	part	part.ordered
oocyte.GV	chr10_100232437	oocyte.GV@TRUE	12	14	0.857142857142857	recurrent	chr10	100232437	detected, REE	detected, REE	oocyte (GV)	oocyte (GV)	Gamete	oocyte (GV)	Gamete	till 8-cell	oocyte (GV)	GV -> MII	GV -> MII
oocyte.GV	chr10_100232607	oocyte.GV@TRUE	9	14	0.642857142857143	recurrent	chr10	100232607	detected, REE	detected, REE	oocyte (GV)	oocyte (GV)	Gamete	oocyte (GV)	Gamete	till 8-cell	oocyte (GV)	GV -> MII	GV -> MII
oocyte.GV	chr10_100232631	oocyte.GV@TRUE	7	14	0.5	recurrent	chr10	100232631	detected, REE	detected, REE	oocyte (GV)	oocyte (GV)	Gamete	oocyte (GV)	Gamete	till 8-cell	oocyte (GV)	GV -> MII	GV -> MII
oocyte.GV	chr10_100232640	oocyte.GV@TRUE	9	14	0.642857142857143	recurrent	chr10	100232640	detected, REE	detected, REE	oocyte (GV)	oocyte (GV)	Gamete	oocyte (GV)	Gamete	till 8-cell	oocyte (GV)	GV -> MII	GV -> MII
oocyte.GV	chr10_100232659	oocyte.GV@TRUE	7	14	0.5	recurrent	chr10	100232659	detected, REE	detected, REE	oocyte (GV)	oocyte (GV)	Gamete	oocyte (GV)	Gamete	till 8-cell	oocyte (GV)	GV -> MII	GV -> MII
oocyte.GV	chr10_100232668	oocyte.GV@TRUE	14	14	1	recurrent	chr10	100232668	detected, REE	detected, REE	oocyte (GV)	oocyte (GV)	Gamete	oocyte (GV)	Gamete	till 8-cell	oocyte (GV)	GV -> MII	GV -> MII
oocyte.GV	chr10_100232677	oocyte.GV@TRUE	9	14	0.642857142857143	recurrent	chr10	100232677	detected, REE	detected, REE	oocyte (GV)	oocyte (GV)	Gamete	oocyte (GV)	Gamete	till 8-cell	oocyte (GV)	GV -> MII	GV -> MII
oocyte.GV	chr10_100232685	oocyte.GV@TRUE	11	14	0.785714285714286	recurrent	chr10	100232685	detected, REE	detected, REE	oocyte (GV)	oocyte (GV)	Gamete	oocyte (GV)	Gamete	till 8-cell	oocyte (GV)	GV -> MII	GV -> MII
oocyte.GV	chr10_100232686	oocyte.GV@TRUE	11	14	0.785714285714286	recurrent	chr10	100232686	detected, REE	detected, REE	oocyte (GV)	oocyte (GV)	Gamete	oocyte (GV)	Gamete	till 8-cell	oocyte (GV)	GV -> MII	GV -> MII
oocyte.GV	chr10_100232882	oocyte.GV@TRUE	11	14	0.785714285714286	recurrent	chr10	100232882	detected, REE	detected, REE	oocyte (GV)	oocyte (GV)	Gamete	oocyte (GV)	Gamete	till 8-cell	oocyte (GV)	GV -> MII	GV -> MII
oocyte.GV	chr10_100232885	oocyte.GV@TRUE	14	14	1	recurrent	chr10	100232885	detected, REE	detected, REE	oocyte (GV)	oocyte (GV)	Gamete	oocyte (GV)	Gamete	till 8-cell	oocyte (GV)	GV -> MII	GV -> MII
oocyte.GV	chr10_100232888	oocyte.GV@TRUE	11	14	0.785714285714286	recurrent	chr10	100232888	detected, REE	detected, REE	oocyte (GV)	oocyte (GV)	Gamete	oocyte (GV)	Gamete	till 8-cell	oocyte (GV)	GV -> MII	GV -> MII
oocyte.GV	chr10_100232975	oocyte.GV@TRUE	10	14	0.714285714285714	recurrent	chr10	100232975	detected, REE	detected, REE	oocyte (GV)	oocyte (GV)	Gamete	oocyte (GV)	Gamete	till 8-cell	oocyte (GV)	GV -> MII	GV -> MII
oocyte.GV	chr10_100233036	oocyte.GV@TRUE	8	14	0.571428571428571	recurrent	chr10	100233036	detected, REE	detected, REE	oocyte (GV)	oocyte (GV)	Gamete	oocyte (GV)	Gamete	till 8-cell	oocyte (GV)	GV -> MII	GV -> MII
oocyte.GV	chr10_100233048	oocyte.GV@TRUE	7	14	0.5	recurrent	chr10	100233048	detected, REE	detected, REE	oocyte (GV)	oocyte (GV)	Gamete	oocyte (GV)	Gamete	till 8-cell	oocyte (GV)	GV -> MII	GV -> MII
oocyte.GV	chr10_100233053	oocyte.GV@TRUE	8	14	0.571428571428571	recurrent	chr10	100233053	detected, REE	detected, REE	oocyte (GV)	oocyte (GV)	Gamete	oocyte (GV)	Gamete	till 8-cell	oocyte (GV)	GV -> MII	GV -> MII
oocyte.GV	chr10_100233065	oocyte.GV@TRUE	8	14	0.571428571428571	recurrent	chr10	100233065	detected, REE	detected, REE	oocyte (GV)	oocyte (GV)	Gamete	oocyte (GV)	Gamete	till 8-cell	oocyte (GV)	GV -> MII	GV -> MII
oocyte.GV	chr10_100233121	oocyte.GV@TRUE	12	14	0.857142857142857	recurrent	chr10	100233121	detected, REE	detected, REE	oocyte (GV)	oocyte (GV)	Gamete	oocyte (GV)	Gamete	till 8-cell	oocyte (GV)	GV -> MII	GV -> MII
oocyte.GV	chr10_100233141	oocyte.GV@TRUE	8	14	0.571428571428571	recurrent	chr10	100233141	detected, REE	detected, REE	oocyte (GV)	oocyte (GV)	Gamete	oocyte (GV)	Gamete	till 8-cell	oocyte (GV)	GV -> MII	GV -> MII
oocyte.GV	chr10_102449864	oocyte.GV@TRUE	8	14	0.571428571428571	recurrent	chr10	102449864	detected, REE	detected, REE	oocyte (GV)	oocyte (GV)	Gamete	oocyte (GV)	Gamete	till 8-cell	oocyte (GV)	GV -> MII	GV -> MII
oocyte.GV	chr10_102512947	oocyte.GV@TRUE	10	14	0.714285714285714	recurrent	chr10	102512947	detected, REE	detected, REE	oocyte (GV)	oocyte (GV)	Gamete	oocyte (GV)	Gamete	till 8-cell	oocyte (GV)	GV -> MII	GV -> MII
oocyte.GV	chr10_102512983	oocyte.GV@TRUE	7	14	0.5	recurrent	chr10	102512983	detected, REE	detected, REE	oocyte (GV)	oocyte (GV)	Gamete	oocyte (GV)	Gamete	till 8-cell	oocyte (GV)	GV -> MII	GV -> MII
oocyte.GV	chr10_102513012	oocyte.GV@TRUE	7	14	0.5	recurrent	chr10	102513012	detected, REE	detected, REE	oocyte (GV)	oocyte (GV)	Gamete	oocyte (GV)	Gamete	till 8-cell	oocyte (GV)	GV -> MII	GV -> MII
oocyte.GV	chr10_103088659	oocyte.GV@TRUE	4	14	0.285714285714286	detected but not recurrent	chr10	103088659	detected, not REE	detected, not REE	oocyte (GV)	oocyte (GV)	Gamete	oocyte (GV)	Gamete	till 8-cell	oocyte (GV)	GV -> MII	GV -> MII
oocyte.GV	chr10_104125830	oocyte.GV@TRUE	14	14	1	recurrent	chr10	104125830	detected, REE	detected, REE	oocyte (GV)	oocyte (GV)	Gamete	oocyte (GV)	Gamete	till 8-cell	oocyte (GV)	GV -> MII	GV -> MII
oocyte.GV	chr10_104125836	oocyte.GV@TRUE	10	14	0.714285714285714	recurrent	chr10	104125836	detected, REE	detected, REE	oocyte (GV)	oocyte (GV)	Gamete	oocyte (GV)	Gamete	till 8-cell	oocyte (GV)	GV -> MII	GV -> MII
oocyte.GV	chr10_104125840	oocyte.GV@TRUE	12	14	0.857142857142857	recurrent	chr10	104125840	detected, REE	detected, REE	oocyte (GV)	oocyte (GV)	Gamete	oocyte (GV)	Gamete	till 8-cell	oocyte (GV)	GV -> MII	GV -> MII
oocyte.GV	chr10_104125845	oocyte.GV@TRUE	11	14	0.785714285714286	recurrent	chr10	104125845	detected, REE	detected, REE	oocyte (GV)	oocyte (GV)	Gamete	oocyte (GV)	Gamete	till 8-cell	oocyte (GV)	GV -> MII	GV -> MII
oocyte.GV	chr10_104125846	oocyte.GV@TRUE	14	14	1	recurrent	chr10	104125846	detected, REE	detected, REE	oocyte (GV)	oocyte (GV)	Gamete	oocyte (GV)	Gamete	till 8-cell	oocyte (GV)	GV -> MII	GV -> MII
oocyte.GV	chr10_104125866	oocyte.GV@TRUE	13	14	0.928571428571429	recurrent	chr10	104125866	detected, REE	detected, REE	oocyte (GV)	oocyte (GV)	Gamete	oocyte (GV)	Gamete	till 8-cell	oocyte (GV)	GV -> MII	GV -> MII
oocyte.GV	chr10_104125869	oocyte.GV@TRUE	14	14	1	recurrent	chr10	104125869	detected, REE	detected, REE	oocyte (GV)	oocyte (GV)	Gamete	oocyte (GV)	Gamete	till 8-cell	oocyte (GV)	GV -> MII	GV -> MII
oocyte.GV	chr10_104125870	oocyte.GV@TRUE	14	14	1	recurrent	chr10	104125870	detected, REE	detected, REE	oocyte (GV)	oocyte (GV)	Gamete	oocyte (GV)	Gamete	till 8-cell	oocyte (GV)	GV -> MII	GV -> MII
oocyte.GV	chr10_104125895	oocyte.GV@TRUE	14	14	1	recurrent	chr10	104125895	detected, REE	detected, REE	oocyte (GV)	oocyte (GV)	Gamete	oocyte (GV)	Gamete	till 8-cell	oocyte (GV)	GV -> MII	GV -> MII
oocyte.GV	chr10_104125905	oocyte.GV@TRUE	14	14	1	recurrent	chr10	104125905	detected, REE	detected, REE	oocyte (GV)	oocyte (GV)	Gamete	oocyte (GV)	Gamete	till 8-cell	oocyte (GV)	GV -> MII	GV -> MII
oocyte.GV	chr10_104125931	oocyte.GV@TRUE	13	14	0.928571428571429	recurrent	chr10	104125931	detected, REE	detected, REE	oocyte (GV)	oocyte (GV)	Gamete	oocyte (GV)	Gamete	till 8-cell	oocyte (GV)	GV -> MII	GV -> MII
oocyte.GV	chr10_104125932	oocyte.GV@TRUE	14	14	1	recurrent	chr10	104125932	detected, REE	detected, REE	oocyte (GV)	oocyte (GV)	Gamete	oocyte (GV)	Gamete	till 8-cell	oocyte (GV)	GV -> MII	GV -> MII
oocyte.GV	chr10_104125940	oocyte.GV@TRUE	14	14	1	recurrent	chr10	104125940	detected, REE	detected, REE	oocyte (GV)	oocyte (GV)	Gamete	oocyte (GV)	Gamete	till 8-cell	oocyte (GV)	GV -> MII	GV -> MII
oocyte.GV	chr10_104125946	oocyte.GV@TRUE	14	14	1	recurrent	chr10	104125946	detected, REE	detected, REE	oocyte (GV)	oocyte (GV)	Gamete	oocyte (GV)	Gamete	till 8-cell	oocyte (GV)	GV -> MII	GV -> MII
oocyte.GV	chr10_104125949	oocyte.GV@TRUE	14	14	1	recurrent	chr10	104125949	detected, REE	detected, REE	oocyte (GV)	oocyte (GV)	Gamete	oocyte (GV)	Gamete	till 8-cell	oocyte (GV)	GV -> MII	GV -> MII
oocyte.GV	chr10_104125975	oocyte.GV@TRUE	14	14	1	recurrent	chr10	104125975	detected, REE	detected, REE	oocyte (GV)	oocyte (GV)	Gamete	oocyte (GV)	Gamete	till 8-cell	oocyte (GV)	GV -> MII	GV -> MII
oocyte.GV	chr10_104125988	oocyte.GV@TRUE	14	14	1	recurrent	chr10	104125988	detected, REE	detected, REE	oocyte (GV)	oocyte (GV)	Gamete	oocyte (GV)	Gamete	till 8-cell	oocyte (GV)	GV -> MII	GV -> MII
oocyte.GV	chr10_104126000	oocyte.GV@TRUE	10	14	0.714285714285714	recurrent	chr10	104126000	detected, REE	detected, REE	oocyte (GV)	oocyte (GV)	Gamete	oocyte (GV)	Gamete	till 8-cell	oocyte (GV)	GV -> MII	GV -> MII
oocyte.GV	chr10_104126005	oocyte.GV@TRUE	12	14	0.857142857142857	recurrent	chr10	104126005	detected, REE	detected, REE	oocyte (GV)	oocyte (GV)	Gamete	oocyte (GV)	Gamete	till 8-cell	oocyte (GV)	GV -> MII	GV -> MII
oocyte.GV	chr10_104126016	oocyte.GV@TRUE	9	14	0.642857142857143	recurrent	chr10	104126016	detected, REE	detected, REE	oocyte (GV)	oocyte (GV)	Gamete	oocyte (GV)	Gamete	till 8-cell	oocyte (GV)	GV -> MII	GV -> MII
oocyte.GV	chr10_106995972	oocyte.GV@TRUE	6	14	0.428571428571429	detected but not recurrent	chr10	106995972	detected, not REE	detected, not REE	oocyte (GV)	oocyte (GV)	Gamete	oocyte (GV)	Gamete	till 8-cell	oocyte (GV)	GV -> MII	GV -> MII
oocyte.GV	chr10_106995984	oocyte.GV@TRUE	6	14	0.428571428571429	detected but not recurrent	chr10	106995984	detected, not REE	detected, not REE	oocyte (GV)	oocyte (GV)	Gamete	oocyte (GV)	Gamete	till 8-cell	oocyte (GV)	GV -> MII	GV -> MII
oocyte.GV	chr10_106995985	oocyte.GV@TRUE	7	14	0.5	recurrent	chr10	106995985	detected, REE	detected, REE	oocyte (GV)	oocyte (GV)	Gamete	oocyte (GV)	Gamete	till 8-cell	oocyte (GV)	GV -> MII	GV -> MII
oocyte.GV	chr10_107021256	oocyte.GV@TRUE	8	14	0.571428571428571	recurrent	chr10	107021256	detected, REE	detected, REE	oocyte (GV)	oocyte (GV)	Gamete	oocyte (GV)	Gamete	till 8-cell	oocyte (GV)	GV -> MII	GV -> MII
oocyte.GV	chr10_110899524	oocyte.GV@TRUE	7	14	0.5	recurrent	chr10	110899524	detected, REE	detected, REE	oocyte (GV)	oocyte (GV)	Gamete	oocyte (GV)	Gamete	till 8-cell	oocyte (GV)	GV -> MII	GV -> MII
oocyte.GV	chr10_110899542	oocyte.GV@TRUE	7	14	0.5	recurrent	chr10	110899542	detected, REE	detected, REE	oocyte (GV)	oocyte (GV)	Gamete	oocyte (GV)	Gamete	till 8-cell	oocyte (GV)	GV -> MII	GV -> MII
oocyte.GV	chr10_113587124	oocyte.GV@TRUE	11	14	0.785714285714286	recurrent	chr10	113587124	detected, REE	detected, REE	oocyte (GV)	oocyte (GV)	Gamete	oocyte (GV)	Gamete	till 8-cell	oocyte (GV)	GV -> MII	GV -> MII
oocyte.GV	chr10_114123888	oocyte.GV@TRUE	8	14	0.571428571428571	recurrent	chr10	114123888	detected, REE	detected, REE	oocyte (GV)	oocyte (GV)	Gamete	oocyte (GV)	Gamete	till 8-cell	oocyte (GV)	GV -> MII	GV -> MII
oocyte.GV	chr10_114123961	oocyte.GV@TRUE	7	14	0.5	recurrent	chr10	114123961	detected, REE	detected, REE	oocyte (GV)	oocyte (GV)	Gamete	oocyte (GV)	Gamete	till 8-cell	oocyte (GV)	GV -> MII	GV -> MII
oocyte.GV	chr10_114124137	oocyte.GV@TRUE	10	14	0.714285714285714	recurrent	chr10	114124137	detected, REE	detected, REE	oocyte (GV)	oocyte (GV)	Gamete	oocyte (GV)	Gamete	till 8-cell	oocyte (GV)	GV -> MII	GV -> MII
oocyte.GV	chr10_114228828	oocyte.GV@TRUE	12	14	0.857142857142857	recurrent	chr10	114228828	detected, REE	detected, REE	oocyte (GV)	oocyte (GV)	Gamete	oocyte (GV)	Gamete	till 8-cell	oocyte (GV)	GV -> MII	GV -> MII
oocyte.GV	chr10_114228829	oocyte.GV@TRUE	11	14	0.785714285714286	recurrent	chr10	114228829	detected, REE	detected, REE	oocyte (GV)	oocyte (GV)	Gamete	oocyte (GV)	Gamete	till 8-cell	oocyte (GV)	GV -> MII	GV -> MII
oocyte.GV	chr10_114228884	oocyte.GV@TRUE	14	14	1	recurrent	chr10	114228884	detected, REE	detected, REE	oocyte (GV)	oocyte (GV)	Gamete	oocyte (GV)	Gamete	till 8-cell	oocyte (GV)	GV -> MII	GV -> MII
oocyte.GV	chr10_114228897	oocyte.GV@TRUE	13	14	0.928571428571429	recurrent	chr10	114228897	detected, REE	detected, REE	oocyte (GV)	oocyte (GV)	Gamete	oocyte (GV)	Gamete	till 8-cell	oocyte (GV)	GV -> MII	GV -> MII
oocyte.GV	chr10_114228898	oocyte.GV@TRUE	12	14	0.857142857142857	recurrent	chr10	114228898	detected, REE	detected, REE	oocyte (GV)	oocyte (GV)	Gamete	oocyte (GV)	Gamete	till 8-cell	oocyte (GV)	GV -> MII	GV -> MII
oocyte.GV	chr10_114228926	oocyte.GV@TRUE	8	14	0.571428571428571	recurrent	chr10	114228926	detected, REE	detected, REE	oocyte (GV)	oocyte (GV)	Gamete	oocyte (GV)	Gamete	till 8-cell	oocyte (GV)	GV -> MII	GV -> MII
oocyte.GV	chr10_114228928	oocyte.GV@TRUE	10	14	0.714285714285714	recurrent	chr10	114228928	detected, REE	detected, REE	oocyte (GV)	oocyte (GV)	Gamete	oocyte (GV)	Gamete	till 8-cell	oocyte (GV)	GV -> MII	GV -> MII
oocyte.GV	chr10_114228989	oocyte.GV@TRUE	7	14	0.5	recurrent	chr10	114228989	detected, REE	detected, REE	oocyte (GV)	oocyte (GV)	Gamete	oocyte (GV)	Gamete	till 8-cell	oocyte (GV)	GV -> MII	GV -> MII
oocyte.GV	chr10_114229044	oocyte.GV@TRUE	12	14	0.857142857142857	recurrent	chr10	114229044	detected, REE	detected, REE	oocyte (GV)	oocyte (GV)	Gamete	oocyte (GV)	Gamete	till 8-cell	oocyte (GV)	GV -> MII	GV -> MII
oocyte.GV	chr10_114231873	oocyte.GV@TRUE	11	14	0.785714285714286	recurrent	chr10	114231873	detected, REE	detected, REE	oocyte (GV)	oocyte (GV)	Gamete	oocyte (GV)	Gamete	till 8-cell	oocyte (GV)	GV -> MII	GV -> MII
oocyte.GV	chr10_114231887	oocyte.GV@TRUE	14	14	1	recurrent	chr10	114231887	detected, REE	detected, REE	oocyte (GV)	oocyte (GV)	Gamete	oocyte (GV)	Gamete	till 8-cell	oocyte (GV)	GV -> MII	GV -> MII
oocyte.GV	chr10_116665134	oocyte.GV@TRUE	5	14	0.357142857142857	detected but not recurrent	chr10	116665134	detected, not REE	detected, not REE	oocyte (GV)	oocyte (GV)	Gamete	oocyte (GV)	Gamete	till 8-cell	oocyte (GV)	GV -> MII	GV -> MII
oocyte.GV	chr10_116665140	oocyte.GV@TRUE	7	14	0.5	recurrent	chr10	116665140	detected, REE	detected, REE	oocyte (GV)	oocyte (GV)	Gamete	oocyte (GV)	Gamete	till 8-cell	oocyte (GV)	GV -> MII	GV -> MII
oocyte.GV	chr10_116665152	oocyte.GV@TRUE	11	14	0.785714285714286	recurrent	chr10	116665152	detected, REE	detected, REE	oocyte (GV)	oocyte (GV)	Gamete	oocyte (GV)	Gamete	till 8-cell	oocyte (GV)	GV -> MII	GV -> MII
oocyte.GV	chr10_116665153	oocyte.GV@TRUE	12	14	0.857142857142857	recurrent	chr10	116665153	detected, REE	detected, REE	oocyte (GV)	oocyte (GV)	Gamete	oocyte (GV)	Gamete	till 8-cell	oocyte (GV)	GV -> MII	GV -> MII
oocyte.GV	chr10_116665162	oocyte.GV@TRUE	12	14	0.857142857142857	recurrent	chr10	116665162	detected, REE	detected, REE	oocyte (GV)	oocyte (GV)	Gamete	oocyte (GV)	Gamete	till 8-cell	oocyte (GV)	GV -> MII	GV -> MII
oocyte.GV	chr10_116665180	oocyte.GV@TRUE	6	14	0.428571428571429	detected but not recurrent	chr10	116665180	detected, not REE	detected, not REE	oocyte (GV)	oocyte (GV)	Gamete	oocyte (GV)	Gamete	till 8-cell	oocyte (GV)	GV -> MII	GV -> MII
oocyte.GV	chr10_116665194	oocyte.GV@TRUE	12	14	0.857142857142857	recurrent	chr10	116665194	detected, REE	detected, REE	oocyte (GV)	oocyte (GV)	Gamete	oocyte (GV)	Gamete	till 8-cell	oocyte (GV)	GV -> MII	GV -> MII
oocyte.GV	chr10_116665231	oocyte.GV@TRUE	10	14	0.714285714285714	recurrent	chr10	116665231	detected, REE	detected, REE	oocyte (GV)	oocyte (GV)	Gamete	oocyte (GV)	Gamete	till 8-cell	oocyte (GV)	GV -> MII	GV -> MII
oocyte.GV	chr10_116665234	oocyte.GV@TRUE	12	14	0.857142857142857	recurrent	chr10	116665234	detected, REE	detected, REE	oocyte (GV)	oocyte (GV)	Gamete	oocyte (GV)	Gamete	till 8-cell	oocyte (GV)	GV -> MII	GV -> MII
oocyte.GV	chr10_116665249	oocyte.GV@TRUE	7	14	0.5	recurrent	chr10	116665249	detected, REE	detected, REE	oocyte (GV)	oocyte (GV)	Gamete	oocyte (GV)	Gamete	till 8-cell	oocyte (GV)	GV -> MII	GV -> MII
oocyte.GV	chr10_116665280	oocyte.GV@TRUE	10	14	0.714285714285714	recurrent	chr10	116665280	detected, REE	detected, REE	oocyte (GV)	oocyte (GV)	Gamete	oocyte (GV)	Gamete	till 8-cell	oocyte (GV)	GV -> MII	GV -> MII
oocyte.GV	chr10_116665285	oocyte.GV@TRUE	10	14	0.714285714285714	recurrent	chr10	116665285	detected, REE	detected, REE	oocyte (GV)	oocyte (GV)	Gamete	oocyte (GV)	Gamete	till 8-cell	oocyte (GV)	GV -> MII	GV -> MII
oocyte.GV	chr10_116665322	oocyte.GV@TRUE	9	14	0.642857142857143	recurrent	chr10	116665322	detected, REE	detected, REE	oocyte (GV)	oocyte (GV)	Gamete	oocyte (GV)	Gamete	till 8-cell	oocyte (GV)	GV -> MII	GV -> MII
oocyte.GV	chr10_116665323	oocyte.GV@TRUE	8	14	0.571428571428571	recurrent	chr10	116665323	detected, REE	detected, REE	oocyte (GV)	oocyte (GV)	Gamete	oocyte (GV)	Gamete	till 8-cell	oocyte (GV)	GV -> MII	GV -> MII
oocyte.GV	chr10_116665342	oocyte.GV@TRUE	8	14	0.571428571428571	recurrent	chr10	116665342	detected, REE	detected, REE	oocyte (GV)	oocyte (GV)	Gamete	oocyte (GV)	Gamete	till 8-cell	oocyte (GV)	GV -> MII	GV -> MII
oocyte.GV	chr10_116665343	oocyte.GV@TRUE	8	14	0.571428571428571	recurrent	chr10	116665343	detected, REE	detected, REE	oocyte (GV)	oocyte (GV)	Gamete	oocyte (GV)	Gamete	till 8-cell	oocyte (GV)	GV -> MII	GV -> MII
oocyte.GV	chr10_119924809	oocyte.GV@TRUE	6	14	0.428571428571429	detected but not recurrent	chr10	119924809	detected, not REE	detected, not REE	oocyte (GV)	oocyte (GV)	Gamete	oocyte (GV)	Gamete	till 8-cell	oocyte (GV)	GV -> MII	GV -> MII
oocyte.GV	chr10_119924890	oocyte.GV@TRUE	2	14	0.142857142857143	detected but not recurrent	chr10	119924890	detected, not REE	detected, not REE	oocyte (GV)	oocyte (GV)	Gamete	oocyte (GV)	Gamete	till 8-cell	oocyte (GV)	GV -> MII	GV -> MII
oocyte.GV	chr10_12120964	oocyte.GV@TRUE	9	14	0.642857142857143	recurrent	chr10	12120964	detected, REE	detected, REE	oocyte (GV)	oocyte (GV)	Gamete	oocyte (GV)	Gamete	till 8-cell	oocyte (GV)	GV -> MII	GV -> MII
oocyte.GV	chr10_12120965	oocyte.GV@TRUE	6	14	0.428571428571429	detected but not recurrent	chr10	12120965	detected, not REE	detected, not REE	oocyte (GV)	oocyte (GV)	Gamete	oocyte (GV)	Gamete	till 8-cell	oocyte (GV)	GV -> MII	GV -> MII
oocyte.GV	chr10_12121033	oocyte.GV@TRUE	5	14	0.357142857142857	detected but not recurrent	chr10	12121033	detected, not REE	detected, not REE	oocyte (GV)	oocyte (GV)	Gamete	oocyte (GV)	Gamete	till 8-cell	oocyte (GV)	GV -> MII	GV -> MII
oocyte.GV	chr10_12121127	oocyte.GV@TRUE	13	14	0.928571428571429	recurrent	chr10	12121127	detected, REE	detected, REE	oocyte (GV)	oocyte (GV)	Gamete	oocyte (GV)	Gamete	till 8-cell	oocyte (GV)	GV -> MII	GV -> MII
oocyte.GV	chr10_12121688	oocyte.GV@TRUE	7	14	0.5	recurrent	chr10	12121688	detected, REE	detected, REE	oocyte (GV)	oocyte (GV)	Gamete	oocyte (GV)	Gamete	till 8-cell	oocyte (GV)	GV -> MII	GV -> MII
oocyte.GV	chr10_12121692	oocyte.GV@TRUE	7	14	0.5	recurrent	chr10	12121692	detected, REE	detected, REE	oocyte (GV)	oocyte (GV)	Gamete	oocyte (GV)	Gamete	till 8-cell	oocyte (GV)	GV -> MII	GV -> MII
oocyte.GV	chr10_12122362	oocyte.GV@TRUE	7	14	0.5	recurrent	chr10	12122362	detected, REE	detected, REE	oocyte (GV)	oocyte (GV)	Gamete	oocyte (GV)	Gamete	till 8-cell	oocyte (GV)	GV -> MII	GV -> MII
oocyte.GV	chr10_12122436	oocyte.GV@TRUE	7	14	0.5	recurrent	chr10	12122436	detected, REE	detected, REE	oocyte (GV)	oocyte (GV)	Gamete	oocyte (GV)	Gamete	till 8-cell	oocyte (GV)	GV -> MII	GV -> MII
oocyte.GV	chr10_123054075	oocyte.GV@TRUE	10	14	0.714285714285714	recurrent	chr10	123054075	detected, REE	detected, REE	oocyte (GV)	oocyte (GV)	Gamete	oocyte (GV)	Gamete	till 8-cell	oocyte (GV)	GV -> MII	GV -> MII
oocyte.GV	chr10_123054156	oocyte.GV@TRUE	8	14	0.571428571428571	recurrent	chr10	123054156	detected, REE	detected, REE	oocyte (GV)	oocyte (GV)	Gamete	oocyte (GV)	Gamete	till 8-cell	oocyte (GV)	GV -> MII	GV -> MII
oocyte.GV	chr10_123054210	oocyte.GV@TRUE	7	14	0.5	recurrent	chr10	123054210	detected, REE	detected, REE	oocyte (GV)	oocyte (GV)	Gamete	oocyte (GV)	Gamete	till 8-cell	oocyte (GV)	GV -> MII	GV -> MII
oocyte.GV	chr10_123054294	oocyte.GV@TRUE	5	14	0.357142857142857	detected but not recurrent	chr10	123054294	detected, not REE	detected, not REE	oocyte (GV)	oocyte (GV)	Gamete	oocyte (GV)	Gamete	till 8-cell	oocyte (GV)	GV -> MII	GV -> MII
oocyte.GV	chr10_14772165	oocyte.GV@TRUE	10	14	0.714285714285714	recurrent	chr10	14772165	detected, REE	detected, REE	oocyte (GV)	oocyte (GV)	Gamete	oocyte (GV)	Gamete	till 8-cell	oocyte (GV)	GV -> MII	GV -> MII
oocyte.GV	chr10_14904041	oocyte.GV@TRUE	7	14	0.5	recurrent	chr10	14904041	detected, REE	detected, REE	oocyte (GV)	oocyte (GV)	Gamete	oocyte (GV)	Gamete	till 8-cell	oocyte (GV)	GV -> MII	GV -> MII
oocyte.GV	chr10_14904103	oocyte.GV@TRUE	8	14	0.571428571428571	recurrent	chr10	14904103	detected, REE	detected, REE	oocyte (GV)	oocyte (GV)	Gamete	oocyte (GV)	Gamete	till 8-cell	oocyte (GV)	GV -> MII	GV -> MII
oocyte.GV	chr10_14904104	oocyte.GV@TRUE	7	14	0.5	recurrent	chr10	14904104	detected, REE	detected, REE	oocyte (GV)	oocyte (GV)	Gamete	oocyte (GV)	Gamete	till 8-cell	oocyte (GV)	GV -> MII	GV -> MII
oocyte.GV	chr10_16720864	oocyte.GV@TRUE	13	14	0.928571428571429	recurrent	chr10	16720864	detected, REE	detected, REE	oocyte (GV)	oocyte (GV)	Gamete	oocyte (GV)	Gamete	till 8-cell	oocyte (GV)	GV -> MII	GV -> MII
oocyte.GV	chr10_16720878	oocyte.GV@TRUE	14	14	1	recurrent	chr10	16720878	detected, REE	detected, REE	oocyte (GV)	oocyte (GV)	Gamete	oocyte (GV)	Gamete	till 8-cell	oocyte (GV)	GV -> MII	GV -> MII
oocyte.GV	chr10_16720935	oocyte.GV@TRUE	14	14	1	recurrent	chr10	16720935	detected, REE	detected, REE	oocyte (GV)	oocyte (GV)	Gamete	oocyte (GV)	Gamete	till 8-cell	oocyte (GV)	GV -> MII	GV -> MII
oocyte.GV	chr10_16720981	oocyte.GV@TRUE	11	14	0.785714285714286	recurrent	chr10	16720981	detected, REE	detected, REE	oocyte (GV)	oocyte (GV)	Gamete	oocyte (GV)	Gamete	till 8-cell	oocyte (GV)	GV -> MII	GV -> MII
oocyte.GV	chr10_16750968	oocyte.GV@TRUE	8	14	0.571428571428571	recurrent	chr10	16750968	detected, REE	detected, REE	oocyte (GV)	oocyte (GV)	Gamete	oocyte (GV)	Gamete	till 8-cell	oocyte (GV)	GV -> MII	GV -> MII
oocyte.GV	chr10_16750981	oocyte.GV@TRUE	11	14	0.785714285714286	recurrent	chr10	16750981	detected, REE	detected, REE	oocyte (GV)	oocyte (GV)	Gamete	oocyte (GV)	Gamete	till 8-cell	oocyte (GV)	GV -> MII	GV -> MII
oocyte.GV	chr10_16750994	oocyte.GV@TRUE	14	14	1	recurrent	chr10	16750994	detected, REE	detected, REE	oocyte (GV)	oocyte (GV)	Gamete	oocyte (GV)	Gamete	till 8-cell	oocyte (GV)	GV -> MII	GV -> MII
oocyte.GV	chr10_16750998	oocyte.GV@TRUE	14	14	1	recurrent	chr10	16750998	detected, REE	detected, REE	oocyte (GV)	oocyte (GV)	Gamete	oocyte (GV)	Gamete	till 8-cell	oocyte (GV)	GV -> MII	GV -> MII
oocyte.GV	chr10_16751004	oocyte.GV@TRUE	14	14	1	recurrent	chr10	16751004	detected, REE	detected, REE	oocyte (GV)	oocyte (GV)	Gamete	oocyte (GV)	Gamete	till 8-cell	oocyte (GV)	GV -> MII	GV -> MII
oocyte.GV	chr10_16751030	oocyte.GV@TRUE	14	14	1	recurrent	chr10	16751030	detected, REE	detected, REE	oocyte (GV)	oocyte (GV)	Gamete	oocyte (GV)	Gamete	till 8-cell	oocyte (GV)	GV -> MII	GV -> MII
oocyte.GV	chr10_16751139	oocyte.GV@TRUE	8	14	0.571428571428571	recurrent	chr10	16751139	detected, REE	detected, REE	oocyte (GV)	oocyte (GV)	Gamete	oocyte (GV)	Gamete	till 8-cell	oocyte (GV)	GV -> MII	GV -> MII
oocyte.GV	chr10_16751140	oocyte.GV@TRUE	7	14	0.5	recurrent	chr10	16751140	detected, REE	detected, REE	oocyte (GV)	oocyte (GV)	Gamete	oocyte (GV)	Gamete	till 8-cell	oocyte (GV)	GV -> MII	GV -> MII
oocyte.GV	chr10_16824332	oocyte.GV@TRUE	7	14	0.5	recurrent	chr10	16824332	detected, REE	detected, REE	oocyte (GV)	oocyte (GV)	Gamete	oocyte (GV)	Gamete	till 8-cell	oocyte (GV)	GV -> MII	GV -> MII
oocyte.GV	chr10_16824724	oocyte.GV@TRUE	7	14	0.5	recurrent	chr10	16824724	detected, REE	detected, REE	oocyte (GV)	oocyte (GV)	Gamete	oocyte (GV)	Gamete	till 8-cell	oocyte (GV)	GV -> MII	GV -> MII
oocyte.GV	chr10_16824747	oocyte.GV@TRUE	10	14	0.714285714285714	recurrent	chr10	16824747	detected, REE	detected, REE	oocyte (GV)	oocyte (GV)	Gamete	oocyte (GV)	Gamete	till 8-cell	oocyte (GV)	GV -> MII	GV -> MII
oocyte.GV	chr10_16824793	oocyte.GV@TRUE	12	14	0.857142857142857	recurrent	chr10	16824793	detected, REE	detected, REE	oocyte (GV)	oocyte (GV)	Gamete	oocyte (GV)	Gamete	till 8-cell	oocyte (GV)	GV -> MII	GV -> MII
oocyte.GV	chr10_27110903	oocyte.GV@TRUE	9	14	0.642857142857143	recurrent	chr10	27110903	detected, REE	detected, REE	oocyte (GV)	oocyte (GV)	Gamete	oocyte (GV)	Gamete	till 8-cell	oocyte (GV)	GV -> MII	GV -> MII
oocyte.GV	chr10_27111282	oocyte.GV@TRUE	12	14	0.857142857142857	recurrent	chr10	27111282	detected, REE	detected, REE	oocyte (GV)	oocyte (GV)	Gamete	oocyte (GV)	Gamete	till 8-cell	oocyte (GV)	GV -> MII	GV -> MII
oocyte.GV	chr10_27111466	oocyte.GV@TRUE	9	14	0.642857142857143	recurrent	chr10	27111466	detected, REE	detected, REE	oocyte (GV)	oocyte (GV)	Gamete	oocyte (GV)	Gamete	till 8-cell	oocyte (GV)	GV -> MII	GV -> MII
oocyte.GV	chr10_30313354	oocyte.GV@TRUE	10	14	0.714285714285714	recurrent	chr10	30313354	detected, REE	detected, REE	oocyte (GV)	oocyte (GV)	Gamete	oocyte (GV)	Gamete	till 8-cell	oocyte (GV)	GV -> MII	GV -> MII
oocyte.GV	chr10_3091553	oocyte.GV@TRUE	3	14	0.214285714285714	detected but not recurrent	chr10	3091553	detected, not REE	detected, not REE	oocyte (GV)	oocyte (GV)	Gamete	oocyte (GV)	Gamete	till 8-cell	oocyte (GV)	GV -> MII	GV -> MII
oocyte.GV	chr10_3091559	oocyte.GV@TRUE	10	14	0.714285714285714	recurrent	chr10	3091559	detected, REE	detected, REE	oocyte (GV)	oocyte (GV)	Gamete	oocyte (GV)	Gamete	till 8-cell	oocyte (GV)	GV -> MII	GV -> MII
oocyte.GV	chr10_54061980	oocyte.GV@TRUE	13	14	0.928571428571429	recurrent	chr10	54061980	detected, REE	detected, REE	oocyte (GV)	oocyte (GV)	Gamete	oocyte (GV)	Gamete	till 8-cell	oocyte (GV)	GV -> MII	GV -> MII
oocyte.GV	chr10_54061981	oocyte.GV@TRUE	13	14	0.928571428571429	recurrent	chr10	54061981	detected, REE	detected, REE	oocyte (GV)	oocyte (GV)	Gamete	oocyte (GV)	Gamete	till 8-cell	oocyte (GV)	GV -> MII	GV -> MII
oocyte.GV	chr10_54062008	oocyte.GV@TRUE	14	14	1	recurrent	chr10	54062008	detected, REE	detected, REE	oocyte (GV)	oocyte (GV)	Gamete	oocyte (GV)	Gamete	till 8-cell	oocyte (GV)	GV -> MII	GV -> MII
oocyte.GV	chr10_54062062	oocyte.GV@TRUE	9	14	0.642857142857143	recurrent	chr10	54062062	detected, REE	detected, REE	oocyte (GV)	oocyte (GV)	Gamete	oocyte (GV)	Gamete	till 8-cell	oocyte (GV)	GV -> MII	GV -> MII
oocyte.GV	chr10_54062140	oocyte.GV@TRUE	9	14	0.642857142857143	recurrent	chr10	54062140	detected, REE	detected, REE	oocyte (GV)	oocyte (GV)	Gamete	oocyte (GV)	Gamete	till 8-cell	oocyte (GV)	GV -> MII	GV -> MII
oocyte.GV	chr10_54062147	oocyte.GV@TRUE	10	14	0.714285714285714	recurrent	chr10	54062147	detected, REE	detected, REE	oocyte (GV)	oocyte (GV)	Gamete	oocyte (GV)	Gamete	till 8-cell	oocyte (GV)	GV -> MII	GV -> MII
oocyte.GV	chr10_60462716	oocyte.GV@TRUE	6	14	0.428571428571429	detected but not recurrent	chr10	60462716	detected, not REE	detected, not REE	oocyte (GV)	oocyte (GV)	Gamete	oocyte (GV)	Gamete	till 8-cell	oocyte (GV)	GV -> MII	GV -> MII
oocyte.GV	chr10_60462938	oocyte.GV@TRUE	8	14	0.571428571428571	recurrent	chr10	60462938	detected, REE	detected, REE	oocyte (GV)	oocyte (GV)	Gamete	oocyte (GV)	Gamete	till 8-cell	oocyte (GV)	GV -> MII	GV -> MII
oocyte.GV	chr10_60462976	oocyte.GV@TRUE	5	14	0.357142857142857	detected but not recurrent	chr10	60462976	detected, not REE	detected, not REE	oocyte (GV)	oocyte (GV)	Gamete	oocyte (GV)	Gamete	till 8-cell	oocyte (GV)	GV -> MII	GV -> MII
oocyte.GV	chr10_60462977	oocyte.GV@TRUE	10	14	0.714285714285714	recurrent	chr10	60462977	detected, REE	detected, REE	oocyte (GV)	oocyte (GV)	Gamete	oocyte (GV)	Gamete	till 8-cell	oocyte (GV)	GV -> MII	GV -> MII
oocyte.GV	chr10_60462987	oocyte.GV@TRUE	6	14	0.428571428571429	detected but not recurrent	chr10	60462987	detected, not REE	detected, not REE	oocyte (GV)	oocyte (GV)	Gamete	oocyte (GV)	Gamete	till 8-cell	oocyte (GV)	GV -> MII	GV -> MII
oocyte.GV	chr10_60462988	oocyte.GV@TRUE	5	14	0.357142857142857	detected but not recurrent	chr10	60462988	detected, not REE	detected, not REE	oocyte (GV)	oocyte (GV)	Gamete	oocyte (GV)	Gamete	till 8-cell	oocyte (GV)	GV -> MII	GV -> MII
oocyte.GV	chr10_60463042	oocyte.GV@TRUE	8	14	0.571428571428571	recurrent	chr10	60463042	detected, REE	detected, REE	oocyte (GV)	oocyte (GV)	Gamete	oocyte (GV)	Gamete	till 8-cell	oocyte (GV)	GV -> MII	GV -> MII
oocyte.GV	chr10_60463049	oocyte.GV@TRUE	10	14	0.714285714285714	recurrent	chr10	60463049	detected, REE	detected, REE	oocyte (GV)	oocyte (GV)	Gamete	oocyte (GV)	Gamete	till 8-cell	oocyte (GV)	GV -> MII	GV -> MII
oocyte.GV	chr10_60463062	oocyte.GV@TRUE	6	14	0.428571428571429	detected but not recurrent	chr10	60463062	detected, not REE	detected, not REE	oocyte (GV)	oocyte (GV)	Gamete	oocyte (GV)	Gamete	till 8-cell	oocyte (GV)	GV -> MII	GV -> MII
oocyte.GV	chr10_60463063	oocyte.GV@TRUE	7	14	0.5	recurrent	chr10	60463063	detected, REE	detected, REE	oocyte (GV)	oocyte (GV)	Gamete	oocyte (GV)	Gamete	till 8-cell	oocyte (GV)	GV -> MII	GV -> MII
oocyte.GV	chr10_60463177	oocyte.GV@TRUE	4	14	0.285714285714286	detected but not recurrent	chr10	60463177	detected, not REE	detected, not REE	oocyte (GV)	oocyte (GV)	Gamete	oocyte (GV)	Gamete	till 8-cell	oocyte (GV)	GV -> MII	GV -> MII
oocyte.GV	chr10_60463422	oocyte.GV@TRUE	9	14	0.642857142857143	recurrent	chr10	60463422	detected, REE	detected, REE	oocyte (GV)	oocyte (GV)	Gamete	oocyte (GV)	Gamete	till 8-cell	oocyte (GV)	GV -> MII	GV -> MII
oocyte.GV	chr10_60463942	oocyte.GV@TRUE	13	14	0.928571428571429	recurrent	chr10	60463942	detected, REE	detected, REE	oocyte (GV)	oocyte (GV)	Gamete	oocyte (GV)	Gamete	till 8-cell	oocyte (GV)	GV -> MII	GV -> MII
oocyte.GV	chr10_60465175	oocyte.GV@TRUE	9	14	0.642857142857143	recurrent	chr10	60465175	detected, REE	detected, REE	oocyte (GV)	oocyte (GV)	Gamete	oocyte (GV)	Gamete	till 8-cell	oocyte (GV)	GV -> MII	GV -> MII
oocyte.GV	chr10_60465200	oocyte.GV@TRUE	9	14	0.642857142857143	recurrent	chr10	60465200	detected, REE	detected, REE	oocyte (GV)	oocyte (GV)	Gamete	oocyte (GV)	Gamete	till 8-cell	oocyte (GV)	GV -> MII	GV -> MII
oocyte.GV	chr10_67179599	oocyte.GV@TRUE	8	14	0.571428571428571	recurrent	chr10	67179599	detected, REE	detected, REE	oocyte (GV)	oocyte (GV)	Gamete	oocyte (GV)	Gamete	till 8-cell	oocyte (GV)	GV -> MII	GV -> MII
oocyte.GV	chr10_67179611	oocyte.GV@TRUE	13	14	0.928571428571429	recurrent	chr10	67179611	detected, REE	detected, REE	oocyte (GV)	oocyte (GV)	Gamete	oocyte (GV)	Gamete	till 8-cell	oocyte (GV)	GV -> MII	GV -> MII
oocyte.GV	chr10_67179612	oocyte.GV@TRUE	10	14	0.714285714285714	recurrent	chr10	67179612	detected, REE	detected, REE	oocyte (GV)	oocyte (GV)	Gamete	oocyte (GV)	Gamete	till 8-cell	oocyte (GV)	GV -> MII	GV -> MII
oocyte.GV	chr10_67179626	oocyte.GV@TRUE	12	14	0.857142857142857	recurrent	chr10	67179626	detected, REE	detected, REE	oocyte (GV)	oocyte (GV)	Gamete	oocyte (GV)	Gamete	till 8-cell	oocyte (GV)	GV -> MII	GV -> MII
oocyte.GV	chr10_67179644	oocyte.GV@TRUE	11	14	0.785714285714286	recurrent	chr10	67179644	detected, REE	detected, REE	oocyte (GV)	oocyte (GV)	Gamete	oocyte (GV)	Gamete	till 8-cell	oocyte (GV)	GV -> MII	GV -> MII
oocyte.GV	chr10_67179681	oocyte.GV@TRUE	12	14	0.857142857142857	recurrent	chr10	67179681	detected, REE	detected, REE	oocyte (GV)	oocyte (GV)	Gamete	oocyte (GV)	Gamete	till 8-cell	oocyte (GV)	GV -> MII	GV -> MII
oocyte.GV	chr10_67179705	oocyte.GV@TRUE	12	14	0.857142857142857	recurrent	chr10	67179705	detected, REE	detected, REE	oocyte (GV)	oocyte (GV)	Gamete	oocyte (GV)	Gamete	till 8-cell	oocyte (GV)	GV -> MII	GV -> MII
oocyte.GV	chr10_67179715	oocyte.GV@TRUE	11	14	0.785714285714286	recurrent	chr10	67179715	detected, REE	detected, REE	oocyte (GV)	oocyte (GV)	Gamete	oocyte (GV)	Gamete	till 8-cell	oocyte (GV)	GV -> MII	GV -> MII
oocyte.GV	chr10_67179719	oocyte.GV@TRUE	14	14	1	recurrent	chr10	67179719	detected, REE	detected, REE	oocyte (GV)	oocyte (GV)	Gamete	oocyte (GV)	Gamete	till 8-cell	oocyte (GV)	GV -> MII	GV -> MII
oocyte.GV	chr10_67179727	oocyte.GV@TRUE	13	14	0.928571428571429	recurrent	chr10	67179727	detected, REE	detected, REE	oocyte (GV)	oocyte (GV)	Gamete	oocyte (GV)	Gamete	till 8-cell	oocyte (GV)	GV -> MII	GV -> MII
oocyte.GV	chr10_67179732	oocyte.GV@TRUE	14	14	1	recurrent	chr10	67179732	detected, REE	detected, REE	oocyte (GV)	oocyte (GV)	Gamete	oocyte (GV)	Gamete	till 8-cell	oocyte (GV)	GV -> MII	GV -> MII
oocyte.GV	chr10_67179775	oocyte.GV@TRUE	10	14	0.714285714285714	recurrent	chr10	67179775	detected, REE	detected, REE	oocyte (GV)	oocyte (GV)	Gamete	oocyte (GV)	Gamete	till 8-cell	oocyte (GV)	GV -> MII	GV -> MII
oocyte.GV	chr10_68283884	oocyte.GV@TRUE	8	14	0.571428571428571	recurrent	chr10	68283884	detected, REE	detected, REE	oocyte (GV)	oocyte (GV)	Gamete	oocyte (GV)	Gamete	till 8-cell	oocyte (GV)	GV -> MII	GV -> MII
oocyte.GV	chr10_68283885	oocyte.GV@TRUE	7	14	0.5	recurrent	chr10	68283885	detected, REE	detected, REE	oocyte (GV)	oocyte (GV)	Gamete	oocyte (GV)	Gamete	till 8-cell	oocyte (GV)	GV -> MII	GV -> MII
oocyte.GV	chr10_70878099	oocyte.GV@TRUE	7	14	0.5	recurrent	chr10	70878099	detected, REE	detected, REE	oocyte (GV)	oocyte (GV)	Gamete	oocyte (GV)	Gamete	till 8-cell	oocyte (GV)	GV -> MII	GV -> MII
oocyte.GV	chr10_72220134	oocyte.GV@TRUE	12	14	0.857142857142857	recurrent	chr10	72220134	detected, REE	detected, REE	oocyte (GV)	oocyte (GV)	Gamete	oocyte (GV)	Gamete	till 8-cell	oocyte (GV)	GV -> MII	GV -> MII
oocyte.GV	chr10_72220248	oocyte.GV@TRUE	13	14	0.928571428571429	recurrent	chr10	72220248	detected, REE	detected, REE	oocyte (GV)	oocyte (GV)	Gamete	oocyte (GV)	Gamete	till 8-cell	oocyte (GV)	GV -> MII	GV -> MII
oocyte.GV	chr10_74525923	oocyte.GV@TRUE	8	14	0.571428571428571	recurrent	chr10	74525923	detected, REE	detected, REE	oocyte (GV)	oocyte (GV)	Gamete	oocyte (GV)	Gamete	till 8-cell	oocyte (GV)	GV -> MII	GV -> MII
oocyte.GV	chr10_80432385	oocyte.GV@TRUE	14	14	1	recurrent	chr10	80432385	detected, REE	detected, REE	oocyte (GV)	oocyte (GV)	Gamete	oocyte (GV)	Gamete	till 8-cell	oocyte (GV)	GV -> MII	GV -> MII
oocyte.GV	chr10_80432386	oocyte.GV@TRUE	14	14	1	recurrent	chr10	80432386	detected, REE	detected, REE	oocyte (GV)	oocyte (GV)	Gamete	oocyte (GV)	Gamete	till 8-cell	oocyte (GV)	GV -> MII	GV -> MII
oocyte.GV	chr10_80432407	oocyte.GV@TRUE	13	14	0.928571428571429	recurrent	chr10	80432407	detected, REE	detected, REE	oocyte (GV)	oocyte (GV)	Gamete	oocyte (GV)	Gamete	till 8-cell	oocyte (GV)	GV -> MII	GV -> MII
oocyte.GV	chr10_80432416	oocyte.GV@TRUE	8	14	0.571428571428571	recurrent	chr10	80432416	detected, REE	detected, REE	oocyte (GV)	oocyte (GV)	Gamete	oocyte (GV)	Gamete	till 8-cell	oocyte (GV)	GV -> MII	GV -> MII
oocyte.GV	chr10_80432417	oocyte.GV@TRUE	12	14	0.857142857142857	recurrent	chr10	80432417	detected, REE	detected, REE	oocyte (GV)	oocyte (GV)	Gamete	oocyte (GV)	Gamete	till 8-cell	oocyte (GV)	GV -> MII	GV -> MII
oocyte.GV	chr10_80432465	oocyte.GV@TRUE	10	14	0.714285714285714	recurrent	chr10	80432465	detected, REE	detected, REE	oocyte (GV)	oocyte (GV)	Gamete	oocyte (GV)	Gamete	till 8-cell	oocyte (GV)	GV -> MII	GV -> MII
oocyte.GV	chr10_80432485	oocyte.GV@TRUE	11	14	0.785714285714286	recurrent	chr10	80432485	detected, REE	detected, REE	oocyte (GV)	oocyte (GV)	Gamete	oocyte (GV)	Gamete	till 8-cell	oocyte (GV)	GV -> MII	GV -> MII
oocyte.GV	chr10_80432488	oocyte.GV@TRUE	5	14	0.357142857142857	detected but not recurrent	chr10	80432488	detected, not REE	detected, not REE	oocyte (GV)	oocyte (GV)	Gamete	oocyte (GV)	Gamete	till 8-cell	oocyte (GV)	GV -> MII	GV -> MII
oocyte.GV	chr10_80432520	oocyte.GV@TRUE	13	14	0.928571428571429	recurrent	chr10	80432520	detected, REE	detected, REE	oocyte (GV)	oocyte (GV)	Gamete	oocyte (GV)	Gamete	till 8-cell	oocyte (GV)	GV -> MII	GV -> MII
oocyte.GV	chr10_80432530	oocyte.GV@TRUE	13	14	0.928571428571429	recurrent	chr10	80432530	detected, REE	detected, REE	oocyte (GV)	oocyte (GV)	Gamete	oocyte (GV)	Gamete	till 8-cell	oocyte (GV)	GV -> MII	GV -> MII
oocyte.GV	chr10_80432562	oocyte.GV@TRUE	11	14	0.785714285714286	recurrent	chr10	80432562	detected, REE	detected, REE	oocyte (GV)	oocyte (GV)	Gamete	oocyte (GV)	Gamete	till 8-cell	oocyte (GV)	GV -> MII	GV -> MII
oocyte.GV	chr10_80432598	oocyte.GV@TRUE	13	14	0.928571428571429	recurrent	chr10	80432598	detected, REE	detected, REE	oocyte (GV)	oocyte (GV)	Gamete	oocyte (GV)	Gamete	till 8-cell	oocyte (GV)	GV -> MII	GV -> MII
oocyte.GV	chr10_94256083	oocyte.GV@TRUE	10	14	0.714285714285714	recurrent	chr10	94256083	detected, REE	detected, REE	oocyte (GV)	oocyte (GV)	Gamete	oocyte (GV)	Gamete	till 8-cell	oocyte (GV)	GV -> MII	GV -> MII
oocyte.GV	chr11_103080764	oocyte.GV@TRUE	12	14	0.857142857142857	recurrent	chr11	103080764	detected, REE	detected, REE	oocyte (GV)	oocyte (GV)	Gamete	oocyte (GV)	Gamete	till 8-cell	oocyte (GV)	GV -> MII	GV -> MII
oocyte.GV	chr11_103080765	oocyte.GV@TRUE	12	14	0.857142857142857	recurrent	chr11	103080765	detected, REE	detected, REE	oocyte (GV)	oocyte (GV)	Gamete	oocyte (GV)	Gamete	till 8-cell	oocyte (GV)	GV -> MII	GV -> MII
oocyte.GV	chr11_103080783	oocyte.GV@TRUE	10	14	0.714285714285714	recurrent	chr11	103080783	detected, REE	detected, REE	oocyte (GV)	oocyte (GV)	Gamete	oocyte (GV)	Gamete	till 8-cell	oocyte (GV)	GV -> MII	GV -> MII
oocyte.GV	chr11_103080787	oocyte.GV@TRUE	4	14	0.285714285714286	detected but not recurrent	chr11	103080787	detected, not REE	detected, not REE	oocyte (GV)	oocyte (GV)	Gamete	oocyte (GV)	Gamete	till 8-cell	oocyte (GV)	GV -> MII	GV -> MII
oocyte.GV	chr11_103080819	oocyte.GV@TRUE	12	14	0.857142857142857	recurrent	chr11	103080819	detected, REE	detected, REE	oocyte (GV)	oocyte (GV)	Gamete	oocyte (GV)	Gamete	till 8-cell	oocyte (GV)	GV -> MII	GV -> MII
oocyte.GV	chr11_103080845	oocyte.GV@TRUE	9	14	0.642857142857143	recurrent	chr11	103080845	detected, REE	detected, REE	oocyte (GV)	oocyte (GV)	Gamete	oocyte (GV)	Gamete	till 8-cell	oocyte (GV)	GV -> MII	GV -> MII
oocyte.GV	chr11_103080854	oocyte.GV@TRUE	7	14	0.5	recurrent	chr11	103080854	detected, REE	detected, REE	oocyte (GV)	oocyte (GV)	Gamete	oocyte (GV)	Gamete	till 8-cell	oocyte (GV)	GV -> MII	GV -> MII
oocyte.GV	chr11_103080864	oocyte.GV@TRUE	6	14	0.428571428571429	detected but not recurrent	chr11	103080864	detected, not REE	detected, not REE	oocyte (GV)	oocyte (GV)	Gamete	oocyte (GV)	Gamete	till 8-cell	oocyte (GV)	GV -> MII	GV -> MII
oocyte.GV	chr11_103080890	oocyte.GV@TRUE	11	14	0.785714285714286	recurrent	chr11	103080890	detected, REE	detected, REE	oocyte (GV)	oocyte (GV)	Gamete	oocyte (GV)	Gamete	till 8-cell	oocyte (GV)	GV -> MII	GV -> MII
oocyte.GV	chr11_103080926	oocyte.GV@TRUE	11	14	0.785714285714286	recurrent	chr11	103080926	detected, REE	detected, REE	oocyte (GV)	oocyte (GV)	Gamete	oocyte (GV)	Gamete	till 8-cell	oocyte (GV)	GV -> MII	GV -> MII
oocyte.GV	chr11_103080927	oocyte.GV@TRUE	1	14	0.0714285714285714	detected but not recurrent	chr11	103080927	detected, not REE	detected, not REE	oocyte (GV)	oocyte (GV)	Gamete	oocyte (GV)	Gamete	till 8-cell	oocyte (GV)	GV -> MII	GV -> MII
oocyte.GV	chr11_103080946	oocyte.GV@TRUE	2	14	0.142857142857143	detected but not recurrent	chr11	103080946	detected, not REE	detected, not REE	oocyte (GV)	oocyte (GV)	Gamete	oocyte (GV)	Gamete	till 8-cell	oocyte (GV)	GV -> MII	GV -> MII
oocyte.GV	chr11_103428989	oocyte.GV@TRUE	7	14	0.5	recurrent	chr11	103428989	detected, REE	detected, REE	oocyte (GV)	oocyte (GV)	Gamete	oocyte (GV)	Gamete	till 8-cell	oocyte (GV)	GV -> MII	GV -> MII
oocyte.GV	chr11_106771491	oocyte.GV@TRUE	8	14	0.571428571428571	recurrent	chr11	106771491	detected, REE	detected, REE	oocyte (GV)	oocyte (GV)	Gamete	oocyte (GV)	Gamete	till 8-cell	oocyte (GV)	GV -> MII	GV -> MII
oocyte.GV	chr11_106771502	oocyte.GV@TRUE	9	14	0.642857142857143	recurrent	chr11	106771502	detected, REE	detected, REE	oocyte (GV)	oocyte (GV)	Gamete	oocyte (GV)	Gamete	till 8-cell	oocyte (GV)	GV -> MII	GV -> MII
oocyte.GV	chr11_106771513	oocyte.GV@TRUE	8	14	0.571428571428571	recurrent	chr11	106771513	detected, REE	detected, REE	oocyte (GV)	oocyte (GV)	Gamete	oocyte (GV)	Gamete	till 8-cell	oocyte (GV)	GV -> MII	GV -> MII
oocyte.GV	chr11_106771583	oocyte.GV@TRUE	12	14	0.857142857142857	recurrent	chr11	106771583	detected, REE	detected, REE	oocyte (GV)	oocyte (GV)	Gamete	oocyte (GV)	Gamete	till 8-cell	oocyte (GV)	GV -> MII	GV -> MII
oocyte.GV	chr11_106771692	oocyte.GV@TRUE	7	14	0.5	recurrent	chr11	106771692	detected, REE	detected, REE	oocyte (GV)	oocyte (GV)	Gamete	oocyte (GV)	Gamete	till 8-cell	oocyte (GV)	GV -> MII	GV -> MII
oocyte.GV	chr11_108694625	oocyte.GV@TRUE	7	14	0.5	recurrent	chr11	108694625	detected, REE	detected, REE	oocyte (GV)	oocyte (GV)	Gamete	oocyte (GV)	Gamete	till 8-cell	oocyte (GV)	GV -> MII	GV -> MII
oocyte.GV	chr11_111499979	oocyte.GV@TRUE	1	14	0.0714285714285714	detected but not recurrent	chr11	111499979	detected, not REE	detected, not REE	oocyte (GV)	oocyte (GV)	Gamete	oocyte (GV)	Gamete	till 8-cell	oocyte (GV)	GV -> MII	GV -> MII
oocyte.GV	chr11_111500020	oocyte.GV@TRUE	5	14	0.357142857142857	detected but not recurrent	chr11	111500020	detected, not REE	detected, not REE	oocyte (GV)	oocyte (GV)	Gamete	oocyte (GV)	Gamete	till 8-cell	oocyte (GV)	GV -> MII	GV -> MII
oocyte.GV	chr11_111500030	oocyte.GV@TRUE	1	14	0.0714285714285714	detected but not recurrent	chr11	111500030	detected, not REE	detected, not REE	oocyte (GV)	oocyte (GV)	Gamete	oocyte (GV)	Gamete	till 8-cell	oocyte (GV)	GV -> MII	GV -> MII
oocyte.GV	chr11_111500059	oocyte.GV@TRUE	3	14	0.214285714285714	detected but not recurrent	chr11	111500059	detected, not REE	detected, not REE	oocyte (GV)	oocyte (GV)	Gamete	oocyte (GV)	Gamete	till 8-cell	oocyte (GV)	GV -> MII	GV -> MII
oocyte.GV	chr11_111740303	oocyte.GV@TRUE	9	14	0.642857142857143	recurrent	chr11	111740303	detected, REE	detected, REE	oocyte (GV)	oocyte (GV)	Gamete	oocyte (GV)	Gamete	till 8-cell	oocyte (GV)	GV -> MII	GV -> MII
oocyte.GV	chr11_111740314	oocyte.GV@TRUE	6	14	0.428571428571429	detected but not recurrent	chr11	111740314	detected, not REE	detected, not REE	oocyte (GV)	oocyte (GV)	Gamete	oocyte (GV)	Gamete	till 8-cell	oocyte (GV)	GV -> MII	GV -> MII
oocyte.GV	chr11_111740329	oocyte.GV@TRUE	11	14	0.785714285714286	recurrent	chr11	111740329	detected, REE	detected, REE	oocyte (GV)	oocyte (GV)	Gamete	oocyte (GV)	Gamete	till 8-cell	oocyte (GV)	GV -> MII	GV -> MII
oocyte.GV	chr11_111740342	oocyte.GV@TRUE	13	14	0.928571428571429	recurrent	chr11	111740342	detected, REE	detected, REE	oocyte (GV)	oocyte (GV)	Gamete	oocyte (GV)	Gamete	till 8-cell	oocyte (GV)	GV -> MII	GV -> MII
oocyte.GV	chr11_117168812	oocyte.GV@TRUE	7	14	0.5	recurrent	chr11	117168812	detected, REE	detected, REE	oocyte (GV)	oocyte (GV)	Gamete	oocyte (GV)	Gamete	till 8-cell	oocyte (GV)	GV -> MII	GV -> MII
oocyte.GV	chr11_117168855	oocyte.GV@TRUE	11	14	0.785714285714286	recurrent	chr11	117168855	detected, REE	detected, REE	oocyte (GV)	oocyte (GV)	Gamete	oocyte (GV)	Gamete	till 8-cell	oocyte (GV)	GV -> MII	GV -> MII
oocyte.GV	chr11_117168865	oocyte.GV@TRUE	10	14	0.714285714285714	recurrent	chr11	117168865	detected, REE	detected, REE	oocyte (GV)	oocyte (GV)	Gamete	oocyte (GV)	Gamete	till 8-cell	oocyte (GV)	GV -> MII	GV -> MII
oocyte.GV	chr11_117168870	oocyte.GV@TRUE	12	14	0.857142857142857	recurrent	chr11	117168870	detected, REE	detected, REE	oocyte (GV)	oocyte (GV)	Gamete	oocyte (GV)	Gamete	till 8-cell	oocyte (GV)	GV -> MII	GV -> MII
oocyte.GV	chr11_117168890	oocyte.GV@TRUE	12	14	0.857142857142857	recurrent	chr11	117168890	detected, REE	detected, REE	oocyte (GV)	oocyte (GV)	Gamete	oocyte (GV)	Gamete	till 8-cell	oocyte (GV)	GV -> MII	GV -> MII
oocyte.GV	chr11_117168891	oocyte.GV@TRUE	12	14	0.857142857142857	recurrent	chr11	117168891	detected, REE	detected, REE	oocyte (GV)	oocyte (GV)	Gamete	oocyte (GV)	Gamete	till 8-cell	oocyte (GV)	GV -> MII	GV -> MII
oocyte.GV	chr11_117168920	oocyte.GV@TRUE	12	14	0.857142857142857	recurrent	chr11	117168920	detected, REE	detected, REE	oocyte (GV)	oocyte (GV)	Gamete	oocyte (GV)	Gamete	till 8-cell	oocyte (GV)	GV -> MII	GV -> MII
oocyte.GV	chr11_117168930	oocyte.GV@TRUE	12	14	0.857142857142857	recurrent	chr11	117168930	detected, REE	detected, REE	oocyte (GV)	oocyte (GV)	Gamete	oocyte (GV)	Gamete	till 8-cell	oocyte (GV)	GV -> MII	GV -> MII
oocyte.GV	chr11_117168956	oocyte.GV@TRUE	3	14	0.214285714285714	detected but not recurrent	chr11	117168956	detected, not REE	detected, not REE	oocyte (GV)	oocyte (GV)	Gamete	oocyte (GV)	Gamete	till 8-cell	oocyte (GV)	GV -> MII	GV -> MII
oocyte.GV	chr11_117168996	oocyte.GV@TRUE	12	14	0.857142857142857	recurrent	chr11	117168996	detected, REE	detected, REE	oocyte (GV)	oocyte (GV)	Gamete	oocyte (GV)	Gamete	till 8-cell	oocyte (GV)	GV -> MII	GV -> MII
oocyte.GV	chr11_117169000	oocyte.GV@TRUE	9	14	0.642857142857143	recurrent	chr11	117169000	detected, REE	detected, REE	oocyte (GV)	oocyte (GV)	Gamete	oocyte (GV)	Gamete	till 8-cell	oocyte (GV)	GV -> MII	GV -> MII
oocyte.GV	chr11_117169025	oocyte.GV@TRUE	14	14	1	recurrent	chr11	117169025	detected, REE	detected, REE	oocyte (GV)	oocyte (GV)	Gamete	oocyte (GV)	Gamete	till 8-cell	oocyte (GV)	GV -> MII	GV -> MII
oocyte.GV	chr11_117169030	oocyte.GV@TRUE	9	14	0.642857142857143	recurrent	chr11	117169030	detected, REE	detected, REE	oocyte (GV)	oocyte (GV)	Gamete	oocyte (GV)	Gamete	till 8-cell	oocyte (GV)	GV -> MII	GV -> MII
oocyte.GV	chr11_117169053	oocyte.GV@TRUE	14	14	1	recurrent	chr11	117169053	detected, REE	detected, REE	oocyte (GV)	oocyte (GV)	Gamete	oocyte (GV)	Gamete	till 8-cell	oocyte (GV)	GV -> MII	GV -> MII
oocyte.GV	chr11_117169065	oocyte.GV@TRUE	14	14	1	recurrent	chr11	117169065	detected, REE	detected, REE	oocyte (GV)	oocyte (GV)	Gamete	oocyte (GV)	Gamete	till 8-cell	oocyte (GV)	GV -> MII	GV -> MII
oocyte.GV	chr11_117169074	oocyte.GV@TRUE	5	14	0.357142857142857	detected but not recurrent	chr11	117169074	detected, not REE	detected, not REE	oocyte (GV)	oocyte (GV)	Gamete	oocyte (GV)	Gamete	till 8-cell	oocyte (GV)	GV -> MII	GV -> MII
oocyte.GV	chr11_118601114	oocyte.GV@TRUE	8	14	0.571428571428571	recurrent	chr11	118601114	detected, REE	detected, REE	oocyte (GV)	oocyte (GV)	Gamete	oocyte (GV)	Gamete	till 8-cell	oocyte (GV)	GV -> MII	GV -> MII
oocyte.GV	chr11_118601132	oocyte.GV@TRUE	12	14	0.857142857142857	recurrent	chr11	118601132	detected, REE	detected, REE	oocyte (GV)	oocyte (GV)	Gamete	oocyte (GV)	Gamete	till 8-cell	oocyte (GV)	GV -> MII	GV -> MII
oocyte.GV	chr11_118601163	oocyte.GV@TRUE	7	14	0.5	recurrent	chr11	118601163	detected, REE	detected, REE	oocyte (GV)	oocyte (GV)	Gamete	oocyte (GV)	Gamete	till 8-cell	oocyte (GV)	GV -> MII	GV -> MII
oocyte.GV	chr11_118601191	oocyte.GV@TRUE	7	14	0.5	recurrent	chr11	118601191	detected, REE	detected, REE	oocyte (GV)	oocyte (GV)	Gamete	oocyte (GV)	Gamete	till 8-cell	oocyte (GV)	GV -> MII	GV -> MII
oocyte.GV	chr11_118601201	oocyte.GV@TRUE	10	14	0.714285714285714	recurrent	chr11	118601201	detected, REE	detected, REE	oocyte (GV)	oocyte (GV)	Gamete	oocyte (GV)	Gamete	till 8-cell	oocyte (GV)	GV -> MII	GV -> MII
oocyte.GV	chr11_118601242	oocyte.GV@TRUE	11	14	0.785714285714286	recurrent	chr11	118601242	detected, REE	detected, REE	oocyte (GV)	oocyte (GV)	Gamete	oocyte (GV)	Gamete	till 8-cell	oocyte (GV)	GV -> MII	GV -> MII
oocyte.GV	chr11_118601324	oocyte.GV@TRUE	11	14	0.785714285714286	recurrent	chr11	118601324	detected, REE	detected, REE	oocyte (GV)	oocyte (GV)	Gamete	oocyte (GV)	Gamete	till 8-cell	oocyte (GV)	GV -> MII	GV -> MII
oocyte.GV	chr11_118601336	oocyte.GV@TRUE	13	14	0.928571428571429	recurrent	chr11	118601336	detected, REE	detected, REE	oocyte (GV)	oocyte (GV)	Gamete	oocyte (GV)	Gamete	till 8-cell	oocyte (GV)	GV -> MII	GV -> MII
oocyte.GV	chr11_119309243	oocyte.GV@TRUE	8	14	0.571428571428571	recurrent	chr11	119309243	detected, REE	detected, REE	oocyte (GV)	oocyte (GV)	Gamete	oocyte (GV)	Gamete	till 8-cell	oocyte (GV)	GV -> MII	GV -> MII
oocyte.GV	chr11_124634089	oocyte.GV@TRUE	8	14	0.571428571428571	recurrent	chr11	124634089	detected, REE	detected, REE	oocyte (GV)	oocyte (GV)	Gamete	oocyte (GV)	Gamete	till 8-cell	oocyte (GV)	GV -> MII	GV -> MII
oocyte.GV	chr11_124634090	oocyte.GV@TRUE	10	14	0.714285714285714	recurrent	chr11	124634090	detected, REE	detected, REE	oocyte (GV)	oocyte (GV)	Gamete	oocyte (GV)	Gamete	till 8-cell	oocyte (GV)	GV -> MII	GV -> MII
oocyte.GV	chr11_125656244	oocyte.GV@TRUE	14	14	1	recurrent	chr11	125656244	detected, REE	detected, REE	oocyte (GV)	oocyte (GV)	Gamete	oocyte (GV)	Gamete	till 8-cell	oocyte (GV)	GV -> MII	GV -> MII
oocyte.GV	chr11_125656279	oocyte.GV@TRUE	11	14	0.785714285714286	recurrent	chr11	125656279	detected, REE	detected, REE	oocyte (GV)	oocyte (GV)	Gamete	oocyte (GV)	Gamete	till 8-cell	oocyte (GV)	GV -> MII	GV -> MII
oocyte.GV	chr11_125658130	oocyte.GV@TRUE	7	14	0.5	recurrent	chr11	125658130	detected, REE	detected, REE	oocyte (GV)	oocyte (GV)	Gamete	oocyte (GV)	Gamete	till 8-cell	oocyte (GV)	GV -> MII	GV -> MII
oocyte.GV	chr11_125658194	oocyte.GV@TRUE	7	14	0.5	recurrent	chr11	125658194	detected, REE	detected, REE	oocyte (GV)	oocyte (GV)	Gamete	oocyte (GV)	Gamete	till 8-cell	oocyte (GV)	GV -> MII	GV -> MII
oocyte.GV	chr11_125658195	oocyte.GV@TRUE	7	14	0.5	recurrent	chr11	125658195	detected, REE	detected, REE	oocyte (GV)	oocyte (GV)	Gamete	oocyte (GV)	Gamete	till 8-cell	oocyte (GV)	GV -> MII	GV -> MII
oocyte.GV	chr11_125658759	oocyte.GV@TRUE	8	14	0.571428571428571	recurrent	chr11	125658759	detected, REE	detected, REE	oocyte (GV)	oocyte (GV)	Gamete	oocyte (GV)	Gamete	till 8-cell	oocyte (GV)	GV -> MII	GV -> MII
oocyte.GV	chr11_125658790	oocyte.GV@TRUE	9	14	0.642857142857143	recurrent	chr11	125658790	detected, REE	detected, REE	oocyte (GV)	oocyte (GV)	Gamete	oocyte (GV)	Gamete	till 8-cell	oocyte (GV)	GV -> MII	GV -> MII
oocyte.GV	chr11_125660454	oocyte.GV@TRUE	6	14	0.428571428571429	detected but not recurrent	chr11	125660454	detected, not REE	detected, not REE	oocyte (GV)	oocyte (GV)	Gamete	oocyte (GV)	Gamete	till 8-cell	oocyte (GV)	GV -> MII	GV -> MII
oocyte.GV	chr11_125660486	oocyte.GV@TRUE	5	14	0.357142857142857	detected but not recurrent	chr11	125660486	detected, not REE	detected, not REE	oocyte (GV)	oocyte (GV)	Gamete	oocyte (GV)	Gamete	till 8-cell	oocyte (GV)	GV -> MII	GV -> MII
oocyte.GV	chr11_125675961	oocyte.GV@TRUE	14	14	1	recurrent	chr11	125675961	detected, REE	detected, REE	oocyte (GV)	oocyte (GV)	Gamete	oocyte (GV)	Gamete	till 8-cell	oocyte (GV)	GV -> MII	GV -> MII
oocyte.GV	chr11_125675964	oocyte.GV@TRUE	10	14	0.714285714285714	recurrent	chr11	125675964	detected, REE	detected, REE	oocyte (GV)	oocyte (GV)	Gamete	oocyte (GV)	Gamete	till 8-cell	oocyte (GV)	GV -> MII	GV -> MII
oocyte.GV	chr11_125675977	oocyte.GV@TRUE	11	14	0.785714285714286	recurrent	chr11	125675977	detected, REE	detected, REE	oocyte (GV)	oocyte (GV)	Gamete	oocyte (GV)	Gamete	till 8-cell	oocyte (GV)	GV -> MII	GV -> MII
oocyte.GV	chr11_125676007	oocyte.GV@TRUE	14	14	1	recurrent	chr11	125676007	detected, REE	detected, REE	oocyte (GV)	oocyte (GV)	Gamete	oocyte (GV)	Gamete	till 8-cell	oocyte (GV)	GV -> MII	GV -> MII
oocyte.GV	chr11_125676008	oocyte.GV@TRUE	14	14	1	recurrent	chr11	125676008	detected, REE	detected, REE	oocyte (GV)	oocyte (GV)	Gamete	oocyte (GV)	Gamete	till 8-cell	oocyte (GV)	GV -> MII	GV -> MII
oocyte.GV	chr11_125676047	oocyte.GV@TRUE	9	14	0.642857142857143	recurrent	chr11	125676047	detected, REE	detected, REE	oocyte (GV)	oocyte (GV)	Gamete	oocyte (GV)	Gamete	till 8-cell	oocyte (GV)	GV -> MII	GV -> MII
oocyte.GV	chr11_125676073	oocyte.GV@TRUE	7	14	0.5	recurrent	chr11	125676073	detected, REE	detected, REE	oocyte (GV)	oocyte (GV)	Gamete	oocyte (GV)	Gamete	till 8-cell	oocyte (GV)	GV -> MII	GV -> MII
oocyte.GV	chr11_125676091	oocyte.GV@TRUE	14	14	1	recurrent	chr11	125676091	detected, REE	detected, REE	oocyte (GV)	oocyte (GV)	Gamete	oocyte (GV)	Gamete	till 8-cell	oocyte (GV)	GV -> MII	GV -> MII
oocyte.GV	chr11_125676117	oocyte.GV@TRUE	11	14	0.785714285714286	recurrent	chr11	125676117	detected, REE	detected, REE	oocyte (GV)	oocyte (GV)	Gamete	oocyte (GV)	Gamete	till 8-cell	oocyte (GV)	GV -> MII	GV -> MII
oocyte.GV	chr11_125676143	oocyte.GV@TRUE	11	14	0.785714285714286	recurrent	chr11	125676143	detected, REE	detected, REE	oocyte (GV)	oocyte (GV)	Gamete	oocyte (GV)	Gamete	till 8-cell	oocyte (GV)	GV -> MII	GV -> MII
oocyte.GV	chr11_125676151	oocyte.GV@TRUE	8	14	0.571428571428571	recurrent	chr11	125676151	detected, REE	detected, REE	oocyte (GV)	oocyte (GV)	Gamete	oocyte (GV)	Gamete	till 8-cell	oocyte (GV)	GV -> MII	GV -> MII
oocyte.GV	chr11_125676170	oocyte.GV@TRUE	12	14	0.857142857142857	recurrent	chr11	125676170	detected, REE	detected, REE	oocyte (GV)	oocyte (GV)	Gamete	oocyte (GV)	Gamete	till 8-cell	oocyte (GV)	GV -> MII	GV -> MII
oocyte.GV	chr11_129942016	oocyte.GV@TRUE	11	14	0.785714285714286	recurrent	chr11	129942016	detected, REE	detected, REE	oocyte (GV)	oocyte (GV)	Gamete	oocyte (GV)	Gamete	till 8-cell	oocyte (GV)	GV -> MII	GV -> MII
oocyte.GV	chr11_129942024	oocyte.GV@TRUE	3	14	0.214285714285714	detected but not recurrent	chr11	129942024	detected, not REE	detected, not REE	oocyte (GV)	oocyte (GV)	Gamete	oocyte (GV)	Gamete	till 8-cell	oocyte (GV)	GV -> MII	GV -> MII
oocyte.GV	chr11_129942060	oocyte.GV@TRUE	11	14	0.785714285714286	recurrent	chr11	129942060	detected, REE	detected, REE	oocyte (GV)	oocyte (GV)	Gamete	oocyte (GV)	Gamete	till 8-cell	oocyte (GV)	GV -> MII	GV -> MII
oocyte.GV	chr11_129942115	oocyte.GV@TRUE	5	14	0.357142857142857	detected but not recurrent	chr11	129942115	detected, not REE	detected, not REE	oocyte (GV)	oocyte (GV)	Gamete	oocyte (GV)	Gamete	till 8-cell	oocyte (GV)	GV -> MII	GV -> MII
oocyte.GV	chr11_129942155	oocyte.GV@TRUE	12	14	0.857142857142857	recurrent	chr11	129942155	detected, REE	detected, REE	oocyte (GV)	oocyte (GV)	Gamete	oocyte (GV)	Gamete	till 8-cell	oocyte (GV)	GV -> MII	GV -> MII
oocyte.GV	chr11_129942175	oocyte.GV@TRUE	13	14	0.928571428571429	recurrent	chr11	129942175	detected, REE	detected, REE	oocyte (GV)	oocyte (GV)	Gamete	oocyte (GV)	Gamete	till 8-cell	oocyte (GV)	GV -> MII	GV -> MII
oocyte.GV	chr11_134319219	oocyte.GV@TRUE	7	14	0.5	recurrent	chr11	134319219	detected, REE	detected, REE	oocyte (GV)	oocyte (GV)	Gamete	oocyte (GV)	Gamete	till 8-cell	oocyte (GV)	GV -> MII	GV -> MII
oocyte.GV	chr11_17088386	oocyte.GV@TRUE	7	14	0.5	recurrent	chr11	17088386	detected, REE	detected, REE	oocyte (GV)	oocyte (GV)	Gamete	oocyte (GV)	Gamete	till 8-cell	oocyte (GV)	GV -> MII	GV -> MII
oocyte.GV	chr11_17088400	oocyte.GV@TRUE	9	14	0.642857142857143	recurrent	chr11	17088400	detected, REE	detected, REE	oocyte (GV)	oocyte (GV)	Gamete	oocyte (GV)	Gamete	till 8-cell	oocyte (GV)	GV -> MII	GV -> MII
oocyte.GV	chr11_17871271	oocyte.GV@TRUE	6	14	0.428571428571429	detected but not recurrent	chr11	17871271	detected, not REE	detected, not REE	oocyte (GV)	oocyte (GV)	Gamete	oocyte (GV)	Gamete	till 8-cell	oocyte (GV)	GV -> MII	GV -> MII
oocyte.GV	chr11_17871296	oocyte.GV@TRUE	3	14	0.214285714285714	detected but not recurrent	chr11	17871296	detected, not REE	detected, not REE	oocyte (GV)	oocyte (GV)	Gamete	oocyte (GV)	Gamete	till 8-cell	oocyte (GV)	GV -> MII	GV -> MII
oocyte.GV	chr11_17871339	oocyte.GV@TRUE	2	14	0.142857142857143	detected but not recurrent	chr11	17871339	detected, not REE	detected, not REE	oocyte (GV)	oocyte (GV)	Gamete	oocyte (GV)	Gamete	till 8-cell	oocyte (GV)	GV -> MII	GV -> MII
oocyte.GV	chr11_17871409	oocyte.GV@TRUE	1	14	0.0714285714285714	detected but not recurrent	chr11	17871409	detected, not REE	detected, not REE	oocyte (GV)	oocyte (GV)	Gamete	oocyte (GV)	Gamete	till 8-cell	oocyte (GV)	GV -> MII	GV -> MII
oocyte.GV	chr11_22623738	oocyte.GV@TRUE	10	14	0.714285714285714	recurrent	chr11	22623738	detected, REE	detected, REE	oocyte (GV)	oocyte (GV)	Gamete	oocyte (GV)	Gamete	till 8-cell	oocyte (GV)	GV -> MII	GV -> MII
oocyte.GV	chr11_22623750	oocyte.GV@TRUE	10	14	0.714285714285714	recurrent	chr11	22623750	detected, REE	detected, REE	oocyte (GV)	oocyte (GV)	Gamete	oocyte (GV)	Gamete	till 8-cell	oocyte (GV)	GV -> MII	GV -> MII
oocyte.GV	chr11_31444675	oocyte.GV@TRUE	4	14	0.285714285714286	detected but not recurrent	chr11	31444675	detected, not REE	detected, not REE	oocyte (GV)	oocyte (GV)	Gamete	oocyte (GV)	Gamete	till 8-cell	oocyte (GV)	GV -> MII	GV -> MII
oocyte.GV	chr11_31444727	oocyte.GV@TRUE	9	14	0.642857142857143	recurrent	chr11	31444727	detected, REE	detected, REE	oocyte (GV)	oocyte (GV)	Gamete	oocyte (GV)	Gamete	till 8-cell	oocyte (GV)	GV -> MII	GV -> MII
oocyte.GV	chr11_31444758	oocyte.GV@TRUE	7	14	0.5	recurrent	chr11	31444758	detected, REE	detected, REE	oocyte (GV)	oocyte (GV)	Gamete	oocyte (GV)	Gamete	till 8-cell	oocyte (GV)	GV -> MII	GV -> MII
oocyte.GV	chr11_31444767	oocyte.GV@TRUE	12	14	0.857142857142857	recurrent	chr11	31444767	detected, REE	detected, REE	oocyte (GV)	oocyte (GV)	Gamete	oocyte (GV)	Gamete	till 8-cell	oocyte (GV)	GV -> MII	GV -> MII
oocyte.GV	chr11_31444768	oocyte.GV@TRUE	9	14	0.642857142857143	recurrent	chr11	31444768	detected, REE	detected, REE	oocyte (GV)	oocyte (GV)	Gamete	oocyte (GV)	Gamete	till 8-cell	oocyte (GV)	GV -> MII	GV -> MII
oocyte.GV	chr11_31444769	oocyte.GV@TRUE	10	14	0.714285714285714	recurrent	chr11	31444769	detected, REE	detected, REE	oocyte (GV)	oocyte (GV)	Gamete	oocyte (GV)	Gamete	till 8-cell	oocyte (GV)	GV -> MII	GV -> MII
oocyte.GV	chr11_31448065	oocyte.GV@TRUE	7	14	0.5	recurrent	chr11	31448065	detected, REE	detected, REE	oocyte (GV)	oocyte (GV)	Gamete	oocyte (GV)	Gamete	till 8-cell	oocyte (GV)	GV -> MII	GV -> MII
oocyte.GV	chr11_31452915	oocyte.GV@TRUE	5	14	0.357142857142857	detected but not recurrent	chr11	31452915	detected, not REE	detected, not REE	oocyte (GV)	oocyte (GV)	Gamete	oocyte (GV)	Gamete	till 8-cell	oocyte (GV)	GV -> MII	GV -> MII
oocyte.GV	chr11_31452978	oocyte.GV@TRUE	8	14	0.571428571428571	recurrent	chr11	31452978	detected, REE	detected, REE	oocyte (GV)	oocyte (GV)	Gamete	oocyte (GV)	Gamete	till 8-cell	oocyte (GV)	GV -> MII	GV -> MII
oocyte.GV	chr11_31453024	oocyte.GV@TRUE	7	14	0.5	recurrent	chr11	31453024	detected, REE	detected, REE	oocyte (GV)	oocyte (GV)	Gamete	oocyte (GV)	Gamete	till 8-cell	oocyte (GV)	GV -> MII	GV -> MII
oocyte.GV	chr11_31453025	oocyte.GV@TRUE	12	14	0.857142857142857	recurrent	chr11	31453025	detected, REE	detected, REE	oocyte (GV)	oocyte (GV)	Gamete	oocyte (GV)	Gamete	till 8-cell	oocyte (GV)	GV -> MII	GV -> MII
oocyte.GV	chr11_31453033	oocyte.GV@TRUE	9	14	0.642857142857143	recurrent	chr11	31453033	detected, REE	detected, REE	oocyte (GV)	oocyte (GV)	Gamete	oocyte (GV)	Gamete	till 8-cell	oocyte (GV)	GV -> MII	GV -> MII
oocyte.GV	chr11_43401707	oocyte.GV@TRUE	12	14	0.857142857142857	recurrent	chr11	43401707	detected, REE	detected, REE	oocyte (GV)	oocyte (GV)	Gamete	oocyte (GV)	Gamete	till 8-cell	oocyte (GV)	GV -> MII	GV -> MII
oocyte.GV	chr11_43401723	oocyte.GV@TRUE	10	14	0.714285714285714	recurrent	chr11	43401723	detected, REE	detected, REE	oocyte (GV)	oocyte (GV)	Gamete	oocyte (GV)	Gamete	till 8-cell	oocyte (GV)	GV -> MII	GV -> MII
oocyte.GV	chr11_43401724	oocyte.GV@TRUE	11	14	0.785714285714286	recurrent	chr11	43401724	detected, REE	detected, REE	oocyte (GV)	oocyte (GV)	Gamete	oocyte (GV)	Gamete	till 8-cell	oocyte (GV)	GV -> MII	GV -> MII
oocyte.GV	chr11_43401750	oocyte.GV@TRUE	9	14	0.642857142857143	recurrent	chr11	43401750	detected, REE	detected, REE	oocyte (GV)	oocyte (GV)	Gamete	oocyte (GV)	Gamete	till 8-cell	oocyte (GV)	GV -> MII	GV -> MII
oocyte.GV	chr11_43401775	oocyte.GV@TRUE	11	14	0.785714285714286	recurrent	chr11	43401775	detected, REE	detected, REE	oocyte (GV)	oocyte (GV)	Gamete	oocyte (GV)	Gamete	till 8-cell	oocyte (GV)	GV -> MII	GV -> MII
oocyte.GV	chr11_43401776	oocyte.GV@TRUE	10	14	0.714285714285714	recurrent	chr11	43401776	detected, REE	detected, REE	oocyte (GV)	oocyte (GV)	Gamete	oocyte (GV)	Gamete	till 8-cell	oocyte (GV)	GV -> MII	GV -> MII
oocyte.GV	chr11_43401791	oocyte.GV@TRUE	10	14	0.714285714285714	recurrent	chr11	43401791	detected, REE	detected, REE	oocyte (GV)	oocyte (GV)	Gamete	oocyte (GV)	Gamete	till 8-cell	oocyte (GV)	GV -> MII	GV -> MII
oocyte.GV	chr11_4599385	oocyte.GV@TRUE	9	14	0.642857142857143	recurrent	chr11	4599385	detected, REE	detected, REE	oocyte (GV)	oocyte (GV)	Gamete	oocyte (GV)	Gamete	till 8-cell	oocyte (GV)	GV -> MII	GV -> MII
oocyte.GV	chr11_46677707	oocyte.GV@TRUE	13	14	0.928571428571429	recurrent	chr11	46677707	detected, REE	detected, REE	oocyte (GV)	oocyte (GV)	Gamete	oocyte (GV)	Gamete	till 8-cell	oocyte (GV)	GV -> MII	GV -> MII
oocyte.GV	chr11_46677708	oocyte.GV@TRUE	8	14	0.571428571428571	recurrent	chr11	46677708	detected, REE	detected, REE	oocyte (GV)	oocyte (GV)	Gamete	oocyte (GV)	Gamete	till 8-cell	oocyte (GV)	GV -> MII	GV -> MII
oocyte.GV	chr11_46677722	oocyte.GV@TRUE	6	14	0.428571428571429	detected but not recurrent	chr11	46677722	detected, not REE	detected, not REE	oocyte (GV)	oocyte (GV)	Gamete	oocyte (GV)	Gamete	till 8-cell	oocyte (GV)	GV -> MII	GV -> MII
oocyte.GV	chr11_46677784	oocyte.GV@TRUE	10	14	0.714285714285714	recurrent	chr11	46677784	detected, REE	detected, REE	oocyte (GV)	oocyte (GV)	Gamete	oocyte (GV)	Gamete	till 8-cell	oocyte (GV)	GV -> MII	GV -> MII
oocyte.GV	chr11_46677838	oocyte.GV@TRUE	8	14	0.571428571428571	recurrent	chr11	46677838	detected, REE	detected, REE	oocyte (GV)	oocyte (GV)	Gamete	oocyte (GV)	Gamete	till 8-cell	oocyte (GV)	GV -> MII	GV -> MII
oocyte.GV	chr11_46677864	oocyte.GV@TRUE	5	14	0.357142857142857	detected but not recurrent	chr11	46677864	detected, not REE	detected, not REE	oocyte (GV)	oocyte (GV)	Gamete	oocyte (GV)	Gamete	till 8-cell	oocyte (GV)	GV -> MII	GV -> MII
oocyte.GV	chr11_46677868	oocyte.GV@TRUE	6	14	0.428571428571429	detected but not recurrent	chr11	46677868	detected, not REE	detected, not REE	oocyte (GV)	oocyte (GV)	Gamete	oocyte (GV)	Gamete	till 8-cell	oocyte (GV)	GV -> MII	GV -> MII
oocyte.GV	chr11_46678009	oocyte.GV@TRUE	10	14	0.714285714285714	recurrent	chr11	46678009	detected, REE	detected, REE	oocyte (GV)	oocyte (GV)	Gamete	oocyte (GV)	Gamete	till 8-cell	oocyte (GV)	GV -> MII	GV -> MII
oocyte.GV	chr11_5391948	oocyte.GV@TRUE	7	14	0.5	recurrent	chr11	5391948	detected, REE	detected, REE	oocyte (GV)	oocyte (GV)	Gamete	oocyte (GV)	Gamete	till 8-cell	oocyte (GV)	GV -> MII	GV -> MII
oocyte.GV	chr11_5611480	oocyte.GV@TRUE	14	14	1	recurrent	chr11	5611480	detected, REE	detected, REE	oocyte (GV)	oocyte (GV)	Gamete	oocyte (GV)	Gamete	till 8-cell	oocyte (GV)	GV -> MII	GV -> MII
oocyte.GV	chr11_5611534	oocyte.GV@TRUE	8	14	0.571428571428571	recurrent	chr11	5611534	detected, REE	detected, REE	oocyte (GV)	oocyte (GV)	Gamete	oocyte (GV)	Gamete	till 8-cell	oocyte (GV)	GV -> MII	GV -> MII
oocyte.GV	chr11_5611554	oocyte.GV@TRUE	7	14	0.5	recurrent	chr11	5611554	detected, REE	detected, REE	oocyte (GV)	oocyte (GV)	Gamete	oocyte (GV)	Gamete	till 8-cell	oocyte (GV)	GV -> MII	GV -> MII
oocyte.GV	chr11_5611583	oocyte.GV@TRUE	14	14	1	recurrent	chr11	5611583	detected, REE	detected, REE	oocyte (GV)	oocyte (GV)	Gamete	oocyte (GV)	Gamete	till 8-cell	oocyte (GV)	GV -> MII	GV -> MII
oocyte.GV	chr11_5611593	oocyte.GV@TRUE	14	14	1	recurrent	chr11	5611593	detected, REE	detected, REE	oocyte (GV)	oocyte (GV)	Gamete	oocyte (GV)	Gamete	till 8-cell	oocyte (GV)	GV -> MII	GV -> MII
oocyte.GV	chr11_5611599	oocyte.GV@TRUE	4	14	0.285714285714286	detected but not recurrent	chr11	5611599	detected, not REE	detected, not REE	oocyte (GV)	oocyte (GV)	Gamete	oocyte (GV)	Gamete	till 8-cell	oocyte (GV)	GV -> MII	GV -> MII
oocyte.GV	chr11_5611642	oocyte.GV@TRUE	13	14	0.928571428571429	recurrent	chr11	5611642	detected, REE	detected, REE	oocyte (GV)	oocyte (GV)	Gamete	oocyte (GV)	Gamete	till 8-cell	oocyte (GV)	GV -> MII	GV -> MII
oocyte.GV	chr11_5611650	oocyte.GV@TRUE	5	14	0.357142857142857	detected but not recurrent	chr11	5611650	detected, not REE	detected, not REE	oocyte (GV)	oocyte (GV)	Gamete	oocyte (GV)	Gamete	till 8-cell	oocyte (GV)	GV -> MII	GV -> MII
oocyte.GV	chr11_5611662	oocyte.GV@TRUE	2	14	0.142857142857143	detected but not recurrent	chr11	5611662	detected, not REE	detected, not REE	oocyte (GV)	oocyte (GV)	Gamete	oocyte (GV)	Gamete	till 8-cell	oocyte (GV)	GV -> MII	GV -> MII
oocyte.GV	chr11_5611688	oocyte.GV@TRUE	9	14	0.642857142857143	recurrent	chr11	5611688	detected, REE	detected, REE	oocyte (GV)	oocyte (GV)	Gamete	oocyte (GV)	Gamete	till 8-cell	oocyte (GV)	GV -> MII	GV -> MII
oocyte.GV	chr11_5611714	oocyte.GV@TRUE	13	14	0.928571428571429	recurrent	chr11	5611714	detected, REE	detected, REE	oocyte (GV)	oocyte (GV)	Gamete	oocyte (GV)	Gamete	till 8-cell	oocyte (GV)	GV -> MII	GV -> MII
oocyte.GV	chr11_5611715	oocyte.GV@TRUE	13	14	0.928571428571429	recurrent	chr11	5611715	detected, REE	detected, REE	oocyte (GV)	oocyte (GV)	Gamete	oocyte (GV)	Gamete	till 8-cell	oocyte (GV)	GV -> MII	GV -> MII
oocyte.GV	chr11_5611727	oocyte.GV@TRUE	12	14	0.857142857142857	recurrent	chr11	5611727	detected, REE	detected, REE	oocyte (GV)	oocyte (GV)	Gamete	oocyte (GV)	Gamete	till 8-cell	oocyte (GV)	GV -> MII	GV -> MII
oocyte.GV	chr11_63628566	oocyte.GV@TRUE	6	14	0.428571428571429	detected but not recurrent	chr11	63628566	detected, not REE	detected, not REE	oocyte (GV)	oocyte (GV)	Gamete	oocyte (GV)	Gamete	till 8-cell	oocyte (GV)	GV -> MII	GV -> MII
oocyte.GV	chr11_63628575	oocyte.GV@TRUE	11	14	0.785714285714286	recurrent	chr11	63628575	detected, REE	detected, REE	oocyte (GV)	oocyte (GV)	Gamete	oocyte (GV)	Gamete	till 8-cell	oocyte (GV)	GV -> MII	GV -> MII
oocyte.GV	chr11_63628668	oocyte.GV@TRUE	7	14	0.5	recurrent	chr11	63628668	detected, REE	detected, REE	oocyte (GV)	oocyte (GV)	Gamete	oocyte (GV)	Gamete	till 8-cell	oocyte (GV)	GV -> MII	GV -> MII
oocyte.GV	chr11_63628671	oocyte.GV@TRUE	7	14	0.5	recurrent	chr11	63628671	detected, REE	detected, REE	oocyte (GV)	oocyte (GV)	Gamete	oocyte (GV)	Gamete	till 8-cell	oocyte (GV)	GV -> MII	GV -> MII
oocyte.GV	chr11_63628696	oocyte.GV@TRUE	2	14	0.142857142857143	detected but not recurrent	chr11	63628696	detected, not REE	detected, not REE	oocyte (GV)	oocyte (GV)	Gamete	oocyte (GV)	Gamete	till 8-cell	oocyte (GV)	GV -> MII	GV -> MII
oocyte.GV	chr11_63628714	oocyte.GV@TRUE	4	14	0.285714285714286	detected but not recurrent	chr11	63628714	detected, not REE	detected, not REE	oocyte (GV)	oocyte (GV)	Gamete	oocyte (GV)	Gamete	till 8-cell	oocyte (GV)	GV -> MII	GV -> MII
oocyte.GV	chr11_63628753	oocyte.GV@TRUE	6	14	0.428571428571429	detected but not recurrent	chr11	63628753	detected, not REE	detected, not REE	oocyte (GV)	oocyte (GV)	Gamete	oocyte (GV)	Gamete	till 8-cell	oocyte (GV)	GV -> MII	GV -> MII
oocyte.GV	chr11_63628754	oocyte.GV@TRUE	3	14	0.214285714285714	detected but not recurrent	chr11	63628754	detected, not REE	detected, not REE	oocyte (GV)	oocyte (GV)	Gamete	oocyte (GV)	Gamete	till 8-cell	oocyte (GV)	GV -> MII	GV -> MII
oocyte.GV	chr11_63956713	oocyte.GV@TRUE	7	14	0.5	recurrent	chr11	63956713	detected, REE	detected, REE	oocyte (GV)	oocyte (GV)	Gamete	oocyte (GV)	Gamete	till 8-cell	oocyte (GV)	GV -> MII	GV -> MII
oocyte.GV	chr11_6484039	oocyte.GV@TRUE	7	14	0.5	recurrent	chr11	6484039	detected, REE	detected, REE	oocyte (GV)	oocyte (GV)	Gamete	oocyte (GV)	Gamete	till 8-cell	oocyte (GV)	GV -> MII	GV -> MII
oocyte.GV	chr11_6484366	oocyte.GV@TRUE	11	14	0.785714285714286	recurrent	chr11	6484366	detected, REE	detected, REE	oocyte (GV)	oocyte (GV)	Gamete	oocyte (GV)	Gamete	till 8-cell	oocyte (GV)	GV -> MII	GV -> MII
oocyte.GV	chr11_65040076	oocyte.GV@TRUE	7	14	0.5	recurrent	chr11	65040076	detected, REE	detected, REE	oocyte (GV)	oocyte (GV)	Gamete	oocyte (GV)	Gamete	till 8-cell	oocyte (GV)	GV -> MII	GV -> MII
oocyte.GV	chr11_65040095	oocyte.GV@TRUE	9	14	0.642857142857143	recurrent	chr11	65040095	detected, REE	detected, REE	oocyte (GV)	oocyte (GV)	Gamete	oocyte (GV)	Gamete	till 8-cell	oocyte (GV)	GV -> MII	GV -> MII
oocyte.GV	chr11_65040131	oocyte.GV@TRUE	11	14	0.785714285714286	recurrent	chr11	65040131	detected, REE	detected, REE	oocyte (GV)	oocyte (GV)	Gamete	oocyte (GV)	Gamete	till 8-cell	oocyte (GV)	GV -> MII	GV -> MII
oocyte.GV	chr11_65040186	oocyte.GV@TRUE	7	14	0.5	recurrent	chr11	65040186	detected, REE	detected, REE	oocyte (GV)	oocyte (GV)	Gamete	oocyte (GV)	Gamete	till 8-cell	oocyte (GV)	GV -> MII	GV -> MII
oocyte.GV	chr11_65040238	oocyte.GV@TRUE	10	14	0.714285714285714	recurrent	chr11	65040238	detected, REE	detected, REE	oocyte (GV)	oocyte (GV)	Gamete	oocyte (GV)	Gamete	till 8-cell	oocyte (GV)	GV -> MII	GV -> MII
oocyte.GV	chr11_65040264	oocyte.GV@TRUE	8	14	0.571428571428571	recurrent	chr11	65040264	detected, REE	detected, REE	oocyte (GV)	oocyte (GV)	Gamete	oocyte (GV)	Gamete	till 8-cell	oocyte (GV)	GV -> MII	GV -> MII
oocyte.GV	chr11_65040283	oocyte.GV@TRUE	6	14	0.428571428571429	detected but not recurrent	chr11	65040283	detected, not REE	detected, not REE	oocyte (GV)	oocyte (GV)	Gamete	oocyte (GV)	Gamete	till 8-cell	oocyte (GV)	GV -> MII	GV -> MII
oocyte.GV	chr11_65126318	oocyte.GV@TRUE	8	14	0.571428571428571	recurrent	chr11	65126318	detected, REE	detected, REE	oocyte (GV)	oocyte (GV)	Gamete	oocyte (GV)	Gamete	till 8-cell	oocyte (GV)	GV -> MII	GV -> MII
oocyte.GV	chr11_65126397	oocyte.GV@TRUE	8	14	0.571428571428571	recurrent	chr11	65126397	detected, REE	detected, REE	oocyte (GV)	oocyte (GV)	Gamete	oocyte (GV)	Gamete	till 8-cell	oocyte (GV)	GV -> MII	GV -> MII
oocyte.GV	chr11_69665910	oocyte.GV@TRUE	12	14	0.857142857142857	recurrent	chr11	69665910	detected, REE	detected, REE	oocyte (GV)	oocyte (GV)	Gamete	oocyte (GV)	Gamete	till 8-cell	oocyte (GV)	GV -> MII	GV -> MII
oocyte.GV	chr11_69665911	oocyte.GV@TRUE	7	14	0.5	recurrent	chr11	69665911	detected, REE	detected, REE	oocyte (GV)	oocyte (GV)	Gamete	oocyte (GV)	Gamete	till 8-cell	oocyte (GV)	GV -> MII	GV -> MII
oocyte.GV	chr11_69665944	oocyte.GV@TRUE	7	14	0.5	recurrent	chr11	69665944	detected, REE	detected, REE	oocyte (GV)	oocyte (GV)	Gamete	oocyte (GV)	Gamete	till 8-cell	oocyte (GV)	GV -> MII	GV -> MII
oocyte.GV	chr11_69665992	oocyte.GV@TRUE	10	14	0.714285714285714	recurrent	chr11	69665992	detected, REE	detected, REE	oocyte (GV)	oocyte (GV)	Gamete	oocyte (GV)	Gamete	till 8-cell	oocyte (GV)	GV -> MII	GV -> MII
oocyte.GV	chr11_69666043	oocyte.GV@TRUE	12	14	0.857142857142857	recurrent	chr11	69666043	detected, REE	detected, REE	oocyte (GV)	oocyte (GV)	Gamete	oocyte (GV)	Gamete	till 8-cell	oocyte (GV)	GV -> MII	GV -> MII
oocyte.GV	chr11_69666073	oocyte.GV@TRUE	10	14	0.714285714285714	recurrent	chr11	69666073	detected, REE	detected, REE	oocyte (GV)	oocyte (GV)	Gamete	oocyte (GV)	Gamete	till 8-cell	oocyte (GV)	GV -> MII	GV -> MII
oocyte.GV	chr11_7510694	oocyte.GV@TRUE	10	14	0.714285714285714	recurrent	chr11	7510694	detected, REE	detected, REE	oocyte (GV)	oocyte (GV)	Gamete	oocyte (GV)	Gamete	till 8-cell	oocyte (GV)	GV -> MII	GV -> MII
oocyte.GV	chr11_83214151	oocyte.GV@TRUE	7	14	0.5	recurrent	chr11	83214151	detected, REE	detected, REE	oocyte (GV)	oocyte (GV)	Gamete	oocyte (GV)	Gamete	till 8-cell	oocyte (GV)	GV -> MII	GV -> MII
oocyte.GV	chr11_83214163	oocyte.GV@TRUE	10	14	0.714285714285714	recurrent	chr11	83214163	detected, REE	detected, REE	oocyte (GV)	oocyte (GV)	Gamete	oocyte (GV)	Gamete	till 8-cell	oocyte (GV)	GV -> MII	GV -> MII
oocyte.GV	chr11_8919692	oocyte.GV@TRUE	10	14	0.714285714285714	recurrent	chr11	8919692	detected, REE	detected, REE	oocyte (GV)	oocyte (GV)	Gamete	oocyte (GV)	Gamete	till 8-cell	oocyte (GV)	GV -> MII	GV -> MII
oocyte.GV	chr11_8919701	oocyte.GV@TRUE	13	14	0.928571428571429	recurrent	chr11	8919701	detected, REE	detected, REE	oocyte (GV)	oocyte (GV)	Gamete	oocyte (GV)	Gamete	till 8-cell	oocyte (GV)	GV -> MII	GV -> MII
oocyte.GV	chr11_8919716	oocyte.GV@TRUE	14	14	1	recurrent	chr11	8919716	detected, REE	detected, REE	oocyte (GV)	oocyte (GV)	Gamete	oocyte (GV)	Gamete	till 8-cell	oocyte (GV)	GV -> MII	GV -> MII
oocyte.GV	chr11_8919741	oocyte.GV@TRUE	13	14	0.928571428571429	recurrent	chr11	8919741	detected, REE	detected, REE	oocyte (GV)	oocyte (GV)	Gamete	oocyte (GV)	Gamete	till 8-cell	oocyte (GV)	GV -> MII	GV -> MII
oocyte.GV	chr11_8919763	oocyte.GV@TRUE	4	14	0.285714285714286	detected but not recurrent	chr11	8919763	detected, not REE	detected, not REE	oocyte (GV)	oocyte (GV)	Gamete	oocyte (GV)	Gamete	till 8-cell	oocyte (GV)	GV -> MII	GV -> MII
oocyte.GV	chr11_8919766	oocyte.GV@TRUE	14	14	1	recurrent	chr11	8919766	detected, REE	detected, REE	oocyte (GV)	oocyte (GV)	Gamete	oocyte (GV)	Gamete	till 8-cell	oocyte (GV)	GV -> MII	GV -> MII
oocyte.GV	chr11_8919773	oocyte.GV@TRUE	7	14	0.5	recurrent	chr11	8919773	detected, REE	detected, REE	oocyte (GV)	oocyte (GV)	Gamete	oocyte (GV)	Gamete	till 8-cell	oocyte (GV)	GV -> MII	GV -> MII
oocyte.GV	chr11_8919776	oocyte.GV@TRUE	14	14	1	recurrent	chr11	8919776	detected, REE	detected, REE	oocyte (GV)	oocyte (GV)	Gamete	oocyte (GV)	Gamete	till 8-cell	oocyte (GV)	GV -> MII	GV -> MII
oocyte.GV	chr11_8919778	oocyte.GV@TRUE	4	14	0.285714285714286	detected but not recurrent	chr11	8919778	detected, not REE	detected, not REE	oocyte (GV)	oocyte (GV)	Gamete	oocyte (GV)	Gamete	till 8-cell	oocyte (GV)	GV -> MII	GV -> MII
oocyte.GV	chr11_8919822	oocyte.GV@TRUE	14	14	1	recurrent	chr11	8919822	detected, REE	detected, REE	oocyte (GV)	oocyte (GV)	Gamete	oocyte (GV)	Gamete	till 8-cell	oocyte (GV)	GV -> MII	GV -> MII
oocyte.GV	chr11_8919836	oocyte.GV@TRUE	13	14	0.928571428571429	recurrent	chr11	8919836	detected, REE	detected, REE	oocyte (GV)	oocyte (GV)	Gamete	oocyte (GV)	Gamete	till 8-cell	oocyte (GV)	GV -> MII	GV -> MII
oocyte.GV	chr11_8919848	oocyte.GV@TRUE	11	14	0.785714285714286	recurrent	chr11	8919848	detected, REE	detected, REE	oocyte (GV)	oocyte (GV)	Gamete	oocyte (GV)	Gamete	till 8-cell	oocyte (GV)	GV -> MII	GV -> MII
oocyte.GV	chr11_8919868	oocyte.GV@TRUE	3	14	0.214285714285714	detected but not recurrent	chr11	8919868	detected, not REE	detected, not REE	oocyte (GV)	oocyte (GV)	Gamete	oocyte (GV)	Gamete	till 8-cell	oocyte (GV)	GV -> MII	GV -> MII
oocyte.GV	chr11_8919876	oocyte.GV@TRUE	13	14	0.928571428571429	recurrent	chr11	8919876	detected, REE	detected, REE	oocyte (GV)	oocyte (GV)	Gamete	oocyte (GV)	Gamete	till 8-cell	oocyte (GV)	GV -> MII	GV -> MII
oocyte.GV	chr11_8919880	oocyte.GV@TRUE	14	14	1	recurrent	chr11	8919880	detected, REE	detected, REE	oocyte (GV)	oocyte (GV)	Gamete	oocyte (GV)	Gamete	till 8-cell	oocyte (GV)	GV -> MII	GV -> MII
oocyte.GV	chr11_8919897	oocyte.GV@TRUE	11	14	0.785714285714286	recurrent	chr11	8919897	detected, REE	detected, REE	oocyte (GV)	oocyte (GV)	Gamete	oocyte (GV)	Gamete	till 8-cell	oocyte (GV)	GV -> MII	GV -> MII
oocyte.GV	chr11_8919911	oocyte.GV@TRUE	14	14	1	recurrent	chr11	8919911	detected, REE	detected, REE	oocyte (GV)	oocyte (GV)	Gamete	oocyte (GV)	Gamete	till 8-cell	oocyte (GV)	GV -> MII	GV -> MII
oocyte.GV	chr11_8919913	oocyte.GV@TRUE	5	14	0.357142857142857	detected but not recurrent	chr11	8919913	detected, not REE	detected, not REE	oocyte (GV)	oocyte (GV)	Gamete	oocyte (GV)	Gamete	till 8-cell	oocyte (GV)	GV -> MII	GV -> MII
oocyte.GV	chr11_8919920	oocyte.GV@TRUE	14	14	1	recurrent	chr11	8919920	detected, REE	detected, REE	oocyte (GV)	oocyte (GV)	Gamete	oocyte (GV)	Gamete	till 8-cell	oocyte (GV)	GV -> MII	GV -> MII
oocyte.GV	chr11_8981213	oocyte.GV@TRUE	13	14	0.928571428571429	recurrent	chr11	8981213	detected, REE	detected, REE	oocyte (GV)	oocyte (GV)	Gamete	oocyte (GV)	Gamete	till 8-cell	oocyte (GV)	GV -> MII	GV -> MII
oocyte.GV	chr11_8981225	oocyte.GV@TRUE	10	14	0.714285714285714	recurrent	chr11	8981225	detected, REE	detected, REE	oocyte (GV)	oocyte (GV)	Gamete	oocyte (GV)	Gamete	till 8-cell	oocyte (GV)	GV -> MII	GV -> MII
oocyte.GV	chr11_8981226	oocyte.GV@TRUE	11	14	0.785714285714286	recurrent	chr11	8981226	detected, REE	detected, REE	oocyte (GV)	oocyte (GV)	Gamete	oocyte (GV)	Gamete	till 8-cell	oocyte (GV)	GV -> MII	GV -> MII
oocyte.GV	chr11_8981304	oocyte.GV@TRUE	8	14	0.571428571428571	recurrent	chr11	8981304	detected, REE	detected, REE	oocyte (GV)	oocyte (GV)	Gamete	oocyte (GV)	Gamete	till 8-cell	oocyte (GV)	GV -> MII	GV -> MII
oocyte.GV	chr11_8981800	oocyte.GV@TRUE	9	14	0.642857142857143	recurrent	chr11	8981800	detected, REE	detected, REE	oocyte (GV)	oocyte (GV)	Gamete	oocyte (GV)	Gamete	till 8-cell	oocyte (GV)	GV -> MII	GV -> MII
oocyte.GV	chr11_9282115	oocyte.GV@TRUE	9	14	0.642857142857143	recurrent	chr11	9282115	detected, REE	detected, REE	oocyte (GV)	oocyte (GV)	Gamete	oocyte (GV)	Gamete	till 8-cell	oocyte (GV)	GV -> MII	GV -> MII
oocyte.GV	chr11_9282121	oocyte.GV@TRUE	11	14	0.785714285714286	recurrent	chr11	9282121	detected, REE	detected, REE	oocyte (GV)	oocyte (GV)	Gamete	oocyte (GV)	Gamete	till 8-cell	oocyte (GV)	GV -> MII	GV -> MII
oocyte.GV	chr11_9282133	oocyte.GV@TRUE	11	14	0.785714285714286	recurrent	chr11	9282133	detected, REE	detected, REE	oocyte (GV)	oocyte (GV)	Gamete	oocyte (GV)	Gamete	till 8-cell	oocyte (GV)	GV -> MII	GV -> MII
oocyte.GV	chr11_9282134	oocyte.GV@TRUE	9	14	0.642857142857143	recurrent	chr11	9282134	detected, REE	detected, REE	oocyte (GV)	oocyte (GV)	Gamete	oocyte (GV)	Gamete	till 8-cell	oocyte (GV)	GV -> MII	GV -> MII
oocyte.GV	chr11_9282212	oocyte.GV@TRUE	3	14	0.214285714285714	detected but not recurrent	chr11	9282212	detected, not REE	detected, not REE	oocyte (GV)	oocyte (GV)	Gamete	oocyte (GV)	Gamete	till 8-cell	oocyte (GV)	GV -> MII	GV -> MII
oocyte.GV	chr11_9282215	oocyte.GV@TRUE	6	14	0.428571428571429	detected but not recurrent	chr11	9282215	detected, not REE	detected, not REE	oocyte (GV)	oocyte (GV)	Gamete	oocyte (GV)	Gamete	till 8-cell	oocyte (GV)	GV -> MII	GV -> MII
oocyte.GV	chr11_9282256	oocyte.GV@TRUE	3	14	0.214285714285714	detected but not recurrent	chr11	9282256	detected, not REE	detected, not REE	oocyte (GV)	oocyte (GV)	Gamete	oocyte (GV)	Gamete	till 8-cell	oocyte (GV)	GV -> MII	GV -> MII
oocyte.GV	chr11_9282266	oocyte.GV@TRUE	2	14	0.142857142857143	detected but not recurrent	chr11	9282266	detected, not REE	detected, not REE	oocyte (GV)	oocyte (GV)	Gamete	oocyte (GV)	Gamete	till 8-cell	oocyte (GV)	GV -> MII	GV -> MII
oocyte.GV	chr11_9282315	oocyte.GV@TRUE	4	14	0.285714285714286	detected but not recurrent	chr11	9282315	detected, not REE	detected, not REE	oocyte (GV)	oocyte (GV)	Gamete	oocyte (GV)	Gamete	till 8-cell	oocyte (GV)	GV -> MII	GV -> MII
oocyte.GV	chr11_9282668	oocyte.GV@TRUE	1	14	0.0714285714285714	detected but not recurrent	chr11	9282668	detected, not REE	detected, not REE	oocyte (GV)	oocyte (GV)	Gamete	oocyte (GV)	Gamete	till 8-cell	oocyte (GV)	GV -> MII	GV -> MII
oocyte.GV	chr11_9282689	oocyte.GV@TRUE	4	14	0.285714285714286	detected but not recurrent	chr11	9282689	detected, not REE	detected, not REE	oocyte (GV)	oocyte (GV)	Gamete	oocyte (GV)	Gamete	till 8-cell	oocyte (GV)	GV -> MII	GV -> MII
oocyte.GV	chr11_9282712	oocyte.GV@TRUE	1	14	0.0714285714285714	detected but not recurrent	chr11	9282712	detected, not REE	detected, not REE	oocyte (GV)	oocyte (GV)	Gamete	oocyte (GV)	Gamete	till 8-cell	oocyte (GV)	GV -> MII	GV -> MII
oocyte.GV	chr11_9282766	oocyte.GV@TRUE	1	14	0.0714285714285714	detected but not recurrent	chr11	9282766	detected, not REE	detected, not REE	oocyte (GV)	oocyte (GV)	Gamete	oocyte (GV)	Gamete	till 8-cell	oocyte (GV)	GV -> MII	GV -> MII
oocyte.GV	chr11_9282775	oocyte.GV@TRUE	2	14	0.142857142857143	detected but not recurrent	chr11	9282775	detected, not REE	detected, not REE	oocyte (GV)	oocyte (GV)	Gamete	oocyte (GV)	Gamete	till 8-cell	oocyte (GV)	GV -> MII	GV -> MII
oocyte.GV	chr11_9282812	oocyte.GV@TRUE	2	14	0.142857142857143	detected but not recurrent	chr11	9282812	detected, not REE	detected, not REE	oocyte (GV)	oocyte (GV)	Gamete	oocyte (GV)	Gamete	till 8-cell	oocyte (GV)	GV -> MII	GV -> MII
oocyte.GV	chr11_9282822	oocyte.GV@TRUE	2	14	0.142857142857143	detected but not recurrent	chr11	9282822	detected, not REE	detected, not REE	oocyte (GV)	oocyte (GV)	Gamete	oocyte (GV)	Gamete	till 8-cell	oocyte (GV)	GV -> MII	GV -> MII
oocyte.GV	chr11_9750082	oocyte.GV@TRUE	5	14	0.357142857142857	detected but not recurrent	chr11	9750082	detected, not REE	detected, not REE	oocyte (GV)	oocyte (GV)	Gamete	oocyte (GV)	Gamete	till 8-cell	oocyte (GV)	GV -> MII	GV -> MII
oocyte.GV	chr11_9750220	oocyte.GV@TRUE	11	14	0.785714285714286	recurrent	chr11	9750220	detected, REE	detected, REE	oocyte (GV)	oocyte (GV)	Gamete	oocyte (GV)	Gamete	till 8-cell	oocyte (GV)	GV -> MII	GV -> MII
oocyte.GV	chr11_9750221	oocyte.GV@TRUE	11	14	0.785714285714286	recurrent	chr11	9750221	detected, REE	detected, REE	oocyte (GV)	oocyte (GV)	Gamete	oocyte (GV)	Gamete	till 8-cell	oocyte (GV)	GV -> MII	GV -> MII
oocyte.GV	chr11_9750230	oocyte.GV@TRUE	12	14	0.857142857142857	recurrent	chr11	9750230	detected, REE	detected, REE	oocyte (GV)	oocyte (GV)	Gamete	oocyte (GV)	Gamete	till 8-cell	oocyte (GV)	GV -> MII	GV -> MII
oocyte.GV	chr11_99867938	oocyte.GV@TRUE	4	14	0.285714285714286	detected but not recurrent	chr11	99867938	detected, not REE	detected, not REE	oocyte (GV)	oocyte (GV)	Gamete	oocyte (GV)	Gamete	till 8-cell	oocyte (GV)	GV -> MII	GV -> MII
oocyte.GV	chr11_99867960	oocyte.GV@TRUE	4	14	0.285714285714286	detected but not recurrent	chr11	99867960	detected, not REE	detected, not REE	oocyte (GV)	oocyte (GV)	Gamete	oocyte (GV)	Gamete	till 8-cell	oocyte (GV)	GV -> MII	GV -> MII
oocyte.GV	chr11_99868113	oocyte.GV@TRUE	7	14	0.5	recurrent	chr11	99868113	detected, REE	detected, REE	oocyte (GV)	oocyte (GV)	Gamete	oocyte (GV)	Gamete	till 8-cell	oocyte (GV)	GV -> MII	GV -> MII
oocyte.GV	chr11_99868131	oocyte.GV@TRUE	6	14	0.428571428571429	detected but not recurrent	chr11	99868131	detected, not REE	detected, not REE	oocyte (GV)	oocyte (GV)	Gamete	oocyte (GV)	Gamete	till 8-cell	oocyte (GV)	GV -> MII	GV -> MII
oocyte.GV	chr12_100561141	oocyte.GV@TRUE	10	14	0.714285714285714	recurrent	chr12	100561141	detected, REE	detected, REE	oocyte (GV)	oocyte (GV)	Gamete	oocyte (GV)	Gamete	till 8-cell	oocyte (GV)	GV -> MII	GV -> MII
oocyte.GV	chr12_100561142	oocyte.GV@TRUE	9	14	0.642857142857143	recurrent	chr12	100561142	detected, REE	detected, REE	oocyte (GV)	oocyte (GV)	Gamete	oocyte (GV)	Gamete	till 8-cell	oocyte (GV)	GV -> MII	GV -> MII
oocyte.GV	chr12_100561156	oocyte.GV@TRUE	10	14	0.714285714285714	recurrent	chr12	100561156	detected, REE	detected, REE	oocyte (GV)	oocyte (GV)	Gamete	oocyte (GV)	Gamete	till 8-cell	oocyte (GV)	GV -> MII	GV -> MII
oocyte.GV	chr12_100561185	oocyte.GV@TRUE	7	14	0.5	recurrent	chr12	100561185	detected, REE	detected, REE	oocyte (GV)	oocyte (GV)	Gamete	oocyte (GV)	Gamete	till 8-cell	oocyte (GV)	GV -> MII	GV -> MII
oocyte.GV	chr12_100561251	oocyte.GV@TRUE	7	14	0.5	recurrent	chr12	100561251	detected, REE	detected, REE	oocyte (GV)	oocyte (GV)	Gamete	oocyte (GV)	Gamete	till 8-cell	oocyte (GV)	GV -> MII	GV -> MII
oocyte.GV	chr12_101386402	oocyte.GV@TRUE	3	14	0.214285714285714	detected but not recurrent	chr12	101386402	detected, not REE	detected, not REE	oocyte (GV)	oocyte (GV)	Gamete	oocyte (GV)	Gamete	till 8-cell	oocyte (GV)	GV -> MII	GV -> MII
oocyte.GV	chr12_101386477	oocyte.GV@TRUE	4	14	0.285714285714286	detected but not recurrent	chr12	101386477	detected, not REE	detected, not REE	oocyte (GV)	oocyte (GV)	Gamete	oocyte (GV)	Gamete	till 8-cell	oocyte (GV)	GV -> MII	GV -> MII
oocyte.GV	chr12_101386478	oocyte.GV@TRUE	5	14	0.357142857142857	detected but not recurrent	chr12	101386478	detected, not REE	detected, not REE	oocyte (GV)	oocyte (GV)	Gamete	oocyte (GV)	Gamete	till 8-cell	oocyte (GV)	GV -> MII	GV -> MII
oocyte.GV	chr12_101386490	oocyte.GV@TRUE	3	14	0.214285714285714	detected but not recurrent	chr12	101386490	detected, not REE	detected, not REE	oocyte (GV)	oocyte (GV)	Gamete	oocyte (GV)	Gamete	till 8-cell	oocyte (GV)	GV -> MII	GV -> MII
oocyte.GV	chr12_101745980	oocyte.GV@TRUE	10	14	0.714285714285714	recurrent	chr12	101745980	detected, REE	detected, REE	oocyte (GV)	oocyte (GV)	Gamete	oocyte (GV)	Gamete	till 8-cell	oocyte (GV)	GV -> MII	GV -> MII
oocyte.GV	chr12_103774438	oocyte.GV@TRUE	7	14	0.5	recurrent	chr12	103774438	detected, REE	detected, REE	oocyte (GV)	oocyte (GV)	Gamete	oocyte (GV)	Gamete	till 8-cell	oocyte (GV)	GV -> MII	GV -> MII
oocyte.GV	chr12_103774460	oocyte.GV@TRUE	6	14	0.428571428571429	detected but not recurrent	chr12	103774460	detected, not REE	detected, not REE	oocyte (GV)	oocyte (GV)	Gamete	oocyte (GV)	Gamete	till 8-cell	oocyte (GV)	GV -> MII	GV -> MII
oocyte.GV	chr12_103774516	oocyte.GV@TRUE	8	14	0.571428571428571	recurrent	chr12	103774516	detected, REE	detected, REE	oocyte (GV)	oocyte (GV)	Gamete	oocyte (GV)	Gamete	till 8-cell	oocyte (GV)	GV -> MII	GV -> MII
oocyte.GV	chr12_103774519	oocyte.GV@TRUE	6	14	0.428571428571429	detected but not recurrent	chr12	103774519	detected, not REE	detected, not REE	oocyte (GV)	oocyte (GV)	Gamete	oocyte (GV)	Gamete	till 8-cell	oocyte (GV)	GV -> MII	GV -> MII
oocyte.GV	chr12_103774562	oocyte.GV@TRUE	4	14	0.285714285714286	detected but not recurrent	chr12	103774562	detected, not REE	detected, not REE	oocyte (GV)	oocyte (GV)	Gamete	oocyte (GV)	Gamete	till 8-cell	oocyte (GV)	GV -> MII	GV -> MII
oocyte.GV	chr12_103774572	oocyte.GV@TRUE	6	14	0.428571428571429	detected but not recurrent	chr12	103774572	detected, not REE	detected, not REE	oocyte (GV)	oocyte (GV)	Gamete	oocyte (GV)	Gamete	till 8-cell	oocyte (GV)	GV -> MII	GV -> MII
oocyte.GV	chr12_104804060	oocyte.GV@TRUE	2	14	0.142857142857143	detected but not recurrent	chr12	104804060	detected, not REE	detected, not REE	oocyte (GV)	oocyte (GV)	Gamete	oocyte (GV)	Gamete	till 8-cell	oocyte (GV)	GV -> MII	GV -> MII
oocyte.GV	chr12_108796988	oocyte.GV@TRUE	8	14	0.571428571428571	recurrent	chr12	108796988	detected, REE	detected, REE	oocyte (GV)	oocyte (GV)	Gamete	oocyte (GV)	Gamete	till 8-cell	oocyte (GV)	GV -> MII	GV -> MII
oocyte.GV	chr12_109449470	oocyte.GV@TRUE	13	14	0.928571428571429	recurrent	chr12	109449470	detected, REE	detected, REE	oocyte (GV)	oocyte (GV)	Gamete	oocyte (GV)	Gamete	till 8-cell	oocyte (GV)	GV -> MII	GV -> MII
oocyte.GV	chr12_109449482	oocyte.GV@TRUE	14	14	1	recurrent	chr12	109449482	detected, REE	detected, REE	oocyte (GV)	oocyte (GV)	Gamete	oocyte (GV)	Gamete	till 8-cell	oocyte (GV)	GV -> MII	GV -> MII
oocyte.GV	chr12_109449483	oocyte.GV@TRUE	10	14	0.714285714285714	recurrent	chr12	109449483	detected, REE	detected, REE	oocyte (GV)	oocyte (GV)	Gamete	oocyte (GV)	Gamete	till 8-cell	oocyte (GV)	GV -> MII	GV -> MII
oocyte.GV	chr12_109449559	oocyte.GV@TRUE	13	14	0.928571428571429	recurrent	chr12	109449559	detected, REE	detected, REE	oocyte (GV)	oocyte (GV)	Gamete	oocyte (GV)	Gamete	till 8-cell	oocyte (GV)	GV -> MII	GV -> MII
oocyte.GV	chr12_109449562	oocyte.GV@TRUE	14	14	1	recurrent	chr12	109449562	detected, REE	detected, REE	oocyte (GV)	oocyte (GV)	Gamete	oocyte (GV)	Gamete	till 8-cell	oocyte (GV)	GV -> MII	GV -> MII
oocyte.GV	chr12_109449643	oocyte.GV@TRUE	12	14	0.857142857142857	recurrent	chr12	109449643	detected, REE	detected, REE	oocyte (GV)	oocyte (GV)	Gamete	oocyte (GV)	Gamete	till 8-cell	oocyte (GV)	GV -> MII	GV -> MII
oocyte.GV	chr12_109449666	oocyte.GV@TRUE	7	14	0.5	recurrent	chr12	109449666	detected, REE	detected, REE	oocyte (GV)	oocyte (GV)	Gamete	oocyte (GV)	Gamete	till 8-cell	oocyte (GV)	GV -> MII	GV -> MII
oocyte.GV	chr12_111218252	oocyte.GV@TRUE	8	14	0.571428571428571	recurrent	chr12	111218252	detected, REE	detected, REE	oocyte (GV)	oocyte (GV)	Gamete	oocyte (GV)	Gamete	till 8-cell	oocyte (GV)	GV -> MII	GV -> MII
oocyte.GV	chr12_111218323	oocyte.GV@TRUE	11	14	0.785714285714286	recurrent	chr12	111218323	detected, REE	detected, REE	oocyte (GV)	oocyte (GV)	Gamete	oocyte (GV)	Gamete	till 8-cell	oocyte (GV)	GV -> MII	GV -> MII
oocyte.GV	chr12_111218332	oocyte.GV@TRUE	8	14	0.571428571428571	recurrent	chr12	111218332	detected, REE	detected, REE	oocyte (GV)	oocyte (GV)	Gamete	oocyte (GV)	Gamete	till 8-cell	oocyte (GV)	GV -> MII	GV -> MII
oocyte.GV	chr12_111218369	oocyte.GV@TRUE	8	14	0.571428571428571	recurrent	chr12	111218369	detected, REE	detected, REE	oocyte (GV)	oocyte (GV)	Gamete	oocyte (GV)	Gamete	till 8-cell	oocyte (GV)	GV -> MII	GV -> MII
oocyte.GV	chr12_111218417	oocyte.GV@TRUE	8	14	0.571428571428571	recurrent	chr12	111218417	detected, REE	detected, REE	oocyte (GV)	oocyte (GV)	Gamete	oocyte (GV)	Gamete	till 8-cell	oocyte (GV)	GV -> MII	GV -> MII
oocyte.GV	chr12_111450106	oocyte.GV@TRUE	3	14	0.214285714285714	detected but not recurrent	chr12	111450106	detected, not REE	detected, not REE	oocyte (GV)	oocyte (GV)	Gamete	oocyte (GV)	Gamete	till 8-cell	oocyte (GV)	GV -> MII	GV -> MII
oocyte.GV	chr12_111450197	oocyte.GV@TRUE	7	14	0.5	recurrent	chr12	111450197	detected, REE	detected, REE	oocyte (GV)	oocyte (GV)	Gamete	oocyte (GV)	Gamete	till 8-cell	oocyte (GV)	GV -> MII	GV -> MII
oocyte.GV	chr12_116714537	oocyte.GV@TRUE	7	14	0.5	recurrent	chr12	116714537	detected, REE	detected, REE	oocyte (GV)	oocyte (GV)	Gamete	oocyte (GV)	Gamete	till 8-cell	oocyte (GV)	GV -> MII	GV -> MII
oocyte.GV	chr12_116714549	oocyte.GV@TRUE	8	14	0.571428571428571	recurrent	chr12	116714549	detected, REE	detected, REE	oocyte (GV)	oocyte (GV)	Gamete	oocyte (GV)	Gamete	till 8-cell	oocyte (GV)	GV -> MII	GV -> MII
oocyte.GV	chr12_121002849	oocyte.GV@TRUE	9	14	0.642857142857143	recurrent	chr12	121002849	detected, REE	detected, REE	oocyte (GV)	oocyte (GV)	Gamete	oocyte (GV)	Gamete	till 8-cell	oocyte (GV)	GV -> MII	GV -> MII
oocyte.GV	chr12_121002911	oocyte.GV@TRUE	8	14	0.571428571428571	recurrent	chr12	121002911	detected, REE	detected, REE	oocyte (GV)	oocyte (GV)	Gamete	oocyte (GV)	Gamete	till 8-cell	oocyte (GV)	GV -> MII	GV -> MII
oocyte.GV	chr12_121003151	oocyte.GV@TRUE	6	14	0.428571428571429	detected but not recurrent	chr12	121003151	detected, not REE	detected, not REE	oocyte (GV)	oocyte (GV)	Gamete	oocyte (GV)	Gamete	till 8-cell	oocyte (GV)	GV -> MII	GV -> MII
oocyte.GV	chr12_121003164	oocyte.GV@TRUE	7	14	0.5	recurrent	chr12	121003164	detected, REE	detected, REE	oocyte (GV)	oocyte (GV)	Gamete	oocyte (GV)	Gamete	till 8-cell	oocyte (GV)	GV -> MII	GV -> MII
oocyte.GV	chr12_121003254	oocyte.GV@TRUE	7	14	0.5	recurrent	chr12	121003254	detected, REE	detected, REE	oocyte (GV)	oocyte (GV)	Gamete	oocyte (GV)	Gamete	till 8-cell	oocyte (GV)	GV -> MII	GV -> MII
oocyte.GV	chr12_121003299	oocyte.GV@TRUE	12	14	0.857142857142857	recurrent	chr12	121003299	detected, REE	detected, REE	oocyte (GV)	oocyte (GV)	Gamete	oocyte (GV)	Gamete	till 8-cell	oocyte (GV)	GV -> MII	GV -> MII
oocyte.GV	chr12_121424531	oocyte.GV@TRUE	8	14	0.571428571428571	recurrent	chr12	121424531	detected, REE	detected, REE	oocyte (GV)	oocyte (GV)	Gamete	oocyte (GV)	Gamete	till 8-cell	oocyte (GV)	GV -> MII	GV -> MII
oocyte.GV	chr12_121777025	oocyte.GV@TRUE	6	14	0.428571428571429	detected but not recurrent	chr12	121777025	detected, not REE	detected, not REE	oocyte (GV)	oocyte (GV)	Gamete	oocyte (GV)	Gamete	till 8-cell	oocyte (GV)	GV -> MII	GV -> MII
oocyte.GV	chr12_121777095	oocyte.GV@TRUE	10	14	0.714285714285714	recurrent	chr12	121777095	detected, REE	detected, REE	oocyte (GV)	oocyte (GV)	Gamete	oocyte (GV)	Gamete	till 8-cell	oocyte (GV)	GV -> MII	GV -> MII
oocyte.GV	chr12_121777161	oocyte.GV@TRUE	6	14	0.428571428571429	detected but not recurrent	chr12	121777161	detected, not REE	detected, not REE	oocyte (GV)	oocyte (GV)	Gamete	oocyte (GV)	Gamete	till 8-cell	oocyte (GV)	GV -> MII	GV -> MII
oocyte.GV	chr12_121777186	oocyte.GV@TRUE	11	14	0.785714285714286	recurrent	chr12	121777186	detected, REE	detected, REE	oocyte (GV)	oocyte (GV)	Gamete	oocyte (GV)	Gamete	till 8-cell	oocyte (GV)	GV -> MII	GV -> MII
oocyte.GV	chr12_121777231	oocyte.GV@TRUE	12	14	0.857142857142857	recurrent	chr12	121777231	detected, REE	detected, REE	oocyte (GV)	oocyte (GV)	Gamete	oocyte (GV)	Gamete	till 8-cell	oocyte (GV)	GV -> MII	GV -> MII
oocyte.GV	chr12_121777244	oocyte.GV@TRUE	13	14	0.928571428571429	recurrent	chr12	121777244	detected, REE	detected, REE	oocyte (GV)	oocyte (GV)	Gamete	oocyte (GV)	Gamete	till 8-cell	oocyte (GV)	GV -> MII	GV -> MII
oocyte.GV	chr12_121777376	oocyte.GV@TRUE	7	14	0.5	recurrent	chr12	121777376	detected, REE	detected, REE	oocyte (GV)	oocyte (GV)	Gamete	oocyte (GV)	Gamete	till 8-cell	oocyte (GV)	GV -> MII	GV -> MII
oocyte.GV	chr12_121777389	oocyte.GV@TRUE	8	14	0.571428571428571	recurrent	chr12	121777389	detected, REE	detected, REE	oocyte (GV)	oocyte (GV)	Gamete	oocyte (GV)	Gamete	till 8-cell	oocyte (GV)	GV -> MII	GV -> MII
oocyte.GV	chr12_122232026	oocyte.GV@TRUE	10	14	0.714285714285714	recurrent	chr12	122232026	detected, REE	detected, REE	oocyte (GV)	oocyte (GV)	Gamete	oocyte (GV)	Gamete	till 8-cell	oocyte (GV)	GV -> MII	GV -> MII
oocyte.GV	chr12_123257260	oocyte.GV@TRUE	12	14	0.857142857142857	recurrent	chr12	123257260	detected, REE	detected, REE	oocyte (GV)	oocyte (GV)	Gamete	oocyte (GV)	Gamete	till 8-cell	oocyte (GV)	GV -> MII	GV -> MII
oocyte.GV	chr12_123257305	oocyte.GV@TRUE	12	14	0.857142857142857	recurrent	chr12	123257305	detected, REE	detected, REE	oocyte (GV)	oocyte (GV)	Gamete	oocyte (GV)	Gamete	till 8-cell	oocyte (GV)	GV -> MII	GV -> MII
oocyte.GV	chr12_123257329	oocyte.GV@TRUE	11	14	0.785714285714286	recurrent	chr12	123257329	detected, REE	detected, REE	oocyte (GV)	oocyte (GV)	Gamete	oocyte (GV)	Gamete	till 8-cell	oocyte (GV)	GV -> MII	GV -> MII
oocyte.GV	chr12_123257339	oocyte.GV@TRUE	12	14	0.857142857142857	recurrent	chr12	123257339	detected, REE	detected, REE	oocyte (GV)	oocyte (GV)	Gamete	oocyte (GV)	Gamete	till 8-cell	oocyte (GV)	GV -> MII	GV -> MII
oocyte.GV	chr12_123257369	oocyte.GV@TRUE	12	14	0.857142857142857	recurrent	chr12	123257369	detected, REE	detected, REE	oocyte (GV)	oocyte (GV)	Gamete	oocyte (GV)	Gamete	till 8-cell	oocyte (GV)	GV -> MII	GV -> MII
oocyte.GV	chr12_123257395	oocyte.GV@TRUE	12	14	0.857142857142857	recurrent	chr12	123257395	detected, REE	detected, REE	oocyte (GV)	oocyte (GV)	Gamete	oocyte (GV)	Gamete	till 8-cell	oocyte (GV)	GV -> MII	GV -> MII
oocyte.GV	chr12_123257401	oocyte.GV@TRUE	4	14	0.285714285714286	detected but not recurrent	chr12	123257401	detected, not REE	detected, not REE	oocyte (GV)	oocyte (GV)	Gamete	oocyte (GV)	Gamete	till 8-cell	oocyte (GV)	GV -> MII	GV -> MII
oocyte.GV	chr12_123257405	oocyte.GV@TRUE	12	14	0.857142857142857	recurrent	chr12	123257405	detected, REE	detected, REE	oocyte (GV)	oocyte (GV)	Gamete	oocyte (GV)	Gamete	till 8-cell	oocyte (GV)	GV -> MII	GV -> MII
oocyte.GV	chr12_123257428	oocyte.GV@TRUE	12	14	0.857142857142857	recurrent	chr12	123257428	detected, REE	detected, REE	oocyte (GV)	oocyte (GV)	Gamete	oocyte (GV)	Gamete	till 8-cell	oocyte (GV)	GV -> MII	GV -> MII
oocyte.GV	chr12_123257437	oocyte.GV@TRUE	10	14	0.714285714285714	recurrent	chr12	123257437	detected, REE	detected, REE	oocyte (GV)	oocyte (GV)	Gamete	oocyte (GV)	Gamete	till 8-cell	oocyte (GV)	GV -> MII	GV -> MII
oocyte.GV	chr12_123257461	oocyte.GV@TRUE	8	14	0.571428571428571	recurrent	chr12	123257461	detected, REE	detected, REE	oocyte (GV)	oocyte (GV)	Gamete	oocyte (GV)	Gamete	till 8-cell	oocyte (GV)	GV -> MII	GV -> MII
oocyte.GV	chr12_12329629	oocyte.GV@TRUE	10	14	0.714285714285714	recurrent	chr12	12329629	detected, REE	detected, REE	oocyte (GV)	oocyte (GV)	Gamete	oocyte (GV)	Gamete	till 8-cell	oocyte (GV)	GV -> MII	GV -> MII
oocyte.GV	chr12_12329641	oocyte.GV@TRUE	9	14	0.642857142857143	recurrent	chr12	12329641	detected, REE	detected, REE	oocyte (GV)	oocyte (GV)	Gamete	oocyte (GV)	Gamete	till 8-cell	oocyte (GV)	GV -> MII	GV -> MII
oocyte.GV	chr12_12329642	oocyte.GV@TRUE	9	14	0.642857142857143	recurrent	chr12	12329642	detected, REE	detected, REE	oocyte (GV)	oocyte (GV)	Gamete	oocyte (GV)	Gamete	till 8-cell	oocyte (GV)	GV -> MII	GV -> MII
oocyte.GV	chr12_12329692	oocyte.GV@TRUE	3	14	0.214285714285714	detected but not recurrent	chr12	12329692	detected, not REE	detected, not REE	oocyte (GV)	oocyte (GV)	Gamete	oocyte (GV)	Gamete	till 8-cell	oocyte (GV)	GV -> MII	GV -> MII
oocyte.GV	chr12_12329701	oocyte.GV@TRUE	4	14	0.285714285714286	detected but not recurrent	chr12	12329701	detected, not REE	detected, not REE	oocyte (GV)	oocyte (GV)	Gamete	oocyte (GV)	Gamete	till 8-cell	oocyte (GV)	GV -> MII	GV -> MII
oocyte.GV	chr12_12329718	oocyte.GV@TRUE	4	14	0.285714285714286	detected but not recurrent	chr12	12329718	detected, not REE	detected, not REE	oocyte (GV)	oocyte (GV)	Gamete	oocyte (GV)	Gamete	till 8-cell	oocyte (GV)	GV -> MII	GV -> MII
oocyte.GV	chr12_12329727	oocyte.GV@TRUE	6	14	0.428571428571429	detected but not recurrent	chr12	12329727	detected, not REE	detected, not REE	oocyte (GV)	oocyte (GV)	Gamete	oocyte (GV)	Gamete	till 8-cell	oocyte (GV)	GV -> MII	GV -> MII
oocyte.GV	chr12_12329744	oocyte.GV@TRUE	3	14	0.214285714285714	detected but not recurrent	chr12	12329744	detected, not REE	detected, not REE	oocyte (GV)	oocyte (GV)	Gamete	oocyte (GV)	Gamete	till 8-cell	oocyte (GV)	GV -> MII	GV -> MII
oocyte.GV	chr12_12329762	oocyte.GV@TRUE	6	14	0.428571428571429	detected but not recurrent	chr12	12329762	detected, not REE	detected, not REE	oocyte (GV)	oocyte (GV)	Gamete	oocyte (GV)	Gamete	till 8-cell	oocyte (GV)	GV -> MII	GV -> MII
oocyte.GV	chr12_12329775	oocyte.GV@TRUE	6	14	0.428571428571429	detected but not recurrent	chr12	12329775	detected, not REE	detected, not REE	oocyte (GV)	oocyte (GV)	Gamete	oocyte (GV)	Gamete	till 8-cell	oocyte (GV)	GV -> MII	GV -> MII
oocyte.GV	chr12_12329776	oocyte.GV@TRUE	1	14	0.0714285714285714	detected but not recurrent	chr12	12329776	detected, not REE	detected, not REE	oocyte (GV)	oocyte (GV)	Gamete	oocyte (GV)	Gamete	till 8-cell	oocyte (GV)	GV -> MII	GV -> MII
oocyte.GV	chr12_12329801	oocyte.GV@TRUE	5	14	0.357142857142857	detected but not recurrent	chr12	12329801	detected, not REE	detected, not REE	oocyte (GV)	oocyte (GV)	Gamete	oocyte (GV)	Gamete	till 8-cell	oocyte (GV)	GV -> MII	GV -> MII
oocyte.GV	chr12_12329821	oocyte.GV@TRUE	4	14	0.285714285714286	detected but not recurrent	chr12	12329821	detected, not REE	detected, not REE	oocyte (GV)	oocyte (GV)	Gamete	oocyte (GV)	Gamete	till 8-cell	oocyte (GV)	GV -> MII	GV -> MII
oocyte.GV	chr12_12329842	oocyte.GV@TRUE	3	14	0.214285714285714	detected but not recurrent	chr12	12329842	detected, not REE	detected, not REE	oocyte (GV)	oocyte (GV)	Gamete	oocyte (GV)	Gamete	till 8-cell	oocyte (GV)	GV -> MII	GV -> MII
oocyte.GV	chr12_123708177	oocyte.GV@TRUE	5	14	0.357142857142857	detected but not recurrent	chr12	123708177	detected, not REE	detected, not REE	oocyte (GV)	oocyte (GV)	Gamete	oocyte (GV)	Gamete	till 8-cell	oocyte (GV)	GV -> MII	GV -> MII
oocyte.GV	chr12_123708254	oocyte.GV@TRUE	4	14	0.285714285714286	detected but not recurrent	chr12	123708254	detected, not REE	detected, not REE	oocyte (GV)	oocyte (GV)	Gamete	oocyte (GV)	Gamete	till 8-cell	oocyte (GV)	GV -> MII	GV -> MII
oocyte.GV	chr12_123708255	oocyte.GV@TRUE	3	14	0.214285714285714	detected but not recurrent	chr12	123708255	detected, not REE	detected, not REE	oocyte (GV)	oocyte (GV)	Gamete	oocyte (GV)	Gamete	till 8-cell	oocyte (GV)	GV -> MII	GV -> MII
oocyte.GV	chr12_123708267	oocyte.GV@TRUE	6	14	0.428571428571429	detected but not recurrent	chr12	123708267	detected, not REE	detected, not REE	oocyte (GV)	oocyte (GV)	Gamete	oocyte (GV)	Gamete	till 8-cell	oocyte (GV)	GV -> MII	GV -> MII
oocyte.GV	chr12_12466998	oocyte.GV@TRUE	10	14	0.714285714285714	recurrent	chr12	12466998	detected, REE	detected, REE	oocyte (GV)	oocyte (GV)	Gamete	oocyte (GV)	Gamete	till 8-cell	oocyte (GV)	GV -> MII	GV -> MII
oocyte.GV	chr12_12469089	oocyte.GV@TRUE	7	14	0.5	recurrent	chr12	12469089	detected, REE	detected, REE	oocyte (GV)	oocyte (GV)	Gamete	oocyte (GV)	Gamete	till 8-cell	oocyte (GV)	GV -> MII	GV -> MII
oocyte.GV	chr12_12469098	oocyte.GV@TRUE	13	14	0.928571428571429	recurrent	chr12	12469098	detected, REE	detected, REE	oocyte (GV)	oocyte (GV)	Gamete	oocyte (GV)	Gamete	till 8-cell	oocyte (GV)	GV -> MII	GV -> MII
oocyte.GV	chr12_12469236	oocyte.GV@TRUE	14	14	1	recurrent	chr12	12469236	detected, REE	detected, REE	oocyte (GV)	oocyte (GV)	Gamete	oocyte (GV)	Gamete	till 8-cell	oocyte (GV)	GV -> MII	GV -> MII
oocyte.GV	chr12_12469258	oocyte.GV@TRUE	14	14	1	recurrent	chr12	12469258	detected, REE	detected, REE	oocyte (GV)	oocyte (GV)	Gamete	oocyte (GV)	Gamete	till 8-cell	oocyte (GV)	GV -> MII	GV -> MII
oocyte.GV	chr12_12469268	oocyte.GV@TRUE	10	14	0.714285714285714	recurrent	chr12	12469268	detected, REE	detected, REE	oocyte (GV)	oocyte (GV)	Gamete	oocyte (GV)	Gamete	till 8-cell	oocyte (GV)	GV -> MII	GV -> MII
oocyte.GV	chr12_12469277	oocyte.GV@TRUE	11	14	0.785714285714286	recurrent	chr12	12469277	detected, REE	detected, REE	oocyte (GV)	oocyte (GV)	Gamete	oocyte (GV)	Gamete	till 8-cell	oocyte (GV)	GV -> MII	GV -> MII
oocyte.GV	chr12_12469305	oocyte.GV@TRUE	11	14	0.785714285714286	recurrent	chr12	12469305	detected, REE	detected, REE	oocyte (GV)	oocyte (GV)	Gamete	oocyte (GV)	Gamete	till 8-cell	oocyte (GV)	GV -> MII	GV -> MII
oocyte.GV	chr12_12469306	oocyte.GV@TRUE	12	14	0.857142857142857	recurrent	chr12	12469306	detected, REE	detected, REE	oocyte (GV)	oocyte (GV)	Gamete	oocyte (GV)	Gamete	till 8-cell	oocyte (GV)	GV -> MII	GV -> MII
oocyte.GV	chr12_125026669	oocyte.GV@TRUE	3	14	0.214285714285714	detected but not recurrent	chr12	125026669	detected, not REE	detected, not REE	oocyte (GV)	oocyte (GV)	Gamete	oocyte (GV)	Gamete	till 8-cell	oocyte (GV)	GV -> MII	GV -> MII
oocyte.GV	chr12_125026696	oocyte.GV@TRUE	4	14	0.285714285714286	detected but not recurrent	chr12	125026696	detected, not REE	detected, not REE	oocyte (GV)	oocyte (GV)	Gamete	oocyte (GV)	Gamete	till 8-cell	oocyte (GV)	GV -> MII	GV -> MII
oocyte.GV	chr12_125026697	oocyte.GV@TRUE	4	14	0.285714285714286	detected but not recurrent	chr12	125026697	detected, not REE	detected, not REE	oocyte (GV)	oocyte (GV)	Gamete	oocyte (GV)	Gamete	till 8-cell	oocyte (GV)	GV -> MII	GV -> MII
oocyte.GV	chr12_125026702	oocyte.GV@TRUE	2	14	0.142857142857143	detected but not recurrent	chr12	125026702	detected, not REE	detected, not REE	oocyte (GV)	oocyte (GV)	Gamete	oocyte (GV)	Gamete	till 8-cell	oocyte (GV)	GV -> MII	GV -> MII
oocyte.GV	chr12_125026737	oocyte.GV@TRUE	2	14	0.142857142857143	detected but not recurrent	chr12	125026737	detected, not REE	detected, not REE	oocyte (GV)	oocyte (GV)	Gamete	oocyte (GV)	Gamete	till 8-cell	oocyte (GV)	GV -> MII	GV -> MII
oocyte.GV	chr12_125026751	oocyte.GV@TRUE	4	14	0.285714285714286	detected but not recurrent	chr12	125026751	detected, not REE	detected, not REE	oocyte (GV)	oocyte (GV)	Gamete	oocyte (GV)	Gamete	till 8-cell	oocyte (GV)	GV -> MII	GV -> MII
oocyte.GV	chr12_125029259	oocyte.GV@TRUE	9	14	0.642857142857143	recurrent	chr12	125029259	detected, REE	detected, REE	oocyte (GV)	oocyte (GV)	Gamete	oocyte (GV)	Gamete	till 8-cell	oocyte (GV)	GV -> MII	GV -> MII
oocyte.GV	chr12_125029264	oocyte.GV@TRUE	5	14	0.357142857142857	detected but not recurrent	chr12	125029264	detected, not REE	detected, not REE	oocyte (GV)	oocyte (GV)	Gamete	oocyte (GV)	Gamete	till 8-cell	oocyte (GV)	GV -> MII	GV -> MII
oocyte.GV	chr12_130584982	oocyte.GV@TRUE	12	14	0.857142857142857	recurrent	chr12	130584982	detected, REE	detected, REE	oocyte (GV)	oocyte (GV)	Gamete	oocyte (GV)	Gamete	till 8-cell	oocyte (GV)	GV -> MII	GV -> MII
oocyte.GV	chr12_130585002	oocyte.GV@TRUE	10	14	0.714285714285714	recurrent	chr12	130585002	detected, REE	detected, REE	oocyte (GV)	oocyte (GV)	Gamete	oocyte (GV)	Gamete	till 8-cell	oocyte (GV)	GV -> MII	GV -> MII
oocyte.GV	chr12_130605807	oocyte.GV@TRUE	13	14	0.928571428571429	recurrent	chr12	130605807	detected, REE	detected, REE	oocyte (GV)	oocyte (GV)	Gamete	oocyte (GV)	Gamete	till 8-cell	oocyte (GV)	GV -> MII	GV -> MII
oocyte.GV	chr12_130605819	oocyte.GV@TRUE	11	14	0.785714285714286	recurrent	chr12	130605819	detected, REE	detected, REE	oocyte (GV)	oocyte (GV)	Gamete	oocyte (GV)	Gamete	till 8-cell	oocyte (GV)	GV -> MII	GV -> MII
oocyte.GV	chr12_130605820	oocyte.GV@TRUE	11	14	0.785714285714286	recurrent	chr12	130605820	detected, REE	detected, REE	oocyte (GV)	oocyte (GV)	Gamete	oocyte (GV)	Gamete	till 8-cell	oocyte (GV)	GV -> MII	GV -> MII
oocyte.GV	chr12_130605821	oocyte.GV@TRUE	3	14	0.214285714285714	detected but not recurrent	chr12	130605821	detected, not REE	detected, not REE	oocyte (GV)	oocyte (GV)	Gamete	oocyte (GV)	Gamete	till 8-cell	oocyte (GV)	GV -> MII	GV -> MII
oocyte.GV	chr12_130605845	oocyte.GV@TRUE	5	14	0.357142857142857	detected but not recurrent	chr12	130605845	detected, not REE	detected, not REE	oocyte (GV)	oocyte (GV)	Gamete	oocyte (GV)	Gamete	till 8-cell	oocyte (GV)	GV -> MII	GV -> MII
oocyte.GV	chr12_130605846	oocyte.GV@TRUE	4	14	0.285714285714286	detected but not recurrent	chr12	130605846	detected, not REE	detected, not REE	oocyte (GV)	oocyte (GV)	Gamete	oocyte (GV)	Gamete	till 8-cell	oocyte (GV)	GV -> MII	GV -> MII
oocyte.GV	chr12_130605859	oocyte.GV@TRUE	2	14	0.142857142857143	detected but not recurrent	chr12	130605859	detected, not REE	detected, not REE	oocyte (GV)	oocyte (GV)	Gamete	oocyte (GV)	Gamete	till 8-cell	oocyte (GV)	GV -> MII	GV -> MII
oocyte.GV	chr12_130605872	oocyte.GV@TRUE	2	14	0.142857142857143	detected but not recurrent	chr12	130605872	detected, not REE	detected, not REE	oocyte (GV)	oocyte (GV)	Gamete	oocyte (GV)	Gamete	till 8-cell	oocyte (GV)	GV -> MII	GV -> MII
oocyte.GV	chr12_130605877	oocyte.GV@TRUE	8	14	0.571428571428571	recurrent	chr12	130605877	detected, REE	detected, REE	oocyte (GV)	oocyte (GV)	Gamete	oocyte (GV)	Gamete	till 8-cell	oocyte (GV)	GV -> MII	GV -> MII
oocyte.GV	chr12_130605898	oocyte.GV@TRUE	4	14	0.285714285714286	detected but not recurrent	chr12	130605898	detected, not REE	detected, not REE	oocyte (GV)	oocyte (GV)	Gamete	oocyte (GV)	Gamete	till 8-cell	oocyte (GV)	GV -> MII	GV -> MII
oocyte.GV	chr12_130605946	oocyte.GV@TRUE	7	14	0.5	recurrent	chr12	130605946	detected, REE	detected, REE	oocyte (GV)	oocyte (GV)	Gamete	oocyte (GV)	Gamete	till 8-cell	oocyte (GV)	GV -> MII	GV -> MII
oocyte.GV	chr12_130605956	oocyte.GV@TRUE	8	14	0.571428571428571	recurrent	chr12	130605956	detected, REE	detected, REE	oocyte (GV)	oocyte (GV)	Gamete	oocyte (GV)	Gamete	till 8-cell	oocyte (GV)	GV -> MII	GV -> MII
oocyte.GV	chr12_130605982	oocyte.GV@TRUE	8	14	0.571428571428571	recurrent	chr12	130605982	detected, REE	detected, REE	oocyte (GV)	oocyte (GV)	Gamete	oocyte (GV)	Gamete	till 8-cell	oocyte (GV)	GV -> MII	GV -> MII
oocyte.GV	chr12_130605985	oocyte.GV@TRUE	9	14	0.642857142857143	recurrent	chr12	130605985	detected, REE	detected, REE	oocyte (GV)	oocyte (GV)	Gamete	oocyte (GV)	Gamete	till 8-cell	oocyte (GV)	GV -> MII	GV -> MII
oocyte.GV	chr12_130606024	oocyte.GV@TRUE	5	14	0.357142857142857	detected but not recurrent	chr12	130606024	detected, not REE	detected, not REE	oocyte (GV)	oocyte (GV)	Gamete	oocyte (GV)	Gamete	till 8-cell	oocyte (GV)	GV -> MII	GV -> MII
oocyte.GV	chr12_130606029	oocyte.GV@TRUE	13	14	0.928571428571429	recurrent	chr12	130606029	detected, REE	detected, REE	oocyte (GV)	oocyte (GV)	Gamete	oocyte (GV)	Gamete	till 8-cell	oocyte (GV)	GV -> MII	GV -> MII
oocyte.GV	chr12_130791212	oocyte.GV@TRUE	9	14	0.642857142857143	recurrent	chr12	130791212	detected, REE	detected, REE	oocyte (GV)	oocyte (GV)	Gamete	oocyte (GV)	Gamete	till 8-cell	oocyte (GV)	GV -> MII	GV -> MII
oocyte.GV	chr12_130791265	oocyte.GV@TRUE	7	14	0.5	recurrent	chr12	130791265	detected, REE	detected, REE	oocyte (GV)	oocyte (GV)	Gamete	oocyte (GV)	Gamete	till 8-cell	oocyte (GV)	GV -> MII	GV -> MII
oocyte.GV	chr12_130791277	oocyte.GV@TRUE	8	14	0.571428571428571	recurrent	chr12	130791277	detected, REE	detected, REE	oocyte (GV)	oocyte (GV)	Gamete	oocyte (GV)	Gamete	till 8-cell	oocyte (GV)	GV -> MII	GV -> MII
oocyte.GV	chr12_130791287	oocyte.GV@TRUE	10	14	0.714285714285714	recurrent	chr12	130791287	detected, REE	detected, REE	oocyte (GV)	oocyte (GV)	Gamete	oocyte (GV)	Gamete	till 8-cell	oocyte (GV)	GV -> MII	GV -> MII
oocyte.GV	chr12_130791317	oocyte.GV@TRUE	8	14	0.571428571428571	recurrent	chr12	130791317	detected, REE	detected, REE	oocyte (GV)	oocyte (GV)	Gamete	oocyte (GV)	Gamete	till 8-cell	oocyte (GV)	GV -> MII	GV -> MII
oocyte.GV	chr12_130791354	oocyte.GV@TRUE	11	14	0.785714285714286	recurrent	chr12	130791354	detected, REE	detected, REE	oocyte (GV)	oocyte (GV)	Gamete	oocyte (GV)	Gamete	till 8-cell	oocyte (GV)	GV -> MII	GV -> MII
oocyte.GV	chr12_130791404	oocyte.GV@TRUE	11	14	0.785714285714286	recurrent	chr12	130791404	detected, REE	detected, REE	oocyte (GV)	oocyte (GV)	Gamete	oocyte (GV)	Gamete	till 8-cell	oocyte (GV)	GV -> MII	GV -> MII
oocyte.GV	chr12_130791414	oocyte.GV@TRUE	4	14	0.285714285714286	detected but not recurrent	chr12	130791414	detected, not REE	detected, not REE	oocyte (GV)	oocyte (GV)	Gamete	oocyte (GV)	Gamete	till 8-cell	oocyte (GV)	GV -> MII	GV -> MII
oocyte.GV	chr12_132721299	oocyte.GV@TRUE	7	14	0.5	recurrent	chr12	132721299	detected, REE	detected, REE	oocyte (GV)	oocyte (GV)	Gamete	oocyte (GV)	Gamete	till 8-cell	oocyte (GV)	GV -> MII	GV -> MII
oocyte.GV	chr12_132722306	oocyte.GV@TRUE	2	14	0.142857142857143	detected but not recurrent	chr12	132722306	detected, not REE	detected, not REE	oocyte (GV)	oocyte (GV)	Gamete	oocyte (GV)	Gamete	till 8-cell	oocyte (GV)	GV -> MII	GV -> MII
oocyte.GV	chr12_132722325	oocyte.GV@TRUE	4	14	0.285714285714286	detected but not recurrent	chr12	132722325	detected, not REE	detected, not REE	oocyte (GV)	oocyte (GV)	Gamete	oocyte (GV)	Gamete	till 8-cell	oocyte (GV)	GV -> MII	GV -> MII
oocyte.GV	chr12_132722330	oocyte.GV@TRUE	3	14	0.214285714285714	detected but not recurrent	chr12	132722330	detected, not REE	detected, not REE	oocyte (GV)	oocyte (GV)	Gamete	oocyte (GV)	Gamete	till 8-cell	oocyte (GV)	GV -> MII	GV -> MII
oocyte.GV	chr12_132722331	oocyte.GV@TRUE	6	14	0.428571428571429	detected but not recurrent	chr12	132722331	detected, not REE	detected, not REE	oocyte (GV)	oocyte (GV)	Gamete	oocyte (GV)	Gamete	till 8-cell	oocyte (GV)	GV -> MII	GV -> MII
oocyte.GV	chr12_132722352	oocyte.GV@TRUE	6	14	0.428571428571429	detected but not recurrent	chr12	132722352	detected, not REE	detected, not REE	oocyte (GV)	oocyte (GV)	Gamete	oocyte (GV)	Gamete	till 8-cell	oocyte (GV)	GV -> MII	GV -> MII
oocyte.GV	chr12_132722380	oocyte.GV@TRUE	7	14	0.5	recurrent	chr12	132722380	detected, REE	detected, REE	oocyte (GV)	oocyte (GV)	Gamete	oocyte (GV)	Gamete	till 8-cell	oocyte (GV)	GV -> MII	GV -> MII
oocyte.GV	chr12_132722390	oocyte.GV@TRUE	3	14	0.214285714285714	detected but not recurrent	chr12	132722390	detected, not REE	detected, not REE	oocyte (GV)	oocyte (GV)	Gamete	oocyte (GV)	Gamete	till 8-cell	oocyte (GV)	GV -> MII	GV -> MII
oocyte.GV	chr12_132722392	oocyte.GV@TRUE	4	14	0.285714285714286	detected but not recurrent	chr12	132722392	detected, not REE	detected, not REE	oocyte (GV)	oocyte (GV)	Gamete	oocyte (GV)	Gamete	till 8-cell	oocyte (GV)	GV -> MII	GV -> MII
oocyte.GV	chr12_132722416	oocyte.GV@TRUE	8	14	0.571428571428571	recurrent	chr12	132722416	detected, REE	detected, REE	oocyte (GV)	oocyte (GV)	Gamete	oocyte (GV)	Gamete	till 8-cell	oocyte (GV)	GV -> MII	GV -> MII
oocyte.GV	chr12_132722430	oocyte.GV@TRUE	13	14	0.928571428571429	recurrent	chr12	132722430	detected, REE	detected, REE	oocyte (GV)	oocyte (GV)	Gamete	oocyte (GV)	Gamete	till 8-cell	oocyte (GV)	GV -> MII	GV -> MII
oocyte.GV	chr12_132722459	oocyte.GV@TRUE	11	14	0.785714285714286	recurrent	chr12	132722459	detected, REE	detected, REE	oocyte (GV)	oocyte (GV)	Gamete	oocyte (GV)	Gamete	till 8-cell	oocyte (GV)	GV -> MII	GV -> MII
oocyte.GV	chr12_132722487	oocyte.GV@TRUE	14	14	1	recurrent	chr12	132722487	detected, REE	detected, REE	oocyte (GV)	oocyte (GV)	Gamete	oocyte (GV)	Gamete	till 8-cell	oocyte (GV)	GV -> MII	GV -> MII
oocyte.GV	chr12_132722509	oocyte.GV@TRUE	12	14	0.857142857142857	recurrent	chr12	132722509	detected, REE	detected, REE	oocyte (GV)	oocyte (GV)	Gamete	oocyte (GV)	Gamete	till 8-cell	oocyte (GV)	GV -> MII	GV -> MII
oocyte.GV	chr12_132722522	oocyte.GV@TRUE	14	14	1	recurrent	chr12	132722522	detected, REE	detected, REE	oocyte (GV)	oocyte (GV)	Gamete	oocyte (GV)	Gamete	till 8-cell	oocyte (GV)	GV -> MII	GV -> MII
oocyte.GV	chr12_132722531	oocyte.GV@TRUE	12	14	0.857142857142857	recurrent	chr12	132722531	detected, REE	detected, REE	oocyte (GV)	oocyte (GV)	Gamete	oocyte (GV)	Gamete	till 8-cell	oocyte (GV)	GV -> MII	GV -> MII
oocyte.GV	chr12_132769969	oocyte.GV@TRUE	14	14	1	recurrent	chr12	132769969	detected, REE	detected, REE	oocyte (GV)	oocyte (GV)	Gamete	oocyte (GV)	Gamete	till 8-cell	oocyte (GV)	GV -> MII	GV -> MII
oocyte.GV	chr12_132769978	oocyte.GV@TRUE	13	14	0.928571428571429	recurrent	chr12	132769978	detected, REE	detected, REE	oocyte (GV)	oocyte (GV)	Gamete	oocyte (GV)	Gamete	till 8-cell	oocyte (GV)	GV -> MII	GV -> MII
oocyte.GV	chr12_132769990	oocyte.GV@TRUE	12	14	0.857142857142857	recurrent	chr12	132769990	detected, REE	detected, REE	oocyte (GV)	oocyte (GV)	Gamete	oocyte (GV)	Gamete	till 8-cell	oocyte (GV)	GV -> MII	GV -> MII
oocyte.GV	chr12_132770000	oocyte.GV@TRUE	13	14	0.928571428571429	recurrent	chr12	132770000	detected, REE	detected, REE	oocyte (GV)	oocyte (GV)	Gamete	oocyte (GV)	Gamete	till 8-cell	oocyte (GV)	GV -> MII	GV -> MII
oocyte.GV	chr12_132770017	oocyte.GV@TRUE	10	14	0.714285714285714	recurrent	chr12	132770017	detected, REE	detected, REE	oocyte (GV)	oocyte (GV)	Gamete	oocyte (GV)	Gamete	till 8-cell	oocyte (GV)	GV -> MII	GV -> MII
oocyte.GV	chr12_132770042	oocyte.GV@TRUE	12	14	0.857142857142857	recurrent	chr12	132770042	detected, REE	detected, REE	oocyte (GV)	oocyte (GV)	Gamete	oocyte (GV)	Gamete	till 8-cell	oocyte (GV)	GV -> MII	GV -> MII
oocyte.GV	chr12_132770054	oocyte.GV@TRUE	12	14	0.857142857142857	recurrent	chr12	132770054	detected, REE	detected, REE	oocyte (GV)	oocyte (GV)	Gamete	oocyte (GV)	Gamete	till 8-cell	oocyte (GV)	GV -> MII	GV -> MII
oocyte.GV	chr12_132770070	oocyte.GV@TRUE	11	14	0.785714285714286	recurrent	chr12	132770070	detected, REE	detected, REE	oocyte (GV)	oocyte (GV)	Gamete	oocyte (GV)	Gamete	till 8-cell	oocyte (GV)	GV -> MII	GV -> MII
oocyte.GV	chr12_132770098	oocyte.GV@TRUE	11	14	0.785714285714286	recurrent	chr12	132770098	detected, REE	detected, REE	oocyte (GV)	oocyte (GV)	Gamete	oocyte (GV)	Gamete	till 8-cell	oocyte (GV)	GV -> MII	GV -> MII
oocyte.GV	chr12_132770111	oocyte.GV@TRUE	11	14	0.785714285714286	recurrent	chr12	132770111	detected, REE	detected, REE	oocyte (GV)	oocyte (GV)	Gamete	oocyte (GV)	Gamete	till 8-cell	oocyte (GV)	GV -> MII	GV -> MII
oocyte.GV	chr12_132770121	oocyte.GV@TRUE	11	14	0.785714285714286	recurrent	chr12	132770121	detected, REE	detected, REE	oocyte (GV)	oocyte (GV)	Gamete	oocyte (GV)	Gamete	till 8-cell	oocyte (GV)	GV -> MII	GV -> MII
oocyte.GV	chr12_132770171	oocyte.GV@TRUE	4	14	0.285714285714286	detected but not recurrent	chr12	132770171	detected, not REE	detected, not REE	oocyte (GV)	oocyte (GV)	Gamete	oocyte (GV)	Gamete	till 8-cell	oocyte (GV)	GV -> MII	GV -> MII
oocyte.GV	chr12_132772278	oocyte.GV@TRUE	10	14	0.714285714285714	recurrent	chr12	132772278	detected, REE	detected, REE	oocyte (GV)	oocyte (GV)	Gamete	oocyte (GV)	Gamete	till 8-cell	oocyte (GV)	GV -> MII	GV -> MII
oocyte.GV	chr12_132772299	oocyte.GV@TRUE	5	14	0.357142857142857	detected but not recurrent	chr12	132772299	detected, not REE	detected, not REE	oocyte (GV)	oocyte (GV)	Gamete	oocyte (GV)	Gamete	till 8-cell	oocyte (GV)	GV -> MII	GV -> MII
oocyte.GV	chr12_132772300	oocyte.GV@TRUE	8	14	0.571428571428571	recurrent	chr12	132772300	detected, REE	detected, REE	oocyte (GV)	oocyte (GV)	Gamete	oocyte (GV)	Gamete	till 8-cell	oocyte (GV)	GV -> MII	GV -> MII
oocyte.GV	chr12_132772326	oocyte.GV@TRUE	7	14	0.5	recurrent	chr12	132772326	detected, REE	detected, REE	oocyte (GV)	oocyte (GV)	Gamete	oocyte (GV)	Gamete	till 8-cell	oocyte (GV)	GV -> MII	GV -> MII
oocyte.GV	chr12_13834242	oocyte.GV@TRUE	2	14	0.142857142857143	detected but not recurrent	chr12	13834242	detected, not REE	detected, not REE	oocyte (GV)	oocyte (GV)	Gamete	oocyte (GV)	Gamete	till 8-cell	oocyte (GV)	GV -> MII	GV -> MII
oocyte.GV	chr12_20551866	oocyte.GV@TRUE	8	14	0.571428571428571	recurrent	chr12	20551866	detected, REE	detected, REE	oocyte (GV)	oocyte (GV)	Gamete	oocyte (GV)	Gamete	till 8-cell	oocyte (GV)	GV -> MII	GV -> MII
oocyte.GV	chr12_25143311	oocyte.GV@TRUE	9	14	0.642857142857143	recurrent	chr12	25143311	detected, REE	detected, REE	oocyte (GV)	oocyte (GV)	Gamete	oocyte (GV)	Gamete	till 8-cell	oocyte (GV)	GV -> MII	GV -> MII
oocyte.GV	chr12_25143341	oocyte.GV@TRUE	13	14	0.928571428571429	recurrent	chr12	25143341	detected, REE	detected, REE	oocyte (GV)	oocyte (GV)	Gamete	oocyte (GV)	Gamete	till 8-cell	oocyte (GV)	GV -> MII	GV -> MII
oocyte.GV	chr12_25143381	oocyte.GV@TRUE	5	14	0.357142857142857	detected but not recurrent	chr12	25143381	detected, not REE	detected, not REE	oocyte (GV)	oocyte (GV)	Gamete	oocyte (GV)	Gamete	till 8-cell	oocyte (GV)	GV -> MII	GV -> MII
oocyte.GV	chr12_25143393	oocyte.GV@TRUE	14	14	1	recurrent	chr12	25143393	detected, REE	detected, REE	oocyte (GV)	oocyte (GV)	Gamete	oocyte (GV)	Gamete	till 8-cell	oocyte (GV)	GV -> MII	GV -> MII
oocyte.GV	chr12_25143413	oocyte.GV@TRUE	14	14	1	recurrent	chr12	25143413	detected, REE	detected, REE	oocyte (GV)	oocyte (GV)	Gamete	oocyte (GV)	Gamete	till 8-cell	oocyte (GV)	GV -> MII	GV -> MII
oocyte.GV	chr12_25143417	oocyte.GV@TRUE	7	14	0.5	recurrent	chr12	25143417	detected, REE	detected, REE	oocyte (GV)	oocyte (GV)	Gamete	oocyte (GV)	Gamete	till 8-cell	oocyte (GV)	GV -> MII	GV -> MII
oocyte.GV	chr12_25143423	oocyte.GV@TRUE	10	14	0.714285714285714	recurrent	chr12	25143423	detected, REE	detected, REE	oocyte (GV)	oocyte (GV)	Gamete	oocyte (GV)	Gamete	till 8-cell	oocyte (GV)	GV -> MII	GV -> MII
oocyte.GV	chr12_25143426	oocyte.GV@TRUE	7	14	0.5	recurrent	chr12	25143426	detected, REE	detected, REE	oocyte (GV)	oocyte (GV)	Gamete	oocyte (GV)	Gamete	till 8-cell	oocyte (GV)	GV -> MII	GV -> MII
oocyte.GV	chr12_25143429	oocyte.GV@TRUE	14	14	1	recurrent	chr12	25143429	detected, REE	detected, REE	oocyte (GV)	oocyte (GV)	Gamete	oocyte (GV)	Gamete	till 8-cell	oocyte (GV)	GV -> MII	GV -> MII
oocyte.GV	chr12_25143443	oocyte.GV@TRUE	10	14	0.714285714285714	recurrent	chr12	25143443	detected, REE	detected, REE	oocyte (GV)	oocyte (GV)	Gamete	oocyte (GV)	Gamete	till 8-cell	oocyte (GV)	GV -> MII	GV -> MII
oocyte.GV	chr12_25143453	oocyte.GV@TRUE	13	14	0.928571428571429	recurrent	chr12	25143453	detected, REE	detected, REE	oocyte (GV)	oocyte (GV)	Gamete	oocyte (GV)	Gamete	till 8-cell	oocyte (GV)	GV -> MII	GV -> MII
oocyte.GV	chr12_25143454	oocyte.GV@TRUE	7	14	0.5	recurrent	chr12	25143454	detected, REE	detected, REE	oocyte (GV)	oocyte (GV)	Gamete	oocyte (GV)	Gamete	till 8-cell	oocyte (GV)	GV -> MII	GV -> MII
oocyte.GV	chr12_25143477	oocyte.GV@TRUE	14	14	1	recurrent	chr12	25143477	detected, REE	detected, REE	oocyte (GV)	oocyte (GV)	Gamete	oocyte (GV)	Gamete	till 8-cell	oocyte (GV)	GV -> MII	GV -> MII
oocyte.GV	chr12_2888628	oocyte.GV@TRUE	13	14	0.928571428571429	recurrent	chr12	2888628	detected, REE	detected, REE	oocyte (GV)	oocyte (GV)	Gamete	oocyte (GV)	Gamete	till 8-cell	oocyte (GV)	GV -> MII	GV -> MII
oocyte.GV	chr12_2888657	oocyte.GV@TRUE	11	14	0.785714285714286	recurrent	chr12	2888657	detected, REE	detected, REE	oocyte (GV)	oocyte (GV)	Gamete	oocyte (GV)	Gamete	till 8-cell	oocyte (GV)	GV -> MII	GV -> MII
oocyte.GV	chr12_2888710	oocyte.GV@TRUE	13	14	0.928571428571429	recurrent	chr12	2888710	detected, REE	detected, REE	oocyte (GV)	oocyte (GV)	Gamete	oocyte (GV)	Gamete	till 8-cell	oocyte (GV)	GV -> MII	GV -> MII
oocyte.GV	chr12_2888713	oocyte.GV@TRUE	14	14	1	recurrent	chr12	2888713	detected, REE	detected, REE	oocyte (GV)	oocyte (GV)	Gamete	oocyte (GV)	Gamete	till 8-cell	oocyte (GV)	GV -> MII	GV -> MII
oocyte.GV	chr12_29485216	oocyte.GV@TRUE	14	14	1	recurrent	chr12	29485216	detected, REE	detected, REE	oocyte (GV)	oocyte (GV)	Gamete	oocyte (GV)	Gamete	till 8-cell	oocyte (GV)	GV -> MII	GV -> MII
oocyte.GV	chr12_29485251	oocyte.GV@TRUE	4	14	0.285714285714286	detected but not recurrent	chr12	29485251	detected, not REE	detected, not REE	oocyte (GV)	oocyte (GV)	Gamete	oocyte (GV)	Gamete	till 8-cell	oocyte (GV)	GV -> MII	GV -> MII
oocyte.GV	chr12_29485378	oocyte.GV@TRUE	8	14	0.571428571428571	recurrent	chr12	29485378	detected, REE	detected, REE	oocyte (GV)	oocyte (GV)	Gamete	oocyte (GV)	Gamete	till 8-cell	oocyte (GV)	GV -> MII	GV -> MII
oocyte.GV	chr12_31385951	oocyte.GV@TRUE	7	14	0.5	recurrent	chr12	31385951	detected, REE	detected, REE	oocyte (GV)	oocyte (GV)	Gamete	oocyte (GV)	Gamete	till 8-cell	oocyte (GV)	GV -> MII	GV -> MII
oocyte.GV	chr12_48148749	oocyte.GV@TRUE	5	14	0.357142857142857	detected but not recurrent	chr12	48148749	detected, not REE	detected, not REE	oocyte (GV)	oocyte (GV)	Gamete	oocyte (GV)	Gamete	till 8-cell	oocyte (GV)	GV -> MII	GV -> MII
oocyte.GV	chr12_48148801	oocyte.GV@TRUE	3	14	0.214285714285714	detected but not recurrent	chr12	48148801	detected, not REE	detected, not REE	oocyte (GV)	oocyte (GV)	Gamete	oocyte (GV)	Gamete	till 8-cell	oocyte (GV)	GV -> MII	GV -> MII
oocyte.GV	chr12_48148936	oocyte.GV@TRUE	8	14	0.571428571428571	recurrent	chr12	48148936	detected, REE	detected, REE	oocyte (GV)	oocyte (GV)	Gamete	oocyte (GV)	Gamete	till 8-cell	oocyte (GV)	GV -> MII	GV -> MII
oocyte.GV	chr12_48148937	oocyte.GV@TRUE	9	14	0.642857142857143	recurrent	chr12	48148937	detected, REE	detected, REE	oocyte (GV)	oocyte (GV)	Gamete	oocyte (GV)	Gamete	till 8-cell	oocyte (GV)	GV -> MII	GV -> MII
oocyte.GV	chr12_49273562	oocyte.GV@TRUE	8	14	0.571428571428571	recurrent	chr12	49273562	detected, REE	detected, REE	oocyte (GV)	oocyte (GV)	Gamete	oocyte (GV)	Gamete	till 8-cell	oocyte (GV)	GV -> MII	GV -> MII
oocyte.GV	chr12_49273571	oocyte.GV@TRUE	9	14	0.642857142857143	recurrent	chr12	49273571	detected, REE	detected, REE	oocyte (GV)	oocyte (GV)	Gamete	oocyte (GV)	Gamete	till 8-cell	oocyte (GV)	GV -> MII	GV -> MII
oocyte.GV	chr12_50213011	oocyte.GV@TRUE	9	14	0.642857142857143	recurrent	chr12	50213011	detected, REE	detected, REE	oocyte (GV)	oocyte (GV)	Gamete	oocyte (GV)	Gamete	till 8-cell	oocyte (GV)	GV -> MII	GV -> MII
oocyte.GV	chr12_50213042	oocyte.GV@TRUE	10	14	0.714285714285714	recurrent	chr12	50213042	detected, REE	detected, REE	oocyte (GV)	oocyte (GV)	Gamete	oocyte (GV)	Gamete	till 8-cell	oocyte (GV)	GV -> MII	GV -> MII
oocyte.GV	chr12_50213102	oocyte.GV@TRUE	14	14	1	recurrent	chr12	50213102	detected, REE	detected, REE	oocyte (GV)	oocyte (GV)	Gamete	oocyte (GV)	Gamete	till 8-cell	oocyte (GV)	GV -> MII	GV -> MII
oocyte.GV	chr12_50213103	oocyte.GV@TRUE	14	14	1	recurrent	chr12	50213103	detected, REE	detected, REE	oocyte (GV)	oocyte (GV)	Gamete	oocyte (GV)	Gamete	till 8-cell	oocyte (GV)	GV -> MII	GV -> MII
oocyte.GV	chr12_50213111	oocyte.GV@TRUE	12	14	0.857142857142857	recurrent	chr12	50213111	detected, REE	detected, REE	oocyte (GV)	oocyte (GV)	Gamete	oocyte (GV)	Gamete	till 8-cell	oocyte (GV)	GV -> MII	GV -> MII
oocyte.GV	chr12_54233671	oocyte.GV@TRUE	8	14	0.571428571428571	recurrent	chr12	54233671	detected, REE	detected, REE	oocyte (GV)	oocyte (GV)	Gamete	oocyte (GV)	Gamete	till 8-cell	oocyte (GV)	GV -> MII	GV -> MII
oocyte.GV	chr12_54233816	oocyte.GV@TRUE	7	14	0.5	recurrent	chr12	54233816	detected, REE	detected, REE	oocyte (GV)	oocyte (GV)	Gamete	oocyte (GV)	Gamete	till 8-cell	oocyte (GV)	GV -> MII	GV -> MII
oocyte.GV	chr12_54233938	oocyte.GV@TRUE	7	14	0.5	recurrent	chr12	54233938	detected, REE	detected, REE	oocyte (GV)	oocyte (GV)	Gamete	oocyte (GV)	Gamete	till 8-cell	oocyte (GV)	GV -> MII	GV -> MII
oocyte.GV	chr12_64145105	oocyte.GV@TRUE	9	14	0.642857142857143	recurrent	chr12	64145105	detected, REE	detected, REE	oocyte (GV)	oocyte (GV)	Gamete	oocyte (GV)	Gamete	till 8-cell	oocyte (GV)	GV -> MII	GV -> MII
oocyte.GV	chr12_64450281	oocyte.GV@TRUE	4	14	0.285714285714286	detected but not recurrent	chr12	64450281	detected, not REE	detected, not REE	oocyte (GV)	oocyte (GV)	Gamete	oocyte (GV)	Gamete	till 8-cell	oocyte (GV)	GV -> MII	GV -> MII
oocyte.GV	chr12_64450354	oocyte.GV@TRUE	3	14	0.214285714285714	detected but not recurrent	chr12	64450354	detected, not REE	detected, not REE	oocyte (GV)	oocyte (GV)	Gamete	oocyte (GV)	Gamete	till 8-cell	oocyte (GV)	GV -> MII	GV -> MII
oocyte.GV	chr12_64450369	oocyte.GV@TRUE	3	14	0.214285714285714	detected but not recurrent	chr12	64450369	detected, not REE	detected, not REE	oocyte (GV)	oocyte (GV)	Gamete	oocyte (GV)	Gamete	till 8-cell	oocyte (GV)	GV -> MII	GV -> MII
oocyte.GV	chr12_64450387	oocyte.GV@TRUE	3	14	0.214285714285714	detected but not recurrent	chr12	64450387	detected, not REE	detected, not REE	oocyte (GV)	oocyte (GV)	Gamete	oocyte (GV)	Gamete	till 8-cell	oocyte (GV)	GV -> MII	GV -> MII
oocyte.GV	chr12_64713726	oocyte.GV@TRUE	14	14	1	recurrent	chr12	64713726	detected, REE	detected, REE	oocyte (GV)	oocyte (GV)	Gamete	oocyte (GV)	Gamete	till 8-cell	oocyte (GV)	GV -> MII	GV -> MII
oocyte.GV	chr12_64713866	oocyte.GV@TRUE	8	14	0.571428571428571	recurrent	chr12	64713866	detected, REE	detected, REE	oocyte (GV)	oocyte (GV)	Gamete	oocyte (GV)	Gamete	till 8-cell	oocyte (GV)	GV -> MII	GV -> MII
oocyte.GV	chr12_64713875	oocyte.GV@TRUE	14	14	1	recurrent	chr12	64713875	detected, REE	detected, REE	oocyte (GV)	oocyte (GV)	Gamete	oocyte (GV)	Gamete	till 8-cell	oocyte (GV)	GV -> MII	GV -> MII
oocyte.GV	chr12_64713887	oocyte.GV@TRUE	13	14	0.928571428571429	recurrent	chr12	64713887	detected, REE	detected, REE	oocyte (GV)	oocyte (GV)	Gamete	oocyte (GV)	Gamete	till 8-cell	oocyte (GV)	GV -> MII	GV -> MII
oocyte.GV	chr12_64713906	oocyte.GV@TRUE	13	14	0.928571428571429	recurrent	chr12	64713906	detected, REE	detected, REE	oocyte (GV)	oocyte (GV)	Gamete	oocyte (GV)	Gamete	till 8-cell	oocyte (GV)	GV -> MII	GV -> MII
oocyte.GV	chr12_64713963	oocyte.GV@TRUE	14	14	1	recurrent	chr12	64713963	detected, REE	detected, REE	oocyte (GV)	oocyte (GV)	Gamete	oocyte (GV)	Gamete	till 8-cell	oocyte (GV)	GV -> MII	GV -> MII
oocyte.GV	chr12_64714007	oocyte.GV@TRUE	14	14	1	recurrent	chr12	64714007	detected, REE	detected, REE	oocyte (GV)	oocyte (GV)	Gamete	oocyte (GV)	Gamete	till 8-cell	oocyte (GV)	GV -> MII	GV -> MII
oocyte.GV	chr12_64714017	oocyte.GV@TRUE	13	14	0.928571428571429	recurrent	chr12	64714017	detected, REE	detected, REE	oocyte (GV)	oocyte (GV)	Gamete	oocyte (GV)	Gamete	till 8-cell	oocyte (GV)	GV -> MII	GV -> MII
oocyte.GV	chr12_64714060	oocyte.GV@TRUE	9	14	0.642857142857143	recurrent	chr12	64714060	detected, REE	detected, REE	oocyte (GV)	oocyte (GV)	Gamete	oocyte (GV)	Gamete	till 8-cell	oocyte (GV)	GV -> MII	GV -> MII
oocyte.GV	chr12_64714066	oocyte.GV@TRUE	5	14	0.357142857142857	detected but not recurrent	chr12	64714066	detected, not REE	detected, not REE	oocyte (GV)	oocyte (GV)	Gamete	oocyte (GV)	Gamete	till 8-cell	oocyte (GV)	GV -> MII	GV -> MII
oocyte.GV	chr12_64714107	oocyte.GV@TRUE	12	14	0.857142857142857	recurrent	chr12	64714107	detected, REE	detected, REE	oocyte (GV)	oocyte (GV)	Gamete	oocyte (GV)	Gamete	till 8-cell	oocyte (GV)	GV -> MII	GV -> MII
oocyte.GV	chr12_64715256	oocyte.GV@TRUE	14	14	1	recurrent	chr12	64715256	detected, REE	detected, REE	oocyte (GV)	oocyte (GV)	Gamete	oocyte (GV)	Gamete	till 8-cell	oocyte (GV)	GV -> MII	GV -> MII
oocyte.GV	chr12_64715262	oocyte.GV@TRUE	14	14	1	recurrent	chr12	64715262	detected, REE	detected, REE	oocyte (GV)	oocyte (GV)	Gamete	oocyte (GV)	Gamete	till 8-cell	oocyte (GV)	GV -> MII	GV -> MII
oocyte.GV	chr12_64715276	oocyte.GV@TRUE	14	14	1	recurrent	chr12	64715276	detected, REE	detected, REE	oocyte (GV)	oocyte (GV)	Gamete	oocyte (GV)	Gamete	till 8-cell	oocyte (GV)	GV -> MII	GV -> MII
oocyte.GV	chr12_64715289	oocyte.GV@TRUE	14	14	1	recurrent	chr12	64715289	detected, REE	detected, REE	oocyte (GV)	oocyte (GV)	Gamete	oocyte (GV)	Gamete	till 8-cell	oocyte (GV)	GV -> MII	GV -> MII
oocyte.GV	chr12_64715293	oocyte.GV@TRUE	14	14	1	recurrent	chr12	64715293	detected, REE	detected, REE	oocyte (GV)	oocyte (GV)	Gamete	oocyte (GV)	Gamete	till 8-cell	oocyte (GV)	GV -> MII	GV -> MII
oocyte.GV	chr12_64715305	oocyte.GV@TRUE	6	14	0.428571428571429	detected but not recurrent	chr12	64715305	detected, not REE	detected, not REE	oocyte (GV)	oocyte (GV)	Gamete	oocyte (GV)	Gamete	till 8-cell	oocyte (GV)	GV -> MII	GV -> MII
oocyte.GV	chr12_64715325	oocyte.GV@TRUE	14	14	1	recurrent	chr12	64715325	detected, REE	detected, REE	oocyte (GV)	oocyte (GV)	Gamete	oocyte (GV)	Gamete	till 8-cell	oocyte (GV)	GV -> MII	GV -> MII
oocyte.GV	chr12_64715337	oocyte.GV@TRUE	14	14	1	recurrent	chr12	64715337	detected, REE	detected, REE	oocyte (GV)	oocyte (GV)	Gamete	oocyte (GV)	Gamete	till 8-cell	oocyte (GV)	GV -> MII	GV -> MII
oocyte.GV	chr12_64715354	oocyte.GV@TRUE	14	14	1	recurrent	chr12	64715354	detected, REE	detected, REE	oocyte (GV)	oocyte (GV)	Gamete	oocyte (GV)	Gamete	till 8-cell	oocyte (GV)	GV -> MII	GV -> MII
oocyte.GV	chr12_64715370	oocyte.GV@TRUE	5	14	0.357142857142857	detected but not recurrent	chr12	64715370	detected, not REE	detected, not REE	oocyte (GV)	oocyte (GV)	Gamete	oocyte (GV)	Gamete	till 8-cell	oocyte (GV)	GV -> MII	GV -> MII
oocyte.GV	chr12_64715374	oocyte.GV@TRUE	10	14	0.714285714285714	recurrent	chr12	64715374	detected, REE	detected, REE	oocyte (GV)	oocyte (GV)	Gamete	oocyte (GV)	Gamete	till 8-cell	oocyte (GV)	GV -> MII	GV -> MII
oocyte.GV	chr12_64715394	oocyte.GV@TRUE	11	14	0.785714285714286	recurrent	chr12	64715394	detected, REE	detected, REE	oocyte (GV)	oocyte (GV)	Gamete	oocyte (GV)	Gamete	till 8-cell	oocyte (GV)	GV -> MII	GV -> MII
oocyte.GV	chr12_64715396	oocyte.GV@TRUE	14	14	1	recurrent	chr12	64715396	detected, REE	detected, REE	oocyte (GV)	oocyte (GV)	Gamete	oocyte (GV)	Gamete	till 8-cell	oocyte (GV)	GV -> MII	GV -> MII
oocyte.GV	chr12_64715406	oocyte.GV@TRUE	14	14	1	recurrent	chr12	64715406	detected, REE	detected, REE	oocyte (GV)	oocyte (GV)	Gamete	oocyte (GV)	Gamete	till 8-cell	oocyte (GV)	GV -> MII	GV -> MII
oocyte.GV	chr12_64715435	oocyte.GV@TRUE	14	14	1	recurrent	chr12	64715435	detected, REE	detected, REE	oocyte (GV)	oocyte (GV)	Gamete	oocyte (GV)	Gamete	till 8-cell	oocyte (GV)	GV -> MII	GV -> MII
oocyte.GV	chr12_64715436	oocyte.GV@TRUE	14	14	1	recurrent	chr12	64715436	detected, REE	detected, REE	oocyte (GV)	oocyte (GV)	Gamete	oocyte (GV)	Gamete	till 8-cell	oocyte (GV)	GV -> MII	GV -> MII
oocyte.GV	chr12_64715455	oocyte.GV@TRUE	14	14	1	recurrent	chr12	64715455	detected, REE	detected, REE	oocyte (GV)	oocyte (GV)	Gamete	oocyte (GV)	Gamete	till 8-cell	oocyte (GV)	GV -> MII	GV -> MII
oocyte.GV	chr12_64715461	oocyte.GV@TRUE	9	14	0.642857142857143	recurrent	chr12	64715461	detected, REE	detected, REE	oocyte (GV)	oocyte (GV)	Gamete	oocyte (GV)	Gamete	till 8-cell	oocyte (GV)	GV -> MII	GV -> MII
oocyte.GV	chr12_64715466	oocyte.GV@TRUE	14	14	1	recurrent	chr12	64715466	detected, REE	detected, REE	oocyte (GV)	oocyte (GV)	Gamete	oocyte (GV)	Gamete	till 8-cell	oocyte (GV)	GV -> MII	GV -> MII
oocyte.GV	chr12_64715504	oocyte.GV@TRUE	14	14	1	recurrent	chr12	64715504	detected, REE	detected, REE	oocyte (GV)	oocyte (GV)	Gamete	oocyte (GV)	Gamete	till 8-cell	oocyte (GV)	GV -> MII	GV -> MII
oocyte.GV	chr12_66123397	oocyte.GV@TRUE	10	14	0.714285714285714	recurrent	chr12	66123397	detected, REE	detected, REE	oocyte (GV)	oocyte (GV)	Gamete	oocyte (GV)	Gamete	till 8-cell	oocyte (GV)	GV -> MII	GV -> MII
oocyte.GV	chr12_66123404	oocyte.GV@TRUE	7	14	0.5	recurrent	chr12	66123404	detected, REE	detected, REE	oocyte (GV)	oocyte (GV)	Gamete	oocyte (GV)	Gamete	till 8-cell	oocyte (GV)	GV -> MII	GV -> MII
oocyte.GV	chr12_68840984	oocyte.GV@TRUE	3	14	0.214285714285714	detected but not recurrent	chr12	68840984	detected, not REE	detected, not REE	oocyte (GV)	oocyte (GV)	Gamete	oocyte (GV)	Gamete	till 8-cell	oocyte (GV)	GV -> MII	GV -> MII
oocyte.GV	chr12_68841051	oocyte.GV@TRUE	10	14	0.714285714285714	recurrent	chr12	68841051	detected, REE	detected, REE	oocyte (GV)	oocyte (GV)	Gamete	oocyte (GV)	Gamete	till 8-cell	oocyte (GV)	GV -> MII	GV -> MII
oocyte.GV	chr12_68841098	oocyte.GV@TRUE	11	14	0.785714285714286	recurrent	chr12	68841098	detected, REE	detected, REE	oocyte (GV)	oocyte (GV)	Gamete	oocyte (GV)	Gamete	till 8-cell	oocyte (GV)	GV -> MII	GV -> MII
oocyte.GV	chr12_68843772	oocyte.GV@TRUE	9	14	0.642857142857143	recurrent	chr12	68843772	detected, REE	detected, REE	oocyte (GV)	oocyte (GV)	Gamete	oocyte (GV)	Gamete	till 8-cell	oocyte (GV)	GV -> MII	GV -> MII
oocyte.GV	chr12_68843847	oocyte.GV@TRUE	9	14	0.642857142857143	recurrent	chr12	68843847	detected, REE	detected, REE	oocyte (GV)	oocyte (GV)	Gamete	oocyte (GV)	Gamete	till 8-cell	oocyte (GV)	GV -> MII	GV -> MII
oocyte.GV	chr12_71786140	oocyte.GV@TRUE	9	14	0.642857142857143	recurrent	chr12	71786140	detected, REE	detected, REE	oocyte (GV)	oocyte (GV)	Gamete	oocyte (GV)	Gamete	till 8-cell	oocyte (GV)	GV -> MII	GV -> MII
oocyte.GV	chr12_71786163	oocyte.GV@TRUE	11	14	0.785714285714286	recurrent	chr12	71786163	detected, REE	detected, REE	oocyte (GV)	oocyte (GV)	Gamete	oocyte (GV)	Gamete	till 8-cell	oocyte (GV)	GV -> MII	GV -> MII
oocyte.GV	chr12_71786175	oocyte.GV@TRUE	12	14	0.857142857142857	recurrent	chr12	71786175	detected, REE	detected, REE	oocyte (GV)	oocyte (GV)	Gamete	oocyte (GV)	Gamete	till 8-cell	oocyte (GV)	GV -> MII	GV -> MII
oocyte.GV	chr12_71786184	oocyte.GV@TRUE	9	14	0.642857142857143	recurrent	chr12	71786184	detected, REE	detected, REE	oocyte (GV)	oocyte (GV)	Gamete	oocyte (GV)	Gamete	till 8-cell	oocyte (GV)	GV -> MII	GV -> MII
oocyte.GV	chr12_75492334	oocyte.GV@TRUE	2	14	0.142857142857143	detected but not recurrent	chr12	75492334	detected, not REE	detected, not REE	oocyte (GV)	oocyte (GV)	Gamete	oocyte (GV)	Gamete	till 8-cell	oocyte (GV)	GV -> MII	GV -> MII
oocyte.GV	chr12_7749357	oocyte.GV@TRUE	8	14	0.571428571428571	recurrent	chr12	7749357	detected, REE	detected, REE	oocyte (GV)	oocyte (GV)	Gamete	oocyte (GV)	Gamete	till 8-cell	oocyte (GV)	GV -> MII	GV -> MII
oocyte.GV	chr12_77628628	oocyte.GV@TRUE	10	14	0.714285714285714	recurrent	chr12	77628628	detected, REE	detected, REE	oocyte (GV)	oocyte (GV)	Gamete	oocyte (GV)	Gamete	till 8-cell	oocyte (GV)	GV -> MII	GV -> MII
oocyte.GV	chr12_77628629	oocyte.GV@TRUE	8	14	0.571428571428571	recurrent	chr12	77628629	detected, REE	detected, REE	oocyte (GV)	oocyte (GV)	Gamete	oocyte (GV)	Gamete	till 8-cell	oocyte (GV)	GV -> MII	GV -> MII
oocyte.GV	chr12_77628698	oocyte.GV@TRUE	7	14	0.5	recurrent	chr12	77628698	detected, REE	detected, REE	oocyte (GV)	oocyte (GV)	Gamete	oocyte (GV)	Gamete	till 8-cell	oocyte (GV)	GV -> MII	GV -> MII
oocyte.GV	chr12_81037774	oocyte.GV@TRUE	7	14	0.5	recurrent	chr12	81037774	detected, REE	detected, REE	oocyte (GV)	oocyte (GV)	Gamete	oocyte (GV)	Gamete	till 8-cell	oocyte (GV)	GV -> MII	GV -> MII
oocyte.GV	chr12_81037819	oocyte.GV@TRUE	10	14	0.714285714285714	recurrent	chr12	81037819	detected, REE	detected, REE	oocyte (GV)	oocyte (GV)	Gamete	oocyte (GV)	Gamete	till 8-cell	oocyte (GV)	GV -> MII	GV -> MII
oocyte.GV	chr12_81037896	oocyte.GV@TRUE	8	14	0.571428571428571	recurrent	chr12	81037896	detected, REE	detected, REE	oocyte (GV)	oocyte (GV)	Gamete	oocyte (GV)	Gamete	till 8-cell	oocyte (GV)	GV -> MII	GV -> MII
oocyte.GV	chr12_81037908	oocyte.GV@TRUE	9	14	0.642857142857143	recurrent	chr12	81037908	detected, REE	detected, REE	oocyte (GV)	oocyte (GV)	Gamete	oocyte (GV)	Gamete	till 8-cell	oocyte (GV)	GV -> MII	GV -> MII
oocyte.GV	chr12_8876410	oocyte.GV@TRUE	7	14	0.5	recurrent	chr12	8876410	detected, REE	detected, REE	oocyte (GV)	oocyte (GV)	Gamete	oocyte (GV)	Gamete	till 8-cell	oocyte (GV)	GV -> MII	GV -> MII
oocyte.GV	chr12_8876419	oocyte.GV@TRUE	7	14	0.5	recurrent	chr12	8876419	detected, REE	detected, REE	oocyte (GV)	oocyte (GV)	Gamete	oocyte (GV)	Gamete	till 8-cell	oocyte (GV)	GV -> MII	GV -> MII
oocyte.GV	chr12_8876454	oocyte.GV@TRUE	7	14	0.5	recurrent	chr12	8876454	detected, REE	detected, REE	oocyte (GV)	oocyte (GV)	Gamete	oocyte (GV)	Gamete	till 8-cell	oocyte (GV)	GV -> MII	GV -> MII
oocyte.GV	chr12_8876473	oocyte.GV@TRUE	9	14	0.642857142857143	recurrent	chr12	8876473	detected, REE	detected, REE	oocyte (GV)	oocyte (GV)	Gamete	oocyte (GV)	Gamete	till 8-cell	oocyte (GV)	GV -> MII	GV -> MII
oocyte.GV	chr12_8876495	oocyte.GV@TRUE	7	14	0.5	recurrent	chr12	8876495	detected, REE	detected, REE	oocyte (GV)	oocyte (GV)	Gamete	oocyte (GV)	Gamete	till 8-cell	oocyte (GV)	GV -> MII	GV -> MII
oocyte.GV	chr12_95080100	oocyte.GV@TRUE	7	14	0.5	recurrent	chr12	95080100	detected, REE	detected, REE	oocyte (GV)	oocyte (GV)	Gamete	oocyte (GV)	Gamete	till 8-cell	oocyte (GV)	GV -> MII	GV -> MII
oocyte.GV	chr12_95731311	oocyte.GV@TRUE	7	14	0.5	recurrent	chr12	95731311	detected, REE	detected, REE	oocyte (GV)	oocyte (GV)	Gamete	oocyte (GV)	Gamete	till 8-cell	oocyte (GV)	GV -> MII	GV -> MII
oocyte.GV	chr12_95731402	oocyte.GV@TRUE	10	14	0.714285714285714	recurrent	chr12	95731402	detected, REE	detected, REE	oocyte (GV)	oocyte (GV)	Gamete	oocyte (GV)	Gamete	till 8-cell	oocyte (GV)	GV -> MII	GV -> MII
oocyte.GV	chr12_95731405	oocyte.GV@TRUE	7	14	0.5	recurrent	chr12	95731405	detected, REE	detected, REE	oocyte (GV)	oocyte (GV)	Gamete	oocyte (GV)	Gamete	till 8-cell	oocyte (GV)	GV -> MII	GV -> MII
oocyte.GV	chr12_98548843	oocyte.GV@TRUE	7	14	0.5	recurrent	chr12	98548843	detected, REE	detected, REE	oocyte (GV)	oocyte (GV)	Gamete	oocyte (GV)	Gamete	till 8-cell	oocyte (GV)	GV -> MII	GV -> MII
oocyte.GV	chr12_98548865	oocyte.GV@TRUE	7	14	0.5	recurrent	chr12	98548865	detected, REE	detected, REE	oocyte (GV)	oocyte (GV)	Gamete	oocyte (GV)	Gamete	till 8-cell	oocyte (GV)	GV -> MII	GV -> MII
oocyte.GV	chr12_98548866	oocyte.GV@TRUE	7	14	0.5	recurrent	chr12	98548866	detected, REE	detected, REE	oocyte (GV)	oocyte (GV)	Gamete	oocyte (GV)	Gamete	till 8-cell	oocyte (GV)	GV -> MII	GV -> MII
oocyte.GV	chr12_98549053	oocyte.GV@TRUE	7	14	0.5	recurrent	chr12	98549053	detected, REE	detected, REE	oocyte (GV)	oocyte (GV)	Gamete	oocyte (GV)	Gamete	till 8-cell	oocyte (GV)	GV -> MII	GV -> MII
oocyte.GV	chr12_98549240	oocyte.GV@TRUE	8	14	0.571428571428571	recurrent	chr12	98549240	detected, REE	detected, REE	oocyte (GV)	oocyte (GV)	Gamete	oocyte (GV)	Gamete	till 8-cell	oocyte (GV)	GV -> MII	GV -> MII
oocyte.GV	chr12_98549384	oocyte.GV@TRUE	7	14	0.5	recurrent	chr12	98549384	detected, REE	detected, REE	oocyte (GV)	oocyte (GV)	Gamete	oocyte (GV)	Gamete	till 8-cell	oocyte (GV)	GV -> MII	GV -> MII
oocyte.GV	chr12_98549401	oocyte.GV@TRUE	6	14	0.428571428571429	detected but not recurrent	chr12	98549401	detected, not REE	detected, not REE	oocyte (GV)	oocyte (GV)	Gamete	oocyte (GV)	Gamete	till 8-cell	oocyte (GV)	GV -> MII	GV -> MII
oocyte.GV	chr12_98549436	oocyte.GV@TRUE	12	14	0.857142857142857	recurrent	chr12	98549436	detected, REE	detected, REE	oocyte (GV)	oocyte (GV)	Gamete	oocyte (GV)	Gamete	till 8-cell	oocyte (GV)	GV -> MII	GV -> MII
oocyte.GV	chr12_98549454	oocyte.GV@TRUE	11	14	0.785714285714286	recurrent	chr12	98549454	detected, REE	detected, REE	oocyte (GV)	oocyte (GV)	Gamete	oocyte (GV)	Gamete	till 8-cell	oocyte (GV)	GV -> MII	GV -> MII
oocyte.GV	chr12_98624839	oocyte.GV@TRUE	3	14	0.214285714285714	detected but not recurrent	chr12	98624839	detected, not REE	detected, not REE	oocyte (GV)	oocyte (GV)	Gamete	oocyte (GV)	Gamete	till 8-cell	oocyte (GV)	GV -> MII	GV -> MII
oocyte.GV	chr12_98733696	oocyte.GV@TRUE	7	14	0.5	recurrent	chr12	98733696	detected, REE	detected, REE	oocyte (GV)	oocyte (GV)	Gamete	oocyte (GV)	Gamete	till 8-cell	oocyte (GV)	GV -> MII	GV -> MII
oocyte.GV	chr12_98734992	oocyte.GV@TRUE	9	14	0.642857142857143	recurrent	chr12	98734992	detected, REE	detected, REE	oocyte (GV)	oocyte (GV)	Gamete	oocyte (GV)	Gamete	till 8-cell	oocyte (GV)	GV -> MII	GV -> MII
oocyte.GV	chr12_98734993	oocyte.GV@TRUE	9	14	0.642857142857143	recurrent	chr12	98734993	detected, REE	detected, REE	oocyte (GV)	oocyte (GV)	Gamete	oocyte (GV)	Gamete	till 8-cell	oocyte (GV)	GV -> MII	GV -> MII
oocyte.GV	chr12_98735015	oocyte.GV@TRUE	8	14	0.571428571428571	recurrent	chr12	98735015	detected, REE	detected, REE	oocyte (GV)	oocyte (GV)	Gamete	oocyte (GV)	Gamete	till 8-cell	oocyte (GV)	GV -> MII	GV -> MII
oocyte.GV	chr13_112544209	oocyte.GV@TRUE	2	14	0.142857142857143	detected but not recurrent	chr13	112544209	detected, not REE	detected, not REE	oocyte (GV)	oocyte (GV)	Gamete	oocyte (GV)	Gamete	till 8-cell	oocyte (GV)	GV -> MII	GV -> MII
oocyte.GV	chr13_112544210	oocyte.GV@TRUE	2	14	0.142857142857143	detected but not recurrent	chr13	112544210	detected, not REE	detected, not REE	oocyte (GV)	oocyte (GV)	Gamete	oocyte (GV)	Gamete	till 8-cell	oocyte (GV)	GV -> MII	GV -> MII
oocyte.GV	chr13_112544211	oocyte.GV@TRUE				not detected	chr13	112544211	not detected	not detected	oocyte (GV)	oocyte (GV)	Gamete	oocyte (GV)	Gamete	till 8-cell	oocyte (GV)	GV -> MII	GV -> MII
oocyte.GV	chr13_112544232	oocyte.GV@TRUE				not detected	chr13	112544232	not detected	not detected	oocyte (GV)	oocyte (GV)	Gamete	oocyte (GV)	Gamete	till 8-cell	oocyte (GV)	GV -> MII	GV -> MII
oocyte.GV	chr13_19672219	oocyte.GV@TRUE	14	14	1	recurrent	chr13	19672219	detected, REE	detected, REE	oocyte (GV)	oocyte (GV)	Gamete	oocyte (GV)	Gamete	till 8-cell	oocyte (GV)	GV -> MII	GV -> MII
oocyte.GV	chr13_19672244	oocyte.GV@TRUE	12	14	0.857142857142857	recurrent	chr13	19672244	detected, REE	detected, REE	oocyte (GV)	oocyte (GV)	Gamete	oocyte (GV)	Gamete	till 8-cell	oocyte (GV)	GV -> MII	GV -> MII
oocyte.GV	chr13_19672262	oocyte.GV@TRUE	14	14	1	recurrent	chr13	19672262	detected, REE	detected, REE	oocyte (GV)	oocyte (GV)	Gamete	oocyte (GV)	Gamete	till 8-cell	oocyte (GV)	GV -> MII	GV -> MII
oocyte.GV	chr13_19672274	oocyte.GV@TRUE	7	14	0.5	recurrent	chr13	19672274	detected, REE	detected, REE	oocyte (GV)	oocyte (GV)	Gamete	oocyte (GV)	Gamete	till 8-cell	oocyte (GV)	GV -> MII	GV -> MII
oocyte.GV	chr13_19672284	oocyte.GV@TRUE	14	14	1	recurrent	chr13	19672284	detected, REE	detected, REE	oocyte (GV)	oocyte (GV)	Gamete	oocyte (GV)	Gamete	till 8-cell	oocyte (GV)	GV -> MII	GV -> MII
oocyte.GV	chr13_19672324	oocyte.GV@TRUE	9	14	0.642857142857143	recurrent	chr13	19672324	detected, REE	detected, REE	oocyte (GV)	oocyte (GV)	Gamete	oocyte (GV)	Gamete	till 8-cell	oocyte (GV)	GV -> MII	GV -> MII
oocyte.GV	chr13_19672378	oocyte.GV@TRUE	13	14	0.928571428571429	recurrent	chr13	19672378	detected, REE	detected, REE	oocyte (GV)	oocyte (GV)	Gamete	oocyte (GV)	Gamete	till 8-cell	oocyte (GV)	GV -> MII	GV -> MII
oocyte.GV	chr13_19672405	oocyte.GV@TRUE	12	14	0.857142857142857	recurrent	chr13	19672405	detected, REE	detected, REE	oocyte (GV)	oocyte (GV)	Gamete	oocyte (GV)	Gamete	till 8-cell	oocyte (GV)	GV -> MII	GV -> MII
oocyte.GV	chr13_19672406	oocyte.GV@TRUE	14	14	1	recurrent	chr13	19672406	detected, REE	detected, REE	oocyte (GV)	oocyte (GV)	Gamete	oocyte (GV)	Gamete	till 8-cell	oocyte (GV)	GV -> MII	GV -> MII
oocyte.GV	chr13_19672418	oocyte.GV@TRUE	11	14	0.785714285714286	recurrent	chr13	19672418	detected, REE	detected, REE	oocyte (GV)	oocyte (GV)	Gamete	oocyte (GV)	Gamete	till 8-cell	oocyte (GV)	GV -> MII	GV -> MII
oocyte.GV	chr13_19672838	oocyte.GV@TRUE	12	14	0.857142857142857	recurrent	chr13	19672838	detected, REE	detected, REE	oocyte (GV)	oocyte (GV)	Gamete	oocyte (GV)	Gamete	till 8-cell	oocyte (GV)	GV -> MII	GV -> MII
oocyte.GV	chr13_19672883	oocyte.GV@TRUE	13	14	0.928571428571429	recurrent	chr13	19672883	detected, REE	detected, REE	oocyte (GV)	oocyte (GV)	Gamete	oocyte (GV)	Gamete	till 8-cell	oocyte (GV)	GV -> MII	GV -> MII
oocyte.GV	chr13_19672884	oocyte.GV@TRUE	13	14	0.928571428571429	recurrent	chr13	19672884	detected, REE	detected, REE	oocyte (GV)	oocyte (GV)	Gamete	oocyte (GV)	Gamete	till 8-cell	oocyte (GV)	GV -> MII	GV -> MII
oocyte.GV	chr13_19672897	oocyte.GV@TRUE	8	14	0.571428571428571	recurrent	chr13	19672897	detected, REE	detected, REE	oocyte (GV)	oocyte (GV)	Gamete	oocyte (GV)	Gamete	till 8-cell	oocyte (GV)	GV -> MII	GV -> MII
oocyte.GV	chr13_19672898	oocyte.GV@TRUE	13	14	0.928571428571429	recurrent	chr13	19672898	detected, REE	detected, REE	oocyte (GV)	oocyte (GV)	Gamete	oocyte (GV)	Gamete	till 8-cell	oocyte (GV)	GV -> MII	GV -> MII
oocyte.GV	chr13_19672912	oocyte.GV@TRUE	8	14	0.571428571428571	recurrent	chr13	19672912	detected, REE	detected, REE	oocyte (GV)	oocyte (GV)	Gamete	oocyte (GV)	Gamete	till 8-cell	oocyte (GV)	GV -> MII	GV -> MII
oocyte.GV	chr13_19672935	oocyte.GV@TRUE	12	14	0.857142857142857	recurrent	chr13	19672935	detected, REE	detected, REE	oocyte (GV)	oocyte (GV)	Gamete	oocyte (GV)	Gamete	till 8-cell	oocyte (GV)	GV -> MII	GV -> MII
oocyte.GV	chr13_19672976	oocyte.GV@TRUE	14	14	1	recurrent	chr13	19672976	detected, REE	detected, REE	oocyte (GV)	oocyte (GV)	Gamete	oocyte (GV)	Gamete	till 8-cell	oocyte (GV)	GV -> MII	GV -> MII
oocyte.GV	chr13_19673001	oocyte.GV@TRUE	14	14	1	recurrent	chr13	19673001	detected, REE	detected, REE	oocyte (GV)	oocyte (GV)	Gamete	oocyte (GV)	Gamete	till 8-cell	oocyte (GV)	GV -> MII	GV -> MII
oocyte.GV	chr13_19824081	oocyte.GV@TRUE	8	14	0.571428571428571	recurrent	chr13	19824081	detected, REE	detected, REE	oocyte (GV)	oocyte (GV)	Gamete	oocyte (GV)	Gamete	till 8-cell	oocyte (GV)	GV -> MII	GV -> MII
oocyte.GV	chr13_19824111	oocyte.GV@TRUE	8	14	0.571428571428571	recurrent	chr13	19824111	detected, REE	detected, REE	oocyte (GV)	oocyte (GV)	Gamete	oocyte (GV)	Gamete	till 8-cell	oocyte (GV)	GV -> MII	GV -> MII
oocyte.GV	chr13_19824112	oocyte.GV@TRUE	7	14	0.5	recurrent	chr13	19824112	detected, REE	detected, REE	oocyte (GV)	oocyte (GV)	Gamete	oocyte (GV)	Gamete	till 8-cell	oocyte (GV)	GV -> MII	GV -> MII
oocyte.GV	chr13_25340666	oocyte.GV@TRUE	13	14	0.928571428571429	recurrent	chr13	25340666	detected, REE	detected, REE	oocyte (GV)	oocyte (GV)	Gamete	oocyte (GV)	Gamete	till 8-cell	oocyte (GV)	GV -> MII	GV -> MII
oocyte.GV	chr13_25340667	oocyte.GV@TRUE	10	14	0.714285714285714	recurrent	chr13	25340667	detected, REE	detected, REE	oocyte (GV)	oocyte (GV)	Gamete	oocyte (GV)	Gamete	till 8-cell	oocyte (GV)	GV -> MII	GV -> MII
oocyte.GV	chr13_25340693	oocyte.GV@TRUE	11	14	0.785714285714286	recurrent	chr13	25340693	detected, REE	detected, REE	oocyte (GV)	oocyte (GV)	Gamete	oocyte (GV)	Gamete	till 8-cell	oocyte (GV)	GV -> MII	GV -> MII
oocyte.GV	chr13_25340712	oocyte.GV@TRUE	1	14	0.0714285714285714	detected but not recurrent	chr13	25340712	detected, not REE	detected, not REE	oocyte (GV)	oocyte (GV)	Gamete	oocyte (GV)	Gamete	till 8-cell	oocyte (GV)	GV -> MII	GV -> MII
oocyte.GV	chr13_25340771	oocyte.GV@TRUE	5	14	0.357142857142857	detected but not recurrent	chr13	25340771	detected, not REE	detected, not REE	oocyte (GV)	oocyte (GV)	Gamete	oocyte (GV)	Gamete	till 8-cell	oocyte (GV)	GV -> MII	GV -> MII
oocyte.GV	chr13_25340781	oocyte.GV@TRUE	10	14	0.714285714285714	recurrent	chr13	25340781	detected, REE	detected, REE	oocyte (GV)	oocyte (GV)	Gamete	oocyte (GV)	Gamete	till 8-cell	oocyte (GV)	GV -> MII	GV -> MII
oocyte.GV	chr13_25340795	oocyte.GV@TRUE	12	14	0.857142857142857	recurrent	chr13	25340795	detected, REE	detected, REE	oocyte (GV)	oocyte (GV)	Gamete	oocyte (GV)	Gamete	till 8-cell	oocyte (GV)	GV -> MII	GV -> MII
oocyte.GV	chr13_25340797	oocyte.GV@TRUE	9	14	0.642857142857143	recurrent	chr13	25340797	detected, REE	detected, REE	oocyte (GV)	oocyte (GV)	Gamete	oocyte (GV)	Gamete	till 8-cell	oocyte (GV)	GV -> MII	GV -> MII
oocyte.GV	chr13_25340798	oocyte.GV@TRUE	9	14	0.642857142857143	recurrent	chr13	25340798	detected, REE	detected, REE	oocyte (GV)	oocyte (GV)	Gamete	oocyte (GV)	Gamete	till 8-cell	oocyte (GV)	GV -> MII	GV -> MII
oocyte.GV	chr13_30206026	oocyte.GV@TRUE	9	14	0.642857142857143	recurrent	chr13	30206026	detected, REE	detected, REE	oocyte (GV)	oocyte (GV)	Gamete	oocyte (GV)	Gamete	till 8-cell	oocyte (GV)	GV -> MII	GV -> MII
oocyte.GV	chr13_30206039	oocyte.GV@TRUE	6	14	0.428571428571429	detected but not recurrent	chr13	30206039	detected, not REE	detected, not REE	oocyte (GV)	oocyte (GV)	Gamete	oocyte (GV)	Gamete	till 8-cell	oocyte (GV)	GV -> MII	GV -> MII
oocyte.GV	chr13_30206117	oocyte.GV@TRUE	5	14	0.357142857142857	detected but not recurrent	chr13	30206117	detected, not REE	detected, not REE	oocyte (GV)	oocyte (GV)	Gamete	oocyte (GV)	Gamete	till 8-cell	oocyte (GV)	GV -> MII	GV -> MII
oocyte.GV	chr13_30206120	oocyte.GV@TRUE	6	14	0.428571428571429	detected but not recurrent	chr13	30206120	detected, not REE	detected, not REE	oocyte (GV)	oocyte (GV)	Gamete	oocyte (GV)	Gamete	till 8-cell	oocyte (GV)	GV -> MII	GV -> MII
oocyte.GV	chr13_30206457	oocyte.GV@TRUE	7	14	0.5	recurrent	chr13	30206457	detected, REE	detected, REE	oocyte (GV)	oocyte (GV)	Gamete	oocyte (GV)	Gamete	till 8-cell	oocyte (GV)	GV -> MII	GV -> MII
oocyte.GV	chr13_30206643	oocyte.GV@TRUE	14	14	1	recurrent	chr13	30206643	detected, REE	detected, REE	oocyte (GV)	oocyte (GV)	Gamete	oocyte (GV)	Gamete	till 8-cell	oocyte (GV)	GV -> MII	GV -> MII
oocyte.GV	chr13_30206644	oocyte.GV@TRUE	14	14	1	recurrent	chr13	30206644	detected, REE	detected, REE	oocyte (GV)	oocyte (GV)	Gamete	oocyte (GV)	Gamete	till 8-cell	oocyte (GV)	GV -> MII	GV -> MII
oocyte.GV	chr13_30206645	oocyte.GV@TRUE	13	14	0.928571428571429	recurrent	chr13	30206645	detected, REE	detected, REE	oocyte (GV)	oocyte (GV)	Gamete	oocyte (GV)	Gamete	till 8-cell	oocyte (GV)	GV -> MII	GV -> MII
oocyte.GV	chr13_30207684	oocyte.GV@TRUE	7	14	0.5	recurrent	chr13	30207684	detected, REE	detected, REE	oocyte (GV)	oocyte (GV)	Gamete	oocyte (GV)	Gamete	till 8-cell	oocyte (GV)	GV -> MII	GV -> MII
oocyte.GV	chr13_32399024	oocyte.GV@TRUE	14	14	1	recurrent	chr13	32399024	detected, REE	detected, REE	oocyte (GV)	oocyte (GV)	Gamete	oocyte (GV)	Gamete	till 8-cell	oocyte (GV)	GV -> MII	GV -> MII
oocyte.GV	chr13_32399045	oocyte.GV@TRUE	7	14	0.5	recurrent	chr13	32399045	detected, REE	detected, REE	oocyte (GV)	oocyte (GV)	Gamete	oocyte (GV)	Gamete	till 8-cell	oocyte (GV)	GV -> MII	GV -> MII
oocyte.GV	chr13_32399063	oocyte.GV@TRUE	14	14	1	recurrent	chr13	32399063	detected, REE	detected, REE	oocyte (GV)	oocyte (GV)	Gamete	oocyte (GV)	Gamete	till 8-cell	oocyte (GV)	GV -> MII	GV -> MII
oocyte.GV	chr13_32399925	oocyte.GV@TRUE	14	14	1	recurrent	chr13	32399925	detected, REE	detected, REE	oocyte (GV)	oocyte (GV)	Gamete	oocyte (GV)	Gamete	till 8-cell	oocyte (GV)	GV -> MII	GV -> MII
oocyte.GV	chr13_32399996	oocyte.GV@TRUE	14	14	1	recurrent	chr13	32399996	detected, REE	detected, REE	oocyte (GV)	oocyte (GV)	Gamete	oocyte (GV)	Gamete	till 8-cell	oocyte (GV)	GV -> MII	GV -> MII
oocyte.GV	chr13_32400006	oocyte.GV@TRUE	10	14	0.714285714285714	recurrent	chr13	32400006	detected, REE	detected, REE	oocyte (GV)	oocyte (GV)	Gamete	oocyte (GV)	Gamete	till 8-cell	oocyte (GV)	GV -> MII	GV -> MII
oocyte.GV	chr13_32400020	oocyte.GV@TRUE	12	14	0.857142857142857	recurrent	chr13	32400020	detected, REE	detected, REE	oocyte (GV)	oocyte (GV)	Gamete	oocyte (GV)	Gamete	till 8-cell	oocyte (GV)	GV -> MII	GV -> MII
oocyte.GV	chr13_32400038	oocyte.GV@TRUE	14	14	1	recurrent	chr13	32400038	detected, REE	detected, REE	oocyte (GV)	oocyte (GV)	Gamete	oocyte (GV)	Gamete	till 8-cell	oocyte (GV)	GV -> MII	GV -> MII
oocyte.GV	chr13_32400047	oocyte.GV@TRUE	8	14	0.571428571428571	recurrent	chr13	32400047	detected, REE	detected, REE	oocyte (GV)	oocyte (GV)	Gamete	oocyte (GV)	Gamete	till 8-cell	oocyte (GV)	GV -> MII	GV -> MII
oocyte.GV	chr13_48046612	oocyte.GV@TRUE	3	14	0.214285714285714	detected but not recurrent	chr13	48046612	detected, not REE	detected, not REE	oocyte (GV)	oocyte (GV)	Gamete	oocyte (GV)	Gamete	till 8-cell	oocyte (GV)	GV -> MII	GV -> MII
oocyte.GV	chr13_48046659	oocyte.GV@TRUE	5	14	0.357142857142857	detected but not recurrent	chr13	48046659	detected, not REE	detected, not REE	oocyte (GV)	oocyte (GV)	Gamete	oocyte (GV)	Gamete	till 8-cell	oocyte (GV)	GV -> MII	GV -> MII
oocyte.GV	chr13_48046842	oocyte.GV@TRUE	4	14	0.285714285714286	detected but not recurrent	chr13	48046842	detected, not REE	detected, not REE	oocyte (GV)	oocyte (GV)	Gamete	oocyte (GV)	Gamete	till 8-cell	oocyte (GV)	GV -> MII	GV -> MII
oocyte.GV	chr13_48046852	oocyte.GV@TRUE	5	14	0.357142857142857	detected but not recurrent	chr13	48046852	detected, not REE	detected, not REE	oocyte (GV)	oocyte (GV)	Gamete	oocyte (GV)	Gamete	till 8-cell	oocyte (GV)	GV -> MII	GV -> MII
oocyte.GV	chr13_52689700	oocyte.GV@TRUE	11	14	0.785714285714286	recurrent	chr13	52689700	detected, REE	detected, REE	oocyte (GV)	oocyte (GV)	Gamete	oocyte (GV)	Gamete	till 8-cell	oocyte (GV)	GV -> MII	GV -> MII
oocyte.GV	chr13_52689713	oocyte.GV@TRUE	10	14	0.714285714285714	recurrent	chr13	52689713	detected, REE	detected, REE	oocyte (GV)	oocyte (GV)	Gamete	oocyte (GV)	Gamete	till 8-cell	oocyte (GV)	GV -> MII	GV -> MII
oocyte.GV	chr13_52689744	oocyte.GV@TRUE	7	14	0.5	recurrent	chr13	52689744	detected, REE	detected, REE	oocyte (GV)	oocyte (GV)	Gamete	oocyte (GV)	Gamete	till 8-cell	oocyte (GV)	GV -> MII	GV -> MII
oocyte.GV	chr13_52691112	oocyte.GV@TRUE	7	14	0.5	recurrent	chr13	52691112	detected, REE	detected, REE	oocyte (GV)	oocyte (GV)	Gamete	oocyte (GV)	Gamete	till 8-cell	oocyte (GV)	GV -> MII	GV -> MII
oocyte.GV	chr13_52691122	oocyte.GV@TRUE	9	14	0.642857142857143	recurrent	chr13	52691122	detected, REE	detected, REE	oocyte (GV)	oocyte (GV)	Gamete	oocyte (GV)	Gamete	till 8-cell	oocyte (GV)	GV -> MII	GV -> MII
oocyte.GV	chr13_52691192	oocyte.GV@TRUE	9	14	0.642857142857143	recurrent	chr13	52691192	detected, REE	detected, REE	oocyte (GV)	oocyte (GV)	Gamete	oocyte (GV)	Gamete	till 8-cell	oocyte (GV)	GV -> MII	GV -> MII
oocyte.GV	chr13_52691226	oocyte.GV@TRUE	9	14	0.642857142857143	recurrent	chr13	52691226	detected, REE	detected, REE	oocyte (GV)	oocyte (GV)	Gamete	oocyte (GV)	Gamete	till 8-cell	oocyte (GV)	GV -> MII	GV -> MII
oocyte.GV	chr13_52691245	oocyte.GV@TRUE	11	14	0.785714285714286	recurrent	chr13	52691245	detected, REE	detected, REE	oocyte (GV)	oocyte (GV)	Gamete	oocyte (GV)	Gamete	till 8-cell	oocyte (GV)	GV -> MII	GV -> MII
oocyte.GV	chr13_52691246	oocyte.GV@TRUE	8	14	0.571428571428571	recurrent	chr13	52691246	detected, REE	detected, REE	oocyte (GV)	oocyte (GV)	Gamete	oocyte (GV)	Gamete	till 8-cell	oocyte (GV)	GV -> MII	GV -> MII
oocyte.GV	chr13_93619585	oocyte.GV@TRUE	8	14	0.571428571428571	recurrent	chr13	93619585	detected, REE	detected, REE	oocyte (GV)	oocyte (GV)	Gamete	oocyte (GV)	Gamete	till 8-cell	oocyte (GV)	GV -> MII	GV -> MII
oocyte.GV	chr13_93619586	oocyte.GV@TRUE	7	14	0.5	recurrent	chr13	93619586	detected, REE	detected, REE	oocyte (GV)	oocyte (GV)	Gamete	oocyte (GV)	Gamete	till 8-cell	oocyte (GV)	GV -> MII	GV -> MII
oocyte.GV	chr14_103557881	oocyte.GV@TRUE	10	14	0.714285714285714	recurrent	chr14	103557881	detected, REE	detected, REE	oocyte (GV)	oocyte (GV)	Gamete	oocyte (GV)	Gamete	till 8-cell	oocyte (GV)	GV -> MII	GV -> MII
oocyte.GV	chr14_103557910	oocyte.GV@TRUE	8	14	0.571428571428571	recurrent	chr14	103557910	detected, REE	detected, REE	oocyte (GV)	oocyte (GV)	Gamete	oocyte (GV)	Gamete	till 8-cell	oocyte (GV)	GV -> MII	GV -> MII
oocyte.GV	chr14_103557917	oocyte.GV@TRUE	10	14	0.714285714285714	recurrent	chr14	103557917	detected, REE	detected, REE	oocyte (GV)	oocyte (GV)	Gamete	oocyte (GV)	Gamete	till 8-cell	oocyte (GV)	GV -> MII	GV -> MII
oocyte.GV	chr14_103557941	oocyte.GV@TRUE	11	14	0.785714285714286	recurrent	chr14	103557941	detected, REE	detected, REE	oocyte (GV)	oocyte (GV)	Gamete	oocyte (GV)	Gamete	till 8-cell	oocyte (GV)	GV -> MII	GV -> MII
oocyte.GV	chr14_103590590	oocyte.GV@TRUE	7	14	0.5	recurrent	chr14	103590590	detected, REE	detected, REE	oocyte (GV)	oocyte (GV)	Gamete	oocyte (GV)	Gamete	till 8-cell	oocyte (GV)	GV -> MII	GV -> MII
oocyte.GV	chr14_103590612	oocyte.GV@TRUE	12	14	0.857142857142857	recurrent	chr14	103590612	detected, REE	detected, REE	oocyte (GV)	oocyte (GV)	Gamete	oocyte (GV)	Gamete	till 8-cell	oocyte (GV)	GV -> MII	GV -> MII
oocyte.GV	chr14_103590613	oocyte.GV@TRUE	12	14	0.857142857142857	recurrent	chr14	103590613	detected, REE	detected, REE	oocyte (GV)	oocyte (GV)	Gamete	oocyte (GV)	Gamete	till 8-cell	oocyte (GV)	GV -> MII	GV -> MII
oocyte.GV	chr14_103590658	oocyte.GV@TRUE	5	14	0.357142857142857	detected but not recurrent	chr14	103590658	detected, not REE	detected, not REE	oocyte (GV)	oocyte (GV)	Gamete	oocyte (GV)	Gamete	till 8-cell	oocyte (GV)	GV -> MII	GV -> MII
oocyte.GV	chr14_103590667	oocyte.GV@TRUE	3	14	0.214285714285714	detected but not recurrent	chr14	103590667	detected, not REE	detected, not REE	oocyte (GV)	oocyte (GV)	Gamete	oocyte (GV)	Gamete	till 8-cell	oocyte (GV)	GV -> MII	GV -> MII
oocyte.GV	chr14_103590740	oocyte.GV@TRUE	12	14	0.857142857142857	recurrent	chr14	103590740	detected, REE	detected, REE	oocyte (GV)	oocyte (GV)	Gamete	oocyte (GV)	Gamete	till 8-cell	oocyte (GV)	GV -> MII	GV -> MII
oocyte.GV	chr14_20311510	oocyte.GV@TRUE	11	14	0.785714285714286	recurrent	chr14	20311510	detected, REE	detected, REE	oocyte (GV)	oocyte (GV)	Gamete	oocyte (GV)	Gamete	till 8-cell	oocyte (GV)	GV -> MII	GV -> MII
oocyte.GV	chr14_21460322	oocyte.GV@TRUE	7	14	0.5	recurrent	chr14	21460322	detected, REE	detected, REE	oocyte (GV)	oocyte (GV)	Gamete	oocyte (GV)	Gamete	till 8-cell	oocyte (GV)	GV -> MII	GV -> MII
oocyte.GV	chr14_21460331	oocyte.GV@TRUE	11	14	0.785714285714286	recurrent	chr14	21460331	detected, REE	detected, REE	oocyte (GV)	oocyte (GV)	Gamete	oocyte (GV)	Gamete	till 8-cell	oocyte (GV)	GV -> MII	GV -> MII
oocyte.GV	chr14_21460342	oocyte.GV@TRUE	11	14	0.785714285714286	recurrent	chr14	21460342	detected, REE	detected, REE	oocyte (GV)	oocyte (GV)	Gamete	oocyte (GV)	Gamete	till 8-cell	oocyte (GV)	GV -> MII	GV -> MII
oocyte.GV	chr14_21497789	oocyte.GV@TRUE	9	14	0.642857142857143	recurrent	chr14	21497789	detected, REE	detected, REE	oocyte (GV)	oocyte (GV)	Gamete	oocyte (GV)	Gamete	till 8-cell	oocyte (GV)	GV -> MII	GV -> MII
oocyte.GV	chr14_21497801	oocyte.GV@TRUE	9	14	0.642857142857143	recurrent	chr14	21497801	detected, REE	detected, REE	oocyte (GV)	oocyte (GV)	Gamete	oocyte (GV)	Gamete	till 8-cell	oocyte (GV)	GV -> MII	GV -> MII
oocyte.GV	chr14_21497860	oocyte.GV@TRUE	9	14	0.642857142857143	recurrent	chr14	21497860	detected, REE	detected, REE	oocyte (GV)	oocyte (GV)	Gamete	oocyte (GV)	Gamete	till 8-cell	oocyte (GV)	GV -> MII	GV -> MII
oocyte.GV	chr14_22834579	oocyte.GV@TRUE	10	14	0.714285714285714	recurrent	chr14	22834579	detected, REE	detected, REE	oocyte (GV)	oocyte (GV)	Gamete	oocyte (GV)	Gamete	till 8-cell	oocyte (GV)	GV -> MII	GV -> MII
oocyte.GV	chr14_22834610	oocyte.GV@TRUE	8	14	0.571428571428571	recurrent	chr14	22834610	detected, REE	detected, REE	oocyte (GV)	oocyte (GV)	Gamete	oocyte (GV)	Gamete	till 8-cell	oocyte (GV)	GV -> MII	GV -> MII
oocyte.GV	chr14_22834686	oocyte.GV@TRUE	7	14	0.5	recurrent	chr14	22834686	detected, REE	detected, REE	oocyte (GV)	oocyte (GV)	Gamete	oocyte (GV)	Gamete	till 8-cell	oocyte (GV)	GV -> MII	GV -> MII
oocyte.GV	chr14_22834728	oocyte.GV@TRUE	10	14	0.714285714285714	recurrent	chr14	22834728	detected, REE	detected, REE	oocyte (GV)	oocyte (GV)	Gamete	oocyte (GV)	Gamete	till 8-cell	oocyte (GV)	GV -> MII	GV -> MII
oocyte.GV	chr14_22834767	oocyte.GV@TRUE	11	14	0.785714285714286	recurrent	chr14	22834767	detected, REE	detected, REE	oocyte (GV)	oocyte (GV)	Gamete	oocyte (GV)	Gamete	till 8-cell	oocyte (GV)	GV -> MII	GV -> MII
oocyte.GV	chr14_22834768	oocyte.GV@TRUE	9	14	0.642857142857143	recurrent	chr14	22834768	detected, REE	detected, REE	oocyte (GV)	oocyte (GV)	Gamete	oocyte (GV)	Gamete	till 8-cell	oocyte (GV)	GV -> MII	GV -> MII
oocyte.GV	chr14_35050106	oocyte.GV@TRUE	3	14	0.214285714285714	detected but not recurrent	chr14	35050106	detected, not REE	detected, not REE	oocyte (GV)	oocyte (GV)	Gamete	oocyte (GV)	Gamete	till 8-cell	oocyte (GV)	GV -> MII	GV -> MII
oocyte.GV	chr14_35050136	oocyte.GV@TRUE	7	14	0.5	recurrent	chr14	35050136	detected, REE	detected, REE	oocyte (GV)	oocyte (GV)	Gamete	oocyte (GV)	Gamete	till 8-cell	oocyte (GV)	GV -> MII	GV -> MII
oocyte.GV	chr14_35050146	oocyte.GV@TRUE	7	14	0.5	recurrent	chr14	35050146	detected, REE	detected, REE	oocyte (GV)	oocyte (GV)	Gamete	oocyte (GV)	Gamete	till 8-cell	oocyte (GV)	GV -> MII	GV -> MII
oocyte.GV	chr14_35050152	oocyte.GV@TRUE	7	14	0.5	recurrent	chr14	35050152	detected, REE	detected, REE	oocyte (GV)	oocyte (GV)	Gamete	oocyte (GV)	Gamete	till 8-cell	oocyte (GV)	GV -> MII	GV -> MII
oocyte.GV	chr14_35050261	oocyte.GV@TRUE	9	14	0.642857142857143	recurrent	chr14	35050261	detected, REE	detected, REE	oocyte (GV)	oocyte (GV)	Gamete	oocyte (GV)	Gamete	till 8-cell	oocyte (GV)	GV -> MII	GV -> MII
oocyte.GV	chr14_35050271	oocyte.GV@TRUE	7	14	0.5	recurrent	chr14	35050271	detected, REE	detected, REE	oocyte (GV)	oocyte (GV)	Gamete	oocyte (GV)	Gamete	till 8-cell	oocyte (GV)	GV -> MII	GV -> MII
oocyte.GV	chr14_35050283	oocyte.GV@TRUE	7	14	0.5	recurrent	chr14	35050283	detected, REE	detected, REE	oocyte (GV)	oocyte (GV)	Gamete	oocyte (GV)	Gamete	till 8-cell	oocyte (GV)	GV -> MII	GV -> MII
oocyte.GV	chr14_35050286	oocyte.GV@TRUE	7	14	0.5	recurrent	chr14	35050286	detected, REE	detected, REE	oocyte (GV)	oocyte (GV)	Gamete	oocyte (GV)	Gamete	till 8-cell	oocyte (GV)	GV -> MII	GV -> MII
oocyte.GV	chr14_50325958	oocyte.GV@TRUE	12	14	0.857142857142857	recurrent	chr14	50325958	detected, REE	detected, REE	oocyte (GV)	oocyte (GV)	Gamete	oocyte (GV)	Gamete	till 8-cell	oocyte (GV)	GV -> MII	GV -> MII
oocyte.GV	chr14_50325974	oocyte.GV@TRUE	12	14	0.857142857142857	recurrent	chr14	50325974	detected, REE	detected, REE	oocyte (GV)	oocyte (GV)	Gamete	oocyte (GV)	Gamete	till 8-cell	oocyte (GV)	GV -> MII	GV -> MII
oocyte.GV	chr14_50325975	oocyte.GV@TRUE	7	14	0.5	recurrent	chr14	50325975	detected, REE	detected, REE	oocyte (GV)	oocyte (GV)	Gamete	oocyte (GV)	Gamete	till 8-cell	oocyte (GV)	GV -> MII	GV -> MII
oocyte.GV	chr14_50325996	oocyte.GV@TRUE	5	14	0.357142857142857	detected but not recurrent	chr14	50325996	detected, not REE	detected, not REE	oocyte (GV)	oocyte (GV)	Gamete	oocyte (GV)	Gamete	till 8-cell	oocyte (GV)	GV -> MII	GV -> MII
oocyte.GV	chr14_50326005	oocyte.GV@TRUE	8	14	0.571428571428571	recurrent	chr14	50326005	detected, REE	detected, REE	oocyte (GV)	oocyte (GV)	Gamete	oocyte (GV)	Gamete	till 8-cell	oocyte (GV)	GV -> MII	GV -> MII
oocyte.GV	chr14_50326020	oocyte.GV@TRUE	5	14	0.357142857142857	detected but not recurrent	chr14	50326020	detected, not REE	detected, not REE	oocyte (GV)	oocyte (GV)	Gamete	oocyte (GV)	Gamete	till 8-cell	oocyte (GV)	GV -> MII	GV -> MII
oocyte.GV	chr14_50326110	oocyte.GV@TRUE	5	14	0.357142857142857	detected but not recurrent	chr14	50326110	detected, not REE	detected, not REE	oocyte (GV)	oocyte (GV)	Gamete	oocyte (GV)	Gamete	till 8-cell	oocyte (GV)	GV -> MII	GV -> MII
oocyte.GV	chr14_50326119	oocyte.GV@TRUE	4	14	0.285714285714286	detected but not recurrent	chr14	50326119	detected, not REE	detected, not REE	oocyte (GV)	oocyte (GV)	Gamete	oocyte (GV)	Gamete	till 8-cell	oocyte (GV)	GV -> MII	GV -> MII
oocyte.GV	chr14_50634623	oocyte.GV@TRUE	4	14	0.285714285714286	detected but not recurrent	chr14	50634623	detected, not REE	detected, not REE	oocyte (GV)	oocyte (GV)	Gamete	oocyte (GV)	Gamete	till 8-cell	oocyte (GV)	GV -> MII	GV -> MII
oocyte.GV	chr14_55162363	oocyte.GV@TRUE	14	14	1	recurrent	chr14	55162363	detected, REE	detected, REE	oocyte (GV)	oocyte (GV)	Gamete	oocyte (GV)	Gamete	till 8-cell	oocyte (GV)	GV -> MII	GV -> MII
oocyte.GV	chr14_55162375	oocyte.GV@TRUE	8	14	0.571428571428571	recurrent	chr14	55162375	detected, REE	detected, REE	oocyte (GV)	oocyte (GV)	Gamete	oocyte (GV)	Gamete	till 8-cell	oocyte (GV)	GV -> MII	GV -> MII
oocyte.GV	chr14_55162398	oocyte.GV@TRUE	1	14	0.0714285714285714	detected but not recurrent	chr14	55162398	detected, not REE	detected, not REE	oocyte (GV)	oocyte (GV)	Gamete	oocyte (GV)	Gamete	till 8-cell	oocyte (GV)	GV -> MII	GV -> MII
oocyte.GV	chr14_55162452	oocyte.GV@TRUE	11	14	0.785714285714286	recurrent	chr14	55162452	detected, REE	detected, REE	oocyte (GV)	oocyte (GV)	Gamete	oocyte (GV)	Gamete	till 8-cell	oocyte (GV)	GV -> MII	GV -> MII
oocyte.GV	chr14_55162461	oocyte.GV@TRUE	11	14	0.785714285714286	recurrent	chr14	55162461	detected, REE	detected, REE	oocyte (GV)	oocyte (GV)	Gamete	oocyte (GV)	Gamete	till 8-cell	oocyte (GV)	GV -> MII	GV -> MII
oocyte.GV	chr14_55162479	oocyte.GV@TRUE	4	14	0.285714285714286	detected but not recurrent	chr14	55162479	detected, not REE	detected, not REE	oocyte (GV)	oocyte (GV)	Gamete	oocyte (GV)	Gamete	till 8-cell	oocyte (GV)	GV -> MII	GV -> MII
oocyte.GV	chr14_55162507	oocyte.GV@TRUE				not detected	chr14	55162507	not detected	not detected	oocyte (GV)	oocyte (GV)	Gamete	oocyte (GV)	Gamete	till 8-cell	oocyte (GV)	GV -> MII	GV -> MII
oocyte.GV	chr14_55162567	oocyte.GV@TRUE	3	14	0.214285714285714	detected but not recurrent	chr14	55162567	detected, not REE	detected, not REE	oocyte (GV)	oocyte (GV)	Gamete	oocyte (GV)	Gamete	till 8-cell	oocyte (GV)	GV -> MII	GV -> MII
oocyte.GV	chr14_55162583	oocyte.GV@TRUE	6	14	0.428571428571429	detected but not recurrent	chr14	55162583	detected, not REE	detected, not REE	oocyte (GV)	oocyte (GV)	Gamete	oocyte (GV)	Gamete	till 8-cell	oocyte (GV)	GV -> MII	GV -> MII
oocyte.GV	chr14_55367531	oocyte.GV@TRUE	8	14	0.571428571428571	recurrent	chr14	55367531	detected, REE	detected, REE	oocyte (GV)	oocyte (GV)	Gamete	oocyte (GV)	Gamete	till 8-cell	oocyte (GV)	GV -> MII	GV -> MII
oocyte.GV	chr14_55367730	oocyte.GV@TRUE	7	14	0.5	recurrent	chr14	55367730	detected, REE	detected, REE	oocyte (GV)	oocyte (GV)	Gamete	oocyte (GV)	Gamete	till 8-cell	oocyte (GV)	GV -> MII	GV -> MII
oocyte.GV	chr14_55368227	oocyte.GV@TRUE	7	14	0.5	recurrent	chr14	55368227	detected, REE	detected, REE	oocyte (GV)	oocyte (GV)	Gamete	oocyte (GV)	Gamete	till 8-cell	oocyte (GV)	GV -> MII	GV -> MII
oocyte.GV	chr14_55368234	oocyte.GV@TRUE	7	14	0.5	recurrent	chr14	55368234	detected, REE	detected, REE	oocyte (GV)	oocyte (GV)	Gamete	oocyte (GV)	Gamete	till 8-cell	oocyte (GV)	GV -> MII	GV -> MII
oocyte.GV	chr14_55368248	oocyte.GV@TRUE	7	14	0.5	recurrent	chr14	55368248	detected, REE	detected, REE	oocyte (GV)	oocyte (GV)	Gamete	oocyte (GV)	Gamete	till 8-cell	oocyte (GV)	GV -> MII	GV -> MII
oocyte.GV	chr14_55368249	oocyte.GV@TRUE	7	14	0.5	recurrent	chr14	55368249	detected, REE	detected, REE	oocyte (GV)	oocyte (GV)	Gamete	oocyte (GV)	Gamete	till 8-cell	oocyte (GV)	GV -> MII	GV -> MII
oocyte.GV	chr14_55368258	oocyte.GV@TRUE	7	14	0.5	recurrent	chr14	55368258	detected, REE	detected, REE	oocyte (GV)	oocyte (GV)	Gamete	oocyte (GV)	Gamete	till 8-cell	oocyte (GV)	GV -> MII	GV -> MII
oocyte.GV	chr14_55368293	oocyte.GV@TRUE	7	14	0.5	recurrent	chr14	55368293	detected, REE	detected, REE	oocyte (GV)	oocyte (GV)	Gamete	oocyte (GV)	Gamete	till 8-cell	oocyte (GV)	GV -> MII	GV -> MII
oocyte.GV	chr14_55368297	oocyte.GV@TRUE	7	14	0.5	recurrent	chr14	55368297	detected, REE	detected, REE	oocyte (GV)	oocyte (GV)	Gamete	oocyte (GV)	Gamete	till 8-cell	oocyte (GV)	GV -> MII	GV -> MII
oocyte.GV	chr14_55368476	oocyte.GV@TRUE	7	14	0.5	recurrent	chr14	55368476	detected, REE	detected, REE	oocyte (GV)	oocyte (GV)	Gamete	oocyte (GV)	Gamete	till 8-cell	oocyte (GV)	GV -> MII	GV -> MII
oocyte.GV	chr14_55368492	oocyte.GV@TRUE	8	14	0.571428571428571	recurrent	chr14	55368492	detected, REE	detected, REE	oocyte (GV)	oocyte (GV)	Gamete	oocyte (GV)	Gamete	till 8-cell	oocyte (GV)	GV -> MII	GV -> MII
oocyte.GV	chr14_55368493	oocyte.GV@TRUE	8	14	0.571428571428571	recurrent	chr14	55368493	detected, REE	detected, REE	oocyte (GV)	oocyte (GV)	Gamete	oocyte (GV)	Gamete	till 8-cell	oocyte (GV)	GV -> MII	GV -> MII
oocyte.GV	chr14_61795894	oocyte.GV@TRUE	7	14	0.5	recurrent	chr14	61795894	detected, REE	detected, REE	oocyte (GV)	oocyte (GV)	Gamete	oocyte (GV)	Gamete	till 8-cell	oocyte (GV)	GV -> MII	GV -> MII
oocyte.GV	chr14_61795946	oocyte.GV@TRUE	10	14	0.714285714285714	recurrent	chr14	61795946	detected, REE	detected, REE	oocyte (GV)	oocyte (GV)	Gamete	oocyte (GV)	Gamete	till 8-cell	oocyte (GV)	GV -> MII	GV -> MII
oocyte.GV	chr14_61796081	oocyte.GV@TRUE	8	14	0.571428571428571	recurrent	chr14	61796081	detected, REE	detected, REE	oocyte (GV)	oocyte (GV)	Gamete	oocyte (GV)	Gamete	till 8-cell	oocyte (GV)	GV -> MII	GV -> MII
oocyte.GV	chr14_64275581	oocyte.GV@TRUE	7	14	0.5	recurrent	chr14	64275581	detected, REE	detected, REE	oocyte (GV)	oocyte (GV)	Gamete	oocyte (GV)	Gamete	till 8-cell	oocyte (GV)	GV -> MII	GV -> MII
oocyte.GV	chr14_64277360	oocyte.GV@TRUE	5	14	0.357142857142857	detected but not recurrent	chr14	64277360	detected, not REE	detected, not REE	oocyte (GV)	oocyte (GV)	Gamete	oocyte (GV)	Gamete	till 8-cell	oocyte (GV)	GV -> MII	GV -> MII
oocyte.GV	chr14_64277369	oocyte.GV@TRUE	13	14	0.928571428571429	recurrent	chr14	64277369	detected, REE	detected, REE	oocyte (GV)	oocyte (GV)	Gamete	oocyte (GV)	Gamete	till 8-cell	oocyte (GV)	GV -> MII	GV -> MII
oocyte.GV	chr14_64277381	oocyte.GV@TRUE	12	14	0.857142857142857	recurrent	chr14	64277381	detected, REE	detected, REE	oocyte (GV)	oocyte (GV)	Gamete	oocyte (GV)	Gamete	till 8-cell	oocyte (GV)	GV -> MII	GV -> MII
oocyte.GV	chr14_64277458	oocyte.GV@TRUE	3	14	0.214285714285714	detected but not recurrent	chr14	64277458	detected, not REE	detected, not REE	oocyte (GV)	oocyte (GV)	Gamete	oocyte (GV)	Gamete	till 8-cell	oocyte (GV)	GV -> MII	GV -> MII
oocyte.GV	chr14_64277461	oocyte.GV@TRUE	5	14	0.357142857142857	detected but not recurrent	chr14	64277461	detected, not REE	detected, not REE	oocyte (GV)	oocyte (GV)	Gamete	oocyte (GV)	Gamete	till 8-cell	oocyte (GV)	GV -> MII	GV -> MII
oocyte.GV	chr14_64277467	oocyte.GV@TRUE	6	14	0.428571428571429	detected but not recurrent	chr14	64277467	detected, not REE	detected, not REE	oocyte (GV)	oocyte (GV)	Gamete	oocyte (GV)	Gamete	till 8-cell	oocyte (GV)	GV -> MII	GV -> MII
oocyte.GV	chr14_64277503	oocyte.GV@TRUE	8	14	0.571428571428571	recurrent	chr14	64277503	detected, REE	detected, REE	oocyte (GV)	oocyte (GV)	Gamete	oocyte (GV)	Gamete	till 8-cell	oocyte (GV)	GV -> MII	GV -> MII
oocyte.GV	chr14_64277513	oocyte.GV@TRUE	2	14	0.142857142857143	detected but not recurrent	chr14	64277513	detected, not REE	detected, not REE	oocyte (GV)	oocyte (GV)	Gamete	oocyte (GV)	Gamete	till 8-cell	oocyte (GV)	GV -> MII	GV -> MII
oocyte.GV	chr14_64277517	oocyte.GV@TRUE	1	14	0.0714285714285714	detected but not recurrent	chr14	64277517	detected, not REE	detected, not REE	oocyte (GV)	oocyte (GV)	Gamete	oocyte (GV)	Gamete	till 8-cell	oocyte (GV)	GV -> MII	GV -> MII
oocyte.GV	chr14_64934298	oocyte.GV@TRUE	7	14	0.5	recurrent	chr14	64934298	detected, REE	detected, REE	oocyte (GV)	oocyte (GV)	Gamete	oocyte (GV)	Gamete	till 8-cell	oocyte (GV)	GV -> MII	GV -> MII
oocyte.GV	chr14_65067906	oocyte.GV@TRUE	7	14	0.5	recurrent	chr14	65067906	detected, REE	detected, REE	oocyte (GV)	oocyte (GV)	Gamete	oocyte (GV)	Gamete	till 8-cell	oocyte (GV)	GV -> MII	GV -> MII
oocyte.GV	chr14_65068178	oocyte.GV@TRUE	11	14	0.785714285714286	recurrent	chr14	65068178	detected, REE	detected, REE	oocyte (GV)	oocyte (GV)	Gamete	oocyte (GV)	Gamete	till 8-cell	oocyte (GV)	GV -> MII	GV -> MII
oocyte.GV	chr14_65068190	oocyte.GV@TRUE	13	14	0.928571428571429	recurrent	chr14	65068190	detected, REE	detected, REE	oocyte (GV)	oocyte (GV)	Gamete	oocyte (GV)	Gamete	till 8-cell	oocyte (GV)	GV -> MII	GV -> MII
oocyte.GV	chr14_65068200	oocyte.GV@TRUE	13	14	0.928571428571429	recurrent	chr14	65068200	detected, REE	detected, REE	oocyte (GV)	oocyte (GV)	Gamete	oocyte (GV)	Gamete	till 8-cell	oocyte (GV)	GV -> MII	GV -> MII
oocyte.GV	chr14_65068217	oocyte.GV@TRUE	9	14	0.642857142857143	recurrent	chr14	65068217	detected, REE	detected, REE	oocyte (GV)	oocyte (GV)	Gamete	oocyte (GV)	Gamete	till 8-cell	oocyte (GV)	GV -> MII	GV -> MII
oocyte.GV	chr14_65068323	oocyte.GV@TRUE	14	14	1	recurrent	chr14	65068323	detected, REE	detected, REE	oocyte (GV)	oocyte (GV)	Gamete	oocyte (GV)	Gamete	till 8-cell	oocyte (GV)	GV -> MII	GV -> MII
oocyte.GV	chr14_65068359	oocyte.GV@TRUE	14	14	1	recurrent	chr14	65068359	detected, REE	detected, REE	oocyte (GV)	oocyte (GV)	Gamete	oocyte (GV)	Gamete	till 8-cell	oocyte (GV)	GV -> MII	GV -> MII
oocyte.GV	chr14_65068372	oocyte.GV@TRUE	13	14	0.928571428571429	recurrent	chr14	65068372	detected, REE	detected, REE	oocyte (GV)	oocyte (GV)	Gamete	oocyte (GV)	Gamete	till 8-cell	oocyte (GV)	GV -> MII	GV -> MII
oocyte.GV	chr14_65068421	oocyte.GV@TRUE	13	14	0.928571428571429	recurrent	chr14	65068421	detected, REE	detected, REE	oocyte (GV)	oocyte (GV)	Gamete	oocyte (GV)	Gamete	till 8-cell	oocyte (GV)	GV -> MII	GV -> MII
oocyte.GV	chr14_67337255	oocyte.GV@TRUE	7	14	0.5	recurrent	chr14	67337255	detected, REE	detected, REE	oocyte (GV)	oocyte (GV)	Gamete	oocyte (GV)	Gamete	till 8-cell	oocyte (GV)	GV -> MII	GV -> MII
oocyte.GV	chr14_67337267	oocyte.GV@TRUE	7	14	0.5	recurrent	chr14	67337267	detected, REE	detected, REE	oocyte (GV)	oocyte (GV)	Gamete	oocyte (GV)	Gamete	till 8-cell	oocyte (GV)	GV -> MII	GV -> MII
oocyte.GV	chr14_67337390	oocyte.GV@TRUE	9	14	0.642857142857143	recurrent	chr14	67337390	detected, REE	detected, REE	oocyte (GV)	oocyte (GV)	Gamete	oocyte (GV)	Gamete	till 8-cell	oocyte (GV)	GV -> MII	GV -> MII
oocyte.GV	chr14_70325535	oocyte.GV@TRUE	3	14	0.214285714285714	detected but not recurrent	chr14	70325535	detected, not REE	detected, not REE	oocyte (GV)	oocyte (GV)	Gamete	oocyte (GV)	Gamete	till 8-cell	oocyte (GV)	GV -> MII	GV -> MII
oocyte.GV	chr14_70367338	oocyte.GV@TRUE	3	14	0.214285714285714	detected but not recurrent	chr14	70367338	detected, not REE	detected, not REE	oocyte (GV)	oocyte (GV)	Gamete	oocyte (GV)	Gamete	till 8-cell	oocyte (GV)	GV -> MII	GV -> MII
oocyte.GV	chr14_70369354	oocyte.GV@TRUE	8	14	0.571428571428571	recurrent	chr14	70369354	detected, REE	detected, REE	oocyte (GV)	oocyte (GV)	Gamete	oocyte (GV)	Gamete	till 8-cell	oocyte (GV)	GV -> MII	GV -> MII
oocyte.GV	chr14_70371475	oocyte.GV@TRUE	8	14	0.571428571428571	recurrent	chr14	70371475	detected, REE	detected, REE	oocyte (GV)	oocyte (GV)	Gamete	oocyte (GV)	Gamete	till 8-cell	oocyte (GV)	GV -> MII	GV -> MII
oocyte.GV	chr14_70371480	oocyte.GV@TRUE	8	14	0.571428571428571	recurrent	chr14	70371480	detected, REE	detected, REE	oocyte (GV)	oocyte (GV)	Gamete	oocyte (GV)	Gamete	till 8-cell	oocyte (GV)	GV -> MII	GV -> MII
oocyte.GV	chr14_70371551	oocyte.GV@TRUE	9	14	0.642857142857143	recurrent	chr14	70371551	detected, REE	detected, REE	oocyte (GV)	oocyte (GV)	Gamete	oocyte (GV)	Gamete	till 8-cell	oocyte (GV)	GV -> MII	GV -> MII
oocyte.GV	chr14_70371556	oocyte.GV@TRUE	9	14	0.642857142857143	recurrent	chr14	70371556	detected, REE	detected, REE	oocyte (GV)	oocyte (GV)	Gamete	oocyte (GV)	Gamete	till 8-cell	oocyte (GV)	GV -> MII	GV -> MII
oocyte.GV	chr14_70371607	oocyte.GV@TRUE	7	14	0.5	recurrent	chr14	70371607	detected, REE	detected, REE	oocyte (GV)	oocyte (GV)	Gamete	oocyte (GV)	Gamete	till 8-cell	oocyte (GV)	GV -> MII	GV -> MII
oocyte.GV	chr14_70584410	oocyte.GV@TRUE	10	14	0.714285714285714	recurrent	chr14	70584410	detected, REE	detected, REE	oocyte (GV)	oocyte (GV)	Gamete	oocyte (GV)	Gamete	till 8-cell	oocyte (GV)	GV -> MII	GV -> MII
oocyte.GV	chr14_70584437	oocyte.GV@TRUE	8	14	0.571428571428571	recurrent	chr14	70584437	detected, REE	detected, REE	oocyte (GV)	oocyte (GV)	Gamete	oocyte (GV)	Gamete	till 8-cell	oocyte (GV)	GV -> MII	GV -> MII
oocyte.GV	chr14_70584472	oocyte.GV@TRUE	12	14	0.857142857142857	recurrent	chr14	70584472	detected, REE	detected, REE	oocyte (GV)	oocyte (GV)	Gamete	oocyte (GV)	Gamete	till 8-cell	oocyte (GV)	GV -> MII	GV -> MII
oocyte.GV	chr14_70584508	oocyte.GV@TRUE	4	14	0.285714285714286	detected but not recurrent	chr14	70584508	detected, not REE	detected, not REE	oocyte (GV)	oocyte (GV)	Gamete	oocyte (GV)	Gamete	till 8-cell	oocyte (GV)	GV -> MII	GV -> MII
oocyte.GV	chr14_70584540	oocyte.GV@TRUE	14	14	1	recurrent	chr14	70584540	detected, REE	detected, REE	oocyte (GV)	oocyte (GV)	Gamete	oocyte (GV)	Gamete	till 8-cell	oocyte (GV)	GV -> MII	GV -> MII
oocyte.GV	chr14_70584549	oocyte.GV@TRUE	6	14	0.428571428571429	detected but not recurrent	chr14	70584549	detected, not REE	detected, not REE	oocyte (GV)	oocyte (GV)	Gamete	oocyte (GV)	Gamete	till 8-cell	oocyte (GV)	GV -> MII	GV -> MII
oocyte.GV	chr14_70584569	oocyte.GV@TRUE	4	14	0.285714285714286	detected but not recurrent	chr14	70584569	detected, not REE	detected, not REE	oocyte (GV)	oocyte (GV)	Gamete	oocyte (GV)	Gamete	till 8-cell	oocyte (GV)	GV -> MII	GV -> MII
oocyte.GV	chr14_70584594	oocyte.GV@TRUE	9	14	0.642857142857143	recurrent	chr14	70584594	detected, REE	detected, REE	oocyte (GV)	oocyte (GV)	Gamete	oocyte (GV)	Gamete	till 8-cell	oocyte (GV)	GV -> MII	GV -> MII
oocyte.GV	chr14_70584595	oocyte.GV@TRUE	11	14	0.785714285714286	recurrent	chr14	70584595	detected, REE	detected, REE	oocyte (GV)	oocyte (GV)	Gamete	oocyte (GV)	Gamete	till 8-cell	oocyte (GV)	GV -> MII	GV -> MII
oocyte.GV	chr14_70584600	oocyte.GV@TRUE	2	14	0.142857142857143	detected but not recurrent	chr14	70584600	detected, not REE	detected, not REE	oocyte (GV)	oocyte (GV)	Gamete	oocyte (GV)	Gamete	till 8-cell	oocyte (GV)	GV -> MII	GV -> MII
oocyte.GV	chr14_70584649	oocyte.GV@TRUE	13	14	0.928571428571429	recurrent	chr14	70584649	detected, REE	detected, REE	oocyte (GV)	oocyte (GV)	Gamete	oocyte (GV)	Gamete	till 8-cell	oocyte (GV)	GV -> MII	GV -> MII
oocyte.GV	chr14_72805205	oocyte.GV@TRUE	14	14	1	recurrent	chr14	72805205	detected, REE	detected, REE	oocyte (GV)	oocyte (GV)	Gamete	oocyte (GV)	Gamete	till 8-cell	oocyte (GV)	GV -> MII	GV -> MII
oocyte.GV	chr14_72805214	oocyte.GV@TRUE	13	14	0.928571428571429	recurrent	chr14	72805214	detected, REE	detected, REE	oocyte (GV)	oocyte (GV)	Gamete	oocyte (GV)	Gamete	till 8-cell	oocyte (GV)	GV -> MII	GV -> MII
oocyte.GV	chr14_72805226	oocyte.GV@TRUE	13	14	0.928571428571429	recurrent	chr14	72805226	detected, REE	detected, REE	oocyte (GV)	oocyte (GV)	Gamete	oocyte (GV)	Gamete	till 8-cell	oocyte (GV)	GV -> MII	GV -> MII
oocyte.GV	chr14_72805241	oocyte.GV@TRUE	12	14	0.857142857142857	recurrent	chr14	72805241	detected, REE	detected, REE	oocyte (GV)	oocyte (GV)	Gamete	oocyte (GV)	Gamete	till 8-cell	oocyte (GV)	GV -> MII	GV -> MII
oocyte.GV	chr14_72805305	oocyte.GV@TRUE	10	14	0.714285714285714	recurrent	chr14	72805305	detected, REE	detected, REE	oocyte (GV)	oocyte (GV)	Gamete	oocyte (GV)	Gamete	till 8-cell	oocyte (GV)	GV -> MII	GV -> MII
oocyte.GV	chr14_72805308	oocyte.GV@TRUE	12	14	0.857142857142857	recurrent	chr14	72805308	detected, REE	detected, REE	oocyte (GV)	oocyte (GV)	Gamete	oocyte (GV)	Gamete	till 8-cell	oocyte (GV)	GV -> MII	GV -> MII
oocyte.GV	chr14_72805314	oocyte.GV@TRUE	11	14	0.785714285714286	recurrent	chr14	72805314	detected, REE	detected, REE	oocyte (GV)	oocyte (GV)	Gamete	oocyte (GV)	Gamete	till 8-cell	oocyte (GV)	GV -> MII	GV -> MII
oocyte.GV	chr14_72805348	oocyte.GV@TRUE	12	14	0.857142857142857	recurrent	chr14	72805348	detected, REE	detected, REE	oocyte (GV)	oocyte (GV)	Gamete	oocyte (GV)	Gamete	till 8-cell	oocyte (GV)	GV -> MII	GV -> MII
oocyte.GV	chr14_72805358	oocyte.GV@TRUE	12	14	0.857142857142857	recurrent	chr14	72805358	detected, REE	detected, REE	oocyte (GV)	oocyte (GV)	Gamete	oocyte (GV)	Gamete	till 8-cell	oocyte (GV)	GV -> MII	GV -> MII
oocyte.GV	chr14_72805387	oocyte.GV@TRUE	11	14	0.785714285714286	recurrent	chr14	72805387	detected, REE	detected, REE	oocyte (GV)	oocyte (GV)	Gamete	oocyte (GV)	Gamete	till 8-cell	oocyte (GV)	GV -> MII	GV -> MII
oocyte.GV	chr14_72805388	oocyte.GV@TRUE	9	14	0.642857142857143	recurrent	chr14	72805388	detected, REE	detected, REE	oocyte (GV)	oocyte (GV)	Gamete	oocyte (GV)	Gamete	till 8-cell	oocyte (GV)	GV -> MII	GV -> MII
oocyte.GV	chr14_72805407	oocyte.GV@TRUE	8	14	0.571428571428571	recurrent	chr14	72805407	detected, REE	detected, REE	oocyte (GV)	oocyte (GV)	Gamete	oocyte (GV)	Gamete	till 8-cell	oocyte (GV)	GV -> MII	GV -> MII
oocyte.GV	chr14_72805589	oocyte.GV@TRUE	14	14	1	recurrent	chr14	72805589	detected, REE	detected, REE	oocyte (GV)	oocyte (GV)	Gamete	oocyte (GV)	Gamete	till 8-cell	oocyte (GV)	GV -> MII	GV -> MII
oocyte.GV	chr14_72805601	oocyte.GV@TRUE	13	14	0.928571428571429	recurrent	chr14	72805601	detected, REE	detected, REE	oocyte (GV)	oocyte (GV)	Gamete	oocyte (GV)	Gamete	till 8-cell	oocyte (GV)	GV -> MII	GV -> MII
oocyte.GV	chr14_72805616	oocyte.GV@TRUE	10	14	0.714285714285714	recurrent	chr14	72805616	detected, REE	detected, REE	oocyte (GV)	oocyte (GV)	Gamete	oocyte (GV)	Gamete	till 8-cell	oocyte (GV)	GV -> MII	GV -> MII
oocyte.GV	chr14_72805654	oocyte.GV@TRUE	7	14	0.5	recurrent	chr14	72805654	detected, REE	detected, REE	oocyte (GV)	oocyte (GV)	Gamete	oocyte (GV)	Gamete	till 8-cell	oocyte (GV)	GV -> MII	GV -> MII
oocyte.GV	chr14_72805683	oocyte.GV@TRUE	11	14	0.785714285714286	recurrent	chr14	72805683	detected, REE	detected, REE	oocyte (GV)	oocyte (GV)	Gamete	oocyte (GV)	Gamete	till 8-cell	oocyte (GV)	GV -> MII	GV -> MII
oocyte.GV	chr14_72805724	oocyte.GV@TRUE	12	14	0.857142857142857	recurrent	chr14	72805724	detected, REE	detected, REE	oocyte (GV)	oocyte (GV)	Gamete	oocyte (GV)	Gamete	till 8-cell	oocyte (GV)	GV -> MII	GV -> MII
oocyte.GV	chr14_72805734	oocyte.GV@TRUE	9	14	0.642857142857143	recurrent	chr14	72805734	detected, REE	detected, REE	oocyte (GV)	oocyte (GV)	Gamete	oocyte (GV)	Gamete	till 8-cell	oocyte (GV)	GV -> MII	GV -> MII
oocyte.GV	chr14_72805738	oocyte.GV@TRUE	10	14	0.714285714285714	recurrent	chr14	72805738	detected, REE	detected, REE	oocyte (GV)	oocyte (GV)	Gamete	oocyte (GV)	Gamete	till 8-cell	oocyte (GV)	GV -> MII	GV -> MII
oocyte.GV	chr14_72805763	oocyte.GV@TRUE	10	14	0.714285714285714	recurrent	chr14	72805763	detected, REE	detected, REE	oocyte (GV)	oocyte (GV)	Gamete	oocyte (GV)	Gamete	till 8-cell	oocyte (GV)	GV -> MII	GV -> MII
oocyte.GV	chr14_72805770	oocyte.GV@TRUE	10	14	0.714285714285714	recurrent	chr14	72805770	detected, REE	detected, REE	oocyte (GV)	oocyte (GV)	Gamete	oocyte (GV)	Gamete	till 8-cell	oocyte (GV)	GV -> MII	GV -> MII
oocyte.GV	chr14_72805783	oocyte.GV@TRUE	12	14	0.857142857142857	recurrent	chr14	72805783	detected, REE	detected, REE	oocyte (GV)	oocyte (GV)	Gamete	oocyte (GV)	Gamete	till 8-cell	oocyte (GV)	GV -> MII	GV -> MII
oocyte.GV	chr14_72805784	oocyte.GV@TRUE	8	14	0.571428571428571	recurrent	chr14	72805784	detected, REE	detected, REE	oocyte (GV)	oocyte (GV)	Gamete	oocyte (GV)	Gamete	till 8-cell	oocyte (GV)	GV -> MII	GV -> MII
oocyte.GV	chr14_72805789	oocyte.GV@TRUE	9	14	0.642857142857143	recurrent	chr14	72805789	detected, REE	detected, REE	oocyte (GV)	oocyte (GV)	Gamete	oocyte (GV)	Gamete	till 8-cell	oocyte (GV)	GV -> MII	GV -> MII
oocyte.GV	chr14_72805794	oocyte.GV@TRUE	12	14	0.857142857142857	recurrent	chr14	72805794	detected, REE	detected, REE	oocyte (GV)	oocyte (GV)	Gamete	oocyte (GV)	Gamete	till 8-cell	oocyte (GV)	GV -> MII	GV -> MII
oocyte.GV	chr14_72805799	oocyte.GV@TRUE	9	14	0.642857142857143	recurrent	chr14	72805799	detected, REE	detected, REE	oocyte (GV)	oocyte (GV)	Gamete	oocyte (GV)	Gamete	till 8-cell	oocyte (GV)	GV -> MII	GV -> MII
oocyte.GV	chr14_72805800	oocyte.GV@TRUE	10	14	0.714285714285714	recurrent	chr14	72805800	detected, REE	detected, REE	oocyte (GV)	oocyte (GV)	Gamete	oocyte (GV)	Gamete	till 8-cell	oocyte (GV)	GV -> MII	GV -> MII
oocyte.GV	chr14_72805802	oocyte.GV@TRUE	10	14	0.714285714285714	recurrent	chr14	72805802	detected, REE	detected, REE	oocyte (GV)	oocyte (GV)	Gamete	oocyte (GV)	Gamete	till 8-cell	oocyte (GV)	GV -> MII	GV -> MII
oocyte.GV	chr14_72805823	oocyte.GV@TRUE	9	14	0.642857142857143	recurrent	chr14	72805823	detected, REE	detected, REE	oocyte (GV)	oocyte (GV)	Gamete	oocyte (GV)	Gamete	till 8-cell	oocyte (GV)	GV -> MII	GV -> MII
oocyte.GV	chr14_72805839	oocyte.GV@TRUE	13	14	0.928571428571429	recurrent	chr14	72805839	detected, REE	detected, REE	oocyte (GV)	oocyte (GV)	Gamete	oocyte (GV)	Gamete	till 8-cell	oocyte (GV)	GV -> MII	GV -> MII
oocyte.GV	chr14_73932703	oocyte.GV@TRUE	9	14	0.642857142857143	recurrent	chr14	73932703	detected, REE	detected, REE	oocyte (GV)	oocyte (GV)	Gamete	oocyte (GV)	Gamete	till 8-cell	oocyte (GV)	GV -> MII	GV -> MII
oocyte.GV	chr14_73933942	oocyte.GV@TRUE	9	14	0.642857142857143	recurrent	chr14	73933942	detected, REE	detected, REE	oocyte (GV)	oocyte (GV)	Gamete	oocyte (GV)	Gamete	till 8-cell	oocyte (GV)	GV -> MII	GV -> MII
oocyte.GV	chr14_73933959	oocyte.GV@TRUE	7	14	0.5	recurrent	chr14	73933959	detected, REE	detected, REE	oocyte (GV)	oocyte (GV)	Gamete	oocyte (GV)	Gamete	till 8-cell	oocyte (GV)	GV -> MII	GV -> MII
oocyte.GV	chr14_73934068	oocyte.GV@TRUE	7	14	0.5	recurrent	chr14	73934068	detected, REE	detected, REE	oocyte (GV)	oocyte (GV)	Gamete	oocyte (GV)	Gamete	till 8-cell	oocyte (GV)	GV -> MII	GV -> MII
oocyte.GV	chr14_74060273	oocyte.GV@TRUE	8	14	0.571428571428571	recurrent	chr14	74060273	detected, REE	detected, REE	oocyte (GV)	oocyte (GV)	Gamete	oocyte (GV)	Gamete	till 8-cell	oocyte (GV)	GV -> MII	GV -> MII
oocyte.GV	chr14_74200161	oocyte.GV@TRUE	10	14	0.714285714285714	recurrent	chr14	74200161	detected, REE	detected, REE	oocyte (GV)	oocyte (GV)	Gamete	oocyte (GV)	Gamete	till 8-cell	oocyte (GV)	GV -> MII	GV -> MII
oocyte.GV	chr14_74200162	oocyte.GV@TRUE	8	14	0.571428571428571	recurrent	chr14	74200162	detected, REE	detected, REE	oocyte (GV)	oocyte (GV)	Gamete	oocyte (GV)	Gamete	till 8-cell	oocyte (GV)	GV -> MII	GV -> MII
oocyte.GV	chr14_74537892	oocyte.GV@TRUE	7	14	0.5	recurrent	chr14	74537892	detected, REE	detected, REE	oocyte (GV)	oocyte (GV)	Gamete	oocyte (GV)	Gamete	till 8-cell	oocyte (GV)	GV -> MII	GV -> MII
oocyte.GV	chr14_74537893	oocyte.GV@TRUE	7	14	0.5	recurrent	chr14	74537893	detected, REE	detected, REE	oocyte (GV)	oocyte (GV)	Gamete	oocyte (GV)	Gamete	till 8-cell	oocyte (GV)	GV -> MII	GV -> MII
oocyte.GV	chr14_74538028	oocyte.GV@TRUE	7	14	0.5	recurrent	chr14	74538028	detected, REE	detected, REE	oocyte (GV)	oocyte (GV)	Gamete	oocyte (GV)	Gamete	till 8-cell	oocyte (GV)	GV -> MII	GV -> MII
oocyte.GV	chr14_74538030	oocyte.GV@TRUE	9	14	0.642857142857143	recurrent	chr14	74538030	detected, REE	detected, REE	oocyte (GV)	oocyte (GV)	Gamete	oocyte (GV)	Gamete	till 8-cell	oocyte (GV)	GV -> MII	GV -> MII
oocyte.GV	chr14_74735687	oocyte.GV@TRUE	7	14	0.5	recurrent	chr14	74735687	detected, REE	detected, REE	oocyte (GV)	oocyte (GV)	Gamete	oocyte (GV)	Gamete	till 8-cell	oocyte (GV)	GV -> MII	GV -> MII
oocyte.GV	chr14_74735828	oocyte.GV@TRUE	9	14	0.642857142857143	recurrent	chr14	74735828	detected, REE	detected, REE	oocyte (GV)	oocyte (GV)	Gamete	oocyte (GV)	Gamete	till 8-cell	oocyte (GV)	GV -> MII	GV -> MII
oocyte.GV	chr14_74735829	oocyte.GV@TRUE	8	14	0.571428571428571	recurrent	chr14	74735829	detected, REE	detected, REE	oocyte (GV)	oocyte (GV)	Gamete	oocyte (GV)	Gamete	till 8-cell	oocyte (GV)	GV -> MII	GV -> MII
oocyte.GV	chr14_74735850	oocyte.GV@TRUE	10	14	0.714285714285714	recurrent	chr14	74735850	detected, REE	detected, REE	oocyte (GV)	oocyte (GV)	Gamete	oocyte (GV)	Gamete	till 8-cell	oocyte (GV)	GV -> MII	GV -> MII
oocyte.GV	chr14_74735966	oocyte.GV@TRUE	8	14	0.571428571428571	recurrent	chr14	74735966	detected, REE	detected, REE	oocyte (GV)	oocyte (GV)	Gamete	oocyte (GV)	Gamete	till 8-cell	oocyte (GV)	GV -> MII	GV -> MII
oocyte.GV	chr14_74735995	oocyte.GV@TRUE	7	14	0.5	recurrent	chr14	74735995	detected, REE	detected, REE	oocyte (GV)	oocyte (GV)	Gamete	oocyte (GV)	Gamete	till 8-cell	oocyte (GV)	GV -> MII	GV -> MII
oocyte.GV	chr14_74736153	oocyte.GV@TRUE	7	14	0.5	recurrent	chr14	74736153	detected, REE	detected, REE	oocyte (GV)	oocyte (GV)	Gamete	oocyte (GV)	Gamete	till 8-cell	oocyte (GV)	GV -> MII	GV -> MII
oocyte.GV	chr14_74736154	oocyte.GV@TRUE	7	14	0.5	recurrent	chr14	74736154	detected, REE	detected, REE	oocyte (GV)	oocyte (GV)	Gamete	oocyte (GV)	Gamete	till 8-cell	oocyte (GV)	GV -> MII	GV -> MII
oocyte.GV	chr14_74736412	oocyte.GV@TRUE	12	14	0.857142857142857	recurrent	chr14	74736412	detected, REE	detected, REE	oocyte (GV)	oocyte (GV)	Gamete	oocyte (GV)	Gamete	till 8-cell	oocyte (GV)	GV -> MII	GV -> MII
oocyte.GV	chr14_77115739	oocyte.GV@TRUE	7	14	0.5	recurrent	chr14	77115739	detected, REE	detected, REE	oocyte (GV)	oocyte (GV)	Gamete	oocyte (GV)	Gamete	till 8-cell	oocyte (GV)	GV -> MII	GV -> MII
oocyte.GV	chr14_77115947	oocyte.GV@TRUE	8	14	0.571428571428571	recurrent	chr14	77115947	detected, REE	detected, REE	oocyte (GV)	oocyte (GV)	Gamete	oocyte (GV)	Gamete	till 8-cell	oocyte (GV)	GV -> MII	GV -> MII
oocyte.GV	chr14_77115948	oocyte.GV@TRUE	7	14	0.5	recurrent	chr14	77115948	detected, REE	detected, REE	oocyte (GV)	oocyte (GV)	Gamete	oocyte (GV)	Gamete	till 8-cell	oocyte (GV)	GV -> MII	GV -> MII
oocyte.GV	chr14_89956741	oocyte.GV@TRUE	11	14	0.785714285714286	recurrent	chr14	89956741	detected, REE	detected, REE	oocyte (GV)	oocyte (GV)	Gamete	oocyte (GV)	Gamete	till 8-cell	oocyte (GV)	GV -> MII	GV -> MII
oocyte.GV	chr14_89956776	oocyte.GV@TRUE	11	14	0.785714285714286	recurrent	chr14	89956776	detected, REE	detected, REE	oocyte (GV)	oocyte (GV)	Gamete	oocyte (GV)	Gamete	till 8-cell	oocyte (GV)	GV -> MII	GV -> MII
oocyte.GV	chr14_89956777	oocyte.GV@TRUE	14	14	1	recurrent	chr14	89956777	detected, REE	detected, REE	oocyte (GV)	oocyte (GV)	Gamete	oocyte (GV)	Gamete	till 8-cell	oocyte (GV)	GV -> MII	GV -> MII
oocyte.GV	chr14_92162981	oocyte.GV@TRUE	9	14	0.642857142857143	recurrent	chr14	92162981	detected, REE	detected, REE	oocyte (GV)	oocyte (GV)	Gamete	oocyte (GV)	Gamete	till 8-cell	oocyte (GV)	GV -> MII	GV -> MII
oocyte.GV	chr14_92163016	oocyte.GV@TRUE	9	14	0.642857142857143	recurrent	chr14	92163016	detected, REE	detected, REE	oocyte (GV)	oocyte (GV)	Gamete	oocyte (GV)	Gamete	till 8-cell	oocyte (GV)	GV -> MII	GV -> MII
oocyte.GV	chr14_92163087	oocyte.GV@TRUE	7	14	0.5	recurrent	chr14	92163087	detected, REE	detected, REE	oocyte (GV)	oocyte (GV)	Gamete	oocyte (GV)	Gamete	till 8-cell	oocyte (GV)	GV -> MII	GV -> MII
oocyte.GV	chr14_92163093	oocyte.GV@TRUE	9	14	0.642857142857143	recurrent	chr14	92163093	detected, REE	detected, REE	oocyte (GV)	oocyte (GV)	Gamete	oocyte (GV)	Gamete	till 8-cell	oocyte (GV)	GV -> MII	GV -> MII
oocyte.GV	chr15_101176684	oocyte.GV@TRUE	2	14	0.142857142857143	detected but not recurrent	chr15	101176684	detected, not REE	detected, not REE	oocyte (GV)	oocyte (GV)	Gamete	oocyte (GV)	Gamete	till 8-cell	oocyte (GV)	GV -> MII	GV -> MII
oocyte.GV	chr15_101176762	oocyte.GV@TRUE	8	14	0.571428571428571	recurrent	chr15	101176762	detected, REE	detected, REE	oocyte (GV)	oocyte (GV)	Gamete	oocyte (GV)	Gamete	till 8-cell	oocyte (GV)	GV -> MII	GV -> MII
oocyte.GV	chr15_27332260	oocyte.GV@TRUE	10	14	0.714285714285714	recurrent	chr15	27332260	detected, REE	detected, REE	oocyte (GV)	oocyte (GV)	Gamete	oocyte (GV)	Gamete	till 8-cell	oocyte (GV)	GV -> MII	GV -> MII
oocyte.GV	chr15_27332291	oocyte.GV@TRUE	2	14	0.142857142857143	detected but not recurrent	chr15	27332291	detected, not REE	detected, not REE	oocyte (GV)	oocyte (GV)	Gamete	oocyte (GV)	Gamete	till 8-cell	oocyte (GV)	GV -> MII	GV -> MII
oocyte.GV	chr15_27332443	oocyte.GV@TRUE	3	14	0.214285714285714	detected but not recurrent	chr15	27332443	detected, not REE	detected, not REE	oocyte (GV)	oocyte (GV)	Gamete	oocyte (GV)	Gamete	till 8-cell	oocyte (GV)	GV -> MII	GV -> MII
oocyte.GV	chr15_27332455	oocyte.GV@TRUE	1	14	0.0714285714285714	detected but not recurrent	chr15	27332455	detected, not REE	detected, not REE	oocyte (GV)	oocyte (GV)	Gamete	oocyte (GV)	Gamete	till 8-cell	oocyte (GV)	GV -> MII	GV -> MII
oocyte.GV	chr15_27332489	oocyte.GV@TRUE	6	14	0.428571428571429	detected but not recurrent	chr15	27332489	detected, not REE	detected, not REE	oocyte (GV)	oocyte (GV)	Gamete	oocyte (GV)	Gamete	till 8-cell	oocyte (GV)	GV -> MII	GV -> MII
oocyte.GV	chr15_32638154	oocyte.GV@TRUE	9	14	0.642857142857143	recurrent	chr15	32638154	detected, REE	detected, REE	oocyte (GV)	oocyte (GV)	Gamete	oocyte (GV)	Gamete	till 8-cell	oocyte (GV)	GV -> MII	GV -> MII
oocyte.GV	chr15_33920866	oocyte.GV@TRUE	14	14	1	recurrent	chr15	33920866	detected, REE	detected, REE	oocyte (GV)	oocyte (GV)	Gamete	oocyte (GV)	Gamete	till 8-cell	oocyte (GV)	GV -> MII	GV -> MII
oocyte.GV	chr15_34231976	oocyte.GV@TRUE	7	14	0.5	recurrent	chr15	34231976	detected, REE	detected, REE	oocyte (GV)	oocyte (GV)	Gamete	oocyte (GV)	Gamete	till 8-cell	oocyte (GV)	GV -> MII	GV -> MII
oocyte.GV	chr15_34980522	oocyte.GV@TRUE	7	14	0.5	recurrent	chr15	34980522	detected, REE	detected, REE	oocyte (GV)	oocyte (GV)	Gamete	oocyte (GV)	Gamete	till 8-cell	oocyte (GV)	GV -> MII	GV -> MII
oocyte.GV	chr15_34980534	oocyte.GV@TRUE	7	14	0.5	recurrent	chr15	34980534	detected, REE	detected, REE	oocyte (GV)	oocyte (GV)	Gamete	oocyte (GV)	Gamete	till 8-cell	oocyte (GV)	GV -> MII	GV -> MII
oocyte.GV	chr15_40418579	oocyte.GV@TRUE	11	14	0.785714285714286	recurrent	chr15	40418579	detected, REE	detected, REE	oocyte (GV)	oocyte (GV)	Gamete	oocyte (GV)	Gamete	till 8-cell	oocyte (GV)	GV -> MII	GV -> MII
oocyte.GV	chr15_40418855	oocyte.GV@TRUE	7	14	0.5	recurrent	chr15	40418855	detected, REE	detected, REE	oocyte (GV)	oocyte (GV)	Gamete	oocyte (GV)	Gamete	till 8-cell	oocyte (GV)	GV -> MII	GV -> MII
oocyte.GV	chr15_40418931	oocyte.GV@TRUE	8	14	0.571428571428571	recurrent	chr15	40418931	detected, REE	detected, REE	oocyte (GV)	oocyte (GV)	Gamete	oocyte (GV)	Gamete	till 8-cell	oocyte (GV)	GV -> MII	GV -> MII
oocyte.GV	chr15_40418988	oocyte.GV@TRUE	9	14	0.642857142857143	recurrent	chr15	40418988	detected, REE	detected, REE	oocyte (GV)	oocyte (GV)	Gamete	oocyte (GV)	Gamete	till 8-cell	oocyte (GV)	GV -> MII	GV -> MII
oocyte.GV	chr15_40419015	oocyte.GV@TRUE	7	14	0.5	recurrent	chr15	40419015	detected, REE	detected, REE	oocyte (GV)	oocyte (GV)	Gamete	oocyte (GV)	Gamete	till 8-cell	oocyte (GV)	GV -> MII	GV -> MII
oocyte.GV	chr15_40419029	oocyte.GV@TRUE	9	14	0.642857142857143	recurrent	chr15	40419029	detected, REE	detected, REE	oocyte (GV)	oocyte (GV)	Gamete	oocyte (GV)	Gamete	till 8-cell	oocyte (GV)	GV -> MII	GV -> MII
oocyte.GV	chr15_40419255	oocyte.GV@TRUE	10	14	0.714285714285714	recurrent	chr15	40419255	detected, REE	detected, REE	oocyte (GV)	oocyte (GV)	Gamete	oocyte (GV)	Gamete	till 8-cell	oocyte (GV)	GV -> MII	GV -> MII
oocyte.GV	chr15_40419256	oocyte.GV@TRUE	7	14	0.5	recurrent	chr15	40419256	detected, REE	detected, REE	oocyte (GV)	oocyte (GV)	Gamete	oocyte (GV)	Gamete	till 8-cell	oocyte (GV)	GV -> MII	GV -> MII
oocyte.GV	chr15_40419282	oocyte.GV@TRUE	7	14	0.5	recurrent	chr15	40419282	detected, REE	detected, REE	oocyte (GV)	oocyte (GV)	Gamete	oocyte (GV)	Gamete	till 8-cell	oocyte (GV)	GV -> MII	GV -> MII
oocyte.GV	chr15_40420036	oocyte.GV@TRUE	9	14	0.642857142857143	recurrent	chr15	40420036	detected, REE	detected, REE	oocyte (GV)	oocyte (GV)	Gamete	oocyte (GV)	Gamete	till 8-cell	oocyte (GV)	GV -> MII	GV -> MII
oocyte.GV	chr15_40662427	oocyte.GV@TRUE	10	14	0.714285714285714	recurrent	chr15	40662427	detected, REE	detected, REE	oocyte (GV)	oocyte (GV)	Gamete	oocyte (GV)	Gamete	till 8-cell	oocyte (GV)	GV -> MII	GV -> MII
oocyte.GV	chr15_40662666	oocyte.GV@TRUE	10	14	0.714285714285714	recurrent	chr15	40662666	detected, REE	detected, REE	oocyte (GV)	oocyte (GV)	Gamete	oocyte (GV)	Gamete	till 8-cell	oocyte (GV)	GV -> MII	GV -> MII
oocyte.GV	chr15_40662667	oocyte.GV@TRUE	9	14	0.642857142857143	recurrent	chr15	40662667	detected, REE	detected, REE	oocyte (GV)	oocyte (GV)	Gamete	oocyte (GV)	Gamete	till 8-cell	oocyte (GV)	GV -> MII	GV -> MII
oocyte.GV	chr15_40662673	oocyte.GV@TRUE	9	14	0.642857142857143	recurrent	chr15	40662673	detected, REE	detected, REE	oocyte (GV)	oocyte (GV)	Gamete	oocyte (GV)	Gamete	till 8-cell	oocyte (GV)	GV -> MII	GV -> MII
oocyte.GV	chr15_40663266	oocyte.GV@TRUE	7	14	0.5	recurrent	chr15	40663266	detected, REE	detected, REE	oocyte (GV)	oocyte (GV)	Gamete	oocyte (GV)	Gamete	till 8-cell	oocyte (GV)	GV -> MII	GV -> MII
oocyte.GV	chr15_40663318	oocyte.GV@TRUE	11	14	0.785714285714286	recurrent	chr15	40663318	detected, REE	detected, REE	oocyte (GV)	oocyte (GV)	Gamete	oocyte (GV)	Gamete	till 8-cell	oocyte (GV)	GV -> MII	GV -> MII
oocyte.GV	chr15_40663319	oocyte.GV@TRUE	11	14	0.785714285714286	recurrent	chr15	40663319	detected, REE	detected, REE	oocyte (GV)	oocyte (GV)	Gamete	oocyte (GV)	Gamete	till 8-cell	oocyte (GV)	GV -> MII	GV -> MII
oocyte.GV	chr15_41280612	oocyte.GV@TRUE	1	14	0.0714285714285714	detected but not recurrent	chr15	41280612	detected, not REE	detected, not REE	oocyte (GV)	oocyte (GV)	Gamete	oocyte (GV)	Gamete	till 8-cell	oocyte (GV)	GV -> MII	GV -> MII
oocyte.GV	chr15_41280641	oocyte.GV@TRUE	2	14	0.142857142857143	detected but not recurrent	chr15	41280641	detected, not REE	detected, not REE	oocyte (GV)	oocyte (GV)	Gamete	oocyte (GV)	Gamete	till 8-cell	oocyte (GV)	GV -> MII	GV -> MII
oocyte.GV	chr15_41280693	oocyte.GV@TRUE	3	14	0.214285714285714	detected but not recurrent	chr15	41280693	detected, not REE	detected, not REE	oocyte (GV)	oocyte (GV)	Gamete	oocyte (GV)	Gamete	till 8-cell	oocyte (GV)	GV -> MII	GV -> MII
oocyte.GV	chr15_41280772	oocyte.GV@TRUE	9	14	0.642857142857143	recurrent	chr15	41280772	detected, REE	detected, REE	oocyte (GV)	oocyte (GV)	Gamete	oocyte (GV)	Gamete	till 8-cell	oocyte (GV)	GV -> MII	GV -> MII
oocyte.GV	chr15_41280785	oocyte.GV@TRUE	10	14	0.714285714285714	recurrent	chr15	41280785	detected, REE	detected, REE	oocyte (GV)	oocyte (GV)	Gamete	oocyte (GV)	Gamete	till 8-cell	oocyte (GV)	GV -> MII	GV -> MII
oocyte.GV	chr15_41281016	oocyte.GV@TRUE	4	14	0.285714285714286	detected but not recurrent	chr15	41281016	detected, not REE	detected, not REE	oocyte (GV)	oocyte (GV)	Gamete	oocyte (GV)	Gamete	till 8-cell	oocyte (GV)	GV -> MII	GV -> MII
oocyte.GV	chr15_41281093	oocyte.GV@TRUE	7	14	0.5	recurrent	chr15	41281093	detected, REE	detected, REE	oocyte (GV)	oocyte (GV)	Gamete	oocyte (GV)	Gamete	till 8-cell	oocyte (GV)	GV -> MII	GV -> MII
oocyte.GV	chr15_41281120	oocyte.GV@TRUE	11	14	0.785714285714286	recurrent	chr15	41281120	detected, REE	detected, REE	oocyte (GV)	oocyte (GV)	Gamete	oocyte (GV)	Gamete	till 8-cell	oocyte (GV)	GV -> MII	GV -> MII
oocyte.GV	chr15_41281121	oocyte.GV@TRUE	11	14	0.785714285714286	recurrent	chr15	41281121	detected, REE	detected, REE	oocyte (GV)	oocyte (GV)	Gamete	oocyte (GV)	Gamete	till 8-cell	oocyte (GV)	GV -> MII	GV -> MII
oocyte.GV	chr15_41281133	oocyte.GV@TRUE	13	14	0.928571428571429	recurrent	chr15	41281133	detected, REE	detected, REE	oocyte (GV)	oocyte (GV)	Gamete	oocyte (GV)	Gamete	till 8-cell	oocyte (GV)	GV -> MII	GV -> MII
oocyte.GV	chr15_41281139	oocyte.GV@TRUE	10	14	0.714285714285714	recurrent	chr15	41281139	detected, REE	detected, REE	oocyte (GV)	oocyte (GV)	Gamete	oocyte (GV)	Gamete	till 8-cell	oocyte (GV)	GV -> MII	GV -> MII
oocyte.GV	chr15_41298640	oocyte.GV@TRUE	6	14	0.428571428571429	detected but not recurrent	chr15	41298640	detected, not REE	detected, not REE	oocyte (GV)	oocyte (GV)	Gamete	oocyte (GV)	Gamete	till 8-cell	oocyte (GV)	GV -> MII	GV -> MII
oocyte.GV	chr15_41298641	oocyte.GV@TRUE	7	14	0.5	recurrent	chr15	41298641	detected, REE	detected, REE	oocyte (GV)	oocyte (GV)	Gamete	oocyte (GV)	Gamete	till 8-cell	oocyte (GV)	GV -> MII	GV -> MII
oocyte.GV	chr15_41298647	oocyte.GV@TRUE	8	14	0.571428571428571	recurrent	chr15	41298647	detected, REE	detected, REE	oocyte (GV)	oocyte (GV)	Gamete	oocyte (GV)	Gamete	till 8-cell	oocyte (GV)	GV -> MII	GV -> MII
oocyte.GV	chr15_41298775	oocyte.GV@TRUE	10	14	0.714285714285714	recurrent	chr15	41298775	detected, REE	detected, REE	oocyte (GV)	oocyte (GV)	Gamete	oocyte (GV)	Gamete	till 8-cell	oocyte (GV)	GV -> MII	GV -> MII
oocyte.GV	chr15_41298807	oocyte.GV@TRUE	7	14	0.5	recurrent	chr15	41298807	detected, REE	detected, REE	oocyte (GV)	oocyte (GV)	Gamete	oocyte (GV)	Gamete	till 8-cell	oocyte (GV)	GV -> MII	GV -> MII
oocyte.GV	chr15_41298823	oocyte.GV@TRUE	10	14	0.714285714285714	recurrent	chr15	41298823	detected, REE	detected, REE	oocyte (GV)	oocyte (GV)	Gamete	oocyte (GV)	Gamete	till 8-cell	oocyte (GV)	GV -> MII	GV -> MII
oocyte.GV	chr15_41298841	oocyte.GV@TRUE	11	14	0.785714285714286	recurrent	chr15	41298841	detected, REE	detected, REE	oocyte (GV)	oocyte (GV)	Gamete	oocyte (GV)	Gamete	till 8-cell	oocyte (GV)	GV -> MII	GV -> MII
oocyte.GV	chr15_41299199	oocyte.GV@TRUE	11	14	0.785714285714286	recurrent	chr15	41299199	detected, REE	detected, REE	oocyte (GV)	oocyte (GV)	Gamete	oocyte (GV)	Gamete	till 8-cell	oocyte (GV)	GV -> MII	GV -> MII
oocyte.GV	chr15_41299253	oocyte.GV@TRUE	14	14	1	recurrent	chr15	41299253	detected, REE	detected, REE	oocyte (GV)	oocyte (GV)	Gamete	oocyte (GV)	Gamete	till 8-cell	oocyte (GV)	GV -> MII	GV -> MII
oocyte.GV	chr15_41299259	oocyte.GV@TRUE	11	14	0.785714285714286	recurrent	chr15	41299259	detected, REE	detected, REE	oocyte (GV)	oocyte (GV)	Gamete	oocyte (GV)	Gamete	till 8-cell	oocyte (GV)	GV -> MII	GV -> MII
oocyte.GV	chr15_41301154	oocyte.GV@TRUE	4	14	0.285714285714286	detected but not recurrent	chr15	41301154	detected, not REE	detected, not REE	oocyte (GV)	oocyte (GV)	Gamete	oocyte (GV)	Gamete	till 8-cell	oocyte (GV)	GV -> MII	GV -> MII
oocyte.GV	chr15_41305473	oocyte.GV@TRUE	7	14	0.5	recurrent	chr15	41305473	detected, REE	detected, REE	oocyte (GV)	oocyte (GV)	Gamete	oocyte (GV)	Gamete	till 8-cell	oocyte (GV)	GV -> MII	GV -> MII
oocyte.GV	chr15_42531590	oocyte.GV@TRUE	9	14	0.642857142857143	recurrent	chr15	42531590	detected, REE	detected, REE	oocyte (GV)	oocyte (GV)	Gamete	oocyte (GV)	Gamete	till 8-cell	oocyte (GV)	GV -> MII	GV -> MII
oocyte.GV	chr15_42532150	oocyte.GV@TRUE	13	14	0.928571428571429	recurrent	chr15	42532150	detected, REE	detected, REE	oocyte (GV)	oocyte (GV)	Gamete	oocyte (GV)	Gamete	till 8-cell	oocyte (GV)	GV -> MII	GV -> MII
oocyte.GV	chr15_42532166	oocyte.GV@TRUE	8	14	0.571428571428571	recurrent	chr15	42532166	detected, REE	detected, REE	oocyte (GV)	oocyte (GV)	Gamete	oocyte (GV)	Gamete	till 8-cell	oocyte (GV)	GV -> MII	GV -> MII
oocyte.GV	chr15_42532172	oocyte.GV@TRUE	13	14	0.928571428571429	recurrent	chr15	42532172	detected, REE	detected, REE	oocyte (GV)	oocyte (GV)	Gamete	oocyte (GV)	Gamete	till 8-cell	oocyte (GV)	GV -> MII	GV -> MII
oocyte.GV	chr15_42532191	oocyte.GV@TRUE	9	14	0.642857142857143	recurrent	chr15	42532191	detected, REE	detected, REE	oocyte (GV)	oocyte (GV)	Gamete	oocyte (GV)	Gamete	till 8-cell	oocyte (GV)	GV -> MII	GV -> MII
oocyte.GV	chr15_42532192	oocyte.GV@TRUE	13	14	0.928571428571429	recurrent	chr15	42532192	detected, REE	detected, REE	oocyte (GV)	oocyte (GV)	Gamete	oocyte (GV)	Gamete	till 8-cell	oocyte (GV)	GV -> MII	GV -> MII
oocyte.GV	chr15_42532195	oocyte.GV@TRUE	13	14	0.928571428571429	recurrent	chr15	42532195	detected, REE	detected, REE	oocyte (GV)	oocyte (GV)	Gamete	oocyte (GV)	Gamete	till 8-cell	oocyte (GV)	GV -> MII	GV -> MII
oocyte.GV	chr15_42532220	oocyte.GV@TRUE	14	14	1	recurrent	chr15	42532220	detected, REE	detected, REE	oocyte (GV)	oocyte (GV)	Gamete	oocyte (GV)	Gamete	till 8-cell	oocyte (GV)	GV -> MII	GV -> MII
oocyte.GV	chr15_42532230	oocyte.GV@TRUE	14	14	1	recurrent	chr15	42532230	detected, REE	detected, REE	oocyte (GV)	oocyte (GV)	Gamete	oocyte (GV)	Gamete	till 8-cell	oocyte (GV)	GV -> MII	GV -> MII
oocyte.GV	chr15_42532256	oocyte.GV@TRUE	14	14	1	recurrent	chr15	42532256	detected, REE	detected, REE	oocyte (GV)	oocyte (GV)	Gamete	oocyte (GV)	Gamete	till 8-cell	oocyte (GV)	GV -> MII	GV -> MII
oocyte.GV	chr15_42532257	oocyte.GV@TRUE	13	14	0.928571428571429	recurrent	chr15	42532257	detected, REE	detected, REE	oocyte (GV)	oocyte (GV)	Gamete	oocyte (GV)	Gamete	till 8-cell	oocyte (GV)	GV -> MII	GV -> MII
oocyte.GV	chr15_42532271	oocyte.GV@TRUE	14	14	1	recurrent	chr15	42532271	detected, REE	detected, REE	oocyte (GV)	oocyte (GV)	Gamete	oocyte (GV)	Gamete	till 8-cell	oocyte (GV)	GV -> MII	GV -> MII
oocyte.GV	chr15_42532297	oocyte.GV@TRUE	14	14	1	recurrent	chr15	42532297	detected, REE	detected, REE	oocyte (GV)	oocyte (GV)	Gamete	oocyte (GV)	Gamete	till 8-cell	oocyte (GV)	GV -> MII	GV -> MII
oocyte.GV	chr15_42532324	oocyte.GV@TRUE	12	14	0.857142857142857	recurrent	chr15	42532324	detected, REE	detected, REE	oocyte (GV)	oocyte (GV)	Gamete	oocyte (GV)	Gamete	till 8-cell	oocyte (GV)	GV -> MII	GV -> MII
oocyte.GV	chr15_42532328	oocyte.GV@TRUE	14	14	1	recurrent	chr15	42532328	detected, REE	detected, REE	oocyte (GV)	oocyte (GV)	Gamete	oocyte (GV)	Gamete	till 8-cell	oocyte (GV)	GV -> MII	GV -> MII
oocyte.GV	chr15_42532346	oocyte.GV@TRUE	14	14	1	recurrent	chr15	42532346	detected, REE	detected, REE	oocyte (GV)	oocyte (GV)	Gamete	oocyte (GV)	Gamete	till 8-cell	oocyte (GV)	GV -> MII	GV -> MII
oocyte.GV	chr15_42532347	oocyte.GV@TRUE	14	14	1	recurrent	chr15	42532347	detected, REE	detected, REE	oocyte (GV)	oocyte (GV)	Gamete	oocyte (GV)	Gamete	till 8-cell	oocyte (GV)	GV -> MII	GV -> MII
oocyte.GV	chr15_43360104	oocyte.GV@TRUE	9	14	0.642857142857143	recurrent	chr15	43360104	detected, REE	detected, REE	oocyte (GV)	oocyte (GV)	Gamete	oocyte (GV)	Gamete	till 8-cell	oocyte (GV)	GV -> MII	GV -> MII
oocyte.GV	chr15_43360105	oocyte.GV@TRUE	7	14	0.5	recurrent	chr15	43360105	detected, REE	detected, REE	oocyte (GV)	oocyte (GV)	Gamete	oocyte (GV)	Gamete	till 8-cell	oocyte (GV)	GV -> MII	GV -> MII
oocyte.GV	chr15_43360178	oocyte.GV@TRUE	8	14	0.571428571428571	recurrent	chr15	43360178	detected, REE	detected, REE	oocyte (GV)	oocyte (GV)	Gamete	oocyte (GV)	Gamete	till 8-cell	oocyte (GV)	GV -> MII	GV -> MII
oocyte.GV	chr15_43405784	oocyte.GV@TRUE	10	14	0.714285714285714	recurrent	chr15	43405784	detected, REE	detected, REE	oocyte (GV)	oocyte (GV)	Gamete	oocyte (GV)	Gamete	till 8-cell	oocyte (GV)	GV -> MII	GV -> MII
oocyte.GV	chr15_43405785	oocyte.GV@TRUE	10	14	0.714285714285714	recurrent	chr15	43405785	detected, REE	detected, REE	oocyte (GV)	oocyte (GV)	Gamete	oocyte (GV)	Gamete	till 8-cell	oocyte (GV)	GV -> MII	GV -> MII
oocyte.GV	chr15_43405826	oocyte.GV@TRUE	9	14	0.642857142857143	recurrent	chr15	43405826	detected, REE	detected, REE	oocyte (GV)	oocyte (GV)	Gamete	oocyte (GV)	Gamete	till 8-cell	oocyte (GV)	GV -> MII	GV -> MII
oocyte.GV	chr15_43405920	oocyte.GV@TRUE	7	14	0.5	recurrent	chr15	43405920	detected, REE	detected, REE	oocyte (GV)	oocyte (GV)	Gamete	oocyte (GV)	Gamete	till 8-cell	oocyte (GV)	GV -> MII	GV -> MII
oocyte.GV	chr15_43405969	oocyte.GV@TRUE	2	14	0.142857142857143	detected but not recurrent	chr15	43405969	detected, not REE	detected, not REE	oocyte (GV)	oocyte (GV)	Gamete	oocyte (GV)	Gamete	till 8-cell	oocyte (GV)	GV -> MII	GV -> MII
oocyte.GV	chr15_43866701	oocyte.GV@TRUE	11	14	0.785714285714286	recurrent	chr15	43866701	detected, REE	detected, REE	oocyte (GV)	oocyte (GV)	Gamete	oocyte (GV)	Gamete	till 8-cell	oocyte (GV)	GV -> MII	GV -> MII
oocyte.GV	chr15_43866706	oocyte.GV@TRUE	12	14	0.857142857142857	recurrent	chr15	43866706	detected, REE	detected, REE	oocyte (GV)	oocyte (GV)	Gamete	oocyte (GV)	Gamete	till 8-cell	oocyte (GV)	GV -> MII	GV -> MII
oocyte.GV	chr15_43866707	oocyte.GV@TRUE	13	14	0.928571428571429	recurrent	chr15	43866707	detected, REE	detected, REE	oocyte (GV)	oocyte (GV)	Gamete	oocyte (GV)	Gamete	till 8-cell	oocyte (GV)	GV -> MII	GV -> MII
oocyte.GV	chr15_43866720	oocyte.GV@TRUE	14	14	1	recurrent	chr15	43866720	detected, REE	detected, REE	oocyte (GV)	oocyte (GV)	Gamete	oocyte (GV)	Gamete	till 8-cell	oocyte (GV)	GV -> MII	GV -> MII
oocyte.GV	chr15_43866726	oocyte.GV@TRUE	13	14	0.928571428571429	recurrent	chr15	43866726	detected, REE	detected, REE	oocyte (GV)	oocyte (GV)	Gamete	oocyte (GV)	Gamete	till 8-cell	oocyte (GV)	GV -> MII	GV -> MII
oocyte.GV	chr15_43866727	oocyte.GV@TRUE	14	14	1	recurrent	chr15	43866727	detected, REE	detected, REE	oocyte (GV)	oocyte (GV)	Gamete	oocyte (GV)	Gamete	till 8-cell	oocyte (GV)	GV -> MII	GV -> MII
oocyte.GV	chr15_43866744	oocyte.GV@TRUE	8	14	0.571428571428571	recurrent	chr15	43866744	detected, REE	detected, REE	oocyte (GV)	oocyte (GV)	Gamete	oocyte (GV)	Gamete	till 8-cell	oocyte (GV)	GV -> MII	GV -> MII
oocyte.GV	chr15_43866753	oocyte.GV@TRUE	13	14	0.928571428571429	recurrent	chr15	43866753	detected, REE	detected, REE	oocyte (GV)	oocyte (GV)	Gamete	oocyte (GV)	Gamete	till 8-cell	oocyte (GV)	GV -> MII	GV -> MII
oocyte.GV	chr15_43866802	oocyte.GV@TRUE	13	14	0.928571428571429	recurrent	chr15	43866802	detected, REE	detected, REE	oocyte (GV)	oocyte (GV)	Gamete	oocyte (GV)	Gamete	till 8-cell	oocyte (GV)	GV -> MII	GV -> MII
oocyte.GV	chr15_43866808	oocyte.GV@TRUE	13	14	0.928571428571429	recurrent	chr15	43866808	detected, REE	detected, REE	oocyte (GV)	oocyte (GV)	Gamete	oocyte (GV)	Gamete	till 8-cell	oocyte (GV)	GV -> MII	GV -> MII
oocyte.GV	chr15_43866811	oocyte.GV@TRUE	14	14	1	recurrent	chr15	43866811	detected, REE	detected, REE	oocyte (GV)	oocyte (GV)	Gamete	oocyte (GV)	Gamete	till 8-cell	oocyte (GV)	GV -> MII	GV -> MII
oocyte.GV	chr15_43866867	oocyte.GV@TRUE	6	14	0.428571428571429	detected but not recurrent	chr15	43866867	detected, not REE	detected, not REE	oocyte (GV)	oocyte (GV)	Gamete	oocyte (GV)	Gamete	till 8-cell	oocyte (GV)	GV -> MII	GV -> MII
oocyte.GV	chr15_43866888	oocyte.GV@TRUE	14	14	1	recurrent	chr15	43866888	detected, REE	detected, REE	oocyte (GV)	oocyte (GV)	Gamete	oocyte (GV)	Gamete	till 8-cell	oocyte (GV)	GV -> MII	GV -> MII
oocyte.GV	chr15_43866890	oocyte.GV@TRUE	13	14	0.928571428571429	recurrent	chr15	43866890	detected, REE	detected, REE	oocyte (GV)	oocyte (GV)	Gamete	oocyte (GV)	Gamete	till 8-cell	oocyte (GV)	GV -> MII	GV -> MII
oocyte.GV	chr15_43866902	oocyte.GV@TRUE	14	14	1	recurrent	chr15	43866902	detected, REE	detected, REE	oocyte (GV)	oocyte (GV)	Gamete	oocyte (GV)	Gamete	till 8-cell	oocyte (GV)	GV -> MII	GV -> MII
oocyte.GV	chr15_43866983	oocyte.GV@TRUE	4	14	0.285714285714286	detected but not recurrent	chr15	43866983	detected, not REE	detected, not REE	oocyte (GV)	oocyte (GV)	Gamete	oocyte (GV)	Gamete	till 8-cell	oocyte (GV)	GV -> MII	GV -> MII
oocyte.GV	chr15_45481941	oocyte.GV@TRUE	8	14	0.571428571428571	recurrent	chr15	45481941	detected, REE	detected, REE	oocyte (GV)	oocyte (GV)	Gamete	oocyte (GV)	Gamete	till 8-cell	oocyte (GV)	GV -> MII	GV -> MII
oocyte.GV	chr15_45481964	oocyte.GV@TRUE	11	14	0.785714285714286	recurrent	chr15	45481964	detected, REE	detected, REE	oocyte (GV)	oocyte (GV)	Gamete	oocyte (GV)	Gamete	till 8-cell	oocyte (GV)	GV -> MII	GV -> MII
oocyte.GV	chr15_45481977	oocyte.GV@TRUE	8	14	0.571428571428571	recurrent	chr15	45481977	detected, REE	detected, REE	oocyte (GV)	oocyte (GV)	Gamete	oocyte (GV)	Gamete	till 8-cell	oocyte (GV)	GV -> MII	GV -> MII
oocyte.GV	chr15_45482003	oocyte.GV@TRUE	4	14	0.285714285714286	detected but not recurrent	chr15	45482003	detected, not REE	detected, not REE	oocyte (GV)	oocyte (GV)	Gamete	oocyte (GV)	Gamete	till 8-cell	oocyte (GV)	GV -> MII	GV -> MII
oocyte.GV	chr15_45482004	oocyte.GV@TRUE	4	14	0.285714285714286	detected but not recurrent	chr15	45482004	detected, not REE	detected, not REE	oocyte (GV)	oocyte (GV)	Gamete	oocyte (GV)	Gamete	till 8-cell	oocyte (GV)	GV -> MII	GV -> MII
oocyte.GV	chr15_49126927	oocyte.GV@TRUE	9	14	0.642857142857143	recurrent	chr15	49126927	detected, REE	detected, REE	oocyte (GV)	oocyte (GV)	Gamete	oocyte (GV)	Gamete	till 8-cell	oocyte (GV)	GV -> MII	GV -> MII
oocyte.GV	chr15_55217403	oocyte.GV@TRUE	5	14	0.357142857142857	detected but not recurrent	chr15	55217403	detected, not REE	detected, not REE	oocyte (GV)	oocyte (GV)	Gamete	oocyte (GV)	Gamete	till 8-cell	oocyte (GV)	GV -> MII	GV -> MII
oocyte.GV	chr15_55219015	oocyte.GV@TRUE	8	14	0.571428571428571	recurrent	chr15	55219015	detected, REE	detected, REE	oocyte (GV)	oocyte (GV)	Gamete	oocyte (GV)	Gamete	till 8-cell	oocyte (GV)	GV -> MII	GV -> MII
oocyte.GV	chr15_55220306	oocyte.GV@TRUE	9	14	0.642857142857143	recurrent	chr15	55220306	detected, REE	detected, REE	oocyte (GV)	oocyte (GV)	Gamete	oocyte (GV)	Gamete	till 8-cell	oocyte (GV)	GV -> MII	GV -> MII
oocyte.GV	chr15_55220328	oocyte.GV@TRUE	11	14	0.785714285714286	recurrent	chr15	55220328	detected, REE	detected, REE	oocyte (GV)	oocyte (GV)	Gamete	oocyte (GV)	Gamete	till 8-cell	oocyte (GV)	GV -> MII	GV -> MII
oocyte.GV	chr15_55220336	oocyte.GV@TRUE	9	14	0.642857142857143	recurrent	chr15	55220336	detected, REE	detected, REE	oocyte (GV)	oocyte (GV)	Gamete	oocyte (GV)	Gamete	till 8-cell	oocyte (GV)	GV -> MII	GV -> MII
oocyte.GV	chr15_55220353	oocyte.GV@TRUE	9	14	0.642857142857143	recurrent	chr15	55220353	detected, REE	detected, REE	oocyte (GV)	oocyte (GV)	Gamete	oocyte (GV)	Gamete	till 8-cell	oocyte (GV)	GV -> MII	GV -> MII
oocyte.GV	chr15_55220398	oocyte.GV@TRUE	2	14	0.142857142857143	detected but not recurrent	chr15	55220398	detected, not REE	detected, not REE	oocyte (GV)	oocyte (GV)	Gamete	oocyte (GV)	Gamete	till 8-cell	oocyte (GV)	GV -> MII	GV -> MII
oocyte.GV	chr15_55317377	oocyte.GV@TRUE	14	14	1	recurrent	chr15	55317377	detected, REE	detected, REE	oocyte (GV)	oocyte (GV)	Gamete	oocyte (GV)	Gamete	till 8-cell	oocyte (GV)	GV -> MII	GV -> MII
oocyte.GV	chr15_55317383	oocyte.GV@TRUE	12	14	0.857142857142857	recurrent	chr15	55317383	detected, REE	detected, REE	oocyte (GV)	oocyte (GV)	Gamete	oocyte (GV)	Gamete	till 8-cell	oocyte (GV)	GV -> MII	GV -> MII
oocyte.GV	chr15_55317443	oocyte.GV@TRUE	11	14	0.785714285714286	recurrent	chr15	55317443	detected, REE	detected, REE	oocyte (GV)	oocyte (GV)	Gamete	oocyte (GV)	Gamete	till 8-cell	oocyte (GV)	GV -> MII	GV -> MII
oocyte.GV	chr15_55317452	oocyte.GV@TRUE	14	14	1	recurrent	chr15	55317452	detected, REE	detected, REE	oocyte (GV)	oocyte (GV)	Gamete	oocyte (GV)	Gamete	till 8-cell	oocyte (GV)	GV -> MII	GV -> MII
oocyte.GV	chr15_55317508	oocyte.GV@TRUE	7	14	0.5	recurrent	chr15	55317508	detected, REE	detected, REE	oocyte (GV)	oocyte (GV)	Gamete	oocyte (GV)	Gamete	till 8-cell	oocyte (GV)	GV -> MII	GV -> MII
oocyte.GV	chr15_55317522	oocyte.GV@TRUE	7	14	0.5	recurrent	chr15	55317522	detected, REE	detected, REE	oocyte (GV)	oocyte (GV)	Gamete	oocyte (GV)	Gamete	till 8-cell	oocyte (GV)	GV -> MII	GV -> MII
oocyte.GV	chr15_55317533	oocyte.GV@TRUE	12	14	0.857142857142857	recurrent	chr15	55317533	detected, REE	detected, REE	oocyte (GV)	oocyte (GV)	Gamete	oocyte (GV)	Gamete	till 8-cell	oocyte (GV)	GV -> MII	GV -> MII
oocyte.GV	chr15_55317542	oocyte.GV@TRUE	11	14	0.785714285714286	recurrent	chr15	55317542	detected, REE	detected, REE	oocyte (GV)	oocyte (GV)	Gamete	oocyte (GV)	Gamete	till 8-cell	oocyte (GV)	GV -> MII	GV -> MII
oocyte.GV	chr15_55317580	oocyte.GV@TRUE	13	14	0.928571428571429	recurrent	chr15	55317580	detected, REE	detected, REE	oocyte (GV)	oocyte (GV)	Gamete	oocyte (GV)	Gamete	till 8-cell	oocyte (GV)	GV -> MII	GV -> MII
oocyte.GV	chr15_55317585	oocyte.GV@TRUE	14	14	1	recurrent	chr15	55317585	detected, REE	detected, REE	oocyte (GV)	oocyte (GV)	Gamete	oocyte (GV)	Gamete	till 8-cell	oocyte (GV)	GV -> MII	GV -> MII
oocyte.GV	chr15_55317586	oocyte.GV@TRUE	14	14	1	recurrent	chr15	55317586	detected, REE	detected, REE	oocyte (GV)	oocyte (GV)	Gamete	oocyte (GV)	Gamete	till 8-cell	oocyte (GV)	GV -> MII	GV -> MII
oocyte.GV	chr15_57990612	oocyte.GV@TRUE	13	14	0.928571428571429	recurrent	chr15	57990612	detected, REE	detected, REE	oocyte (GV)	oocyte (GV)	Gamete	oocyte (GV)	Gamete	till 8-cell	oocyte (GV)	GV -> MII	GV -> MII
oocyte.GV	chr15_57990630	oocyte.GV@TRUE	11	14	0.785714285714286	recurrent	chr15	57990630	detected, REE	detected, REE	oocyte (GV)	oocyte (GV)	Gamete	oocyte (GV)	Gamete	till 8-cell	oocyte (GV)	GV -> MII	GV -> MII
oocyte.GV	chr15_57990631	oocyte.GV@TRUE	13	14	0.928571428571429	recurrent	chr15	57990631	detected, REE	detected, REE	oocyte (GV)	oocyte (GV)	Gamete	oocyte (GV)	Gamete	till 8-cell	oocyte (GV)	GV -> MII	GV -> MII
oocyte.GV	chr15_57990653	oocyte.GV@TRUE	14	14	1	recurrent	chr15	57990653	detected, REE	detected, REE	oocyte (GV)	oocyte (GV)	Gamete	oocyte (GV)	Gamete	till 8-cell	oocyte (GV)	GV -> MII	GV -> MII
oocyte.GV	chr15_57990658	oocyte.GV@TRUE	11	14	0.785714285714286	recurrent	chr15	57990658	detected, REE	detected, REE	oocyte (GV)	oocyte (GV)	Gamete	oocyte (GV)	Gamete	till 8-cell	oocyte (GV)	GV -> MII	GV -> MII
oocyte.GV	chr15_57990710	oocyte.GV@TRUE	12	14	0.857142857142857	recurrent	chr15	57990710	detected, REE	detected, REE	oocyte (GV)	oocyte (GV)	Gamete	oocyte (GV)	Gamete	till 8-cell	oocyte (GV)	GV -> MII	GV -> MII
oocyte.GV	chr15_57990764	oocyte.GV@TRUE	10	14	0.714285714285714	recurrent	chr15	57990764	detected, REE	detected, REE	oocyte (GV)	oocyte (GV)	Gamete	oocyte (GV)	Gamete	till 8-cell	oocyte (GV)	GV -> MII	GV -> MII
oocyte.GV	chr15_57990793	oocyte.GV@TRUE	11	14	0.785714285714286	recurrent	chr15	57990793	detected, REE	detected, REE	oocyte (GV)	oocyte (GV)	Gamete	oocyte (GV)	Gamete	till 8-cell	oocyte (GV)	GV -> MII	GV -> MII
oocyte.GV	chr15_58857305	oocyte.GV@TRUE	1	14	0.0714285714285714	detected but not recurrent	chr15	58857305	detected, not REE	detected, not REE	oocyte (GV)	oocyte (GV)	Gamete	oocyte (GV)	Gamete	till 8-cell	oocyte (GV)	GV -> MII	GV -> MII
oocyte.GV	chr15_58860315	oocyte.GV@TRUE	4	14	0.285714285714286	detected but not recurrent	chr15	58860315	detected, not REE	detected, not REE	oocyte (GV)	oocyte (GV)	Gamete	oocyte (GV)	Gamete	till 8-cell	oocyte (GV)	GV -> MII	GV -> MII
oocyte.GV	chr15_58860316	oocyte.GV@TRUE	3	14	0.214285714285714	detected but not recurrent	chr15	58860316	detected, not REE	detected, not REE	oocyte (GV)	oocyte (GV)	Gamete	oocyte (GV)	Gamete	till 8-cell	oocyte (GV)	GV -> MII	GV -> MII
oocyte.GV	chr15_59620237	oocyte.GV@TRUE	10	14	0.714285714285714	recurrent	chr15	59620237	detected, REE	detected, REE	oocyte (GV)	oocyte (GV)	Gamete	oocyte (GV)	Gamete	till 8-cell	oocyte (GV)	GV -> MII	GV -> MII
oocyte.GV	chr15_59620280	oocyte.GV@TRUE	7	14	0.5	recurrent	chr15	59620280	detected, REE	detected, REE	oocyte (GV)	oocyte (GV)	Gamete	oocyte (GV)	Gamete	till 8-cell	oocyte (GV)	GV -> MII	GV -> MII
oocyte.GV	chr15_59620370	oocyte.GV@TRUE	12	14	0.857142857142857	recurrent	chr15	59620370	detected, REE	detected, REE	oocyte (GV)	oocyte (GV)	Gamete	oocyte (GV)	Gamete	till 8-cell	oocyte (GV)	GV -> MII	GV -> MII
oocyte.GV	chr15_65117560	oocyte.GV@TRUE	12	14	0.857142857142857	recurrent	chr15	65117560	detected, REE	detected, REE	oocyte (GV)	oocyte (GV)	Gamete	oocyte (GV)	Gamete	till 8-cell	oocyte (GV)	GV -> MII	GV -> MII
oocyte.GV	chr15_65117603	oocyte.GV@TRUE	6	14	0.428571428571429	detected but not recurrent	chr15	65117603	detected, not REE	detected, not REE	oocyte (GV)	oocyte (GV)	Gamete	oocyte (GV)	Gamete	till 8-cell	oocyte (GV)	GV -> MII	GV -> MII
oocyte.GV	chr15_65117616	oocyte.GV@TRUE	14	14	1	recurrent	chr15	65117616	detected, REE	detected, REE	oocyte (GV)	oocyte (GV)	Gamete	oocyte (GV)	Gamete	till 8-cell	oocyte (GV)	GV -> MII	GV -> MII
oocyte.GV	chr15_65117623	oocyte.GV@TRUE	13	14	0.928571428571429	recurrent	chr15	65117623	detected, REE	detected, REE	oocyte (GV)	oocyte (GV)	Gamete	oocyte (GV)	Gamete	till 8-cell	oocyte (GV)	GV -> MII	GV -> MII
oocyte.GV	chr15_65117670	oocyte.GV@TRUE	12	14	0.857142857142857	recurrent	chr15	65117670	detected, REE	detected, REE	oocyte (GV)	oocyte (GV)	Gamete	oocyte (GV)	Gamete	till 8-cell	oocyte (GV)	GV -> MII	GV -> MII
oocyte.GV	chr15_65117676	oocyte.GV@TRUE	6	14	0.428571428571429	detected but not recurrent	chr15	65117676	detected, not REE	detected, not REE	oocyte (GV)	oocyte (GV)	Gamete	oocyte (GV)	Gamete	till 8-cell	oocyte (GV)	GV -> MII	GV -> MII
oocyte.GV	chr15_65117697	oocyte.GV@TRUE	10	14	0.714285714285714	recurrent	chr15	65117697	detected, REE	detected, REE	oocyte (GV)	oocyte (GV)	Gamete	oocyte (GV)	Gamete	till 8-cell	oocyte (GV)	GV -> MII	GV -> MII
oocyte.GV	chr15_65117710	oocyte.GV@TRUE	7	14	0.5	recurrent	chr15	65117710	detected, REE	detected, REE	oocyte (GV)	oocyte (GV)	Gamete	oocyte (GV)	Gamete	till 8-cell	oocyte (GV)	GV -> MII	GV -> MII
oocyte.GV	chr15_65117730	oocyte.GV@TRUE	11	14	0.785714285714286	recurrent	chr15	65117730	detected, REE	detected, REE	oocyte (GV)	oocyte (GV)	Gamete	oocyte (GV)	Gamete	till 8-cell	oocyte (GV)	GV -> MII	GV -> MII
oocyte.GV	chr15_65117740	oocyte.GV@TRUE	10	14	0.714285714285714	recurrent	chr15	65117740	detected, REE	detected, REE	oocyte (GV)	oocyte (GV)	Gamete	oocyte (GV)	Gamete	till 8-cell	oocyte (GV)	GV -> MII	GV -> MII
oocyte.GV	chr15_65117755	oocyte.GV@TRUE	12	14	0.857142857142857	recurrent	chr15	65117755	detected, REE	detected, REE	oocyte (GV)	oocyte (GV)	Gamete	oocyte (GV)	Gamete	till 8-cell	oocyte (GV)	GV -> MII	GV -> MII
oocyte.GV	chr15_65117756	oocyte.GV@TRUE	11	14	0.785714285714286	recurrent	chr15	65117756	detected, REE	detected, REE	oocyte (GV)	oocyte (GV)	Gamete	oocyte (GV)	Gamete	till 8-cell	oocyte (GV)	GV -> MII	GV -> MII
oocyte.GV	chr15_65117764	oocyte.GV@TRUE	11	14	0.785714285714286	recurrent	chr15	65117764	detected, REE	detected, REE	oocyte (GV)	oocyte (GV)	Gamete	oocyte (GV)	Gamete	till 8-cell	oocyte (GV)	GV -> MII	GV -> MII
oocyte.GV	chr15_65117772	oocyte.GV@TRUE	5	14	0.357142857142857	detected but not recurrent	chr15	65117772	detected, not REE	detected, not REE	oocyte (GV)	oocyte (GV)	Gamete	oocyte (GV)	Gamete	till 8-cell	oocyte (GV)	GV -> MII	GV -> MII
oocyte.GV	chr15_65117802	oocyte.GV@TRUE	12	14	0.857142857142857	recurrent	chr15	65117802	detected, REE	detected, REE	oocyte (GV)	oocyte (GV)	Gamete	oocyte (GV)	Gamete	till 8-cell	oocyte (GV)	GV -> MII	GV -> MII
oocyte.GV	chr15_65117807	oocyte.GV@TRUE	14	14	1	recurrent	chr15	65117807	detected, REE	detected, REE	oocyte (GV)	oocyte (GV)	Gamete	oocyte (GV)	Gamete	till 8-cell	oocyte (GV)	GV -> MII	GV -> MII
oocyte.GV	chr15_65117808	oocyte.GV@TRUE	14	14	1	recurrent	chr15	65117808	detected, REE	detected, REE	oocyte (GV)	oocyte (GV)	Gamete	oocyte (GV)	Gamete	till 8-cell	oocyte (GV)	GV -> MII	GV -> MII
oocyte.GV	chr15_65117816	oocyte.GV@TRUE	7	14	0.5	recurrent	chr15	65117816	detected, REE	detected, REE	oocyte (GV)	oocyte (GV)	Gamete	oocyte (GV)	Gamete	till 8-cell	oocyte (GV)	GV -> MII	GV -> MII
oocyte.GV	chr15_65117824	oocyte.GV@TRUE	14	14	1	recurrent	chr15	65117824	detected, REE	detected, REE	oocyte (GV)	oocyte (GV)	Gamete	oocyte (GV)	Gamete	till 8-cell	oocyte (GV)	GV -> MII	GV -> MII
oocyte.GV	chr15_65117826	oocyte.GV@TRUE	13	14	0.928571428571429	recurrent	chr15	65117826	detected, REE	detected, REE	oocyte (GV)	oocyte (GV)	Gamete	oocyte (GV)	Gamete	till 8-cell	oocyte (GV)	GV -> MII	GV -> MII
oocyte.GV	chr15_65149216	oocyte.GV@TRUE	8	14	0.571428571428571	recurrent	chr15	65149216	detected, REE	detected, REE	oocyte (GV)	oocyte (GV)	Gamete	oocyte (GV)	Gamete	till 8-cell	oocyte (GV)	GV -> MII	GV -> MII
oocyte.GV	chr15_65149234	oocyte.GV@TRUE	8	14	0.571428571428571	recurrent	chr15	65149234	detected, REE	detected, REE	oocyte (GV)	oocyte (GV)	Gamete	oocyte (GV)	Gamete	till 8-cell	oocyte (GV)	GV -> MII	GV -> MII
oocyte.GV	chr15_65149257	oocyte.GV@TRUE	11	14	0.785714285714286	recurrent	chr15	65149257	detected, REE	detected, REE	oocyte (GV)	oocyte (GV)	Gamete	oocyte (GV)	Gamete	till 8-cell	oocyte (GV)	GV -> MII	GV -> MII
oocyte.GV	chr15_65149308	oocyte.GV@TRUE	8	14	0.571428571428571	recurrent	chr15	65149308	detected, REE	detected, REE	oocyte (GV)	oocyte (GV)	Gamete	oocyte (GV)	Gamete	till 8-cell	oocyte (GV)	GV -> MII	GV -> MII
oocyte.GV	chr15_65149335	oocyte.GV@TRUE	2	14	0.142857142857143	detected but not recurrent	chr15	65149335	detected, not REE	detected, not REE	oocyte (GV)	oocyte (GV)	Gamete	oocyte (GV)	Gamete	till 8-cell	oocyte (GV)	GV -> MII	GV -> MII
oocyte.GV	chr15_65149353	oocyte.GV@TRUE	7	14	0.5	recurrent	chr15	65149353	detected, REE	detected, REE	oocyte (GV)	oocyte (GV)	Gamete	oocyte (GV)	Gamete	till 8-cell	oocyte (GV)	GV -> MII	GV -> MII
oocyte.GV	chr15_65149375	oocyte.GV@TRUE	6	14	0.428571428571429	detected but not recurrent	chr15	65149375	detected, not REE	detected, not REE	oocyte (GV)	oocyte (GV)	Gamete	oocyte (GV)	Gamete	till 8-cell	oocyte (GV)	GV -> MII	GV -> MII
oocyte.GV	chr15_65149392	oocyte.GV@TRUE	6	14	0.428571428571429	detected but not recurrent	chr15	65149392	detected, not REE	detected, not REE	oocyte (GV)	oocyte (GV)	Gamete	oocyte (GV)	Gamete	till 8-cell	oocyte (GV)	GV -> MII	GV -> MII
oocyte.GV	chr15_65149393	oocyte.GV@TRUE	5	14	0.357142857142857	detected but not recurrent	chr15	65149393	detected, not REE	detected, not REE	oocyte (GV)	oocyte (GV)	Gamete	oocyte (GV)	Gamete	till 8-cell	oocyte (GV)	GV -> MII	GV -> MII
oocyte.GV	chr15_65149439	oocyte.GV@TRUE	6	14	0.428571428571429	detected but not recurrent	chr15	65149439	detected, not REE	detected, not REE	oocyte (GV)	oocyte (GV)	Gamete	oocyte (GV)	Gamete	till 8-cell	oocyte (GV)	GV -> MII	GV -> MII
oocyte.GV	chr15_65149453	oocyte.GV@TRUE	6	14	0.428571428571429	detected but not recurrent	chr15	65149453	detected, not REE	detected, not REE	oocyte (GV)	oocyte (GV)	Gamete	oocyte (GV)	Gamete	till 8-cell	oocyte (GV)	GV -> MII	GV -> MII
oocyte.GV	chr15_66336491	oocyte.GV@TRUE	7	14	0.5	recurrent	chr15	66336491	detected, REE	detected, REE	oocyte (GV)	oocyte (GV)	Gamete	oocyte (GV)	Gamete	till 8-cell	oocyte (GV)	GV -> MII	GV -> MII
oocyte.GV	chr15_66336508	oocyte.GV@TRUE	10	14	0.714285714285714	recurrent	chr15	66336508	detected, REE	detected, REE	oocyte (GV)	oocyte (GV)	Gamete	oocyte (GV)	Gamete	till 8-cell	oocyte (GV)	GV -> MII	GV -> MII
oocyte.GV	chr15_66336510	oocyte.GV@TRUE	8	14	0.571428571428571	recurrent	chr15	66336510	detected, REE	detected, REE	oocyte (GV)	oocyte (GV)	Gamete	oocyte (GV)	Gamete	till 8-cell	oocyte (GV)	GV -> MII	GV -> MII
oocyte.GV	chr15_66336540	oocyte.GV@TRUE	13	14	0.928571428571429	recurrent	chr15	66336540	detected, REE	detected, REE	oocyte (GV)	oocyte (GV)	Gamete	oocyte (GV)	Gamete	till 8-cell	oocyte (GV)	GV -> MII	GV -> MII
oocyte.GV	chr15_66336548	oocyte.GV@TRUE	11	14	0.785714285714286	recurrent	chr15	66336548	detected, REE	detected, REE	oocyte (GV)	oocyte (GV)	Gamete	oocyte (GV)	Gamete	till 8-cell	oocyte (GV)	GV -> MII	GV -> MII
oocyte.GV	chr15_66493410	oocyte.GV@TRUE	7	14	0.5	recurrent	chr15	66493410	detected, REE	detected, REE	oocyte (GV)	oocyte (GV)	Gamete	oocyte (GV)	Gamete	till 8-cell	oocyte (GV)	GV -> MII	GV -> MII
oocyte.GV	chr15_69370755	oocyte.GV@TRUE	8	14	0.571428571428571	recurrent	chr15	69370755	detected, REE	detected, REE	oocyte (GV)	oocyte (GV)	Gamete	oocyte (GV)	Gamete	till 8-cell	oocyte (GV)	GV -> MII	GV -> MII
oocyte.GV	chr15_69370760	oocyte.GV@TRUE	9	14	0.642857142857143	recurrent	chr15	69370760	detected, REE	detected, REE	oocyte (GV)	oocyte (GV)	Gamete	oocyte (GV)	Gamete	till 8-cell	oocyte (GV)	GV -> MII	GV -> MII
oocyte.GV	chr15_69370764	oocyte.GV@TRUE	8	14	0.571428571428571	recurrent	chr15	69370764	detected, REE	detected, REE	oocyte (GV)	oocyte (GV)	Gamete	oocyte (GV)	Gamete	till 8-cell	oocyte (GV)	GV -> MII	GV -> MII
oocyte.GV	chr15_69370781	oocyte.GV@TRUE	9	14	0.642857142857143	recurrent	chr15	69370781	detected, REE	detected, REE	oocyte (GV)	oocyte (GV)	Gamete	oocyte (GV)	Gamete	till 8-cell	oocyte (GV)	GV -> MII	GV -> MII
oocyte.GV	chr15_69370782	oocyte.GV@TRUE	12	14	0.857142857142857	recurrent	chr15	69370782	detected, REE	detected, REE	oocyte (GV)	oocyte (GV)	Gamete	oocyte (GV)	Gamete	till 8-cell	oocyte (GV)	GV -> MII	GV -> MII
oocyte.GV	chr15_69370783	oocyte.GV@TRUE	8	14	0.571428571428571	recurrent	chr15	69370783	detected, REE	detected, REE	oocyte (GV)	oocyte (GV)	Gamete	oocyte (GV)	Gamete	till 8-cell	oocyte (GV)	GV -> MII	GV -> MII
oocyte.GV	chr15_69370795	oocyte.GV@TRUE	13	14	0.928571428571429	recurrent	chr15	69370795	detected, REE	detected, REE	oocyte (GV)	oocyte (GV)	Gamete	oocyte (GV)	Gamete	till 8-cell	oocyte (GV)	GV -> MII	GV -> MII
oocyte.GV	chr15_69370805	oocyte.GV@TRUE	11	14	0.785714285714286	recurrent	chr15	69370805	detected, REE	detected, REE	oocyte (GV)	oocyte (GV)	Gamete	oocyte (GV)	Gamete	till 8-cell	oocyte (GV)	GV -> MII	GV -> MII
oocyte.GV	chr15_71687494	oocyte.GV@TRUE	11	14	0.785714285714286	recurrent	chr15	71687494	detected, REE	detected, REE	oocyte (GV)	oocyte (GV)	Gamete	oocyte (GV)	Gamete	till 8-cell	oocyte (GV)	GV -> MII	GV -> MII
oocyte.GV	chr15_71687501	oocyte.GV@TRUE	8	14	0.571428571428571	recurrent	chr15	71687501	detected, REE	detected, REE	oocyte (GV)	oocyte (GV)	Gamete	oocyte (GV)	Gamete	till 8-cell	oocyte (GV)	GV -> MII	GV -> MII
oocyte.GV	chr15_71687522	oocyte.GV@TRUE	8	14	0.571428571428571	recurrent	chr15	71687522	detected, REE	detected, REE	oocyte (GV)	oocyte (GV)	Gamete	oocyte (GV)	Gamete	till 8-cell	oocyte (GV)	GV -> MII	GV -> MII
oocyte.GV	chr15_73457586	oocyte.GV@TRUE	9	14	0.642857142857143	recurrent	chr15	73457586	detected, REE	detected, REE	oocyte (GV)	oocyte (GV)	Gamete	oocyte (GV)	Gamete	till 8-cell	oocyte (GV)	GV -> MII	GV -> MII
oocyte.GV	chr15_73481763	oocyte.GV@TRUE	9	14	0.642857142857143	recurrent	chr15	73481763	detected, REE	detected, REE	oocyte (GV)	oocyte (GV)	Gamete	oocyte (GV)	Gamete	till 8-cell	oocyte (GV)	GV -> MII	GV -> MII
oocyte.GV	chr15_73481798	oocyte.GV@TRUE	12	14	0.857142857142857	recurrent	chr15	73481798	detected, REE	detected, REE	oocyte (GV)	oocyte (GV)	Gamete	oocyte (GV)	Gamete	till 8-cell	oocyte (GV)	GV -> MII	GV -> MII
oocyte.GV	chr15_73481826	oocyte.GV@TRUE	8	14	0.571428571428571	recurrent	chr15	73481826	detected, REE	detected, REE	oocyte (GV)	oocyte (GV)	Gamete	oocyte (GV)	Gamete	till 8-cell	oocyte (GV)	GV -> MII	GV -> MII
oocyte.GV	chr15_73481920	oocyte.GV@TRUE	13	14	0.928571428571429	recurrent	chr15	73481920	detected, REE	detected, REE	oocyte (GV)	oocyte (GV)	Gamete	oocyte (GV)	Gamete	till 8-cell	oocyte (GV)	GV -> MII	GV -> MII
oocyte.GV	chr15_73481921	oocyte.GV@TRUE	14	14	1	recurrent	chr15	73481921	detected, REE	detected, REE	oocyte (GV)	oocyte (GV)	Gamete	oocyte (GV)	Gamete	till 8-cell	oocyte (GV)	GV -> MII	GV -> MII
oocyte.GV	chr15_73481933	oocyte.GV@TRUE	13	14	0.928571428571429	recurrent	chr15	73481933	detected, REE	detected, REE	oocyte (GV)	oocyte (GV)	Gamete	oocyte (GV)	Gamete	till 8-cell	oocyte (GV)	GV -> MII	GV -> MII
oocyte.GV	chr15_75369993	oocyte.GV@TRUE	5	14	0.357142857142857	detected but not recurrent	chr15	75369993	detected, not REE	detected, not REE	oocyte (GV)	oocyte (GV)	Gamete	oocyte (GV)	Gamete	till 8-cell	oocyte (GV)	GV -> MII	GV -> MII
oocyte.GV	chr15_75369998	oocyte.GV@TRUE	8	14	0.571428571428571	recurrent	chr15	75369998	detected, REE	detected, REE	oocyte (GV)	oocyte (GV)	Gamete	oocyte (GV)	Gamete	till 8-cell	oocyte (GV)	GV -> MII	GV -> MII
oocyte.GV	chr15_75370005	oocyte.GV@TRUE	12	14	0.857142857142857	recurrent	chr15	75370005	detected, REE	detected, REE	oocyte (GV)	oocyte (GV)	Gamete	oocyte (GV)	Gamete	till 8-cell	oocyte (GV)	GV -> MII	GV -> MII
oocyte.GV	chr15_75370006	oocyte.GV@TRUE	13	14	0.928571428571429	recurrent	chr15	75370006	detected, REE	detected, REE	oocyte (GV)	oocyte (GV)	Gamete	oocyte (GV)	Gamete	till 8-cell	oocyte (GV)	GV -> MII	GV -> MII
oocyte.GV	chr15_75370020	oocyte.GV@TRUE	10	14	0.714285714285714	recurrent	chr15	75370020	detected, REE	detected, REE	oocyte (GV)	oocyte (GV)	Gamete	oocyte (GV)	Gamete	till 8-cell	oocyte (GV)	GV -> MII	GV -> MII
oocyte.GV	chr15_75370047	oocyte.GV@TRUE	11	14	0.785714285714286	recurrent	chr15	75370047	detected, REE	detected, REE	oocyte (GV)	oocyte (GV)	Gamete	oocyte (GV)	Gamete	till 8-cell	oocyte (GV)	GV -> MII	GV -> MII
oocyte.GV	chr15_75370078	oocyte.GV@TRUE	12	14	0.857142857142857	recurrent	chr15	75370078	detected, REE	detected, REE	oocyte (GV)	oocyte (GV)	Gamete	oocyte (GV)	Gamete	till 8-cell	oocyte (GV)	GV -> MII	GV -> MII
oocyte.GV	chr15_75370143	oocyte.GV@TRUE	9	14	0.642857142857143	recurrent	chr15	75370143	detected, REE	detected, REE	oocyte (GV)	oocyte (GV)	Gamete	oocyte (GV)	Gamete	till 8-cell	oocyte (GV)	GV -> MII	GV -> MII
oocyte.GV	chr15_75370155	oocyte.GV@TRUE	12	14	0.857142857142857	recurrent	chr15	75370155	detected, REE	detected, REE	oocyte (GV)	oocyte (GV)	Gamete	oocyte (GV)	Gamete	till 8-cell	oocyte (GV)	GV -> MII	GV -> MII
oocyte.GV	chr15_75370156	oocyte.GV@TRUE	9	14	0.642857142857143	recurrent	chr15	75370156	detected, REE	detected, REE	oocyte (GV)	oocyte (GV)	Gamete	oocyte (GV)	Gamete	till 8-cell	oocyte (GV)	GV -> MII	GV -> MII
oocyte.GV	chr15_75370162	oocyte.GV@TRUE	12	14	0.857142857142857	recurrent	chr15	75370162	detected, REE	detected, REE	oocyte (GV)	oocyte (GV)	Gamete	oocyte (GV)	Gamete	till 8-cell	oocyte (GV)	GV -> MII	GV -> MII
oocyte.GV	chr15_75407636	oocyte.GV@TRUE	5	14	0.357142857142857	detected but not recurrent	chr15	75407636	detected, not REE	detected, not REE	oocyte (GV)	oocyte (GV)	Gamete	oocyte (GV)	Gamete	till 8-cell	oocyte (GV)	GV -> MII	GV -> MII
oocyte.GV	chr15_77284996	oocyte.GV@TRUE	6	14	0.428571428571429	detected but not recurrent	chr15	77284996	detected, not REE	detected, not REE	oocyte (GV)	oocyte (GV)	Gamete	oocyte (GV)	Gamete	till 8-cell	oocyte (GV)	GV -> MII	GV -> MII
oocyte.GV	chr15_78593785	oocyte.GV@TRUE	7	14	0.5	recurrent	chr15	78593785	detected, REE	detected, REE	oocyte (GV)	oocyte (GV)	Gamete	oocyte (GV)	Gamete	till 8-cell	oocyte (GV)	GV -> MII	GV -> MII
oocyte.GV	chr15_78593893	oocyte.GV@TRUE	9	14	0.642857142857143	recurrent	chr15	78593893	detected, REE	detected, REE	oocyte (GV)	oocyte (GV)	Gamete	oocyte (GV)	Gamete	till 8-cell	oocyte (GV)	GV -> MII	GV -> MII
oocyte.GV	chr15_82842974	oocyte.GV@TRUE	9	14	0.642857142857143	recurrent	chr15	82842974	detected, REE	detected, REE	oocyte (GV)	oocyte (GV)	Gamete	oocyte (GV)	Gamete	till 8-cell	oocyte (GV)	GV -> MII	GV -> MII
oocyte.GV	chr15_82869731	oocyte.GV@TRUE	7	14	0.5	recurrent	chr15	82869731	detected, REE	detected, REE	oocyte (GV)	oocyte (GV)	Gamete	oocyte (GV)	Gamete	till 8-cell	oocyte (GV)	GV -> MII	GV -> MII
oocyte.GV	chr15_83005357	oocyte.GV@TRUE	9	14	0.642857142857143	recurrent	chr15	83005357	detected, REE	detected, REE	oocyte (GV)	oocyte (GV)	Gamete	oocyte (GV)	Gamete	till 8-cell	oocyte (GV)	GV -> MII	GV -> MII
oocyte.GV	chr15_83005387	oocyte.GV@TRUE	10	14	0.714285714285714	recurrent	chr15	83005387	detected, REE	detected, REE	oocyte (GV)	oocyte (GV)	Gamete	oocyte (GV)	Gamete	till 8-cell	oocyte (GV)	GV -> MII	GV -> MII
oocyte.GV	chr15_83005413	oocyte.GV@TRUE	10	14	0.714285714285714	recurrent	chr15	83005413	detected, REE	detected, REE	oocyte (GV)	oocyte (GV)	Gamete	oocyte (GV)	Gamete	till 8-cell	oocyte (GV)	GV -> MII	GV -> MII
oocyte.GV	chr15_83005422	oocyte.GV@TRUE	13	14	0.928571428571429	recurrent	chr15	83005422	detected, REE	detected, REE	oocyte (GV)	oocyte (GV)	Gamete	oocyte (GV)	Gamete	till 8-cell	oocyte (GV)	GV -> MII	GV -> MII
oocyte.GV	chr15_83005449	oocyte.GV@TRUE	11	14	0.785714285714286	recurrent	chr15	83005449	detected, REE	detected, REE	oocyte (GV)	oocyte (GV)	Gamete	oocyte (GV)	Gamete	till 8-cell	oocyte (GV)	GV -> MII	GV -> MII
oocyte.GV	chr15_83005454	oocyte.GV@TRUE	7	14	0.5	recurrent	chr15	83005454	detected, REE	detected, REE	oocyte (GV)	oocyte (GV)	Gamete	oocyte (GV)	Gamete	till 8-cell	oocyte (GV)	GV -> MII	GV -> MII
oocyte.GV	chr15_83005485	oocyte.GV@TRUE	7	14	0.5	recurrent	chr15	83005485	detected, REE	detected, REE	oocyte (GV)	oocyte (GV)	Gamete	oocyte (GV)	Gamete	till 8-cell	oocyte (GV)	GV -> MII	GV -> MII
oocyte.GV	chr15_83005487	oocyte.GV@TRUE	9	14	0.642857142857143	recurrent	chr15	83005487	detected, REE	detected, REE	oocyte (GV)	oocyte (GV)	Gamete	oocyte (GV)	Gamete	till 8-cell	oocyte (GV)	GV -> MII	GV -> MII
oocyte.GV	chr15_83005491	oocyte.GV@TRUE	7	14	0.5	recurrent	chr15	83005491	detected, REE	detected, REE	oocyte (GV)	oocyte (GV)	Gamete	oocyte (GV)	Gamete	till 8-cell	oocyte (GV)	GV -> MII	GV -> MII
oocyte.GV	chr15_83005556	oocyte.GV@TRUE	13	14	0.928571428571429	recurrent	chr15	83005556	detected, REE	detected, REE	oocyte (GV)	oocyte (GV)	Gamete	oocyte (GV)	Gamete	till 8-cell	oocyte (GV)	GV -> MII	GV -> MII
oocyte.GV	chr15_83005557	oocyte.GV@TRUE	13	14	0.928571428571429	recurrent	chr15	83005557	detected, REE	detected, REE	oocyte (GV)	oocyte (GV)	Gamete	oocyte (GV)	Gamete	till 8-cell	oocyte (GV)	GV -> MII	GV -> MII
oocyte.GV	chr15_84614689	oocyte.GV@TRUE	6	14	0.428571428571429	detected but not recurrent	chr15	84614689	detected, not REE	detected, not REE	oocyte (GV)	oocyte (GV)	Gamete	oocyte (GV)	Gamete	till 8-cell	oocyte (GV)	GV -> MII	GV -> MII
oocyte.GV	chr15_89834642	oocyte.GV@TRUE	12	14	0.857142857142857	recurrent	chr15	89834642	detected, REE	detected, REE	oocyte (GV)	oocyte (GV)	Gamete	oocyte (GV)	Gamete	till 8-cell	oocyte (GV)	GV -> MII	GV -> MII
oocyte.GV	chr15_89834655	oocyte.GV@TRUE	9	14	0.642857142857143	recurrent	chr15	89834655	detected, REE	detected, REE	oocyte (GV)	oocyte (GV)	Gamete	oocyte (GV)	Gamete	till 8-cell	oocyte (GV)	GV -> MII	GV -> MII
oocyte.GV	chr15_89834778	oocyte.GV@TRUE	11	14	0.785714285714286	recurrent	chr15	89834778	detected, REE	detected, REE	oocyte (GV)	oocyte (GV)	Gamete	oocyte (GV)	Gamete	till 8-cell	oocyte (GV)	GV -> MII	GV -> MII
oocyte.GV	chr15_89834788	oocyte.GV@TRUE	10	14	0.714285714285714	recurrent	chr15	89834788	detected, REE	detected, REE	oocyte (GV)	oocyte (GV)	Gamete	oocyte (GV)	Gamete	till 8-cell	oocyte (GV)	GV -> MII	GV -> MII
oocyte.GV	chr15_89834817	oocyte.GV@TRUE	9	14	0.642857142857143	recurrent	chr15	89834817	detected, REE	detected, REE	oocyte (GV)	oocyte (GV)	Gamete	oocyte (GV)	Gamete	till 8-cell	oocyte (GV)	GV -> MII	GV -> MII
oocyte.GV	chr15_90083405	oocyte.GV@TRUE	6	14	0.428571428571429	detected but not recurrent	chr15	90083405	detected, not REE	detected, not REE	oocyte (GV)	oocyte (GV)	Gamete	oocyte (GV)	Gamete	till 8-cell	oocyte (GV)	GV -> MII	GV -> MII
oocyte.GV	chr15_90083406	oocyte.GV@TRUE	10	14	0.714285714285714	recurrent	chr15	90083406	detected, REE	detected, REE	oocyte (GV)	oocyte (GV)	Gamete	oocyte (GV)	Gamete	till 8-cell	oocyte (GV)	GV -> MII	GV -> MII
oocyte.GV	chr15_90083408	oocyte.GV@TRUE	12	14	0.857142857142857	recurrent	chr15	90083408	detected, REE	detected, REE	oocyte (GV)	oocyte (GV)	Gamete	oocyte (GV)	Gamete	till 8-cell	oocyte (GV)	GV -> MII	GV -> MII
oocyte.GV	chr15_90297913	oocyte.GV@TRUE	7	14	0.5	recurrent	chr15	90297913	detected, REE	detected, REE	oocyte (GV)	oocyte (GV)	Gamete	oocyte (GV)	Gamete	till 8-cell	oocyte (GV)	GV -> MII	GV -> MII
oocyte.GV	chr15_90297929	oocyte.GV@TRUE	14	14	1	recurrent	chr15	90297929	detected, REE	detected, REE	oocyte (GV)	oocyte (GV)	Gamete	oocyte (GV)	Gamete	till 8-cell	oocyte (GV)	GV -> MII	GV -> MII
oocyte.GV	chr15_90297996	oocyte.GV@TRUE	7	14	0.5	recurrent	chr15	90297996	detected, REE	detected, REE	oocyte (GV)	oocyte (GV)	Gamete	oocyte (GV)	Gamete	till 8-cell	oocyte (GV)	GV -> MII	GV -> MII
oocyte.GV	chr15_99694532	oocyte.GV@TRUE	13	14	0.928571428571429	recurrent	chr15	99694532	detected, REE	detected, REE	oocyte (GV)	oocyte (GV)	Gamete	oocyte (GV)	Gamete	till 8-cell	oocyte (GV)	GV -> MII	GV -> MII
oocyte.GV	chr16_10482756	oocyte.GV@TRUE	12	14	0.857142857142857	recurrent	chr16	10482756	detected, REE	detected, REE	oocyte (GV)	oocyte (GV)	Gamete	oocyte (GV)	Gamete	till 8-cell	oocyte (GV)	GV -> MII	GV -> MII
oocyte.GV	chr16_10482934	oocyte.GV@TRUE	7	14	0.5	recurrent	chr16	10482934	detected, REE	detected, REE	oocyte (GV)	oocyte (GV)	Gamete	oocyte (GV)	Gamete	till 8-cell	oocyte (GV)	GV -> MII	GV -> MII
oocyte.GV	chr16_11837393	oocyte.GV@TRUE	7	14	0.5	recurrent	chr16	11837393	detected, REE	detected, REE	oocyte (GV)	oocyte (GV)	Gamete	oocyte (GV)	Gamete	till 8-cell	oocyte (GV)	GV -> MII	GV -> MII
oocyte.GV	chr16_11837584	oocyte.GV@TRUE	10	14	0.714285714285714	recurrent	chr16	11837584	detected, REE	detected, REE	oocyte (GV)	oocyte (GV)	Gamete	oocyte (GV)	Gamete	till 8-cell	oocyte (GV)	GV -> MII	GV -> MII
oocyte.GV	chr16_11837596	oocyte.GV@TRUE	13	14	0.928571428571429	recurrent	chr16	11837596	detected, REE	detected, REE	oocyte (GV)	oocyte (GV)	Gamete	oocyte (GV)	Gamete	till 8-cell	oocyte (GV)	GV -> MII	GV -> MII
oocyte.GV	chr16_1701846	oocyte.GV@TRUE	12	14	0.857142857142857	recurrent	chr16	1701846	detected, REE	detected, REE	oocyte (GV)	oocyte (GV)	Gamete	oocyte (GV)	Gamete	till 8-cell	oocyte (GV)	GV -> MII	GV -> MII
oocyte.GV	chr16_1701895	oocyte.GV@TRUE	10	14	0.714285714285714	recurrent	chr16	1701895	detected, REE	detected, REE	oocyte (GV)	oocyte (GV)	Gamete	oocyte (GV)	Gamete	till 8-cell	oocyte (GV)	GV -> MII	GV -> MII
oocyte.GV	chr16_1701921	oocyte.GV@TRUE	9	14	0.642857142857143	recurrent	chr16	1701921	detected, REE	detected, REE	oocyte (GV)	oocyte (GV)	Gamete	oocyte (GV)	Gamete	till 8-cell	oocyte (GV)	GV -> MII	GV -> MII
oocyte.GV	chr16_1828026	oocyte.GV@TRUE	8	14	0.571428571428571	recurrent	chr16	1828026	detected, REE	detected, REE	oocyte (GV)	oocyte (GV)	Gamete	oocyte (GV)	Gamete	till 8-cell	oocyte (GV)	GV -> MII	GV -> MII
oocyte.GV	chr16_1828027	oocyte.GV@TRUE	6	14	0.428571428571429	detected but not recurrent	chr16	1828027	detected, not REE	detected, not REE	oocyte (GV)	oocyte (GV)	Gamete	oocyte (GV)	Gamete	till 8-cell	oocyte (GV)	GV -> MII	GV -> MII
oocyte.GV	chr16_1828070	oocyte.GV@TRUE	2	14	0.142857142857143	detected but not recurrent	chr16	1828070	detected, not REE	detected, not REE	oocyte (GV)	oocyte (GV)	Gamete	oocyte (GV)	Gamete	till 8-cell	oocyte (GV)	GV -> MII	GV -> MII
oocyte.GV	chr16_19068396	oocyte.GV@TRUE	12	14	0.857142857142857	recurrent	chr16	19068396	detected, REE	detected, REE	oocyte (GV)	oocyte (GV)	Gamete	oocyte (GV)	Gamete	till 8-cell	oocyte (GV)	GV -> MII	GV -> MII
oocyte.GV	chr16_19068397	oocyte.GV@TRUE	10	14	0.714285714285714	recurrent	chr16	19068397	detected, REE	detected, REE	oocyte (GV)	oocyte (GV)	Gamete	oocyte (GV)	Gamete	till 8-cell	oocyte (GV)	GV -> MII	GV -> MII
oocyte.GV	chr16_19068442	oocyte.GV@TRUE	4	14	0.285714285714286	detected but not recurrent	chr16	19068442	detected, not REE	detected, not REE	oocyte (GV)	oocyte (GV)	Gamete	oocyte (GV)	Gamete	till 8-cell	oocyte (GV)	GV -> MII	GV -> MII
oocyte.GV	chr16_19068475	oocyte.GV@TRUE	5	14	0.357142857142857	detected but not recurrent	chr16	19068475	detected, not REE	detected, not REE	oocyte (GV)	oocyte (GV)	Gamete	oocyte (GV)	Gamete	till 8-cell	oocyte (GV)	GV -> MII	GV -> MII
oocyte.GV	chr16_19068491	oocyte.GV@TRUE	2	14	0.142857142857143	detected but not recurrent	chr16	19068491	detected, not REE	detected, not REE	oocyte (GV)	oocyte (GV)	Gamete	oocyte (GV)	Gamete	till 8-cell	oocyte (GV)	GV -> MII	GV -> MII
oocyte.GV	chr16_19068531	oocyte.GV@TRUE	7	14	0.5	recurrent	chr16	19068531	detected, REE	detected, REE	oocyte (GV)	oocyte (GV)	Gamete	oocyte (GV)	Gamete	till 8-cell	oocyte (GV)	GV -> MII	GV -> MII
oocyte.GV	chr16_19068532	oocyte.GV@TRUE	9	14	0.642857142857143	recurrent	chr16	19068532	detected, REE	detected, REE	oocyte (GV)	oocyte (GV)	Gamete	oocyte (GV)	Gamete	till 8-cell	oocyte (GV)	GV -> MII	GV -> MII
oocyte.GV	chr16_19184479	oocyte.GV@TRUE	10	14	0.714285714285714	recurrent	chr16	19184479	detected, REE	detected, REE	oocyte (GV)	oocyte (GV)	Gamete	oocyte (GV)	Gamete	till 8-cell	oocyte (GV)	GV -> MII	GV -> MII
oocyte.GV	chr16_19184601	oocyte.GV@TRUE	7	14	0.5	recurrent	chr16	19184601	detected, REE	detected, REE	oocyte (GV)	oocyte (GV)	Gamete	oocyte (GV)	Gamete	till 8-cell	oocyte (GV)	GV -> MII	GV -> MII
oocyte.GV	chr16_20856172	oocyte.GV@TRUE	12	14	0.857142857142857	recurrent	chr16	20856172	detected, REE	detected, REE	oocyte (GV)	oocyte (GV)	Gamete	oocyte (GV)	Gamete	till 8-cell	oocyte (GV)	GV -> MII	GV -> MII
oocyte.GV	chr16_20856196	oocyte.GV@TRUE	11	14	0.785714285714286	recurrent	chr16	20856196	detected, REE	detected, REE	oocyte (GV)	oocyte (GV)	Gamete	oocyte (GV)	Gamete	till 8-cell	oocyte (GV)	GV -> MII	GV -> MII
oocyte.GV	chr16_20856200	oocyte.GV@TRUE	11	14	0.785714285714286	recurrent	chr16	20856200	detected, REE	detected, REE	oocyte (GV)	oocyte (GV)	Gamete	oocyte (GV)	Gamete	till 8-cell	oocyte (GV)	GV -> MII	GV -> MII
oocyte.GV	chr16_20856236	oocyte.GV@TRUE	10	14	0.714285714285714	recurrent	chr16	20856236	detected, REE	detected, REE	oocyte (GV)	oocyte (GV)	Gamete	oocyte (GV)	Gamete	till 8-cell	oocyte (GV)	GV -> MII	GV -> MII
oocyte.GV	chr16_20974100	oocyte.GV@TRUE	11	14	0.785714285714286	recurrent	chr16	20974100	detected, REE	detected, REE	oocyte (GV)	oocyte (GV)	Gamete	oocyte (GV)	Gamete	till 8-cell	oocyte (GV)	GV -> MII	GV -> MII
oocyte.GV	chr16_20974144	oocyte.GV@TRUE	7	14	0.5	recurrent	chr16	20974144	detected, REE	detected, REE	oocyte (GV)	oocyte (GV)	Gamete	oocyte (GV)	Gamete	till 8-cell	oocyte (GV)	GV -> MII	GV -> MII
oocyte.GV	chr16_20974904	oocyte.GV@TRUE	8	14	0.571428571428571	recurrent	chr16	20974904	detected, REE	detected, REE	oocyte (GV)	oocyte (GV)	Gamete	oocyte (GV)	Gamete	till 8-cell	oocyte (GV)	GV -> MII	GV -> MII
oocyte.GV	chr16_20974939	oocyte.GV@TRUE	8	14	0.571428571428571	recurrent	chr16	20974939	detected, REE	detected, REE	oocyte (GV)	oocyte (GV)	Gamete	oocyte (GV)	Gamete	till 8-cell	oocyte (GV)	GV -> MII	GV -> MII
oocyte.GV	chr16_20974956	oocyte.GV@TRUE	4	14	0.285714285714286	detected but not recurrent	chr16	20974956	detected, not REE	detected, not REE	oocyte (GV)	oocyte (GV)	Gamete	oocyte (GV)	Gamete	till 8-cell	oocyte (GV)	GV -> MII	GV -> MII
oocyte.GV	chr16_20987040	oocyte.GV@TRUE	10	14	0.714285714285714	recurrent	chr16	20987040	detected, REE	detected, REE	oocyte (GV)	oocyte (GV)	Gamete	oocyte (GV)	Gamete	till 8-cell	oocyte (GV)	GV -> MII	GV -> MII
oocyte.GV	chr16_21251151	oocyte.GV@TRUE	11	14	0.785714285714286	recurrent	chr16	21251151	detected, REE	detected, REE	oocyte (GV)	oocyte (GV)	Gamete	oocyte (GV)	Gamete	till 8-cell	oocyte (GV)	GV -> MII	GV -> MII
oocyte.GV	chr16_22229538	oocyte.GV@TRUE	8	14	0.571428571428571	recurrent	chr16	22229538	detected, REE	detected, REE	oocyte (GV)	oocyte (GV)	Gamete	oocyte (GV)	Gamete	till 8-cell	oocyte (GV)	GV -> MII	GV -> MII
oocyte.GV	chr16_22284304	oocyte.GV@TRUE	8	14	0.571428571428571	recurrent	chr16	22284304	detected, REE	detected, REE	oocyte (GV)	oocyte (GV)	Gamete	oocyte (GV)	Gamete	till 8-cell	oocyte (GV)	GV -> MII	GV -> MII
oocyte.GV	chr16_22284381	oocyte.GV@TRUE	8	14	0.571428571428571	recurrent	chr16	22284381	detected, REE	detected, REE	oocyte (GV)	oocyte (GV)	Gamete	oocyte (GV)	Gamete	till 8-cell	oocyte (GV)	GV -> MII	GV -> MII
oocyte.GV	chr16_22284420	oocyte.GV@TRUE	10	14	0.714285714285714	recurrent	chr16	22284420	detected, REE	detected, REE	oocyte (GV)	oocyte (GV)	Gamete	oocyte (GV)	Gamete	till 8-cell	oocyte (GV)	GV -> MII	GV -> MII
oocyte.GV	chr16_22284461	oocyte.GV@TRUE	12	14	0.857142857142857	recurrent	chr16	22284461	detected, REE	detected, REE	oocyte (GV)	oocyte (GV)	Gamete	oocyte (GV)	Gamete	till 8-cell	oocyte (GV)	GV -> MII	GV -> MII
oocyte.GV	chr16_22284464	oocyte.GV@TRUE	7	14	0.5	recurrent	chr16	22284464	detected, REE	detected, REE	oocyte (GV)	oocyte (GV)	Gamete	oocyte (GV)	Gamete	till 8-cell	oocyte (GV)	GV -> MII	GV -> MII
oocyte.GV	chr16_22284478	oocyte.GV@TRUE	8	14	0.571428571428571	recurrent	chr16	22284478	detected, REE	detected, REE	oocyte (GV)	oocyte (GV)	Gamete	oocyte (GV)	Gamete	till 8-cell	oocyte (GV)	GV -> MII	GV -> MII
oocyte.GV	chr16_22284509	oocyte.GV@TRUE	12	14	0.857142857142857	recurrent	chr16	22284509	detected, REE	detected, REE	oocyte (GV)	oocyte (GV)	Gamete	oocyte (GV)	Gamete	till 8-cell	oocyte (GV)	GV -> MII	GV -> MII
oocyte.GV	chr16_22284533	oocyte.GV@TRUE	9	14	0.642857142857143	recurrent	chr16	22284533	detected, REE	detected, REE	oocyte (GV)	oocyte (GV)	Gamete	oocyte (GV)	Gamete	till 8-cell	oocyte (GV)	GV -> MII	GV -> MII
oocyte.GV	chr16_22284555	oocyte.GV@TRUE	8	14	0.571428571428571	recurrent	chr16	22284555	detected, REE	detected, REE	oocyte (GV)	oocyte (GV)	Gamete	oocyte (GV)	Gamete	till 8-cell	oocyte (GV)	GV -> MII	GV -> MII
oocyte.GV	chr16_22285570	oocyte.GV@TRUE	11	14	0.785714285714286	recurrent	chr16	22285570	detected, REE	detected, REE	oocyte (GV)	oocyte (GV)	Gamete	oocyte (GV)	Gamete	till 8-cell	oocyte (GV)	GV -> MII	GV -> MII
oocyte.GV	chr16_22285586	oocyte.GV@TRUE	8	14	0.571428571428571	recurrent	chr16	22285586	detected, REE	detected, REE	oocyte (GV)	oocyte (GV)	Gamete	oocyte (GV)	Gamete	till 8-cell	oocyte (GV)	GV -> MII	GV -> MII
oocyte.GV	chr16_22285915	oocyte.GV@TRUE	12	14	0.857142857142857	recurrent	chr16	22285915	detected, REE	detected, REE	oocyte (GV)	oocyte (GV)	Gamete	oocyte (GV)	Gamete	till 8-cell	oocyte (GV)	GV -> MII	GV -> MII
oocyte.GV	chr16_22285946	oocyte.GV@TRUE	13	14	0.928571428571429	recurrent	chr16	22285946	detected, REE	detected, REE	oocyte (GV)	oocyte (GV)	Gamete	oocyte (GV)	Gamete	till 8-cell	oocyte (GV)	GV -> MII	GV -> MII
oocyte.GV	chr16_22285956	oocyte.GV@TRUE	11	14	0.785714285714286	recurrent	chr16	22285956	detected, REE	detected, REE	oocyte (GV)	oocyte (GV)	Gamete	oocyte (GV)	Gamete	till 8-cell	oocyte (GV)	GV -> MII	GV -> MII
oocyte.GV	chr16_22285974	oocyte.GV@TRUE	11	14	0.785714285714286	recurrent	chr16	22285974	detected, REE	detected, REE	oocyte (GV)	oocyte (GV)	Gamete	oocyte (GV)	Gamete	till 8-cell	oocyte (GV)	GV -> MII	GV -> MII
oocyte.GV	chr16_23465185	oocyte.GV@TRUE	7	14	0.5	recurrent	chr16	23465185	detected, REE	detected, REE	oocyte (GV)	oocyte (GV)	Gamete	oocyte (GV)	Gamete	till 8-cell	oocyte (GV)	GV -> MII	GV -> MII
oocyte.GV	chr16_23465205	oocyte.GV@TRUE	7	14	0.5	recurrent	chr16	23465205	detected, REE	detected, REE	oocyte (GV)	oocyte (GV)	Gamete	oocyte (GV)	Gamete	till 8-cell	oocyte (GV)	GV -> MII	GV -> MII
oocyte.GV	chr16_28965335	oocyte.GV@TRUE	7	14	0.5	recurrent	chr16	28965335	detected, REE	detected, REE	oocyte (GV)	oocyte (GV)	Gamete	oocyte (GV)	Gamete	till 8-cell	oocyte (GV)	GV -> MII	GV -> MII
oocyte.GV	chr16_28965336	oocyte.GV@TRUE	7	14	0.5	recurrent	chr16	28965336	detected, REE	detected, REE	oocyte (GV)	oocyte (GV)	Gamete	oocyte (GV)	Gamete	till 8-cell	oocyte (GV)	GV -> MII	GV -> MII
oocyte.GV	chr16_28965409	oocyte.GV@TRUE	10	14	0.714285714285714	recurrent	chr16	28965409	detected, REE	detected, REE	oocyte (GV)	oocyte (GV)	Gamete	oocyte (GV)	Gamete	till 8-cell	oocyte (GV)	GV -> MII	GV -> MII
oocyte.GV	chr16_28965546	oocyte.GV@TRUE	5	14	0.357142857142857	detected but not recurrent	chr16	28965546	detected, not REE	detected, not REE	oocyte (GV)	oocyte (GV)	Gamete	oocyte (GV)	Gamete	till 8-cell	oocyte (GV)	GV -> MII	GV -> MII
oocyte.GV	chr16_28965578	oocyte.GV@TRUE	5	14	0.357142857142857	detected but not recurrent	chr16	28965578	detected, not REE	detected, not REE	oocyte (GV)	oocyte (GV)	Gamete	oocyte (GV)	Gamete	till 8-cell	oocyte (GV)	GV -> MII	GV -> MII
oocyte.GV	chr16_28965777	oocyte.GV@TRUE	10	14	0.714285714285714	recurrent	chr16	28965777	detected, REE	detected, REE	oocyte (GV)	oocyte (GV)	Gamete	oocyte (GV)	Gamete	till 8-cell	oocyte (GV)	GV -> MII	GV -> MII
oocyte.GV	chr16_28965800	oocyte.GV@TRUE	8	14	0.571428571428571	recurrent	chr16	28965800	detected, REE	detected, REE	oocyte (GV)	oocyte (GV)	Gamete	oocyte (GV)	Gamete	till 8-cell	oocyte (GV)	GV -> MII	GV -> MII
oocyte.GV	chr16_28965805	oocyte.GV@TRUE	6	14	0.428571428571429	detected but not recurrent	chr16	28965805	detected, not REE	detected, not REE	oocyte (GV)	oocyte (GV)	Gamete	oocyte (GV)	Gamete	till 8-cell	oocyte (GV)	GV -> MII	GV -> MII
oocyte.GV	chr16_28965853	oocyte.GV@TRUE	8	14	0.571428571428571	recurrent	chr16	28965853	detected, REE	detected, REE	oocyte (GV)	oocyte (GV)	Gamete	oocyte (GV)	Gamete	till 8-cell	oocyte (GV)	GV -> MII	GV -> MII
oocyte.GV	chr16_28965854	oocyte.GV@TRUE	6	14	0.428571428571429	detected but not recurrent	chr16	28965854	detected, not REE	detected, not REE	oocyte (GV)	oocyte (GV)	Gamete	oocyte (GV)	Gamete	till 8-cell	oocyte (GV)	GV -> MII	GV -> MII
oocyte.GV	chr16_28965884	oocyte.GV@TRUE	5	14	0.357142857142857	detected but not recurrent	chr16	28965884	detected, not REE	detected, not REE	oocyte (GV)	oocyte (GV)	Gamete	oocyte (GV)	Gamete	till 8-cell	oocyte (GV)	GV -> MII	GV -> MII
oocyte.GV	chr16_28965908	oocyte.GV@TRUE	8	14	0.571428571428571	recurrent	chr16	28965908	detected, REE	detected, REE	oocyte (GV)	oocyte (GV)	Gamete	oocyte (GV)	Gamete	till 8-cell	oocyte (GV)	GV -> MII	GV -> MII
oocyte.GV	chr16_28965934	oocyte.GV@TRUE	7	14	0.5	recurrent	chr16	28965934	detected, REE	detected, REE	oocyte (GV)	oocyte (GV)	Gamete	oocyte (GV)	Gamete	till 8-cell	oocyte (GV)	GV -> MII	GV -> MII
oocyte.GV	chr16_28965967	oocyte.GV@TRUE	7	14	0.5	recurrent	chr16	28965967	detected, REE	detected, REE	oocyte (GV)	oocyte (GV)	Gamete	oocyte (GV)	Gamete	till 8-cell	oocyte (GV)	GV -> MII	GV -> MII
oocyte.GV	chr16_28965970	oocyte.GV@TRUE	10	14	0.714285714285714	recurrent	chr16	28965970	detected, REE	detected, REE	oocyte (GV)	oocyte (GV)	Gamete	oocyte (GV)	Gamete	till 8-cell	oocyte (GV)	GV -> MII	GV -> MII
oocyte.GV	chr16_28965976	oocyte.GV@TRUE	4	14	0.285714285714286	detected but not recurrent	chr16	28965976	detected, not REE	detected, not REE	oocyte (GV)	oocyte (GV)	Gamete	oocyte (GV)	Gamete	till 8-cell	oocyte (GV)	GV -> MII	GV -> MII
oocyte.GV	chr16_28966001	oocyte.GV@TRUE	3	14	0.214285714285714	detected but not recurrent	chr16	28966001	detected, not REE	detected, not REE	oocyte (GV)	oocyte (GV)	Gamete	oocyte (GV)	Gamete	till 8-cell	oocyte (GV)	GV -> MII	GV -> MII
oocyte.GV	chr16_28966037	oocyte.GV@TRUE	4	14	0.285714285714286	detected but not recurrent	chr16	28966037	detected, not REE	detected, not REE	oocyte (GV)	oocyte (GV)	Gamete	oocyte (GV)	Gamete	till 8-cell	oocyte (GV)	GV -> MII	GV -> MII
oocyte.GV	chr16_28966055	oocyte.GV@TRUE				not detected	chr16	28966055	not detected	not detected	oocyte (GV)	oocyte (GV)	Gamete	oocyte (GV)	Gamete	till 8-cell	oocyte (GV)	GV -> MII	GV -> MII
oocyte.GV	chr16_28966376	oocyte.GV@TRUE	8	14	0.571428571428571	recurrent	chr16	28966376	detected, REE	detected, REE	oocyte (GV)	oocyte (GV)	Gamete	oocyte (GV)	Gamete	till 8-cell	oocyte (GV)	GV -> MII	GV -> MII
oocyte.GV	chr16_28966380	oocyte.GV@TRUE	8	14	0.571428571428571	recurrent	chr16	28966380	detected, REE	detected, REE	oocyte (GV)	oocyte (GV)	Gamete	oocyte (GV)	Gamete	till 8-cell	oocyte (GV)	GV -> MII	GV -> MII
oocyte.GV	chr16_28966399	oocyte.GV@TRUE	5	14	0.357142857142857	detected but not recurrent	chr16	28966399	detected, not REE	detected, not REE	oocyte (GV)	oocyte (GV)	Gamete	oocyte (GV)	Gamete	till 8-cell	oocyte (GV)	GV -> MII	GV -> MII
oocyte.GV	chr16_3981685	oocyte.GV@TRUE	9	14	0.642857142857143	recurrent	chr16	3981685	detected, REE	detected, REE	oocyte (GV)	oocyte (GV)	Gamete	oocyte (GV)	Gamete	till 8-cell	oocyte (GV)	GV -> MII	GV -> MII
oocyte.GV	chr16_3981875	oocyte.GV@TRUE	8	14	0.571428571428571	recurrent	chr16	3981875	detected, REE	detected, REE	oocyte (GV)	oocyte (GV)	Gamete	oocyte (GV)	Gamete	till 8-cell	oocyte (GV)	GV -> MII	GV -> MII
oocyte.GV	chr16_3981876	oocyte.GV@TRUE	10	14	0.714285714285714	recurrent	chr16	3981876	detected, REE	detected, REE	oocyte (GV)	oocyte (GV)	Gamete	oocyte (GV)	Gamete	till 8-cell	oocyte (GV)	GV -> MII	GV -> MII
oocyte.GV	chr16_46580815	oocyte.GV@TRUE	14	14	1	recurrent	chr16	46580815	detected, REE	detected, REE	oocyte (GV)	oocyte (GV)	Gamete	oocyte (GV)	Gamete	till 8-cell	oocyte (GV)	GV -> MII	GV -> MII
oocyte.GV	chr16_46580835	oocyte.GV@TRUE	14	14	1	recurrent	chr16	46580835	detected, REE	detected, REE	oocyte (GV)	oocyte (GV)	Gamete	oocyte (GV)	Gamete	till 8-cell	oocyte (GV)	GV -> MII	GV -> MII
oocyte.GV	chr16_46580852	oocyte.GV@TRUE	13	14	0.928571428571429	recurrent	chr16	46580852	detected, REE	detected, REE	oocyte (GV)	oocyte (GV)	Gamete	oocyte (GV)	Gamete	till 8-cell	oocyte (GV)	GV -> MII	GV -> MII
oocyte.GV	chr16_46580866	oocyte.GV@TRUE	14	14	1	recurrent	chr16	46580866	detected, REE	detected, REE	oocyte (GV)	oocyte (GV)	Gamete	oocyte (GV)	Gamete	till 8-cell	oocyte (GV)	GV -> MII	GV -> MII
oocyte.GV	chr16_46580870	oocyte.GV@TRUE	8	14	0.571428571428571	recurrent	chr16	46580870	detected, REE	detected, REE	oocyte (GV)	oocyte (GV)	Gamete	oocyte (GV)	Gamete	till 8-cell	oocyte (GV)	GV -> MII	GV -> MII
oocyte.GV	chr16_46580880	oocyte.GV@TRUE	14	14	1	recurrent	chr16	46580880	detected, REE	detected, REE	oocyte (GV)	oocyte (GV)	Gamete	oocyte (GV)	Gamete	till 8-cell	oocyte (GV)	GV -> MII	GV -> MII
oocyte.GV	chr16_46580906	oocyte.GV@TRUE	14	14	1	recurrent	chr16	46580906	detected, REE	detected, REE	oocyte (GV)	oocyte (GV)	Gamete	oocyte (GV)	Gamete	till 8-cell	oocyte (GV)	GV -> MII	GV -> MII
oocyte.GV	chr16_46580910	oocyte.GV@TRUE	8	14	0.571428571428571	recurrent	chr16	46580910	detected, REE	detected, REE	oocyte (GV)	oocyte (GV)	Gamete	oocyte (GV)	Gamete	till 8-cell	oocyte (GV)	GV -> MII	GV -> MII
oocyte.GV	chr16_46580948	oocyte.GV@TRUE	14	14	1	recurrent	chr16	46580948	detected, REE	detected, REE	oocyte (GV)	oocyte (GV)	Gamete	oocyte (GV)	Gamete	till 8-cell	oocyte (GV)	GV -> MII	GV -> MII
oocyte.GV	chr16_46580952	oocyte.GV@TRUE	14	14	1	recurrent	chr16	46580952	detected, REE	detected, REE	oocyte (GV)	oocyte (GV)	Gamete	oocyte (GV)	Gamete	till 8-cell	oocyte (GV)	GV -> MII	GV -> MII
oocyte.GV	chr16_46580957	oocyte.GV@TRUE	14	14	1	recurrent	chr16	46580957	detected, REE	detected, REE	oocyte (GV)	oocyte (GV)	Gamete	oocyte (GV)	Gamete	till 8-cell	oocyte (GV)	GV -> MII	GV -> MII
oocyte.GV	chr16_46580976	oocyte.GV@TRUE	8	14	0.571428571428571	recurrent	chr16	46580976	detected, REE	detected, REE	oocyte (GV)	oocyte (GV)	Gamete	oocyte (GV)	Gamete	till 8-cell	oocyte (GV)	GV -> MII	GV -> MII
oocyte.GV	chr16_46580986	oocyte.GV@TRUE	7	14	0.5	recurrent	chr16	46580986	detected, REE	detected, REE	oocyte (GV)	oocyte (GV)	Gamete	oocyte (GV)	Gamete	till 8-cell	oocyte (GV)	GV -> MII	GV -> MII
oocyte.GV	chr16_46581021	oocyte.GV@TRUE	14	14	1	recurrent	chr16	46581021	detected, REE	detected, REE	oocyte (GV)	oocyte (GV)	Gamete	oocyte (GV)	Gamete	till 8-cell	oocyte (GV)	GV -> MII	GV -> MII
oocyte.GV	chr16_46581022	oocyte.GV@TRUE	14	14	1	recurrent	chr16	46581022	detected, REE	detected, REE	oocyte (GV)	oocyte (GV)	Gamete	oocyte (GV)	Gamete	till 8-cell	oocyte (GV)	GV -> MII	GV -> MII
oocyte.GV	chr16_4658415	oocyte.GV@TRUE	10	14	0.714285714285714	recurrent	chr16	4658415	detected, REE	detected, REE	oocyte (GV)	oocyte (GV)	Gamete	oocyte (GV)	Gamete	till 8-cell	oocyte (GV)	GV -> MII	GV -> MII
oocyte.GV	chr16_4658749	oocyte.GV@TRUE	7	14	0.5	recurrent	chr16	4658749	detected, REE	detected, REE	oocyte (GV)	oocyte (GV)	Gamete	oocyte (GV)	Gamete	till 8-cell	oocyte (GV)	GV -> MII	GV -> MII
oocyte.GV	chr16_4658750	oocyte.GV@TRUE	8	14	0.571428571428571	recurrent	chr16	4658750	detected, REE	detected, REE	oocyte (GV)	oocyte (GV)	Gamete	oocyte (GV)	Gamete	till 8-cell	oocyte (GV)	GV -> MII	GV -> MII
oocyte.GV	chr16_4658876	oocyte.GV@TRUE	11	14	0.785714285714286	recurrent	chr16	4658876	detected, REE	detected, REE	oocyte (GV)	oocyte (GV)	Gamete	oocyte (GV)	Gamete	till 8-cell	oocyte (GV)	GV -> MII	GV -> MII
oocyte.GV	chr16_4658907	oocyte.GV@TRUE	7	14	0.5	recurrent	chr16	4658907	detected, REE	detected, REE	oocyte (GV)	oocyte (GV)	Gamete	oocyte (GV)	Gamete	till 8-cell	oocyte (GV)	GV -> MII	GV -> MII
oocyte.GV	chr16_46697843	oocyte.GV@TRUE	13	14	0.928571428571429	recurrent	chr16	46697843	detected, REE	detected, REE	oocyte (GV)	oocyte (GV)	Gamete	oocyte (GV)	Gamete	till 8-cell	oocyte (GV)	GV -> MII	GV -> MII
oocyte.GV	chr16_46697859	oocyte.GV@TRUE	13	14	0.928571428571429	recurrent	chr16	46697859	detected, REE	detected, REE	oocyte (GV)	oocyte (GV)	Gamete	oocyte (GV)	Gamete	till 8-cell	oocyte (GV)	GV -> MII	GV -> MII
oocyte.GV	chr16_46697860	oocyte.GV@TRUE	13	14	0.928571428571429	recurrent	chr16	46697860	detected, REE	detected, REE	oocyte (GV)	oocyte (GV)	Gamete	oocyte (GV)	Gamete	till 8-cell	oocyte (GV)	GV -> MII	GV -> MII
oocyte.GV	chr16_46697882	oocyte.GV@TRUE	10	14	0.714285714285714	recurrent	chr16	46697882	detected, REE	detected, REE	oocyte (GV)	oocyte (GV)	Gamete	oocyte (GV)	Gamete	till 8-cell	oocyte (GV)	GV -> MII	GV -> MII
oocyte.GV	chr16_46697905	oocyte.GV@TRUE	13	14	0.928571428571429	recurrent	chr16	46697905	detected, REE	detected, REE	oocyte (GV)	oocyte (GV)	Gamete	oocyte (GV)	Gamete	till 8-cell	oocyte (GV)	GV -> MII	GV -> MII
oocyte.GV	chr16_46697928	oocyte.GV@TRUE	7	14	0.5	recurrent	chr16	46697928	detected, REE	detected, REE	oocyte (GV)	oocyte (GV)	Gamete	oocyte (GV)	Gamete	till 8-cell	oocyte (GV)	GV -> MII	GV -> MII
oocyte.GV	chr16_46697929	oocyte.GV@TRUE	11	14	0.785714285714286	recurrent	chr16	46697929	detected, REE	detected, REE	oocyte (GV)	oocyte (GV)	Gamete	oocyte (GV)	Gamete	till 8-cell	oocyte (GV)	GV -> MII	GV -> MII
oocyte.GV	chr16_46697939	oocyte.GV@TRUE	6	14	0.428571428571429	detected but not recurrent	chr16	46697939	detected, not REE	detected, not REE	oocyte (GV)	oocyte (GV)	Gamete	oocyte (GV)	Gamete	till 8-cell	oocyte (GV)	GV -> MII	GV -> MII
oocyte.GV	chr16_46697944	oocyte.GV@TRUE	8	14	0.571428571428571	recurrent	chr16	46697944	detected, REE	detected, REE	oocyte (GV)	oocyte (GV)	Gamete	oocyte (GV)	Gamete	till 8-cell	oocyte (GV)	GV -> MII	GV -> MII
oocyte.GV	chr16_46697959	oocyte.GV@TRUE	6	14	0.428571428571429	detected but not recurrent	chr16	46697959	detected, not REE	detected, not REE	oocyte (GV)	oocyte (GV)	Gamete	oocyte (GV)	Gamete	till 8-cell	oocyte (GV)	GV -> MII	GV -> MII
oocyte.GV	chr16_46697972	oocyte.GV@TRUE	13	14	0.928571428571429	recurrent	chr16	46697972	detected, REE	detected, REE	oocyte (GV)	oocyte (GV)	Gamete	oocyte (GV)	Gamete	till 8-cell	oocyte (GV)	GV -> MII	GV -> MII
oocyte.GV	chr16_46697995	oocyte.GV@TRUE	14	14	1	recurrent	chr16	46697995	detected, REE	detected, REE	oocyte (GV)	oocyte (GV)	Gamete	oocyte (GV)	Gamete	till 8-cell	oocyte (GV)	GV -> MII	GV -> MII
oocyte.GV	chr16_46698000	oocyte.GV@TRUE	11	14	0.785714285714286	recurrent	chr16	46698000	detected, REE	detected, REE	oocyte (GV)	oocyte (GV)	Gamete	oocyte (GV)	Gamete	till 8-cell	oocyte (GV)	GV -> MII	GV -> MII
oocyte.GV	chr16_46698008	oocyte.GV@TRUE	14	14	1	recurrent	chr16	46698008	detected, REE	detected, REE	oocyte (GV)	oocyte (GV)	Gamete	oocyte (GV)	Gamete	till 8-cell	oocyte (GV)	GV -> MII	GV -> MII
oocyte.GV	chr16_46698036	oocyte.GV@TRUE	13	14	0.928571428571429	recurrent	chr16	46698036	detected, REE	detected, REE	oocyte (GV)	oocyte (GV)	Gamete	oocyte (GV)	Gamete	till 8-cell	oocyte (GV)	GV -> MII	GV -> MII
oocyte.GV	chr16_46698047	oocyte.GV@TRUE	14	14	1	recurrent	chr16	46698047	detected, REE	detected, REE	oocyte (GV)	oocyte (GV)	Gamete	oocyte (GV)	Gamete	till 8-cell	oocyte (GV)	GV -> MII	GV -> MII
oocyte.GV	chr16_46698060	oocyte.GV@TRUE	6	14	0.428571428571429	detected but not recurrent	chr16	46698060	detected, not REE	detected, not REE	oocyte (GV)	oocyte (GV)	Gamete	oocyte (GV)	Gamete	till 8-cell	oocyte (GV)	GV -> MII	GV -> MII
oocyte.GV	chr16_46698072	oocyte.GV@TRUE	14	14	1	recurrent	chr16	46698072	detected, REE	detected, REE	oocyte (GV)	oocyte (GV)	Gamete	oocyte (GV)	Gamete	till 8-cell	oocyte (GV)	GV -> MII	GV -> MII
oocyte.GV	chr16_47700080	oocyte.GV@TRUE	8	14	0.571428571428571	recurrent	chr16	47700080	detected, REE	detected, REE	oocyte (GV)	oocyte (GV)	Gamete	oocyte (GV)	Gamete	till 8-cell	oocyte (GV)	GV -> MII	GV -> MII
oocyte.GV	chr16_56476875	oocyte.GV@TRUE	10	14	0.714285714285714	recurrent	chr16	56476875	detected, REE	detected, REE	oocyte (GV)	oocyte (GV)	Gamete	oocyte (GV)	Gamete	till 8-cell	oocyte (GV)	GV -> MII	GV -> MII
oocyte.GV	chr16_56476876	oocyte.GV@TRUE	12	14	0.857142857142857	recurrent	chr16	56476876	detected, REE	detected, REE	oocyte (GV)	oocyte (GV)	Gamete	oocyte (GV)	Gamete	till 8-cell	oocyte (GV)	GV -> MII	GV -> MII
oocyte.GV	chr16_56476896	oocyte.GV@TRUE	7	14	0.5	recurrent	chr16	56476896	detected, REE	detected, REE	oocyte (GV)	oocyte (GV)	Gamete	oocyte (GV)	Gamete	till 8-cell	oocyte (GV)	GV -> MII	GV -> MII
oocyte.GV	chr16_56476897	oocyte.GV@TRUE	7	14	0.5	recurrent	chr16	56476897	detected, REE	detected, REE	oocyte (GV)	oocyte (GV)	Gamete	oocyte (GV)	Gamete	till 8-cell	oocyte (GV)	GV -> MII	GV -> MII
oocyte.GV	chr16_56477009	oocyte.GV@TRUE	9	14	0.642857142857143	recurrent	chr16	56477009	detected, REE	detected, REE	oocyte (GV)	oocyte (GV)	Gamete	oocyte (GV)	Gamete	till 8-cell	oocyte (GV)	GV -> MII	GV -> MII
oocyte.GV	chr16_56477074	oocyte.GV@TRUE	7	14	0.5	recurrent	chr16	56477074	detected, REE	detected, REE	oocyte (GV)	oocyte (GV)	Gamete	oocyte (GV)	Gamete	till 8-cell	oocyte (GV)	GV -> MII	GV -> MII
oocyte.GV	chr16_68834159	oocyte.GV@TRUE	8	14	0.571428571428571	recurrent	chr16	68834159	detected, REE	detected, REE	oocyte (GV)	oocyte (GV)	Gamete	oocyte (GV)	Gamete	till 8-cell	oocyte (GV)	GV -> MII	GV -> MII
oocyte.GV	chr16_68834174	oocyte.GV@TRUE	6	14	0.428571428571429	detected but not recurrent	chr16	68834174	detected, not REE	detected, not REE	oocyte (GV)	oocyte (GV)	Gamete	oocyte (GV)	Gamete	till 8-cell	oocyte (GV)	GV -> MII	GV -> MII
oocyte.GV	chr16_68834189	oocyte.GV@TRUE	4	14	0.285714285714286	detected but not recurrent	chr16	68834189	detected, not REE	detected, not REE	oocyte (GV)	oocyte (GV)	Gamete	oocyte (GV)	Gamete	till 8-cell	oocyte (GV)	GV -> MII	GV -> MII
oocyte.GV	chr16_68834427	oocyte.GV@TRUE	9	14	0.642857142857143	recurrent	chr16	68834427	detected, REE	detected, REE	oocyte (GV)	oocyte (GV)	Gamete	oocyte (GV)	Gamete	till 8-cell	oocyte (GV)	GV -> MII	GV -> MII
oocyte.GV	chr16_69327266	oocyte.GV@TRUE	7	14	0.5	recurrent	chr16	69327266	detected, REE	detected, REE	oocyte (GV)	oocyte (GV)	Gamete	oocyte (GV)	Gamete	till 8-cell	oocyte (GV)	GV -> MII	GV -> MII
oocyte.GV	chr16_69327305	oocyte.GV@TRUE	8	14	0.571428571428571	recurrent	chr16	69327305	detected, REE	detected, REE	oocyte (GV)	oocyte (GV)	Gamete	oocyte (GV)	Gamete	till 8-cell	oocyte (GV)	GV -> MII	GV -> MII
oocyte.GV	chr16_69327306	oocyte.GV@TRUE	5	14	0.357142857142857	detected but not recurrent	chr16	69327306	detected, not REE	detected, not REE	oocyte (GV)	oocyte (GV)	Gamete	oocyte (GV)	Gamete	till 8-cell	oocyte (GV)	GV -> MII	GV -> MII
oocyte.GV	chr16_69327332	oocyte.GV@TRUE	7	14	0.5	recurrent	chr16	69327332	detected, REE	detected, REE	oocyte (GV)	oocyte (GV)	Gamete	oocyte (GV)	Gamete	till 8-cell	oocyte (GV)	GV -> MII	GV -> MII
oocyte.GV	chr16_69327386	oocyte.GV@TRUE	8	14	0.571428571428571	recurrent	chr16	69327386	detected, REE	detected, REE	oocyte (GV)	oocyte (GV)	Gamete	oocyte (GV)	Gamete	till 8-cell	oocyte (GV)	GV -> MII	GV -> MII
oocyte.GV	chr16_69327387	oocyte.GV@TRUE	13	14	0.928571428571429	recurrent	chr16	69327387	detected, REE	detected, REE	oocyte (GV)	oocyte (GV)	Gamete	oocyte (GV)	Gamete	till 8-cell	oocyte (GV)	GV -> MII	GV -> MII
oocyte.GV	chr16_69327410	oocyte.GV@TRUE	8	14	0.571428571428571	recurrent	chr16	69327410	detected, REE	detected, REE	oocyte (GV)	oocyte (GV)	Gamete	oocyte (GV)	Gamete	till 8-cell	oocyte (GV)	GV -> MII	GV -> MII
oocyte.GV	chr16_69327414	oocyte.GV@TRUE	11	14	0.785714285714286	recurrent	chr16	69327414	detected, REE	detected, REE	oocyte (GV)	oocyte (GV)	Gamete	oocyte (GV)	Gamete	till 8-cell	oocyte (GV)	GV -> MII	GV -> MII
oocyte.GV	chr16_69327440	oocyte.GV@TRUE	9	14	0.642857142857143	recurrent	chr16	69327440	detected, REE	detected, REE	oocyte (GV)	oocyte (GV)	Gamete	oocyte (GV)	Gamete	till 8-cell	oocyte (GV)	GV -> MII	GV -> MII
oocyte.GV	chr16_69327441	oocyte.GV@TRUE	11	14	0.785714285714286	recurrent	chr16	69327441	detected, REE	detected, REE	oocyte (GV)	oocyte (GV)	Gamete	oocyte (GV)	Gamete	till 8-cell	oocyte (GV)	GV -> MII	GV -> MII
oocyte.GV	chr16_69327463	oocyte.GV@TRUE	7	14	0.5	recurrent	chr16	69327463	detected, REE	detected, REE	oocyte (GV)	oocyte (GV)	Gamete	oocyte (GV)	Gamete	till 8-cell	oocyte (GV)	GV -> MII	GV -> MII
oocyte.GV	chr16_69327809	oocyte.GV@TRUE	8	14	0.571428571428571	recurrent	chr16	69327809	detected, REE	detected, REE	oocyte (GV)	oocyte (GV)	Gamete	oocyte (GV)	Gamete	till 8-cell	oocyte (GV)	GV -> MII	GV -> MII
oocyte.GV	chr16_69328027	oocyte.GV@TRUE	11	14	0.785714285714286	recurrent	chr16	69328027	detected, REE	detected, REE	oocyte (GV)	oocyte (GV)	Gamete	oocyte (GV)	Gamete	till 8-cell	oocyte (GV)	GV -> MII	GV -> MII
oocyte.GV	chr16_69328051	oocyte.GV@TRUE	8	14	0.571428571428571	recurrent	chr16	69328051	detected, REE	detected, REE	oocyte (GV)	oocyte (GV)	Gamete	oocyte (GV)	Gamete	till 8-cell	oocyte (GV)	GV -> MII	GV -> MII
oocyte.GV	chr16_69342323	oocyte.GV@TRUE	8	14	0.571428571428571	recurrent	chr16	69342323	detected, REE	detected, REE	oocyte (GV)	oocyte (GV)	Gamete	oocyte (GV)	Gamete	till 8-cell	oocyte (GV)	GV -> MII	GV -> MII
oocyte.GV	chr16_69342339	oocyte.GV@TRUE	10	14	0.714285714285714	recurrent	chr16	69342339	detected, REE	detected, REE	oocyte (GV)	oocyte (GV)	Gamete	oocyte (GV)	Gamete	till 8-cell	oocyte (GV)	GV -> MII	GV -> MII
oocyte.GV	chr16_69342340	oocyte.GV@TRUE	9	14	0.642857142857143	recurrent	chr16	69342340	detected, REE	detected, REE	oocyte (GV)	oocyte (GV)	Gamete	oocyte (GV)	Gamete	till 8-cell	oocyte (GV)	GV -> MII	GV -> MII
oocyte.GV	chr16_69342361	oocyte.GV@TRUE	4	14	0.285714285714286	detected but not recurrent	chr16	69342361	detected, not REE	detected, not REE	oocyte (GV)	oocyte (GV)	Gamete	oocyte (GV)	Gamete	till 8-cell	oocyte (GV)	GV -> MII	GV -> MII
oocyte.GV	chr16_69356535	oocyte.GV@TRUE	10	14	0.714285714285714	recurrent	chr16	69356535	detected, REE	detected, REE	oocyte (GV)	oocyte (GV)	Gamete	oocyte (GV)	Gamete	till 8-cell	oocyte (GV)	GV -> MII	GV -> MII
oocyte.GV	chr16_69356544	oocyte.GV@TRUE	10	14	0.714285714285714	recurrent	chr16	69356544	detected, REE	detected, REE	oocyte (GV)	oocyte (GV)	Gamete	oocyte (GV)	Gamete	till 8-cell	oocyte (GV)	GV -> MII	GV -> MII
oocyte.GV	chr16_69356556	oocyte.GV@TRUE	8	14	0.571428571428571	recurrent	chr16	69356556	detected, REE	detected, REE	oocyte (GV)	oocyte (GV)	Gamete	oocyte (GV)	Gamete	till 8-cell	oocyte (GV)	GV -> MII	GV -> MII
oocyte.GV	chr16_69356557	oocyte.GV@TRUE	9	14	0.642857142857143	recurrent	chr16	69356557	detected, REE	detected, REE	oocyte (GV)	oocyte (GV)	Gamete	oocyte (GV)	Gamete	till 8-cell	oocyte (GV)	GV -> MII	GV -> MII
oocyte.GV	chr16_69462966	oocyte.GV@TRUE	4	14	0.285714285714286	detected but not recurrent	chr16	69462966	detected, not REE	detected, not REE	oocyte (GV)	oocyte (GV)	Gamete	oocyte (GV)	Gamete	till 8-cell	oocyte (GV)	GV -> MII	GV -> MII
oocyte.GV	chr16_69462988	oocyte.GV@TRUE	7	14	0.5	recurrent	chr16	69462988	detected, REE	detected, REE	oocyte (GV)	oocyte (GV)	Gamete	oocyte (GV)	Gamete	till 8-cell	oocyte (GV)	GV -> MII	GV -> MII
oocyte.GV	chr16_69463035	oocyte.GV@TRUE	13	14	0.928571428571429	recurrent	chr16	69463035	detected, REE	detected, REE	oocyte (GV)	oocyte (GV)	Gamete	oocyte (GV)	Gamete	till 8-cell	oocyte (GV)	GV -> MII	GV -> MII
oocyte.GV	chr16_70247972	oocyte.GV@TRUE	7	14	0.5	recurrent	chr16	70247972	detected, REE	detected, REE	oocyte (GV)	oocyte (GV)	Gamete	oocyte (GV)	Gamete	till 8-cell	oocyte (GV)	GV -> MII	GV -> MII
oocyte.GV	chr16_70248674	oocyte.GV@TRUE	8	14	0.571428571428571	recurrent	chr16	70248674	detected, REE	detected, REE	oocyte (GV)	oocyte (GV)	Gamete	oocyte (GV)	Gamete	till 8-cell	oocyte (GV)	GV -> MII	GV -> MII
oocyte.GV	chr16_70248678	oocyte.GV@TRUE	7	14	0.5	recurrent	chr16	70248678	detected, REE	detected, REE	oocyte (GV)	oocyte (GV)	Gamete	oocyte (GV)	Gamete	till 8-cell	oocyte (GV)	GV -> MII	GV -> MII
oocyte.GV	chr16_70249124	oocyte.GV@TRUE	7	14	0.5	recurrent	chr16	70249124	detected, REE	detected, REE	oocyte (GV)	oocyte (GV)	Gamete	oocyte (GV)	Gamete	till 8-cell	oocyte (GV)	GV -> MII	GV -> MII
oocyte.GV	chr16_70249151	oocyte.GV@TRUE	6	14	0.428571428571429	detected but not recurrent	chr16	70249151	detected, not REE	detected, not REE	oocyte (GV)	oocyte (GV)	Gamete	oocyte (GV)	Gamete	till 8-cell	oocyte (GV)	GV -> MII	GV -> MII
oocyte.GV	chr16_70249181	oocyte.GV@TRUE	10	14	0.714285714285714	recurrent	chr16	70249181	detected, REE	detected, REE	oocyte (GV)	oocyte (GV)	Gamete	oocyte (GV)	Gamete	till 8-cell	oocyte (GV)	GV -> MII	GV -> MII
oocyte.GV	chr16_70249236	oocyte.GV@TRUE	7	14	0.5	recurrent	chr16	70249236	detected, REE	detected, REE	oocyte (GV)	oocyte (GV)	Gamete	oocyte (GV)	Gamete	till 8-cell	oocyte (GV)	GV -> MII	GV -> MII
oocyte.GV	chr16_70249747	oocyte.GV@TRUE	8	14	0.571428571428571	recurrent	chr16	70249747	detected, REE	detected, REE	oocyte (GV)	oocyte (GV)	Gamete	oocyte (GV)	Gamete	till 8-cell	oocyte (GV)	GV -> MII	GV -> MII
oocyte.GV	chr16_70249888	oocyte.GV@TRUE	6	14	0.428571428571429	detected but not recurrent	chr16	70249888	detected, not REE	detected, not REE	oocyte (GV)	oocyte (GV)	Gamete	oocyte (GV)	Gamete	till 8-cell	oocyte (GV)	GV -> MII	GV -> MII
oocyte.GV	chr16_70250412	oocyte.GV@TRUE	12	14	0.857142857142857	recurrent	chr16	70250412	detected, REE	detected, REE	oocyte (GV)	oocyte (GV)	Gamete	oocyte (GV)	Gamete	till 8-cell	oocyte (GV)	GV -> MII	GV -> MII
oocyte.GV	chr16_70250424	oocyte.GV@TRUE	13	14	0.928571428571429	recurrent	chr16	70250424	detected, REE	detected, REE	oocyte (GV)	oocyte (GV)	Gamete	oocyte (GV)	Gamete	till 8-cell	oocyte (GV)	GV -> MII	GV -> MII
oocyte.GV	chr16_70250452	oocyte.GV@TRUE	9	14	0.642857142857143	recurrent	chr16	70250452	detected, REE	detected, REE	oocyte (GV)	oocyte (GV)	Gamete	oocyte (GV)	Gamete	till 8-cell	oocyte (GV)	GV -> MII	GV -> MII
oocyte.GV	chr16_70372975	oocyte.GV@TRUE	8	14	0.571428571428571	recurrent	chr16	70372975	detected, REE	detected, REE	oocyte (GV)	oocyte (GV)	Gamete	oocyte (GV)	Gamete	till 8-cell	oocyte (GV)	GV -> MII	GV -> MII
oocyte.GV	chr16_71473855	oocyte.GV@TRUE	9	14	0.642857142857143	recurrent	chr16	71473855	detected, REE	detected, REE	oocyte (GV)	oocyte (GV)	Gamete	oocyte (GV)	Gamete	till 8-cell	oocyte (GV)	GV -> MII	GV -> MII
oocyte.GV	chr16_71473856	oocyte.GV@TRUE	7	14	0.5	recurrent	chr16	71473856	detected, REE	detected, REE	oocyte (GV)	oocyte (GV)	Gamete	oocyte (GV)	Gamete	till 8-cell	oocyte (GV)	GV -> MII	GV -> MII
oocyte.GV	chr16_71473862	oocyte.GV@TRUE	9	14	0.642857142857143	recurrent	chr16	71473862	detected, REE	detected, REE	oocyte (GV)	oocyte (GV)	Gamete	oocyte (GV)	Gamete	till 8-cell	oocyte (GV)	GV -> MII	GV -> MII
oocyte.GV	chr16_72085783	oocyte.GV@TRUE	8	14	0.571428571428571	recurrent	chr16	72085783	detected, REE	detected, REE	oocyte (GV)	oocyte (GV)	Gamete	oocyte (GV)	Gamete	till 8-cell	oocyte (GV)	GV -> MII	GV -> MII
oocyte.GV	chr16_72085815	oocyte.GV@TRUE	11	14	0.785714285714286	recurrent	chr16	72085815	detected, REE	detected, REE	oocyte (GV)	oocyte (GV)	Gamete	oocyte (GV)	Gamete	till 8-cell	oocyte (GV)	GV -> MII	GV -> MII
oocyte.GV	chr16_72085881	oocyte.GV@TRUE	11	14	0.785714285714286	recurrent	chr16	72085881	detected, REE	detected, REE	oocyte (GV)	oocyte (GV)	Gamete	oocyte (GV)	Gamete	till 8-cell	oocyte (GV)	GV -> MII	GV -> MII
oocyte.GV	chr16_74621898	oocyte.GV@TRUE	5	14	0.357142857142857	detected but not recurrent	chr16	74621898	detected, not REE	detected, not REE	oocyte (GV)	oocyte (GV)	Gamete	oocyte (GV)	Gamete	till 8-cell	oocyte (GV)	GV -> MII	GV -> MII
oocyte.GV	chr16_74622407	oocyte.GV@TRUE	6	14	0.428571428571429	detected but not recurrent	chr16	74622407	detected, not REE	detected, not REE	oocyte (GV)	oocyte (GV)	Gamete	oocyte (GV)	Gamete	till 8-cell	oocyte (GV)	GV -> MII	GV -> MII
oocyte.GV	chr16_74622454	oocyte.GV@TRUE	14	14	1	recurrent	chr16	74622454	detected, REE	detected, REE	oocyte (GV)	oocyte (GV)	Gamete	oocyte (GV)	Gamete	till 8-cell	oocyte (GV)	GV -> MII	GV -> MII
oocyte.GV	chr16_74622457	oocyte.GV@TRUE	14	14	1	recurrent	chr16	74622457	detected, REE	detected, REE	oocyte (GV)	oocyte (GV)	Gamete	oocyte (GV)	Gamete	till 8-cell	oocyte (GV)	GV -> MII	GV -> MII
oocyte.GV	chr16_75598657	oocyte.GV@TRUE	8	14	0.571428571428571	recurrent	chr16	75598657	detected, REE	detected, REE	oocyte (GV)	oocyte (GV)	Gamete	oocyte (GV)	Gamete	till 8-cell	oocyte (GV)	GV -> MII	GV -> MII
oocyte.GV	chr16_75598761	oocyte.GV@TRUE	9	14	0.642857142857143	recurrent	chr16	75598761	detected, REE	detected, REE	oocyte (GV)	oocyte (GV)	Gamete	oocyte (GV)	Gamete	till 8-cell	oocyte (GV)	GV -> MII	GV -> MII
oocyte.GV	chr16_75598791	oocyte.GV@TRUE	8	14	0.571428571428571	recurrent	chr16	75598791	detected, REE	detected, REE	oocyte (GV)	oocyte (GV)	Gamete	oocyte (GV)	Gamete	till 8-cell	oocyte (GV)	GV -> MII	GV -> MII
oocyte.GV	chr16_75599219	oocyte.GV@TRUE	10	14	0.714285714285714	recurrent	chr16	75599219	detected, REE	detected, REE	oocyte (GV)	oocyte (GV)	Gamete	oocyte (GV)	Gamete	till 8-cell	oocyte (GV)	GV -> MII	GV -> MII
oocyte.GV	chr16_75599337	oocyte.GV@TRUE	14	14	1	recurrent	chr16	75599337	detected, REE	detected, REE	oocyte (GV)	oocyte (GV)	Gamete	oocyte (GV)	Gamete	till 8-cell	oocyte (GV)	GV -> MII	GV -> MII
oocyte.GV	chr16_76355975	oocyte.GV@TRUE	10	14	0.714285714285714	recurrent	chr16	76355975	detected, REE	detected, REE	oocyte (GV)	oocyte (GV)	Gamete	oocyte (GV)	Gamete	till 8-cell	oocyte (GV)	GV -> MII	GV -> MII
oocyte.GV	chr16_76356055	oocyte.GV@TRUE	13	14	0.928571428571429	recurrent	chr16	76356055	detected, REE	detected, REE	oocyte (GV)	oocyte (GV)	Gamete	oocyte (GV)	Gamete	till 8-cell	oocyte (GV)	GV -> MII	GV -> MII
oocyte.GV	chr16_76356058	oocyte.GV@TRUE	13	14	0.928571428571429	recurrent	chr16	76356058	detected, REE	detected, REE	oocyte (GV)	oocyte (GV)	Gamete	oocyte (GV)	Gamete	till 8-cell	oocyte (GV)	GV -> MII	GV -> MII
oocyte.GV	chr16_76356137	oocyte.GV@TRUE	13	14	0.928571428571429	recurrent	chr16	76356137	detected, REE	detected, REE	oocyte (GV)	oocyte (GV)	Gamete	oocyte (GV)	Gamete	till 8-cell	oocyte (GV)	GV -> MII	GV -> MII
oocyte.GV	chr16_81057983	oocyte.GV@TRUE	7	14	0.5	recurrent	chr16	81057983	detected, REE	detected, REE	oocyte (GV)	oocyte (GV)	Gamete	oocyte (GV)	Gamete	till 8-cell	oocyte (GV)	GV -> MII	GV -> MII
oocyte.GV	chr16_81059927	oocyte.GV@TRUE	8	14	0.571428571428571	recurrent	chr16	81059927	detected, REE	detected, REE	oocyte (GV)	oocyte (GV)	Gamete	oocyte (GV)	Gamete	till 8-cell	oocyte (GV)	GV -> MII	GV -> MII
oocyte.GV	chr16_81060060	oocyte.GV@TRUE	11	14	0.785714285714286	recurrent	chr16	81060060	detected, REE	detected, REE	oocyte (GV)	oocyte (GV)	Gamete	oocyte (GV)	Gamete	till 8-cell	oocyte (GV)	GV -> MII	GV -> MII
oocyte.GV	chr16_81060061	oocyte.GV@TRUE	11	14	0.785714285714286	recurrent	chr16	81060061	detected, REE	detected, REE	oocyte (GV)	oocyte (GV)	Gamete	oocyte (GV)	Gamete	till 8-cell	oocyte (GV)	GV -> MII	GV -> MII
oocyte.GV	chr16_81060282	oocyte.GV@TRUE	11	14	0.785714285714286	recurrent	chr16	81060282	detected, REE	detected, REE	oocyte (GV)	oocyte (GV)	Gamete	oocyte (GV)	Gamete	till 8-cell	oocyte (GV)	GV -> MII	GV -> MII
oocyte.GV	chr16_81060381	oocyte.GV@TRUE	7	14	0.5	recurrent	chr16	81060381	detected, REE	detected, REE	oocyte (GV)	oocyte (GV)	Gamete	oocyte (GV)	Gamete	till 8-cell	oocyte (GV)	GV -> MII	GV -> MII
oocyte.GV	chr16_81060446	oocyte.GV@TRUE	8	14	0.571428571428571	recurrent	chr16	81060446	detected, REE	detected, REE	oocyte (GV)	oocyte (GV)	Gamete	oocyte (GV)	Gamete	till 8-cell	oocyte (GV)	GV -> MII	GV -> MII
oocyte.GV	chr16_81060582	oocyte.GV@TRUE	7	14	0.5	recurrent	chr16	81060582	detected, REE	detected, REE	oocyte (GV)	oocyte (GV)	Gamete	oocyte (GV)	Gamete	till 8-cell	oocyte (GV)	GV -> MII	GV -> MII
oocyte.GV	chr16_84027095	oocyte.GV@TRUE	13	14	0.928571428571429	recurrent	chr16	84027095	detected, REE	detected, REE	oocyte (GV)	oocyte (GV)	Gamete	oocyte (GV)	Gamete	till 8-cell	oocyte (GV)	GV -> MII	GV -> MII
oocyte.GV	chr16_84027107	oocyte.GV@TRUE	14	14	1	recurrent	chr16	84027107	detected, REE	detected, REE	oocyte (GV)	oocyte (GV)	Gamete	oocyte (GV)	Gamete	till 8-cell	oocyte (GV)	GV -> MII	GV -> MII
oocyte.GV	chr16_84027108	oocyte.GV@TRUE	14	14	1	recurrent	chr16	84027108	detected, REE	detected, REE	oocyte (GV)	oocyte (GV)	Gamete	oocyte (GV)	Gamete	till 8-cell	oocyte (GV)	GV -> MII	GV -> MII
oocyte.GV	chr16_84027177	oocyte.GV@TRUE	12	14	0.857142857142857	recurrent	chr16	84027177	detected, REE	detected, REE	oocyte (GV)	oocyte (GV)	Gamete	oocyte (GV)	Gamete	till 8-cell	oocyte (GV)	GV -> MII	GV -> MII
oocyte.GV	chr16_84027184	oocyte.GV@TRUE	14	14	1	recurrent	chr16	84027184	detected, REE	detected, REE	oocyte (GV)	oocyte (GV)	Gamete	oocyte (GV)	Gamete	till 8-cell	oocyte (GV)	GV -> MII	GV -> MII
oocyte.GV	chr16_84027187	oocyte.GV@TRUE	14	14	1	recurrent	chr16	84027187	detected, REE	detected, REE	oocyte (GV)	oocyte (GV)	Gamete	oocyte (GV)	Gamete	till 8-cell	oocyte (GV)	GV -> MII	GV -> MII
oocyte.GV	chr16_84027206	oocyte.GV@TRUE	8	14	0.571428571428571	recurrent	chr16	84027206	detected, REE	detected, REE	oocyte (GV)	oocyte (GV)	Gamete	oocyte (GV)	Gamete	till 8-cell	oocyte (GV)	GV -> MII	GV -> MII
oocyte.GV	chr16_84027228	oocyte.GV@TRUE	14	14	1	recurrent	chr16	84027228	detected, REE	detected, REE	oocyte (GV)	oocyte (GV)	Gamete	oocyte (GV)	Gamete	till 8-cell	oocyte (GV)	GV -> MII	GV -> MII
oocyte.GV	chr16_84027238	oocyte.GV@TRUE	14	14	1	recurrent	chr16	84027238	detected, REE	detected, REE	oocyte (GV)	oocyte (GV)	Gamete	oocyte (GV)	Gamete	till 8-cell	oocyte (GV)	GV -> MII	GV -> MII
oocyte.GV	chr16_84027268	oocyte.GV@TRUE	14	14	1	recurrent	chr16	84027268	detected, REE	detected, REE	oocyte (GV)	oocyte (GV)	Gamete	oocyte (GV)	Gamete	till 8-cell	oocyte (GV)	GV -> MII	GV -> MII
oocyte.GV	chr16_84027293	oocyte.GV@TRUE	10	14	0.714285714285714	recurrent	chr16	84027293	detected, REE	detected, REE	oocyte (GV)	oocyte (GV)	Gamete	oocyte (GV)	Gamete	till 8-cell	oocyte (GV)	GV -> MII	GV -> MII
oocyte.GV	chr16_84027303	oocyte.GV@TRUE	8	14	0.571428571428571	recurrent	chr16	84027303	detected, REE	detected, REE	oocyte (GV)	oocyte (GV)	Gamete	oocyte (GV)	Gamete	till 8-cell	oocyte (GV)	GV -> MII	GV -> MII
oocyte.GV	chr16_84122425	oocyte.GV@TRUE	10	14	0.714285714285714	recurrent	chr16	84122425	detected, REE	detected, REE	oocyte (GV)	oocyte (GV)	Gamete	oocyte (GV)	Gamete	till 8-cell	oocyte (GV)	GV -> MII	GV -> MII
oocyte.GV	chr16_84122426	oocyte.GV@TRUE	8	14	0.571428571428571	recurrent	chr16	84122426	detected, REE	detected, REE	oocyte (GV)	oocyte (GV)	Gamete	oocyte (GV)	Gamete	till 8-cell	oocyte (GV)	GV -> MII	GV -> MII
oocyte.GV	chr16_84122496	oocyte.GV@TRUE	14	14	1	recurrent	chr16	84122496	detected, REE	detected, REE	oocyte (GV)	oocyte (GV)	Gamete	oocyte (GV)	Gamete	till 8-cell	oocyte (GV)	GV -> MII	GV -> MII
oocyte.GV	chr16_84122522	oocyte.GV@TRUE	8	14	0.571428571428571	recurrent	chr16	84122522	detected, REE	detected, REE	oocyte (GV)	oocyte (GV)	Gamete	oocyte (GV)	Gamete	till 8-cell	oocyte (GV)	GV -> MII	GV -> MII
oocyte.GV	chr16_84122598	oocyte.GV@TRUE	10	14	0.714285714285714	recurrent	chr16	84122598	detected, REE	detected, REE	oocyte (GV)	oocyte (GV)	Gamete	oocyte (GV)	Gamete	till 8-cell	oocyte (GV)	GV -> MII	GV -> MII
oocyte.GV	chr16_84122631	oocyte.GV@TRUE	12	14	0.857142857142857	recurrent	chr16	84122631	detected, REE	detected, REE	oocyte (GV)	oocyte (GV)	Gamete	oocyte (GV)	Gamete	till 8-cell	oocyte (GV)	GV -> MII	GV -> MII
oocyte.GV	chr16_84908733	oocyte.GV@TRUE	8	14	0.571428571428571	recurrent	chr16	84908733	detected, REE	detected, REE	oocyte (GV)	oocyte (GV)	Gamete	oocyte (GV)	Gamete	till 8-cell	oocyte (GV)	GV -> MII	GV -> MII
oocyte.GV	chr16_84908737	oocyte.GV@TRUE	9	14	0.642857142857143	recurrent	chr16	84908737	detected, REE	detected, REE	oocyte (GV)	oocyte (GV)	Gamete	oocyte (GV)	Gamete	till 8-cell	oocyte (GV)	GV -> MII	GV -> MII
oocyte.GV	chr16_84908769	oocyte.GV@TRUE	8	14	0.571428571428571	recurrent	chr16	84908769	detected, REE	detected, REE	oocyte (GV)	oocyte (GV)	Gamete	oocyte (GV)	Gamete	till 8-cell	oocyte (GV)	GV -> MII	GV -> MII
oocyte.GV	chr16_84908789	oocyte.GV@TRUE	6	14	0.428571428571429	detected but not recurrent	chr16	84908789	detected, not REE	detected, not REE	oocyte (GV)	oocyte (GV)	Gamete	oocyte (GV)	Gamete	till 8-cell	oocyte (GV)	GV -> MII	GV -> MII
oocyte.GV	chr16_84908792	oocyte.GV@TRUE	2	14	0.142857142857143	detected but not recurrent	chr16	84908792	detected, not REE	detected, not REE	oocyte (GV)	oocyte (GV)	Gamete	oocyte (GV)	Gamete	till 8-cell	oocyte (GV)	GV -> MII	GV -> MII
oocyte.GV	chr16_84908814	oocyte.GV@TRUE	6	14	0.428571428571429	detected but not recurrent	chr16	84908814	detected, not REE	detected, not REE	oocyte (GV)	oocyte (GV)	Gamete	oocyte (GV)	Gamete	till 8-cell	oocyte (GV)	GV -> MII	GV -> MII
oocyte.GV	chr16_84908828	oocyte.GV@TRUE	10	14	0.714285714285714	recurrent	chr16	84908828	detected, REE	detected, REE	oocyte (GV)	oocyte (GV)	Gamete	oocyte (GV)	Gamete	till 8-cell	oocyte (GV)	GV -> MII	GV -> MII
oocyte.GV	chr16_84908830	oocyte.GV@TRUE				not detected	chr16	84908830	not detected	not detected	oocyte (GV)	oocyte (GV)	Gamete	oocyte (GV)	Gamete	till 8-cell	oocyte (GV)	GV -> MII	GV -> MII
oocyte.GV	chr16_84908854	oocyte.GV@TRUE	10	14	0.714285714285714	recurrent	chr16	84908854	detected, REE	detected, REE	oocyte (GV)	oocyte (GV)	Gamete	oocyte (GV)	Gamete	till 8-cell	oocyte (GV)	GV -> MII	GV -> MII
oocyte.GV	chr16_84908855	oocyte.GV@TRUE	5	14	0.357142857142857	detected but not recurrent	chr16	84908855	detected, not REE	detected, not REE	oocyte (GV)	oocyte (GV)	Gamete	oocyte (GV)	Gamete	till 8-cell	oocyte (GV)	GV -> MII	GV -> MII
oocyte.GV	chr16_84908869	oocyte.GV@TRUE	11	14	0.785714285714286	recurrent	chr16	84908869	detected, REE	detected, REE	oocyte (GV)	oocyte (GV)	Gamete	oocyte (GV)	Gamete	till 8-cell	oocyte (GV)	GV -> MII	GV -> MII
oocyte.GV	chr16_84908872	oocyte.GV@TRUE	10	14	0.714285714285714	recurrent	chr16	84908872	detected, REE	detected, REE	oocyte (GV)	oocyte (GV)	Gamete	oocyte (GV)	Gamete	till 8-cell	oocyte (GV)	GV -> MII	GV -> MII
oocyte.GV	chr16_84908898	oocyte.GV@TRUE	9	14	0.642857142857143	recurrent	chr16	84908898	detected, REE	detected, REE	oocyte (GV)	oocyte (GV)	Gamete	oocyte (GV)	Gamete	till 8-cell	oocyte (GV)	GV -> MII	GV -> MII
oocyte.GV	chr16_84908928	oocyte.GV@TRUE	9	14	0.642857142857143	recurrent	chr16	84908928	detected, REE	detected, REE	oocyte (GV)	oocyte (GV)	Gamete	oocyte (GV)	Gamete	till 8-cell	oocyte (GV)	GV -> MII	GV -> MII
oocyte.GV	chr16_84908932	oocyte.GV@TRUE	12	14	0.857142857142857	recurrent	chr16	84908932	detected, REE	detected, REE	oocyte (GV)	oocyte (GV)	Gamete	oocyte (GV)	Gamete	till 8-cell	oocyte (GV)	GV -> MII	GV -> MII
oocyte.GV	chr16_84908936	oocyte.GV@TRUE	12	14	0.857142857142857	recurrent	chr16	84908936	detected, REE	detected, REE	oocyte (GV)	oocyte (GV)	Gamete	oocyte (GV)	Gamete	till 8-cell	oocyte (GV)	GV -> MII	GV -> MII
oocyte.GV	chr16_84908963	oocyte.GV@TRUE	14	14	1	recurrent	chr16	84908963	detected, REE	detected, REE	oocyte (GV)	oocyte (GV)	Gamete	oocyte (GV)	Gamete	till 8-cell	oocyte (GV)	GV -> MII	GV -> MII
oocyte.GV	chr16_85676803	oocyte.GV@TRUE	11	14	0.785714285714286	recurrent	chr16	85676803	detected, REE	detected, REE	oocyte (GV)	oocyte (GV)	Gamete	oocyte (GV)	Gamete	till 8-cell	oocyte (GV)	GV -> MII	GV -> MII
oocyte.GV	chr16_85676819	oocyte.GV@TRUE	9	14	0.642857142857143	recurrent	chr16	85676819	detected, REE	detected, REE	oocyte (GV)	oocyte (GV)	Gamete	oocyte (GV)	Gamete	till 8-cell	oocyte (GV)	GV -> MII	GV -> MII
oocyte.GV	chr16_88808885	oocyte.GV@TRUE	7	14	0.5	recurrent	chr16	88808885	detected, REE	detected, REE	oocyte (GV)	oocyte (GV)	Gamete	oocyte (GV)	Gamete	till 8-cell	oocyte (GV)	GV -> MII	GV -> MII
oocyte.GV	chr16_9106528	oocyte.GV@TRUE	8	14	0.571428571428571	recurrent	chr16	9106528	detected, REE	detected, REE	oocyte (GV)	oocyte (GV)	Gamete	oocyte (GV)	Gamete	till 8-cell	oocyte (GV)	GV -> MII	GV -> MII
oocyte.GV	chr17_1780760	oocyte.GV@TRUE	12	14	0.857142857142857	recurrent	chr17	1780760	detected, REE	detected, REE	oocyte (GV)	oocyte (GV)	Gamete	oocyte (GV)	Gamete	till 8-cell	oocyte (GV)	GV -> MII	GV -> MII
oocyte.GV	chr17_1780797	oocyte.GV@TRUE	8	14	0.571428571428571	recurrent	chr17	1780797	detected, REE	detected, REE	oocyte (GV)	oocyte (GV)	Gamete	oocyte (GV)	Gamete	till 8-cell	oocyte (GV)	GV -> MII	GV -> MII
oocyte.GV	chr17_1780827	oocyte.GV@TRUE	7	14	0.5	recurrent	chr17	1780827	detected, REE	detected, REE	oocyte (GV)	oocyte (GV)	Gamete	oocyte (GV)	Gamete	till 8-cell	oocyte (GV)	GV -> MII	GV -> MII
oocyte.GV	chr17_1780894	oocyte.GV@TRUE	7	14	0.5	recurrent	chr17	1780894	detected, REE	detected, REE	oocyte (GV)	oocyte (GV)	Gamete	oocyte (GV)	Gamete	till 8-cell	oocyte (GV)	GV -> MII	GV -> MII
oocyte.GV	chr17_1780895	oocyte.GV@TRUE	7	14	0.5	recurrent	chr17	1780895	detected, REE	detected, REE	oocyte (GV)	oocyte (GV)	Gamete	oocyte (GV)	Gamete	till 8-cell	oocyte (GV)	GV -> MII	GV -> MII
oocyte.GV	chr17_1781058	oocyte.GV@TRUE	8	14	0.571428571428571	recurrent	chr17	1781058	detected, REE	detected, REE	oocyte (GV)	oocyte (GV)	Gamete	oocyte (GV)	Gamete	till 8-cell	oocyte (GV)	GV -> MII	GV -> MII
oocyte.GV	chr17_1781148	oocyte.GV@TRUE	9	14	0.642857142857143	recurrent	chr17	1781148	detected, REE	detected, REE	oocyte (GV)	oocyte (GV)	Gamete	oocyte (GV)	Gamete	till 8-cell	oocyte (GV)	GV -> MII	GV -> MII
oocyte.GV	chr17_1781193	oocyte.GV@TRUE	8	14	0.571428571428571	recurrent	chr17	1781193	detected, REE	detected, REE	oocyte (GV)	oocyte (GV)	Gamete	oocyte (GV)	Gamete	till 8-cell	oocyte (GV)	GV -> MII	GV -> MII
oocyte.GV	chr17_1821349	oocyte.GV@TRUE	8	14	0.571428571428571	recurrent	chr17	1821349	detected, REE	detected, REE	oocyte (GV)	oocyte (GV)	Gamete	oocyte (GV)	Gamete	till 8-cell	oocyte (GV)	GV -> MII	GV -> MII
oocyte.GV	chr17_1821352	oocyte.GV@TRUE	9	14	0.642857142857143	recurrent	chr17	1821352	detected, REE	detected, REE	oocyte (GV)	oocyte (GV)	Gamete	oocyte (GV)	Gamete	till 8-cell	oocyte (GV)	GV -> MII	GV -> MII
oocyte.GV	chr17_1821392	oocyte.GV@TRUE	9	14	0.642857142857143	recurrent	chr17	1821392	detected, REE	detected, REE	oocyte (GV)	oocyte (GV)	Gamete	oocyte (GV)	Gamete	till 8-cell	oocyte (GV)	GV -> MII	GV -> MII
oocyte.GV	chr17_1821402	oocyte.GV@TRUE	11	14	0.785714285714286	recurrent	chr17	1821402	detected, REE	detected, REE	oocyte (GV)	oocyte (GV)	Gamete	oocyte (GV)	Gamete	till 8-cell	oocyte (GV)	GV -> MII	GV -> MII
oocyte.GV	chr17_1821473	oocyte.GV@TRUE	9	14	0.642857142857143	recurrent	chr17	1821473	detected, REE	detected, REE	oocyte (GV)	oocyte (GV)	Gamete	oocyte (GV)	Gamete	till 8-cell	oocyte (GV)	GV -> MII	GV -> MII
oocyte.GV	chr17_21000828	oocyte.GV@TRUE	7	14	0.5	recurrent	chr17	21000828	detected, REE	detected, REE	oocyte (GV)	oocyte (GV)	Gamete	oocyte (GV)	Gamete	till 8-cell	oocyte (GV)	GV -> MII	GV -> MII
oocyte.GV	chr17_27312808	oocyte.GV@TRUE	8	14	0.571428571428571	recurrent	chr17	27312808	detected, REE	detected, REE	oocyte (GV)	oocyte (GV)	Gamete	oocyte (GV)	Gamete	till 8-cell	oocyte (GV)	GV -> MII	GV -> MII
oocyte.GV	chr17_30186001	oocyte.GV@TRUE	9	14	0.642857142857143	recurrent	chr17	30186001	detected, REE	detected, REE	oocyte (GV)	oocyte (GV)	Gamete	oocyte (GV)	Gamete	till 8-cell	oocyte (GV)	GV -> MII	GV -> MII
oocyte.GV	chr17_30783366	oocyte.GV@TRUE	12	14	0.857142857142857	recurrent	chr17	30783366	detected, REE	detected, REE	oocyte (GV)	oocyte (GV)	Gamete	oocyte (GV)	Gamete	till 8-cell	oocyte (GV)	GV -> MII	GV -> MII
oocyte.GV	chr17_30783451	oocyte.GV@TRUE	10	14	0.714285714285714	recurrent	chr17	30783451	detected, REE	detected, REE	oocyte (GV)	oocyte (GV)	Gamete	oocyte (GV)	Gamete	till 8-cell	oocyte (GV)	GV -> MII	GV -> MII
oocyte.GV	chr17_30783454	oocyte.GV@TRUE	7	14	0.5	recurrent	chr17	30783454	detected, REE	detected, REE	oocyte (GV)	oocyte (GV)	Gamete	oocyte (GV)	Gamete	till 8-cell	oocyte (GV)	GV -> MII	GV -> MII
oocyte.GV	chr17_30783495	oocyte.GV@TRUE	8	14	0.571428571428571	recurrent	chr17	30783495	detected, REE	detected, REE	oocyte (GV)	oocyte (GV)	Gamete	oocyte (GV)	Gamete	till 8-cell	oocyte (GV)	GV -> MII	GV -> MII
oocyte.GV	chr17_30783505	oocyte.GV@TRUE	9	14	0.642857142857143	recurrent	chr17	30783505	detected, REE	detected, REE	oocyte (GV)	oocyte (GV)	Gamete	oocyte (GV)	Gamete	till 8-cell	oocyte (GV)	GV -> MII	GV -> MII
oocyte.GV	chr17_30783535	oocyte.GV@TRUE	8	14	0.571428571428571	recurrent	chr17	30783535	detected, REE	detected, REE	oocyte (GV)	oocyte (GV)	Gamete	oocyte (GV)	Gamete	till 8-cell	oocyte (GV)	GV -> MII	GV -> MII
oocyte.GV	chr17_30783565	oocyte.GV@TRUE	12	14	0.857142857142857	recurrent	chr17	30783565	detected, REE	detected, REE	oocyte (GV)	oocyte (GV)	Gamete	oocyte (GV)	Gamete	till 8-cell	oocyte (GV)	GV -> MII	GV -> MII
oocyte.GV	chr17_30895588	oocyte.GV@TRUE	2	14	0.142857142857143	detected but not recurrent	chr17	30895588	detected, not REE	detected, not REE	oocyte (GV)	oocyte (GV)	Gamete	oocyte (GV)	Gamete	till 8-cell	oocyte (GV)	GV -> MII	GV -> MII
oocyte.GV	chr17_30895594	oocyte.GV@TRUE	2	14	0.142857142857143	detected but not recurrent	chr17	30895594	detected, not REE	detected, not REE	oocyte (GV)	oocyte (GV)	Gamete	oocyte (GV)	Gamete	till 8-cell	oocyte (GV)	GV -> MII	GV -> MII
oocyte.GV	chr17_30895667	oocyte.GV@TRUE	3	14	0.214285714285714	detected but not recurrent	chr17	30895667	detected, not REE	detected, not REE	oocyte (GV)	oocyte (GV)	Gamete	oocyte (GV)	Gamete	till 8-cell	oocyte (GV)	GV -> MII	GV -> MII
oocyte.GV	chr17_30895680	oocyte.GV@TRUE	3	14	0.214285714285714	detected but not recurrent	chr17	30895680	detected, not REE	detected, not REE	oocyte (GV)	oocyte (GV)	Gamete	oocyte (GV)	Gamete	till 8-cell	oocyte (GV)	GV -> MII	GV -> MII
oocyte.GV	chr17_31861155	oocyte.GV@TRUE	7	14	0.5	recurrent	chr17	31861155	detected, REE	detected, REE	oocyte (GV)	oocyte (GV)	Gamete	oocyte (GV)	Gamete	till 8-cell	oocyte (GV)	GV -> MII	GV -> MII
oocyte.GV	chr17_31861384	oocyte.GV@TRUE	7	14	0.5	recurrent	chr17	31861384	detected, REE	detected, REE	oocyte (GV)	oocyte (GV)	Gamete	oocyte (GV)	Gamete	till 8-cell	oocyte (GV)	GV -> MII	GV -> MII
oocyte.GV	chr17_35010509	oocyte.GV@TRUE	10	14	0.714285714285714	recurrent	chr17	35010509	detected, REE	detected, REE	oocyte (GV)	oocyte (GV)	Gamete	oocyte (GV)	Gamete	till 8-cell	oocyte (GV)	GV -> MII	GV -> MII
oocyte.GV	chr17_35010519	oocyte.GV@TRUE	9	14	0.642857142857143	recurrent	chr17	35010519	detected, REE	detected, REE	oocyte (GV)	oocyte (GV)	Gamete	oocyte (GV)	Gamete	till 8-cell	oocyte (GV)	GV -> MII	GV -> MII
oocyte.GV	chr17_35010669	oocyte.GV@TRUE	4	14	0.285714285714286	detected but not recurrent	chr17	35010669	detected, not REE	detected, not REE	oocyte (GV)	oocyte (GV)	Gamete	oocyte (GV)	Gamete	till 8-cell	oocyte (GV)	GV -> MII	GV -> MII
oocyte.GV	chr17_35010676	oocyte.GV@TRUE	6	14	0.428571428571429	detected but not recurrent	chr17	35010676	detected, not REE	detected, not REE	oocyte (GV)	oocyte (GV)	Gamete	oocyte (GV)	Gamete	till 8-cell	oocyte (GV)	GV -> MII	GV -> MII
oocyte.GV	chr17_3565915	oocyte.GV@TRUE	7	14	0.5	recurrent	chr17	3565915	detected, REE	detected, REE	oocyte (GV)	oocyte (GV)	Gamete	oocyte (GV)	Gamete	till 8-cell	oocyte (GV)	GV -> MII	GV -> MII
oocyte.GV	chr17_3565928	oocyte.GV@TRUE	8	14	0.571428571428571	recurrent	chr17	3565928	detected, REE	detected, REE	oocyte (GV)	oocyte (GV)	Gamete	oocyte (GV)	Gamete	till 8-cell	oocyte (GV)	GV -> MII	GV -> MII
oocyte.GV	chr17_39259588	oocyte.GV@TRUE	7	14	0.5	recurrent	chr17	39259588	detected, REE	detected, REE	oocyte (GV)	oocyte (GV)	Gamete	oocyte (GV)	Gamete	till 8-cell	oocyte (GV)	GV -> MII	GV -> MII
oocyte.GV	chr17_39259721	oocyte.GV@TRUE	4	14	0.285714285714286	detected but not recurrent	chr17	39259721	detected, not REE	detected, not REE	oocyte (GV)	oocyte (GV)	Gamete	oocyte (GV)	Gamete	till 8-cell	oocyte (GV)	GV -> MII	GV -> MII
oocyte.GV	chr17_39259727	oocyte.GV@TRUE	2	14	0.142857142857143	detected but not recurrent	chr17	39259727	detected, not REE	detected, not REE	oocyte (GV)	oocyte (GV)	Gamete	oocyte (GV)	Gamete	till 8-cell	oocyte (GV)	GV -> MII	GV -> MII
oocyte.GV	chr17_40280213	oocyte.GV@TRUE	14	14	1	recurrent	chr17	40280213	detected, REE	detected, REE	oocyte (GV)	oocyte (GV)	Gamete	oocyte (GV)	Gamete	till 8-cell	oocyte (GV)	GV -> MII	GV -> MII
oocyte.GV	chr17_40280214	oocyte.GV@TRUE	13	14	0.928571428571429	recurrent	chr17	40280214	detected, REE	detected, REE	oocyte (GV)	oocyte (GV)	Gamete	oocyte (GV)	Gamete	till 8-cell	oocyte (GV)	GV -> MII	GV -> MII
oocyte.GV	chr17_40280348	oocyte.GV@TRUE	12	14	0.857142857142857	recurrent	chr17	40280348	detected, REE	detected, REE	oocyte (GV)	oocyte (GV)	Gamete	oocyte (GV)	Gamete	till 8-cell	oocyte (GV)	GV -> MII	GV -> MII
oocyte.GV	chr17_40280358	oocyte.GV@TRUE	8	14	0.571428571428571	recurrent	chr17	40280358	detected, REE	detected, REE	oocyte (GV)	oocyte (GV)	Gamete	oocyte (GV)	Gamete	till 8-cell	oocyte (GV)	GV -> MII	GV -> MII
oocyte.GV	chr17_40280394	oocyte.GV@TRUE	9	14	0.642857142857143	recurrent	chr17	40280394	detected, REE	detected, REE	oocyte (GV)	oocyte (GV)	Gamete	oocyte (GV)	Gamete	till 8-cell	oocyte (GV)	GV -> MII	GV -> MII
oocyte.GV	chr17_40282931	oocyte.GV@TRUE	8	14	0.571428571428571	recurrent	chr17	40282931	detected, REE	detected, REE	oocyte (GV)	oocyte (GV)	Gamete	oocyte (GV)	Gamete	till 8-cell	oocyte (GV)	GV -> MII	GV -> MII
oocyte.GV	chr17_40282932	oocyte.GV@TRUE	7	14	0.5	recurrent	chr17	40282932	detected, REE	detected, REE	oocyte (GV)	oocyte (GV)	Gamete	oocyte (GV)	Gamete	till 8-cell	oocyte (GV)	GV -> MII	GV -> MII
oocyte.GV	chr17_40302432	oocyte.GV@TRUE	14	14	1	recurrent	chr17	40302432	detected, REE	detected, REE	oocyte (GV)	oocyte (GV)	Gamete	oocyte (GV)	Gamete	till 8-cell	oocyte (GV)	GV -> MII	GV -> MII
oocyte.GV	chr17_40302434	oocyte.GV@TRUE	8	14	0.571428571428571	recurrent	chr17	40302434	detected, REE	detected, REE	oocyte (GV)	oocyte (GV)	Gamete	oocyte (GV)	Gamete	till 8-cell	oocyte (GV)	GV -> MII	GV -> MII
oocyte.GV	chr17_40302448	oocyte.GV@TRUE	14	14	1	recurrent	chr17	40302448	detected, REE	detected, REE	oocyte (GV)	oocyte (GV)	Gamete	oocyte (GV)	Gamete	till 8-cell	oocyte (GV)	GV -> MII	GV -> MII
oocyte.GV	chr17_40302454	oocyte.GV@TRUE	13	14	0.928571428571429	recurrent	chr17	40302454	detected, REE	detected, REE	oocyte (GV)	oocyte (GV)	Gamete	oocyte (GV)	Gamete	till 8-cell	oocyte (GV)	GV -> MII	GV -> MII
oocyte.GV	chr17_40302472	oocyte.GV@TRUE	13	14	0.928571428571429	recurrent	chr17	40302472	detected, REE	detected, REE	oocyte (GV)	oocyte (GV)	Gamete	oocyte (GV)	Gamete	till 8-cell	oocyte (GV)	GV -> MII	GV -> MII
oocyte.GV	chr17_40302484	oocyte.GV@TRUE	14	14	1	recurrent	chr17	40302484	detected, REE	detected, REE	oocyte (GV)	oocyte (GV)	Gamete	oocyte (GV)	Gamete	till 8-cell	oocyte (GV)	GV -> MII	GV -> MII
oocyte.GV	chr17_40302494	oocyte.GV@TRUE	14	14	1	recurrent	chr17	40302494	detected, REE	detected, REE	oocyte (GV)	oocyte (GV)	Gamete	oocyte (GV)	Gamete	till 8-cell	oocyte (GV)	GV -> MII	GV -> MII
oocyte.GV	chr17_40302520	oocyte.GV@TRUE	9	14	0.642857142857143	recurrent	chr17	40302520	detected, REE	detected, REE	oocyte (GV)	oocyte (GV)	Gamete	oocyte (GV)	Gamete	till 8-cell	oocyte (GV)	GV -> MII	GV -> MII
oocyte.GV	chr17_40302521	oocyte.GV@TRUE	10	14	0.714285714285714	recurrent	chr17	40302521	detected, REE	detected, REE	oocyte (GV)	oocyte (GV)	Gamete	oocyte (GV)	Gamete	till 8-cell	oocyte (GV)	GV -> MII	GV -> MII
oocyte.GV	chr17_40302535	oocyte.GV@TRUE	14	14	1	recurrent	chr17	40302535	detected, REE	detected, REE	oocyte (GV)	oocyte (GV)	Gamete	oocyte (GV)	Gamete	till 8-cell	oocyte (GV)	GV -> MII	GV -> MII
oocyte.GV	chr17_40302538	oocyte.GV@TRUE	14	14	1	recurrent	chr17	40302538	detected, REE	detected, REE	oocyte (GV)	oocyte (GV)	Gamete	oocyte (GV)	Gamete	till 8-cell	oocyte (GV)	GV -> MII	GV -> MII
oocyte.GV	chr17_40302544	oocyte.GV@TRUE	14	14	1	recurrent	chr17	40302544	detected, REE	detected, REE	oocyte (GV)	oocyte (GV)	Gamete	oocyte (GV)	Gamete	till 8-cell	oocyte (GV)	GV -> MII	GV -> MII
oocyte.GV	chr17_40302552	oocyte.GV@TRUE	7	14	0.5	recurrent	chr17	40302552	detected, REE	detected, REE	oocyte (GV)	oocyte (GV)	Gamete	oocyte (GV)	Gamete	till 8-cell	oocyte (GV)	GV -> MII	GV -> MII
oocyte.GV	chr17_40302564	oocyte.GV@TRUE	14	14	1	recurrent	chr17	40302564	detected, REE	detected, REE	oocyte (GV)	oocyte (GV)	Gamete	oocyte (GV)	Gamete	till 8-cell	oocyte (GV)	GV -> MII	GV -> MII
oocyte.GV	chr17_40302590	oocyte.GV@TRUE	10	14	0.714285714285714	recurrent	chr17	40302590	detected, REE	detected, REE	oocyte (GV)	oocyte (GV)	Gamete	oocyte (GV)	Gamete	till 8-cell	oocyte (GV)	GV -> MII	GV -> MII
oocyte.GV	chr17_40302591	oocyte.GV@TRUE	14	14	1	recurrent	chr17	40302591	detected, REE	detected, REE	oocyte (GV)	oocyte (GV)	Gamete	oocyte (GV)	Gamete	till 8-cell	oocyte (GV)	GV -> MII	GV -> MII
oocyte.GV	chr17_40302595	oocyte.GV@TRUE	11	14	0.785714285714286	recurrent	chr17	40302595	detected, REE	detected, REE	oocyte (GV)	oocyte (GV)	Gamete	oocyte (GV)	Gamete	till 8-cell	oocyte (GV)	GV -> MII	GV -> MII
oocyte.GV	chr17_40302603	oocyte.GV@TRUE	12	14	0.857142857142857	recurrent	chr17	40302603	detected, REE	detected, REE	oocyte (GV)	oocyte (GV)	Gamete	oocyte (GV)	Gamete	till 8-cell	oocyte (GV)	GV -> MII	GV -> MII
oocyte.GV	chr17_40302617	oocyte.GV@TRUE	14	14	1	recurrent	chr17	40302617	detected, REE	detected, REE	oocyte (GV)	oocyte (GV)	Gamete	oocyte (GV)	Gamete	till 8-cell	oocyte (GV)	GV -> MII	GV -> MII
oocyte.GV	chr17_40302618	oocyte.GV@TRUE	14	14	1	recurrent	chr17	40302618	detected, REE	detected, REE	oocyte (GV)	oocyte (GV)	Gamete	oocyte (GV)	Gamete	till 8-cell	oocyte (GV)	GV -> MII	GV -> MII
oocyte.GV	chr17_40302630	oocyte.GV@TRUE	10	14	0.714285714285714	recurrent	chr17	40302630	detected, REE	detected, REE	oocyte (GV)	oocyte (GV)	Gamete	oocyte (GV)	Gamete	till 8-cell	oocyte (GV)	GV -> MII	GV -> MII
oocyte.GV	chr17_41851338	oocyte.GV@TRUE	9	14	0.642857142857143	recurrent	chr17	41851338	detected, REE	detected, REE	oocyte (GV)	oocyte (GV)	Gamete	oocyte (GV)	Gamete	till 8-cell	oocyte (GV)	GV -> MII	GV -> MII
oocyte.GV	chr17_41851347	oocyte.GV@TRUE	9	14	0.642857142857143	recurrent	chr17	41851347	detected, REE	detected, REE	oocyte (GV)	oocyte (GV)	Gamete	oocyte (GV)	Gamete	till 8-cell	oocyte (GV)	GV -> MII	GV -> MII
oocyte.GV	chr17_41851359	oocyte.GV@TRUE	9	14	0.642857142857143	recurrent	chr17	41851359	detected, REE	detected, REE	oocyte (GV)	oocyte (GV)	Gamete	oocyte (GV)	Gamete	till 8-cell	oocyte (GV)	GV -> MII	GV -> MII
oocyte.GV	chr17_41851360	oocyte.GV@TRUE	9	14	0.642857142857143	recurrent	chr17	41851360	detected, REE	detected, REE	oocyte (GV)	oocyte (GV)	Gamete	oocyte (GV)	Gamete	till 8-cell	oocyte (GV)	GV -> MII	GV -> MII
oocyte.GV	chr17_41851369	oocyte.GV@TRUE	7	14	0.5	recurrent	chr17	41851369	detected, REE	detected, REE	oocyte (GV)	oocyte (GV)	Gamete	oocyte (GV)	Gamete	till 8-cell	oocyte (GV)	GV -> MII	GV -> MII
oocyte.GV	chr17_41851397	oocyte.GV@TRUE	6	14	0.428571428571429	detected but not recurrent	chr17	41851397	detected, not REE	detected, not REE	oocyte (GV)	oocyte (GV)	Gamete	oocyte (GV)	Gamete	till 8-cell	oocyte (GV)	GV -> MII	GV -> MII
oocyte.GV	chr17_42315065	oocyte.GV@TRUE	1	14	0.0714285714285714	detected but not recurrent	chr17	42315065	detected, not REE	detected, not REE	oocyte (GV)	oocyte (GV)	Gamete	oocyte (GV)	Gamete	till 8-cell	oocyte (GV)	GV -> MII	GV -> MII
oocyte.GV	chr17_42315081	oocyte.GV@TRUE	1	14	0.0714285714285714	detected but not recurrent	chr17	42315081	detected, not REE	detected, not REE	oocyte (GV)	oocyte (GV)	Gamete	oocyte (GV)	Gamete	till 8-cell	oocyte (GV)	GV -> MII	GV -> MII
oocyte.GV	chr17_42315094	oocyte.GV@TRUE	2	14	0.142857142857143	detected but not recurrent	chr17	42315094	detected, not REE	detected, not REE	oocyte (GV)	oocyte (GV)	Gamete	oocyte (GV)	Gamete	till 8-cell	oocyte (GV)	GV -> MII	GV -> MII
oocyte.GV	chr17_42315137	oocyte.GV@TRUE	9	14	0.642857142857143	recurrent	chr17	42315137	detected, REE	detected, REE	oocyte (GV)	oocyte (GV)	Gamete	oocyte (GV)	Gamete	till 8-cell	oocyte (GV)	GV -> MII	GV -> MII
oocyte.GV	chr17_44798932	oocyte.GV@TRUE	14	14	1	recurrent	chr17	44798932	detected, REE	detected, REE	oocyte (GV)	oocyte (GV)	Gamete	oocyte (GV)	Gamete	till 8-cell	oocyte (GV)	GV -> MII	GV -> MII
oocyte.GV	chr17_44798937	oocyte.GV@TRUE	14	14	1	recurrent	chr17	44798937	detected, REE	detected, REE	oocyte (GV)	oocyte (GV)	Gamete	oocyte (GV)	Gamete	till 8-cell	oocyte (GV)	GV -> MII	GV -> MII
oocyte.GV	chr17_44798961	oocyte.GV@TRUE	13	14	0.928571428571429	recurrent	chr17	44798961	detected, REE	detected, REE	oocyte (GV)	oocyte (GV)	Gamete	oocyte (GV)	Gamete	till 8-cell	oocyte (GV)	GV -> MII	GV -> MII
oocyte.GV	chr17_44798962	oocyte.GV@TRUE	7	14	0.5	recurrent	chr17	44798962	detected, REE	detected, REE	oocyte (GV)	oocyte (GV)	Gamete	oocyte (GV)	Gamete	till 8-cell	oocyte (GV)	GV -> MII	GV -> MII
oocyte.GV	chr17_44798998	oocyte.GV@TRUE	7	14	0.5	recurrent	chr17	44798998	detected, REE	detected, REE	oocyte (GV)	oocyte (GV)	Gamete	oocyte (GV)	Gamete	till 8-cell	oocyte (GV)	GV -> MII	GV -> MII
oocyte.GV	chr17_44799008	oocyte.GV@TRUE	8	14	0.571428571428571	recurrent	chr17	44799008	detected, REE	detected, REE	oocyte (GV)	oocyte (GV)	Gamete	oocyte (GV)	Gamete	till 8-cell	oocyte (GV)	GV -> MII	GV -> MII
oocyte.GV	chr17_44799060	oocyte.GV@TRUE	8	14	0.571428571428571	recurrent	chr17	44799060	detected, REE	detected, REE	oocyte (GV)	oocyte (GV)	Gamete	oocyte (GV)	Gamete	till 8-cell	oocyte (GV)	GV -> MII	GV -> MII
oocyte.GV	chr17_44799137	oocyte.GV@TRUE	7	14	0.5	recurrent	chr17	44799137	detected, REE	detected, REE	oocyte (GV)	oocyte (GV)	Gamete	oocyte (GV)	Gamete	till 8-cell	oocyte (GV)	GV -> MII	GV -> MII
oocyte.GV	chr17_4557733	oocyte.GV@TRUE	7	14	0.5	recurrent	chr17	4557733	detected, REE	detected, REE	oocyte (GV)	oocyte (GV)	Gamete	oocyte (GV)	Gamete	till 8-cell	oocyte (GV)	GV -> MII	GV -> MII
oocyte.GV	chr17_4557898	oocyte.GV@TRUE	8	14	0.571428571428571	recurrent	chr17	4557898	detected, REE	detected, REE	oocyte (GV)	oocyte (GV)	Gamete	oocyte (GV)	Gamete	till 8-cell	oocyte (GV)	GV -> MII	GV -> MII
oocyte.GV	chr17_4631218	oocyte.GV@TRUE	10	14	0.714285714285714	recurrent	chr17	4631218	detected, REE	detected, REE	oocyte (GV)	oocyte (GV)	Gamete	oocyte (GV)	Gamete	till 8-cell	oocyte (GV)	GV -> MII	GV -> MII
oocyte.GV	chr17_46941588	oocyte.GV@TRUE	8	14	0.571428571428571	recurrent	chr17	46941588	detected, REE	detected, REE	oocyte (GV)	oocyte (GV)	Gamete	oocyte (GV)	Gamete	till 8-cell	oocyte (GV)	GV -> MII	GV -> MII
oocyte.GV	chr17_46941613	oocyte.GV@TRUE	8	14	0.571428571428571	recurrent	chr17	46941613	detected, REE	detected, REE	oocyte (GV)	oocyte (GV)	Gamete	oocyte (GV)	Gamete	till 8-cell	oocyte (GV)	GV -> MII	GV -> MII
oocyte.GV	chr17_46941637	oocyte.GV@TRUE	8	14	0.571428571428571	recurrent	chr17	46941637	detected, REE	detected, REE	oocyte (GV)	oocyte (GV)	Gamete	oocyte (GV)	Gamete	till 8-cell	oocyte (GV)	GV -> MII	GV -> MII
oocyte.GV	chr17_46941648	oocyte.GV@TRUE	8	14	0.571428571428571	recurrent	chr17	46941648	detected, REE	detected, REE	oocyte (GV)	oocyte (GV)	Gamete	oocyte (GV)	Gamete	till 8-cell	oocyte (GV)	GV -> MII	GV -> MII
oocyte.GV	chr17_46941703	oocyte.GV@TRUE	7	14	0.5	recurrent	chr17	46941703	detected, REE	detected, REE	oocyte (GV)	oocyte (GV)	Gamete	oocyte (GV)	Gamete	till 8-cell	oocyte (GV)	GV -> MII	GV -> MII
oocyte.GV	chr17_46941806	oocyte.GV@TRUE	8	14	0.571428571428571	recurrent	chr17	46941806	detected, REE	detected, REE	oocyte (GV)	oocyte (GV)	Gamete	oocyte (GV)	Gamete	till 8-cell	oocyte (GV)	GV -> MII	GV -> MII
oocyte.GV	chr17_46941821	oocyte.GV@TRUE	9	14	0.642857142857143	recurrent	chr17	46941821	detected, REE	detected, REE	oocyte (GV)	oocyte (GV)	Gamete	oocyte (GV)	Gamete	till 8-cell	oocyte (GV)	GV -> MII	GV -> MII
oocyte.GV	chr17_46941848	oocyte.GV@TRUE	8	14	0.571428571428571	recurrent	chr17	46941848	detected, REE	detected, REE	oocyte (GV)	oocyte (GV)	Gamete	oocyte (GV)	Gamete	till 8-cell	oocyte (GV)	GV -> MII	GV -> MII
oocyte.GV	chr17_47118585	oocyte.GV@TRUE	12	14	0.857142857142857	recurrent	chr17	47118585	detected, REE	detected, REE	oocyte (GV)	oocyte (GV)	Gamete	oocyte (GV)	Gamete	till 8-cell	oocyte (GV)	GV -> MII	GV -> MII
oocyte.GV	chr17_4733944	oocyte.GV@TRUE	6	14	0.428571428571429	detected but not recurrent	chr17	4733944	detected, not REE	detected, not REE	oocyte (GV)	oocyte (GV)	Gamete	oocyte (GV)	Gamete	till 8-cell	oocyte (GV)	GV -> MII	GV -> MII
oocyte.GV	chr17_4733953	oocyte.GV@TRUE	14	14	1	recurrent	chr17	4733953	detected, REE	detected, REE	oocyte (GV)	oocyte (GV)	Gamete	oocyte (GV)	Gamete	till 8-cell	oocyte (GV)	GV -> MII	GV -> MII
oocyte.GV	chr17_4733965	oocyte.GV@TRUE	11	14	0.785714285714286	recurrent	chr17	4733965	detected, REE	detected, REE	oocyte (GV)	oocyte (GV)	Gamete	oocyte (GV)	Gamete	till 8-cell	oocyte (GV)	GV -> MII	GV -> MII
oocyte.GV	chr17_4733966	oocyte.GV@TRUE	11	14	0.785714285714286	recurrent	chr17	4733966	detected, REE	detected, REE	oocyte (GV)	oocyte (GV)	Gamete	oocyte (GV)	Gamete	till 8-cell	oocyte (GV)	GV -> MII	GV -> MII
oocyte.GV	chr17_4733980	oocyte.GV@TRUE	9	14	0.642857142857143	recurrent	chr17	4733980	detected, REE	detected, REE	oocyte (GV)	oocyte (GV)	Gamete	oocyte (GV)	Gamete	till 8-cell	oocyte (GV)	GV -> MII	GV -> MII
oocyte.GV	chr17_4734003	oocyte.GV@TRUE	6	14	0.428571428571429	detected but not recurrent	chr17	4734003	detected, not REE	detected, not REE	oocyte (GV)	oocyte (GV)	Gamete	oocyte (GV)	Gamete	till 8-cell	oocyte (GV)	GV -> MII	GV -> MII
oocyte.GV	chr17_4734016	oocyte.GV@TRUE	6	14	0.428571428571429	detected but not recurrent	chr17	4734016	detected, not REE	detected, not REE	oocyte (GV)	oocyte (GV)	Gamete	oocyte (GV)	Gamete	till 8-cell	oocyte (GV)	GV -> MII	GV -> MII
oocyte.GV	chr17_4734028	oocyte.GV@TRUE	8	14	0.571428571428571	recurrent	chr17	4734028	detected, REE	detected, REE	oocyte (GV)	oocyte (GV)	Gamete	oocyte (GV)	Gamete	till 8-cell	oocyte (GV)	GV -> MII	GV -> MII
oocyte.GV	chr17_4734042	oocyte.GV@TRUE	9	14	0.642857142857143	recurrent	chr17	4734042	detected, REE	detected, REE	oocyte (GV)	oocyte (GV)	Gamete	oocyte (GV)	Gamete	till 8-cell	oocyte (GV)	GV -> MII	GV -> MII
oocyte.GV	chr17_4734061	oocyte.GV@TRUE	4	14	0.285714285714286	detected but not recurrent	chr17	4734061	detected, not REE	detected, not REE	oocyte (GV)	oocyte (GV)	Gamete	oocyte (GV)	Gamete	till 8-cell	oocyte (GV)	GV -> MII	GV -> MII
oocyte.GV	chr17_4734087	oocyte.GV@TRUE	9	14	0.642857142857143	recurrent	chr17	4734087	detected, REE	detected, REE	oocyte (GV)	oocyte (GV)	Gamete	oocyte (GV)	Gamete	till 8-cell	oocyte (GV)	GV -> MII	GV -> MII
oocyte.GV	chr17_4734097	oocyte.GV@TRUE	7	14	0.5	recurrent	chr17	4734097	detected, REE	detected, REE	oocyte (GV)	oocyte (GV)	Gamete	oocyte (GV)	Gamete	till 8-cell	oocyte (GV)	GV -> MII	GV -> MII
oocyte.GV	chr17_4734124	oocyte.GV@TRUE	7	14	0.5	recurrent	chr17	4734124	detected, REE	detected, REE	oocyte (GV)	oocyte (GV)	Gamete	oocyte (GV)	Gamete	till 8-cell	oocyte (GV)	GV -> MII	GV -> MII
oocyte.GV	chr17_4734143	oocyte.GV@TRUE	7	14	0.5	recurrent	chr17	4734143	detected, REE	detected, REE	oocyte (GV)	oocyte (GV)	Gamete	oocyte (GV)	Gamete	till 8-cell	oocyte (GV)	GV -> MII	GV -> MII
oocyte.GV	chr17_4734144	oocyte.GV@TRUE	4	14	0.285714285714286	detected but not recurrent	chr17	4734144	detected, not REE	detected, not REE	oocyte (GV)	oocyte (GV)	Gamete	oocyte (GV)	Gamete	till 8-cell	oocyte (GV)	GV -> MII	GV -> MII
oocyte.GV	chr17_4734149	oocyte.GV@TRUE	5	14	0.357142857142857	detected but not recurrent	chr17	4734149	detected, not REE	detected, not REE	oocyte (GV)	oocyte (GV)	Gamete	oocyte (GV)	Gamete	till 8-cell	oocyte (GV)	GV -> MII	GV -> MII
oocyte.GV	chr17_4734159	oocyte.GV@TRUE	6	14	0.428571428571429	detected but not recurrent	chr17	4734159	detected, not REE	detected, not REE	oocyte (GV)	oocyte (GV)	Gamete	oocyte (GV)	Gamete	till 8-cell	oocyte (GV)	GV -> MII	GV -> MII
oocyte.GV	chr17_4734162	oocyte.GV@TRUE	7	14	0.5	recurrent	chr17	4734162	detected, REE	detected, REE	oocyte (GV)	oocyte (GV)	Gamete	oocyte (GV)	Gamete	till 8-cell	oocyte (GV)	GV -> MII	GV -> MII
oocyte.GV	chr17_49295198	oocyte.GV@TRUE	5	14	0.357142857142857	detected but not recurrent	chr17	49295198	detected, not REE	detected, not REE	oocyte (GV)	oocyte (GV)	Gamete	oocyte (GV)	Gamete	till 8-cell	oocyte (GV)	GV -> MII	GV -> MII
oocyte.GV	chr17_49295683	oocyte.GV@TRUE	5	14	0.357142857142857	detected but not recurrent	chr17	49295683	detected, not REE	detected, not REE	oocyte (GV)	oocyte (GV)	Gamete	oocyte (GV)	Gamete	till 8-cell	oocyte (GV)	GV -> MII	GV -> MII
oocyte.GV	chr17_49295753	oocyte.GV@TRUE	1	14	0.0714285714285714	detected but not recurrent	chr17	49295753	detected, not REE	detected, not REE	oocyte (GV)	oocyte (GV)	Gamete	oocyte (GV)	Gamete	till 8-cell	oocyte (GV)	GV -> MII	GV -> MII
oocyte.GV	chr17_49832190	oocyte.GV@TRUE	8	14	0.571428571428571	recurrent	chr17	49832190	detected, REE	detected, REE	oocyte (GV)	oocyte (GV)	Gamete	oocyte (GV)	Gamete	till 8-cell	oocyte (GV)	GV -> MII	GV -> MII
oocyte.GV	chr17_49832199	oocyte.GV@TRUE	8	14	0.571428571428571	recurrent	chr17	49832199	detected, REE	detected, REE	oocyte (GV)	oocyte (GV)	Gamete	oocyte (GV)	Gamete	till 8-cell	oocyte (GV)	GV -> MII	GV -> MII
oocyte.GV	chr17_49832208	oocyte.GV@TRUE	7	14	0.5	recurrent	chr17	49832208	detected, REE	detected, REE	oocyte (GV)	oocyte (GV)	Gamete	oocyte (GV)	Gamete	till 8-cell	oocyte (GV)	GV -> MII	GV -> MII
oocyte.GV	chr17_49832217	oocyte.GV@TRUE	8	14	0.571428571428571	recurrent	chr17	49832217	detected, REE	detected, REE	oocyte (GV)	oocyte (GV)	Gamete	oocyte (GV)	Gamete	till 8-cell	oocyte (GV)	GV -> MII	GV -> MII
oocyte.GV	chr17_50693886	oocyte.GV@TRUE	11	14	0.785714285714286	recurrent	chr17	50693886	detected, REE	detected, REE	oocyte (GV)	oocyte (GV)	Gamete	oocyte (GV)	Gamete	till 8-cell	oocyte (GV)	GV -> MII	GV -> MII
oocyte.GV	chr17_50693887	oocyte.GV@TRUE	12	14	0.857142857142857	recurrent	chr17	50693887	detected, REE	detected, REE	oocyte (GV)	oocyte (GV)	Gamete	oocyte (GV)	Gamete	till 8-cell	oocyte (GV)	GV -> MII	GV -> MII
oocyte.GV	chr17_50693965	oocyte.GV@TRUE	1	14	0.0714285714285714	detected but not recurrent	chr17	50693965	detected, not REE	detected, not REE	oocyte (GV)	oocyte (GV)	Gamete	oocyte (GV)	Gamete	till 8-cell	oocyte (GV)	GV -> MII	GV -> MII
oocyte.GV	chr17_50693968	oocyte.GV@TRUE	1	14	0.0714285714285714	detected but not recurrent	chr17	50693968	detected, not REE	detected, not REE	oocyte (GV)	oocyte (GV)	Gamete	oocyte (GV)	Gamete	till 8-cell	oocyte (GV)	GV -> MII	GV -> MII
oocyte.GV	chr17_50694005	oocyte.GV@TRUE	2	14	0.142857142857143	detected but not recurrent	chr17	50694005	detected, not REE	detected, not REE	oocyte (GV)	oocyte (GV)	Gamete	oocyte (GV)	Gamete	till 8-cell	oocyte (GV)	GV -> MII	GV -> MII
oocyte.GV	chr17_50761203	oocyte.GV@TRUE	9	14	0.642857142857143	recurrent	chr17	50761203	detected, REE	detected, REE	oocyte (GV)	oocyte (GV)	Gamete	oocyte (GV)	Gamete	till 8-cell	oocyte (GV)	GV -> MII	GV -> MII
oocyte.GV	chr17_50761207	oocyte.GV@TRUE	9	14	0.642857142857143	recurrent	chr17	50761207	detected, REE	detected, REE	oocyte (GV)	oocyte (GV)	Gamete	oocyte (GV)	Gamete	till 8-cell	oocyte (GV)	GV -> MII	GV -> MII
oocyte.GV	chr17_50761213	oocyte.GV@TRUE	9	14	0.642857142857143	recurrent	chr17	50761213	detected, REE	detected, REE	oocyte (GV)	oocyte (GV)	Gamete	oocyte (GV)	Gamete	till 8-cell	oocyte (GV)	GV -> MII	GV -> MII
oocyte.GV	chr17_50761216	oocyte.GV@TRUE	9	14	0.642857142857143	recurrent	chr17	50761216	detected, REE	detected, REE	oocyte (GV)	oocyte (GV)	Gamete	oocyte (GV)	Gamete	till 8-cell	oocyte (GV)	GV -> MII	GV -> MII
oocyte.GV	chr17_50761239	oocyte.GV@TRUE	9	14	0.642857142857143	recurrent	chr17	50761239	detected, REE	detected, REE	oocyte (GV)	oocyte (GV)	Gamete	oocyte (GV)	Gamete	till 8-cell	oocyte (GV)	GV -> MII	GV -> MII
oocyte.GV	chr17_50761245	oocyte.GV@TRUE	9	14	0.642857142857143	recurrent	chr17	50761245	detected, REE	detected, REE	oocyte (GV)	oocyte (GV)	Gamete	oocyte (GV)	Gamete	till 8-cell	oocyte (GV)	GV -> MII	GV -> MII
oocyte.GV	chr17_50761251	oocyte.GV@TRUE	8	14	0.571428571428571	recurrent	chr17	50761251	detected, REE	detected, REE	oocyte (GV)	oocyte (GV)	Gamete	oocyte (GV)	Gamete	till 8-cell	oocyte (GV)	GV -> MII	GV -> MII
oocyte.GV	chr17_50761275	oocyte.GV@TRUE	12	14	0.857142857142857	recurrent	chr17	50761275	detected, REE	detected, REE	oocyte (GV)	oocyte (GV)	Gamete	oocyte (GV)	Gamete	till 8-cell	oocyte (GV)	GV -> MII	GV -> MII
oocyte.GV	chr17_50761280	oocyte.GV@TRUE	12	14	0.857142857142857	recurrent	chr17	50761280	detected, REE	detected, REE	oocyte (GV)	oocyte (GV)	Gamete	oocyte (GV)	Gamete	till 8-cell	oocyte (GV)	GV -> MII	GV -> MII
oocyte.GV	chr17_50761285	oocyte.GV@TRUE	12	14	0.857142857142857	recurrent	chr17	50761285	detected, REE	detected, REE	oocyte (GV)	oocyte (GV)	Gamete	oocyte (GV)	Gamete	till 8-cell	oocyte (GV)	GV -> MII	GV -> MII
oocyte.GV	chr17_50761290	oocyte.GV@TRUE	12	14	0.857142857142857	recurrent	chr17	50761290	detected, REE	detected, REE	oocyte (GV)	oocyte (GV)	Gamete	oocyte (GV)	Gamete	till 8-cell	oocyte (GV)	GV -> MII	GV -> MII
oocyte.GV	chr17_50761298	oocyte.GV@TRUE	12	14	0.857142857142857	recurrent	chr17	50761298	detected, REE	detected, REE	oocyte (GV)	oocyte (GV)	Gamete	oocyte (GV)	Gamete	till 8-cell	oocyte (GV)	GV -> MII	GV -> MII
oocyte.GV	chr17_50761315	oocyte.GV@TRUE	12	14	0.857142857142857	recurrent	chr17	50761315	detected, REE	detected, REE	oocyte (GV)	oocyte (GV)	Gamete	oocyte (GV)	Gamete	till 8-cell	oocyte (GV)	GV -> MII	GV -> MII
oocyte.GV	chr17_50761320	oocyte.GV@TRUE	12	14	0.857142857142857	recurrent	chr17	50761320	detected, REE	detected, REE	oocyte (GV)	oocyte (GV)	Gamete	oocyte (GV)	Gamete	till 8-cell	oocyte (GV)	GV -> MII	GV -> MII
oocyte.GV	chr17_50761321	oocyte.GV@TRUE	12	14	0.857142857142857	recurrent	chr17	50761321	detected, REE	detected, REE	oocyte (GV)	oocyte (GV)	Gamete	oocyte (GV)	Gamete	till 8-cell	oocyte (GV)	GV -> MII	GV -> MII
oocyte.GV	chr17_5338306	oocyte.GV@TRUE	10	14	0.714285714285714	recurrent	chr17	5338306	detected, REE	detected, REE	oocyte (GV)	oocyte (GV)	Gamete	oocyte (GV)	Gamete	till 8-cell	oocyte (GV)	GV -> MII	GV -> MII
oocyte.GV	chr17_5338307	oocyte.GV@TRUE	11	14	0.785714285714286	recurrent	chr17	5338307	detected, REE	detected, REE	oocyte (GV)	oocyte (GV)	Gamete	oocyte (GV)	Gamete	till 8-cell	oocyte (GV)	GV -> MII	GV -> MII
oocyte.GV	chr17_59033529	oocyte.GV@TRUE	7	14	0.5	recurrent	chr17	59033529	detected, REE	detected, REE	oocyte (GV)	oocyte (GV)	Gamete	oocyte (GV)	Gamete	till 8-cell	oocyte (GV)	GV -> MII	GV -> MII
oocyte.GV	chr17_59033569	oocyte.GV@TRUE	6	14	0.428571428571429	detected but not recurrent	chr17	59033569	detected, not REE	detected, not REE	oocyte (GV)	oocyte (GV)	Gamete	oocyte (GV)	Gamete	till 8-cell	oocyte (GV)	GV -> MII	GV -> MII
oocyte.GV	chr17_59110536	oocyte.GV@TRUE	9	14	0.642857142857143	recurrent	chr17	59110536	detected, REE	detected, REE	oocyte (GV)	oocyte (GV)	Gamete	oocyte (GV)	Gamete	till 8-cell	oocyte (GV)	GV -> MII	GV -> MII
oocyte.GV	chr17_59202327	oocyte.GV@TRUE	7	14	0.5	recurrent	chr17	59202327	detected, REE	detected, REE	oocyte (GV)	oocyte (GV)	Gamete	oocyte (GV)	Gamete	till 8-cell	oocyte (GV)	GV -> MII	GV -> MII
oocyte.GV	chr17_59202445	oocyte.GV@TRUE	8	14	0.571428571428571	recurrent	chr17	59202445	detected, REE	detected, REE	oocyte (GV)	oocyte (GV)	Gamete	oocyte (GV)	Gamete	till 8-cell	oocyte (GV)	GV -> MII	GV -> MII
oocyte.GV	chr17_59202931	oocyte.GV@TRUE	7	14	0.5	recurrent	chr17	59202931	detected, REE	detected, REE	oocyte (GV)	oocyte (GV)	Gamete	oocyte (GV)	Gamete	till 8-cell	oocyte (GV)	GV -> MII	GV -> MII
oocyte.GV	chr17_59203603	oocyte.GV@TRUE	8	14	0.571428571428571	recurrent	chr17	59203603	detected, REE	detected, REE	oocyte (GV)	oocyte (GV)	Gamete	oocyte (GV)	Gamete	till 8-cell	oocyte (GV)	GV -> MII	GV -> MII
oocyte.GV	chr17_59203604	oocyte.GV@TRUE	8	14	0.571428571428571	recurrent	chr17	59203604	detected, REE	detected, REE	oocyte (GV)	oocyte (GV)	Gamete	oocyte (GV)	Gamete	till 8-cell	oocyte (GV)	GV -> MII	GV -> MII
oocyte.GV	chr17_59204139	oocyte.GV@TRUE	7	14	0.5	recurrent	chr17	59204139	detected, REE	detected, REE	oocyte (GV)	oocyte (GV)	Gamete	oocyte (GV)	Gamete	till 8-cell	oocyte (GV)	GV -> MII	GV -> MII
oocyte.GV	chr17_59204275	oocyte.GV@TRUE	5	14	0.357142857142857	detected but not recurrent	chr17	59204275	detected, not REE	detected, not REE	oocyte (GV)	oocyte (GV)	Gamete	oocyte (GV)	Gamete	till 8-cell	oocyte (GV)	GV -> MII	GV -> MII
oocyte.GV	chr17_59860154	oocyte.GV@TRUE	14	14	1	recurrent	chr17	59860154	detected, REE	detected, REE	oocyte (GV)	oocyte (GV)	Gamete	oocyte (GV)	Gamete	till 8-cell	oocyte (GV)	GV -> MII	GV -> MII
oocyte.GV	chr17_63592141	oocyte.GV@TRUE	7	14	0.5	recurrent	chr17	63592141	detected, REE	detected, REE	oocyte (GV)	oocyte (GV)	Gamete	oocyte (GV)	Gamete	till 8-cell	oocyte (GV)	GV -> MII	GV -> MII
oocyte.GV	chr17_63592284	oocyte.GV@TRUE	5	14	0.357142857142857	detected but not recurrent	chr17	63592284	detected, not REE	detected, not REE	oocyte (GV)	oocyte (GV)	Gamete	oocyte (GV)	Gamete	till 8-cell	oocyte (GV)	GV -> MII	GV -> MII
oocyte.GV	chr17_64322839	oocyte.GV@TRUE	7	14	0.5	recurrent	chr17	64322839	detected, REE	detected, REE	oocyte (GV)	oocyte (GV)	Gamete	oocyte (GV)	Gamete	till 8-cell	oocyte (GV)	GV -> MII	GV -> MII
oocyte.GV	chr17_64322886	oocyte.GV@TRUE	9	14	0.642857142857143	recurrent	chr17	64322886	detected, REE	detected, REE	oocyte (GV)	oocyte (GV)	Gamete	oocyte (GV)	Gamete	till 8-cell	oocyte (GV)	GV -> MII	GV -> MII
oocyte.GV	chr17_64543347	oocyte.GV@TRUE	2	14	0.142857142857143	detected but not recurrent	chr17	64543347	detected, not REE	detected, not REE	oocyte (GV)	oocyte (GV)	Gamete	oocyte (GV)	Gamete	till 8-cell	oocyte (GV)	GV -> MII	GV -> MII
oocyte.GV	chr17_64543360	oocyte.GV@TRUE	3	14	0.214285714285714	detected but not recurrent	chr17	64543360	detected, not REE	detected, not REE	oocyte (GV)	oocyte (GV)	Gamete	oocyte (GV)	Gamete	till 8-cell	oocyte (GV)	GV -> MII	GV -> MII
oocyte.GV	chr17_64543403	oocyte.GV@TRUE	3	14	0.214285714285714	detected but not recurrent	chr17	64543403	detected, not REE	detected, not REE	oocyte (GV)	oocyte (GV)	Gamete	oocyte (GV)	Gamete	till 8-cell	oocyte (GV)	GV -> MII	GV -> MII
oocyte.GV	chr17_64543411	oocyte.GV@TRUE	4	14	0.285714285714286	detected but not recurrent	chr17	64543411	detected, not REE	detected, not REE	oocyte (GV)	oocyte (GV)	Gamete	oocyte (GV)	Gamete	till 8-cell	oocyte (GV)	GV -> MII	GV -> MII
oocyte.GV	chr17_64543467	oocyte.GV@TRUE	6	14	0.428571428571429	detected but not recurrent	chr17	64543467	detected, not REE	detected, not REE	oocyte (GV)	oocyte (GV)	Gamete	oocyte (GV)	Gamete	till 8-cell	oocyte (GV)	GV -> MII	GV -> MII
oocyte.GV	chr17_64543477	oocyte.GV@TRUE	10	14	0.714285714285714	recurrent	chr17	64543477	detected, REE	detected, REE	oocyte (GV)	oocyte (GV)	Gamete	oocyte (GV)	Gamete	till 8-cell	oocyte (GV)	GV -> MII	GV -> MII
oocyte.GV	chr17_64543478	oocyte.GV@TRUE	7	14	0.5	recurrent	chr17	64543478	detected, REE	detected, REE	oocyte (GV)	oocyte (GV)	Gamete	oocyte (GV)	Gamete	till 8-cell	oocyte (GV)	GV -> MII	GV -> MII
oocyte.GV	chr17_64543506	oocyte.GV@TRUE	8	14	0.571428571428571	recurrent	chr17	64543506	detected, REE	detected, REE	oocyte (GV)	oocyte (GV)	Gamete	oocyte (GV)	Gamete	till 8-cell	oocyte (GV)	GV -> MII	GV -> MII
oocyte.GV	chr17_64543511	oocyte.GV@TRUE	8	14	0.571428571428571	recurrent	chr17	64543511	detected, REE	detected, REE	oocyte (GV)	oocyte (GV)	Gamete	oocyte (GV)	Gamete	till 8-cell	oocyte (GV)	GV -> MII	GV -> MII
oocyte.GV	chr17_64543541	oocyte.GV@TRUE	6	14	0.428571428571429	detected but not recurrent	chr17	64543541	detected, not REE	detected, not REE	oocyte (GV)	oocyte (GV)	Gamete	oocyte (GV)	Gamete	till 8-cell	oocyte (GV)	GV -> MII	GV -> MII
oocyte.GV	chr17_64543553	oocyte.GV@TRUE	11	14	0.785714285714286	recurrent	chr17	64543553	detected, REE	detected, REE	oocyte (GV)	oocyte (GV)	Gamete	oocyte (GV)	Gamete	till 8-cell	oocyte (GV)	GV -> MII	GV -> MII
oocyte.GV	chr17_64543555	oocyte.GV@TRUE	7	14	0.5	recurrent	chr17	64543555	detected, REE	detected, REE	oocyte (GV)	oocyte (GV)	Gamete	oocyte (GV)	Gamete	till 8-cell	oocyte (GV)	GV -> MII	GV -> MII
oocyte.GV	chr17_64543565	oocyte.GV@TRUE	10	14	0.714285714285714	recurrent	chr17	64543565	detected, REE	detected, REE	oocyte (GV)	oocyte (GV)	Gamete	oocyte (GV)	Gamete	till 8-cell	oocyte (GV)	GV -> MII	GV -> MII
oocyte.GV	chr17_7668595	oocyte.GV@TRUE	4	14	0.285714285714286	detected but not recurrent	chr17	7668595	detected, not REE	detected, not REE	oocyte (GV)	oocyte (GV)	Gamete	oocyte (GV)	Gamete	till 8-cell	oocyte (GV)	GV -> MII	GV -> MII
oocyte.GV	chr17_7668627	oocyte.GV@TRUE	4	14	0.285714285714286	detected but not recurrent	chr17	7668627	detected, not REE	detected, not REE	oocyte (GV)	oocyte (GV)	Gamete	oocyte (GV)	Gamete	till 8-cell	oocyte (GV)	GV -> MII	GV -> MII
oocyte.GV	chr17_7668708	oocyte.GV@TRUE	5	14	0.357142857142857	detected but not recurrent	chr17	7668708	detected, not REE	detected, not REE	oocyte (GV)	oocyte (GV)	Gamete	oocyte (GV)	Gamete	till 8-cell	oocyte (GV)	GV -> MII	GV -> MII
oocyte.GV	chr17_76778873	oocyte.GV@TRUE	9	14	0.642857142857143	recurrent	chr17	76778873	detected, REE	detected, REE	oocyte (GV)	oocyte (GV)	Gamete	oocyte (GV)	Gamete	till 8-cell	oocyte (GV)	GV -> MII	GV -> MII
oocyte.GV	chr17_76778997	oocyte.GV@TRUE	7	14	0.5	recurrent	chr17	76778997	detected, REE	detected, REE	oocyte (GV)	oocyte (GV)	Gamete	oocyte (GV)	Gamete	till 8-cell	oocyte (GV)	GV -> MII	GV -> MII
oocyte.GV	chr17_80298701	oocyte.GV@TRUE	9	14	0.642857142857143	recurrent	chr17	80298701	detected, REE	detected, REE	oocyte (GV)	oocyte (GV)	Gamete	oocyte (GV)	Gamete	till 8-cell	oocyte (GV)	GV -> MII	GV -> MII
oocyte.GV	chr17_80298710	oocyte.GV@TRUE	8	14	0.571428571428571	recurrent	chr17	80298710	detected, REE	detected, REE	oocyte (GV)	oocyte (GV)	Gamete	oocyte (GV)	Gamete	till 8-cell	oocyte (GV)	GV -> MII	GV -> MII
oocyte.GV	chr17_81060894	oocyte.GV@TRUE	9	14	0.642857142857143	recurrent	chr17	81060894	detected, REE	detected, REE	oocyte (GV)	oocyte (GV)	Gamete	oocyte (GV)	Gamete	till 8-cell	oocyte (GV)	GV -> MII	GV -> MII
oocyte.GV	chr17_81060962	oocyte.GV@TRUE	7	14	0.5	recurrent	chr17	81060962	detected, REE	detected, REE	oocyte (GV)	oocyte (GV)	Gamete	oocyte (GV)	Gamete	till 8-cell	oocyte (GV)	GV -> MII	GV -> MII
oocyte.GV	chr17_81060970	oocyte.GV@TRUE	10	14	0.714285714285714	recurrent	chr17	81060970	detected, REE	detected, REE	oocyte (GV)	oocyte (GV)	Gamete	oocyte (GV)	Gamete	till 8-cell	oocyte (GV)	GV -> MII	GV -> MII
oocyte.GV	chr17_81060977	oocyte.GV@TRUE	12	14	0.857142857142857	recurrent	chr17	81060977	detected, REE	detected, REE	oocyte (GV)	oocyte (GV)	Gamete	oocyte (GV)	Gamete	till 8-cell	oocyte (GV)	GV -> MII	GV -> MII
oocyte.GV	chr17_81060993	oocyte.GV@TRUE	8	14	0.571428571428571	recurrent	chr17	81060993	detected, REE	detected, REE	oocyte (GV)	oocyte (GV)	Gamete	oocyte (GV)	Gamete	till 8-cell	oocyte (GV)	GV -> MII	GV -> MII
oocyte.GV	chr17_81061003	oocyte.GV@TRUE	13	14	0.928571428571429	recurrent	chr17	81061003	detected, REE	detected, REE	oocyte (GV)	oocyte (GV)	Gamete	oocyte (GV)	Gamete	till 8-cell	oocyte (GV)	GV -> MII	GV -> MII
oocyte.GV	chr17_81061004	oocyte.GV@TRUE	14	14	1	recurrent	chr17	81061004	detected, REE	detected, REE	oocyte (GV)	oocyte (GV)	Gamete	oocyte (GV)	Gamete	till 8-cell	oocyte (GV)	GV -> MII	GV -> MII
oocyte.GV	chr17_81061013	oocyte.GV@TRUE	14	14	1	recurrent	chr17	81061013	detected, REE	detected, REE	oocyte (GV)	oocyte (GV)	Gamete	oocyte (GV)	Gamete	till 8-cell	oocyte (GV)	GV -> MII	GV -> MII
oocyte.GV	chr17_81061016	oocyte.GV@TRUE	9	14	0.642857142857143	recurrent	chr17	81061016	detected, REE	detected, REE	oocyte (GV)	oocyte (GV)	Gamete	oocyte (GV)	Gamete	till 8-cell	oocyte (GV)	GV -> MII	GV -> MII
oocyte.GV	chr17_81061036	oocyte.GV@TRUE	11	14	0.785714285714286	recurrent	chr17	81061036	detected, REE	detected, REE	oocyte (GV)	oocyte (GV)	Gamete	oocyte (GV)	Gamete	till 8-cell	oocyte (GV)	GV -> MII	GV -> MII
oocyte.GV	chr17_81061045	oocyte.GV@TRUE	14	14	1	recurrent	chr17	81061045	detected, REE	detected, REE	oocyte (GV)	oocyte (GV)	Gamete	oocyte (GV)	Gamete	till 8-cell	oocyte (GV)	GV -> MII	GV -> MII
oocyte.GV	chr17_81061052	oocyte.GV@TRUE	7	14	0.5	recurrent	chr17	81061052	detected, REE	detected, REE	oocyte (GV)	oocyte (GV)	Gamete	oocyte (GV)	Gamete	till 8-cell	oocyte (GV)	GV -> MII	GV -> MII
oocyte.GV	chr17_81061069	oocyte.GV@TRUE	8	14	0.571428571428571	recurrent	chr17	81061069	detected, REE	detected, REE	oocyte (GV)	oocyte (GV)	Gamete	oocyte (GV)	Gamete	till 8-cell	oocyte (GV)	GV -> MII	GV -> MII
oocyte.GV	chr17_81061106	oocyte.GV@TRUE	13	14	0.928571428571429	recurrent	chr17	81061106	detected, REE	detected, REE	oocyte (GV)	oocyte (GV)	Gamete	oocyte (GV)	Gamete	till 8-cell	oocyte (GV)	GV -> MII	GV -> MII
oocyte.GV	chr17_81077298	oocyte.GV@TRUE	7	14	0.5	recurrent	chr17	81077298	detected, REE	detected, REE	oocyte (GV)	oocyte (GV)	Gamete	oocyte (GV)	Gamete	till 8-cell	oocyte (GV)	GV -> MII	GV -> MII
oocyte.GV	chr17_81077311	oocyte.GV@TRUE	7	14	0.5	recurrent	chr17	81077311	detected, REE	detected, REE	oocyte (GV)	oocyte (GV)	Gamete	oocyte (GV)	Gamete	till 8-cell	oocyte (GV)	GV -> MII	GV -> MII
oocyte.GV	chr17_81672986	oocyte.GV@TRUE	14	14	1	recurrent	chr17	81672986	detected, REE	detected, REE	oocyte (GV)	oocyte (GV)	Gamete	oocyte (GV)	Gamete	till 8-cell	oocyte (GV)	GV -> MII	GV -> MII
oocyte.GV	chr17_81681340	oocyte.GV@TRUE	10	14	0.714285714285714	recurrent	chr17	81681340	detected, REE	detected, REE	oocyte (GV)	oocyte (GV)	Gamete	oocyte (GV)	Gamete	till 8-cell	oocyte (GV)	GV -> MII	GV -> MII
oocyte.GV	chr17_81681366	oocyte.GV@TRUE	8	14	0.571428571428571	recurrent	chr17	81681366	detected, REE	detected, REE	oocyte (GV)	oocyte (GV)	Gamete	oocyte (GV)	Gamete	till 8-cell	oocyte (GV)	GV -> MII	GV -> MII
oocyte.GV	chr17_81681473	oocyte.GV@TRUE	8	14	0.571428571428571	recurrent	chr17	81681473	detected, REE	detected, REE	oocyte (GV)	oocyte (GV)	Gamete	oocyte (GV)	Gamete	till 8-cell	oocyte (GV)	GV -> MII	GV -> MII
oocyte.GV	chr17_81681474	oocyte.GV@TRUE	11	14	0.785714285714286	recurrent	chr17	81681474	detected, REE	detected, REE	oocyte (GV)	oocyte (GV)	Gamete	oocyte (GV)	Gamete	till 8-cell	oocyte (GV)	GV -> MII	GV -> MII
oocyte.GV	chr17_9499453	oocyte.GV@TRUE	8	14	0.571428571428571	recurrent	chr17	9499453	detected, REE	detected, REE	oocyte (GV)	oocyte (GV)	Gamete	oocyte (GV)	Gamete	till 8-cell	oocyte (GV)	GV -> MII	GV -> MII
oocyte.GV	chr17_9499537	oocyte.GV@TRUE	7	14	0.5	recurrent	chr17	9499537	detected, REE	detected, REE	oocyte (GV)	oocyte (GV)	Gamete	oocyte (GV)	Gamete	till 8-cell	oocyte (GV)	GV -> MII	GV -> MII
oocyte.GV	chr17_9499626	oocyte.GV@TRUE	8	14	0.571428571428571	recurrent	chr17	9499626	detected, REE	detected, REE	oocyte (GV)	oocyte (GV)	Gamete	oocyte (GV)	Gamete	till 8-cell	oocyte (GV)	GV -> MII	GV -> MII
oocyte.GV	chr17_9499670	oocyte.GV@TRUE	8	14	0.571428571428571	recurrent	chr17	9499670	detected, REE	detected, REE	oocyte (GV)	oocyte (GV)	Gamete	oocyte (GV)	Gamete	till 8-cell	oocyte (GV)	GV -> MII	GV -> MII
oocyte.GV	chr17_9499679	oocyte.GV@TRUE	9	14	0.642857142857143	recurrent	chr17	9499679	detected, REE	detected, REE	oocyte (GV)	oocyte (GV)	Gamete	oocyte (GV)	Gamete	till 8-cell	oocyte (GV)	GV -> MII	GV -> MII
oocyte.GV	chr17_9914257	oocyte.GV@TRUE	7	14	0.5	recurrent	chr17	9914257	detected, REE	detected, REE	oocyte (GV)	oocyte (GV)	Gamete	oocyte (GV)	Gamete	till 8-cell	oocyte (GV)	GV -> MII	GV -> MII
oocyte.GV	chr17_9914295	oocyte.GV@TRUE	8	14	0.571428571428571	recurrent	chr17	9914295	detected, REE	detected, REE	oocyte (GV)	oocyte (GV)	Gamete	oocyte (GV)	Gamete	till 8-cell	oocyte (GV)	GV -> MII	GV -> MII
oocyte.GV	chr17_9914365	oocyte.GV@TRUE	8	14	0.571428571428571	recurrent	chr17	9914365	detected, REE	detected, REE	oocyte (GV)	oocyte (GV)	Gamete	oocyte (GV)	Gamete	till 8-cell	oocyte (GV)	GV -> MII	GV -> MII
oocyte.GV	chr17_9914468	oocyte.GV@TRUE	9	14	0.642857142857143	recurrent	chr17	9914468	detected, REE	detected, REE	oocyte (GV)	oocyte (GV)	Gamete	oocyte (GV)	Gamete	till 8-cell	oocyte (GV)	GV -> MII	GV -> MII
oocyte.GV	chr18_13665141	oocyte.GV@TRUE	7	14	0.5	recurrent	chr18	13665141	detected, REE	detected, REE	oocyte (GV)	oocyte (GV)	Gamete	oocyte (GV)	Gamete	till 8-cell	oocyte (GV)	GV -> MII	GV -> MII
oocyte.GV	chr18_212343	oocyte.GV@TRUE	4	14	0.285714285714286	detected but not recurrent	chr18	212343	detected, not REE	detected, not REE	oocyte (GV)	oocyte (GV)	Gamete	oocyte (GV)	Gamete	till 8-cell	oocyte (GV)	GV -> MII	GV -> MII
oocyte.GV	chr18_212351	oocyte.GV@TRUE	12	14	0.857142857142857	recurrent	chr18	212351	detected, REE	detected, REE	oocyte (GV)	oocyte (GV)	Gamete	oocyte (GV)	Gamete	till 8-cell	oocyte (GV)	GV -> MII	GV -> MII
oocyte.GV	chr18_212352	oocyte.GV@TRUE	11	14	0.785714285714286	recurrent	chr18	212352	detected, REE	detected, REE	oocyte (GV)	oocyte (GV)	Gamete	oocyte (GV)	Gamete	till 8-cell	oocyte (GV)	GV -> MII	GV -> MII
oocyte.GV	chr18_212378	oocyte.GV@TRUE	6	14	0.428571428571429	detected but not recurrent	chr18	212378	detected, not REE	detected, not REE	oocyte (GV)	oocyte (GV)	Gamete	oocyte (GV)	Gamete	till 8-cell	oocyte (GV)	GV -> MII	GV -> MII
oocyte.GV	chr18_212457	oocyte.GV@TRUE	6	14	0.428571428571429	detected but not recurrent	chr18	212457	detected, not REE	detected, not REE	oocyte (GV)	oocyte (GV)	Gamete	oocyte (GV)	Gamete	till 8-cell	oocyte (GV)	GV -> MII	GV -> MII
oocyte.GV	chr18_212477	oocyte.GV@TRUE	2	14	0.142857142857143	detected but not recurrent	chr18	212477	detected, not REE	detected, not REE	oocyte (GV)	oocyte (GV)	Gamete	oocyte (GV)	Gamete	till 8-cell	oocyte (GV)	GV -> MII	GV -> MII
oocyte.GV	chr18_212532	oocyte.GV@TRUE	9	14	0.642857142857143	recurrent	chr18	212532	detected, REE	detected, REE	oocyte (GV)	oocyte (GV)	Gamete	oocyte (GV)	Gamete	till 8-cell	oocyte (GV)	GV -> MII	GV -> MII
oocyte.GV	chr18_212536	oocyte.GV@TRUE	7	14	0.5	recurrent	chr18	212536	detected, REE	detected, REE	oocyte (GV)	oocyte (GV)	Gamete	oocyte (GV)	Gamete	till 8-cell	oocyte (GV)	GV -> MII	GV -> MII
oocyte.GV	chr18_212539	oocyte.GV@TRUE	13	14	0.928571428571429	recurrent	chr18	212539	detected, REE	detected, REE	oocyte (GV)	oocyte (GV)	Gamete	oocyte (GV)	Gamete	till 8-cell	oocyte (GV)	GV -> MII	GV -> MII
oocyte.GV	chr18_212559	oocyte.GV@TRUE	3	14	0.214285714285714	detected but not recurrent	chr18	212559	detected, not REE	detected, not REE	oocyte (GV)	oocyte (GV)	Gamete	oocyte (GV)	Gamete	till 8-cell	oocyte (GV)	GV -> MII	GV -> MII
oocyte.GV	chr18_212561	oocyte.GV@TRUE	8	14	0.571428571428571	recurrent	chr18	212561	detected, REE	detected, REE	oocyte (GV)	oocyte (GV)	Gamete	oocyte (GV)	Gamete	till 8-cell	oocyte (GV)	GV -> MII	GV -> MII
oocyte.GV	chr18_212586	oocyte.GV@TRUE	8	14	0.571428571428571	recurrent	chr18	212586	detected, REE	detected, REE	oocyte (GV)	oocyte (GV)	Gamete	oocyte (GV)	Gamete	till 8-cell	oocyte (GV)	GV -> MII	GV -> MII
oocyte.GV	chr18_21673332	oocyte.GV@TRUE	5	14	0.357142857142857	detected but not recurrent	chr18	21673332	detected, not REE	detected, not REE	oocyte (GV)	oocyte (GV)	Gamete	oocyte (GV)	Gamete	till 8-cell	oocyte (GV)	GV -> MII	GV -> MII
oocyte.GV	chr18_21673361	oocyte.GV@TRUE	4	14	0.285714285714286	detected but not recurrent	chr18	21673361	detected, not REE	detected, not REE	oocyte (GV)	oocyte (GV)	Gamete	oocyte (GV)	Gamete	till 8-cell	oocyte (GV)	GV -> MII	GV -> MII
oocyte.GV	chr18_21673421	oocyte.GV@TRUE	4	14	0.285714285714286	detected but not recurrent	chr18	21673421	detected, not REE	detected, not REE	oocyte (GV)	oocyte (GV)	Gamete	oocyte (GV)	Gamete	till 8-cell	oocyte (GV)	GV -> MII	GV -> MII
oocyte.GV	chr18_21673431	oocyte.GV@TRUE	4	14	0.285714285714286	detected but not recurrent	chr18	21673431	detected, not REE	detected, not REE	oocyte (GV)	oocyte (GV)	Gamete	oocyte (GV)	Gamete	till 8-cell	oocyte (GV)	GV -> MII	GV -> MII
oocyte.GV	chr18_21673553	oocyte.GV@TRUE	3	14	0.214285714285714	detected but not recurrent	chr18	21673553	detected, not REE	detected, not REE	oocyte (GV)	oocyte (GV)	Gamete	oocyte (GV)	Gamete	till 8-cell	oocyte (GV)	GV -> MII	GV -> MII
oocyte.GV	chr18_21673877	oocyte.GV@TRUE	2	14	0.142857142857143	detected but not recurrent	chr18	21673877	detected, not REE	detected, not REE	oocyte (GV)	oocyte (GV)	Gamete	oocyte (GV)	Gamete	till 8-cell	oocyte (GV)	GV -> MII	GV -> MII
oocyte.GV	chr18_21673878	oocyte.GV@TRUE	2	14	0.142857142857143	detected but not recurrent	chr18	21673878	detected, not REE	detected, not REE	oocyte (GV)	oocyte (GV)	Gamete	oocyte (GV)	Gamete	till 8-cell	oocyte (GV)	GV -> MII	GV -> MII
oocyte.GV	chr18_21673884	oocyte.GV@TRUE	1	14	0.0714285714285714	detected but not recurrent	chr18	21673884	detected, not REE	detected, not REE	oocyte (GV)	oocyte (GV)	Gamete	oocyte (GV)	Gamete	till 8-cell	oocyte (GV)	GV -> MII	GV -> MII
oocyte.GV	chr18_23296417	oocyte.GV@TRUE	8	14	0.571428571428571	recurrent	chr18	23296417	detected, REE	detected, REE	oocyte (GV)	oocyte (GV)	Gamete	oocyte (GV)	Gamete	till 8-cell	oocyte (GV)	GV -> MII	GV -> MII
oocyte.GV	chr18_23297328	oocyte.GV@TRUE	7	14	0.5	recurrent	chr18	23297328	detected, REE	detected, REE	oocyte (GV)	oocyte (GV)	Gamete	oocyte (GV)	Gamete	till 8-cell	oocyte (GV)	GV -> MII	GV -> MII
oocyte.GV	chr18_23297458	oocyte.GV@TRUE	8	14	0.571428571428571	recurrent	chr18	23297458	detected, REE	detected, REE	oocyte (GV)	oocyte (GV)	Gamete	oocyte (GV)	Gamete	till 8-cell	oocyte (GV)	GV -> MII	GV -> MII
oocyte.GV	chr18_2915662	oocyte.GV@TRUE	7	14	0.5	recurrent	chr18	2915662	detected, REE	detected, REE	oocyte (GV)	oocyte (GV)	Gamete	oocyte (GV)	Gamete	till 8-cell	oocyte (GV)	GV -> MII	GV -> MII
oocyte.GV	chr18_2915785	oocyte.GV@TRUE	7	14	0.5	recurrent	chr18	2915785	detected, REE	detected, REE	oocyte (GV)	oocyte (GV)	Gamete	oocyte (GV)	Gamete	till 8-cell	oocyte (GV)	GV -> MII	GV -> MII
oocyte.GV	chr18_2915797	oocyte.GV@TRUE	10	14	0.714285714285714	recurrent	chr18	2915797	detected, REE	detected, REE	oocyte (GV)	oocyte (GV)	Gamete	oocyte (GV)	Gamete	till 8-cell	oocyte (GV)	GV -> MII	GV -> MII
oocyte.GV	chr18_32068932	oocyte.GV@TRUE	4	14	0.285714285714286	detected but not recurrent	chr18	32068932	detected, not REE	detected, not REE	oocyte (GV)	oocyte (GV)	Gamete	oocyte (GV)	Gamete	till 8-cell	oocyte (GV)	GV -> MII	GV -> MII
oocyte.GV	chr18_32068940	oocyte.GV@TRUE	10	14	0.714285714285714	recurrent	chr18	32068940	detected, REE	detected, REE	oocyte (GV)	oocyte (GV)	Gamete	oocyte (GV)	Gamete	till 8-cell	oocyte (GV)	GV -> MII	GV -> MII
oocyte.GV	chr18_32068941	oocyte.GV@TRUE	10	14	0.714285714285714	recurrent	chr18	32068941	detected, REE	detected, REE	oocyte (GV)	oocyte (GV)	Gamete	oocyte (GV)	Gamete	till 8-cell	oocyte (GV)	GV -> MII	GV -> MII
oocyte.GV	chr18_32068946	oocyte.GV@TRUE	9	14	0.642857142857143	recurrent	chr18	32068946	detected, REE	detected, REE	oocyte (GV)	oocyte (GV)	Gamete	oocyte (GV)	Gamete	till 8-cell	oocyte (GV)	GV -> MII	GV -> MII
oocyte.GV	chr18_32068949	oocyte.GV@TRUE	8	14	0.571428571428571	recurrent	chr18	32068949	detected, REE	detected, REE	oocyte (GV)	oocyte (GV)	Gamete	oocyte (GV)	Gamete	till 8-cell	oocyte (GV)	GV -> MII	GV -> MII
oocyte.GV	chr18_32068964	oocyte.GV@TRUE	7	14	0.5	recurrent	chr18	32068964	detected, REE	detected, REE	oocyte (GV)	oocyte (GV)	Gamete	oocyte (GV)	Gamete	till 8-cell	oocyte (GV)	GV -> MII	GV -> MII
oocyte.GV	chr18_32072080	oocyte.GV@TRUE	7	14	0.5	recurrent	chr18	32072080	detected, REE	detected, REE	oocyte (GV)	oocyte (GV)	Gamete	oocyte (GV)	Gamete	till 8-cell	oocyte (GV)	GV -> MII	GV -> MII
oocyte.GV	chr18_35247904	oocyte.GV@TRUE	3	14	0.214285714285714	detected but not recurrent	chr18	35247904	detected, not REE	detected, not REE	oocyte (GV)	oocyte (GV)	Gamete	oocyte (GV)	Gamete	till 8-cell	oocyte (GV)	GV -> MII	GV -> MII
oocyte.GV	chr18_35247909	oocyte.GV@TRUE	4	14	0.285714285714286	detected but not recurrent	chr18	35247909	detected, not REE	detected, not REE	oocyte (GV)	oocyte (GV)	Gamete	oocyte (GV)	Gamete	till 8-cell	oocyte (GV)	GV -> MII	GV -> MII
oocyte.GV	chr18_35247931	oocyte.GV@TRUE	6	14	0.428571428571429	detected but not recurrent	chr18	35247931	detected, not REE	detected, not REE	oocyte (GV)	oocyte (GV)	Gamete	oocyte (GV)	Gamete	till 8-cell	oocyte (GV)	GV -> MII	GV -> MII
oocyte.GV	chr18_35247944	oocyte.GV@TRUE	9	14	0.642857142857143	recurrent	chr18	35247944	detected, REE	detected, REE	oocyte (GV)	oocyte (GV)	Gamete	oocyte (GV)	Gamete	till 8-cell	oocyte (GV)	GV -> MII	GV -> MII
oocyte.GV	chr18_35248659	oocyte.GV@TRUE	14	14	1	recurrent	chr18	35248659	detected, REE	detected, REE	oocyte (GV)	oocyte (GV)	Gamete	oocyte (GV)	Gamete	till 8-cell	oocyte (GV)	GV -> MII	GV -> MII
oocyte.GV	chr18_35248771	oocyte.GV@TRUE	6	14	0.428571428571429	detected but not recurrent	chr18	35248771	detected, not REE	detected, not REE	oocyte (GV)	oocyte (GV)	Gamete	oocyte (GV)	Gamete	till 8-cell	oocyte (GV)	GV -> MII	GV -> MII
oocyte.GV	chr18_35249594	oocyte.GV@TRUE	7	14	0.5	recurrent	chr18	35249594	detected, REE	detected, REE	oocyte (GV)	oocyte (GV)	Gamete	oocyte (GV)	Gamete	till 8-cell	oocyte (GV)	GV -> MII	GV -> MII
oocyte.GV	chr18_35249598	oocyte.GV@TRUE	7	14	0.5	recurrent	chr18	35249598	detected, REE	detected, REE	oocyte (GV)	oocyte (GV)	Gamete	oocyte (GV)	Gamete	till 8-cell	oocyte (GV)	GV -> MII	GV -> MII
oocyte.GV	chr18_35249610	oocyte.GV@TRUE	7	14	0.5	recurrent	chr18	35249610	detected, REE	detected, REE	oocyte (GV)	oocyte (GV)	Gamete	oocyte (GV)	Gamete	till 8-cell	oocyte (GV)	GV -> MII	GV -> MII
oocyte.GV	chr18_36562048	oocyte.GV@TRUE	8	14	0.571428571428571	recurrent	chr18	36562048	detected, REE	detected, REE	oocyte (GV)	oocyte (GV)	Gamete	oocyte (GV)	Gamete	till 8-cell	oocyte (GV)	GV -> MII	GV -> MII
oocyte.GV	chr18_36562117	oocyte.GV@TRUE	5	14	0.357142857142857	detected but not recurrent	chr18	36562117	detected, not REE	detected, not REE	oocyte (GV)	oocyte (GV)	Gamete	oocyte (GV)	Gamete	till 8-cell	oocyte (GV)	GV -> MII	GV -> MII
oocyte.GV	chr18_36562291	oocyte.GV@TRUE	3	14	0.214285714285714	detected but not recurrent	chr18	36562291	detected, not REE	detected, not REE	oocyte (GV)	oocyte (GV)	Gamete	oocyte (GV)	Gamete	till 8-cell	oocyte (GV)	GV -> MII	GV -> MII
oocyte.GV	chr18_36885743	oocyte.GV@TRUE	7	14	0.5	recurrent	chr18	36885743	detected, REE	detected, REE	oocyte (GV)	oocyte (GV)	Gamete	oocyte (GV)	Gamete	till 8-cell	oocyte (GV)	GV -> MII	GV -> MII
oocyte.GV	chr18_36885787	oocyte.GV@TRUE	8	14	0.571428571428571	recurrent	chr18	36885787	detected, REE	detected, REE	oocyte (GV)	oocyte (GV)	Gamete	oocyte (GV)	Gamete	till 8-cell	oocyte (GV)	GV -> MII	GV -> MII
oocyte.GV	chr18_36885978	oocyte.GV@TRUE	10	14	0.714285714285714	recurrent	chr18	36885978	detected, REE	detected, REE	oocyte (GV)	oocyte (GV)	Gamete	oocyte (GV)	Gamete	till 8-cell	oocyte (GV)	GV -> MII	GV -> MII
oocyte.GV	chr18_36885979	oocyte.GV@TRUE	10	14	0.714285714285714	recurrent	chr18	36885979	detected, REE	detected, REE	oocyte (GV)	oocyte (GV)	Gamete	oocyte (GV)	Gamete	till 8-cell	oocyte (GV)	GV -> MII	GV -> MII
oocyte.GV	chr18_36885991	oocyte.GV@TRUE	11	14	0.785714285714286	recurrent	chr18	36885991	detected, REE	detected, REE	oocyte (GV)	oocyte (GV)	Gamete	oocyte (GV)	Gamete	till 8-cell	oocyte (GV)	GV -> MII	GV -> MII
oocyte.GV	chr18_46638369	oocyte.GV@TRUE	12	14	0.857142857142857	recurrent	chr18	46638369	detected, REE	detected, REE	oocyte (GV)	oocyte (GV)	Gamete	oocyte (GV)	Gamete	till 8-cell	oocyte (GV)	GV -> MII	GV -> MII
oocyte.GV	chr18_46638387	oocyte.GV@TRUE	13	14	0.928571428571429	recurrent	chr18	46638387	detected, REE	detected, REE	oocyte (GV)	oocyte (GV)	Gamete	oocyte (GV)	Gamete	till 8-cell	oocyte (GV)	GV -> MII	GV -> MII
oocyte.GV	chr18_46638406	oocyte.GV@TRUE	12	14	0.857142857142857	recurrent	chr18	46638406	detected, REE	detected, REE	oocyte (GV)	oocyte (GV)	Gamete	oocyte (GV)	Gamete	till 8-cell	oocyte (GV)	GV -> MII	GV -> MII
oocyte.GV	chr18_46638415	oocyte.GV@TRUE	8	14	0.571428571428571	recurrent	chr18	46638415	detected, REE	detected, REE	oocyte (GV)	oocyte (GV)	Gamete	oocyte (GV)	Gamete	till 8-cell	oocyte (GV)	GV -> MII	GV -> MII
oocyte.GV	chr18_46638459	oocyte.GV@TRUE	11	14	0.785714285714286	recurrent	chr18	46638459	detected, REE	detected, REE	oocyte (GV)	oocyte (GV)	Gamete	oocyte (GV)	Gamete	till 8-cell	oocyte (GV)	GV -> MII	GV -> MII
oocyte.GV	chr18_46638466	oocyte.GV@TRUE	12	14	0.857142857142857	recurrent	chr18	46638466	detected, REE	detected, REE	oocyte (GV)	oocyte (GV)	Gamete	oocyte (GV)	Gamete	till 8-cell	oocyte (GV)	GV -> MII	GV -> MII
oocyte.GV	chr18_46638511	oocyte.GV@TRUE	13	14	0.928571428571429	recurrent	chr18	46638511	detected, REE	detected, REE	oocyte (GV)	oocyte (GV)	Gamete	oocyte (GV)	Gamete	till 8-cell	oocyte (GV)	GV -> MII	GV -> MII
oocyte.GV	chr18_46638521	oocyte.GV@TRUE	14	14	1	recurrent	chr18	46638521	detected, REE	detected, REE	oocyte (GV)	oocyte (GV)	Gamete	oocyte (GV)	Gamete	till 8-cell	oocyte (GV)	GV -> MII	GV -> MII
oocyte.GV	chr18_46638533	oocyte.GV@TRUE	9	14	0.642857142857143	recurrent	chr18	46638533	detected, REE	detected, REE	oocyte (GV)	oocyte (GV)	Gamete	oocyte (GV)	Gamete	till 8-cell	oocyte (GV)	GV -> MII	GV -> MII
oocyte.GV	chr18_46638550	oocyte.GV@TRUE	14	14	1	recurrent	chr18	46638550	detected, REE	detected, REE	oocyte (GV)	oocyte (GV)	Gamete	oocyte (GV)	Gamete	till 8-cell	oocyte (GV)	GV -> MII	GV -> MII
oocyte.GV	chr18_46638589	oocyte.GV@TRUE	8	14	0.571428571428571	recurrent	chr18	46638589	detected, REE	detected, REE	oocyte (GV)	oocyte (GV)	Gamete	oocyte (GV)	Gamete	till 8-cell	oocyte (GV)	GV -> MII	GV -> MII
oocyte.GV	chr18_46638606	oocyte.GV@TRUE	13	14	0.928571428571429	recurrent	chr18	46638606	detected, REE	detected, REE	oocyte (GV)	oocyte (GV)	Gamete	oocyte (GV)	Gamete	till 8-cell	oocyte (GV)	GV -> MII	GV -> MII
oocyte.GV	chr18_46638620	oocyte.GV@TRUE	8	14	0.571428571428571	recurrent	chr18	46638620	detected, REE	detected, REE	oocyte (GV)	oocyte (GV)	Gamete	oocyte (GV)	Gamete	till 8-cell	oocyte (GV)	GV -> MII	GV -> MII
oocyte.GV	chr18_46644708	oocyte.GV@TRUE	7	14	0.5	recurrent	chr18	46644708	detected, REE	detected, REE	oocyte (GV)	oocyte (GV)	Gamete	oocyte (GV)	Gamete	till 8-cell	oocyte (GV)	GV -> MII	GV -> MII
oocyte.GV	chr18_46809498	oocyte.GV@TRUE	5	14	0.357142857142857	detected but not recurrent	chr18	46809498	detected, not REE	detected, not REE	oocyte (GV)	oocyte (GV)	Gamete	oocyte (GV)	Gamete	till 8-cell	oocyte (GV)	GV -> MII	GV -> MII
oocyte.GV	chr18_46809511	oocyte.GV@TRUE	3	14	0.214285714285714	detected but not recurrent	chr18	46809511	detected, not REE	detected, not REE	oocyte (GV)	oocyte (GV)	Gamete	oocyte (GV)	Gamete	till 8-cell	oocyte (GV)	GV -> MII	GV -> MII
oocyte.GV	chr18_46809512	oocyte.GV@TRUE	1	14	0.0714285714285714	detected but not recurrent	chr18	46809512	detected, not REE	detected, not REE	oocyte (GV)	oocyte (GV)	Gamete	oocyte (GV)	Gamete	till 8-cell	oocyte (GV)	GV -> MII	GV -> MII
oocyte.GV	chr18_46809539	oocyte.GV@TRUE	1	14	0.0714285714285714	detected but not recurrent	chr18	46809539	detected, not REE	detected, not REE	oocyte (GV)	oocyte (GV)	Gamete	oocyte (GV)	Gamete	till 8-cell	oocyte (GV)	GV -> MII	GV -> MII
oocyte.GV	chr18_49389608	oocyte.GV@TRUE	10	14	0.714285714285714	recurrent	chr18	49389608	detected, REE	detected, REE	oocyte (GV)	oocyte (GV)	Gamete	oocyte (GV)	Gamete	till 8-cell	oocyte (GV)	GV -> MII	GV -> MII
oocyte.GV	chr18_49389774	oocyte.GV@TRUE	7	14	0.5	recurrent	chr18	49389774	detected, REE	detected, REE	oocyte (GV)	oocyte (GV)	Gamete	oocyte (GV)	Gamete	till 8-cell	oocyte (GV)	GV -> MII	GV -> MII
oocyte.GV	chr18_49389787	oocyte.GV@TRUE	8	14	0.571428571428571	recurrent	chr18	49389787	detected, REE	detected, REE	oocyte (GV)	oocyte (GV)	Gamete	oocyte (GV)	Gamete	till 8-cell	oocyte (GV)	GV -> MII	GV -> MII
oocyte.GV	chr18_49390178	oocyte.GV@TRUE	11	14	0.785714285714286	recurrent	chr18	49390178	detected, REE	detected, REE	oocyte (GV)	oocyte (GV)	Gamete	oocyte (GV)	Gamete	till 8-cell	oocyte (GV)	GV -> MII	GV -> MII
oocyte.GV	chr18_49390193	oocyte.GV@TRUE	12	14	0.857142857142857	recurrent	chr18	49390193	detected, REE	detected, REE	oocyte (GV)	oocyte (GV)	Gamete	oocyte (GV)	Gamete	till 8-cell	oocyte (GV)	GV -> MII	GV -> MII
oocyte.GV	chr18_49390223	oocyte.GV@TRUE	9	14	0.642857142857143	recurrent	chr18	49390223	detected, REE	detected, REE	oocyte (GV)	oocyte (GV)	Gamete	oocyte (GV)	Gamete	till 8-cell	oocyte (GV)	GV -> MII	GV -> MII
oocyte.GV	chr18_49390229	oocyte.GV@TRUE	11	14	0.785714285714286	recurrent	chr18	49390229	detected, REE	detected, REE	oocyte (GV)	oocyte (GV)	Gamete	oocyte (GV)	Gamete	till 8-cell	oocyte (GV)	GV -> MII	GV -> MII
oocyte.GV	chr18_49390330	oocyte.GV@TRUE	11	14	0.785714285714286	recurrent	chr18	49390330	detected, REE	detected, REE	oocyte (GV)	oocyte (GV)	Gamete	oocyte (GV)	Gamete	till 8-cell	oocyte (GV)	GV -> MII	GV -> MII
oocyte.GV	chr18_49390335	oocyte.GV@TRUE	11	14	0.785714285714286	recurrent	chr18	49390335	detected, REE	detected, REE	oocyte (GV)	oocyte (GV)	Gamete	oocyte (GV)	Gamete	till 8-cell	oocyte (GV)	GV -> MII	GV -> MII
oocyte.GV	chr18_52930148	oocyte.GV@TRUE	11	14	0.785714285714286	recurrent	chr18	52930148	detected, REE	detected, REE	oocyte (GV)	oocyte (GV)	Gamete	oocyte (GV)	Gamete	till 8-cell	oocyte (GV)	GV -> MII	GV -> MII
oocyte.GV	chr18_52930167	oocyte.GV@TRUE	11	14	0.785714285714286	recurrent	chr18	52930167	detected, REE	detected, REE	oocyte (GV)	oocyte (GV)	Gamete	oocyte (GV)	Gamete	till 8-cell	oocyte (GV)	GV -> MII	GV -> MII
oocyte.GV	chr18_52930411	oocyte.GV@TRUE	9	14	0.642857142857143	recurrent	chr18	52930411	detected, REE	detected, REE	oocyte (GV)	oocyte (GV)	Gamete	oocyte (GV)	Gamete	till 8-cell	oocyte (GV)	GV -> MII	GV -> MII
oocyte.GV	chr18_59434014	oocyte.GV@TRUE	7	14	0.5	recurrent	chr18	59434014	detected, REE	detected, REE	oocyte (GV)	oocyte (GV)	Gamete	oocyte (GV)	Gamete	till 8-cell	oocyte (GV)	GV -> MII	GV -> MII
oocyte.GV	chr18_59434160	oocyte.GV@TRUE	8	14	0.571428571428571	recurrent	chr18	59434160	detected, REE	detected, REE	oocyte (GV)	oocyte (GV)	Gamete	oocyte (GV)	Gamete	till 8-cell	oocyte (GV)	GV -> MII	GV -> MII
oocyte.GV	chr18_59434174	oocyte.GV@TRUE	12	14	0.857142857142857	recurrent	chr18	59434174	detected, REE	detected, REE	oocyte (GV)	oocyte (GV)	Gamete	oocyte (GV)	Gamete	till 8-cell	oocyte (GV)	GV -> MII	GV -> MII
oocyte.GV	chr18_63390159	oocyte.GV@TRUE	14	14	1	recurrent	chr18	63390159	detected, REE	detected, REE	oocyte (GV)	oocyte (GV)	Gamete	oocyte (GV)	Gamete	till 8-cell	oocyte (GV)	GV -> MII	GV -> MII
oocyte.GV	chr18_63390179	oocyte.GV@TRUE	6	14	0.428571428571429	detected but not recurrent	chr18	63390179	detected, not REE	detected, not REE	oocyte (GV)	oocyte (GV)	Gamete	oocyte (GV)	Gamete	till 8-cell	oocyte (GV)	GV -> MII	GV -> MII
oocyte.GV	chr18_63390198	oocyte.GV@TRUE	13	14	0.928571428571429	recurrent	chr18	63390198	detected, REE	detected, REE	oocyte (GV)	oocyte (GV)	Gamete	oocyte (GV)	Gamete	till 8-cell	oocyte (GV)	GV -> MII	GV -> MII
oocyte.GV	chr18_63390202	oocyte.GV@TRUE	8	14	0.571428571428571	recurrent	chr18	63390202	detected, REE	detected, REE	oocyte (GV)	oocyte (GV)	Gamete	oocyte (GV)	Gamete	till 8-cell	oocyte (GV)	GV -> MII	GV -> MII
oocyte.GV	chr18_63390211	oocyte.GV@TRUE	14	14	1	recurrent	chr18	63390211	detected, REE	detected, REE	oocyte (GV)	oocyte (GV)	Gamete	oocyte (GV)	Gamete	till 8-cell	oocyte (GV)	GV -> MII	GV -> MII
oocyte.GV	chr18_63390238	oocyte.GV@TRUE	12	14	0.857142857142857	recurrent	chr18	63390238	detected, REE	detected, REE	oocyte (GV)	oocyte (GV)	Gamete	oocyte (GV)	Gamete	till 8-cell	oocyte (GV)	GV -> MII	GV -> MII
oocyte.GV	chr18_63390253	oocyte.GV@TRUE	8	14	0.571428571428571	recurrent	chr18	63390253	detected, REE	detected, REE	oocyte (GV)	oocyte (GV)	Gamete	oocyte (GV)	Gamete	till 8-cell	oocyte (GV)	GV -> MII	GV -> MII
oocyte.GV	chr18_63390277	oocyte.GV@TRUE	9	14	0.642857142857143	recurrent	chr18	63390277	detected, REE	detected, REE	oocyte (GV)	oocyte (GV)	Gamete	oocyte (GV)	Gamete	till 8-cell	oocyte (GV)	GV -> MII	GV -> MII
oocyte.GV	chr18_63390278	oocyte.GV@TRUE	3	14	0.214285714285714	detected but not recurrent	chr18	63390278	detected, not REE	detected, not REE	oocyte (GV)	oocyte (GV)	Gamete	oocyte (GV)	Gamete	till 8-cell	oocyte (GV)	GV -> MII	GV -> MII
oocyte.GV	chr18_63390292	oocyte.GV@TRUE	13	14	0.928571428571429	recurrent	chr18	63390292	detected, REE	detected, REE	oocyte (GV)	oocyte (GV)	Gamete	oocyte (GV)	Gamete	till 8-cell	oocyte (GV)	GV -> MII	GV -> MII
oocyte.GV	chr18_63390301	oocyte.GV@TRUE	11	14	0.785714285714286	recurrent	chr18	63390301	detected, REE	detected, REE	oocyte (GV)	oocyte (GV)	Gamete	oocyte (GV)	Gamete	till 8-cell	oocyte (GV)	GV -> MII	GV -> MII
oocyte.GV	chr18_63390347	oocyte.GV@TRUE	14	14	1	recurrent	chr18	63390347	detected, REE	detected, REE	oocyte (GV)	oocyte (GV)	Gamete	oocyte (GV)	Gamete	till 8-cell	oocyte (GV)	GV -> MII	GV -> MII
oocyte.GV	chr18_722827	oocyte.GV@TRUE	11	14	0.785714285714286	recurrent	chr18	722827	detected, REE	detected, REE	oocyte (GV)	oocyte (GV)	Gamete	oocyte (GV)	Gamete	till 8-cell	oocyte (GV)	GV -> MII	GV -> MII
oocyte.GV	chr18_722836	oocyte.GV@TRUE	14	14	1	recurrent	chr18	722836	detected, REE	detected, REE	oocyte (GV)	oocyte (GV)	Gamete	oocyte (GV)	Gamete	till 8-cell	oocyte (GV)	GV -> MII	GV -> MII
oocyte.GV	chr18_722879	oocyte.GV@TRUE	10	14	0.714285714285714	recurrent	chr18	722879	detected, REE	detected, REE	oocyte (GV)	oocyte (GV)	Gamete	oocyte (GV)	Gamete	till 8-cell	oocyte (GV)	GV -> MII	GV -> MII
oocyte.GV	chr18_722968	oocyte.GV@TRUE	1	14	0.0714285714285714	detected but not recurrent	chr18	722968	detected, not REE	detected, not REE	oocyte (GV)	oocyte (GV)	Gamete	oocyte (GV)	Gamete	till 8-cell	oocyte (GV)	GV -> MII	GV -> MII
oocyte.GV	chr18_722970	oocyte.GV@TRUE	14	14	1	recurrent	chr18	722970	detected, REE	detected, REE	oocyte (GV)	oocyte (GV)	Gamete	oocyte (GV)	Gamete	till 8-cell	oocyte (GV)	GV -> MII	GV -> MII
oocyte.GV	chr18_722980	oocyte.GV@TRUE	14	14	1	recurrent	chr18	722980	detected, REE	detected, REE	oocyte (GV)	oocyte (GV)	Gamete	oocyte (GV)	Gamete	till 8-cell	oocyte (GV)	GV -> MII	GV -> MII
oocyte.GV	chr18_723030	oocyte.GV@TRUE	10	14	0.714285714285714	recurrent	chr18	723030	detected, REE	detected, REE	oocyte (GV)	oocyte (GV)	Gamete	oocyte (GV)	Gamete	till 8-cell	oocyte (GV)	GV -> MII	GV -> MII
oocyte.GV	chr18_723045	oocyte.GV@TRUE	12	14	0.857142857142857	recurrent	chr18	723045	detected, REE	detected, REE	oocyte (GV)	oocyte (GV)	Gamete	oocyte (GV)	Gamete	till 8-cell	oocyte (GV)	GV -> MII	GV -> MII
oocyte.GV	chr18_723090	oocyte.GV@TRUE	9	14	0.642857142857143	recurrent	chr18	723090	detected, REE	detected, REE	oocyte (GV)	oocyte (GV)	Gamete	oocyte (GV)	Gamete	till 8-cell	oocyte (GV)	GV -> MII	GV -> MII
oocyte.GV	chr18_74520394	oocyte.GV@TRUE	9	14	0.642857142857143	recurrent	chr18	74520394	detected, REE	detected, REE	oocyte (GV)	oocyte (GV)	Gamete	oocyte (GV)	Gamete	till 8-cell	oocyte (GV)	GV -> MII	GV -> MII
oocyte.GV	chr18_74520535	oocyte.GV@TRUE	12	14	0.857142857142857	recurrent	chr18	74520535	detected, REE	detected, REE	oocyte (GV)	oocyte (GV)	Gamete	oocyte (GV)	Gamete	till 8-cell	oocyte (GV)	GV -> MII	GV -> MII
oocyte.GV	chr18_74520545	oocyte.GV@TRUE	10	14	0.714285714285714	recurrent	chr18	74520545	detected, REE	detected, REE	oocyte (GV)	oocyte (GV)	Gamete	oocyte (GV)	Gamete	till 8-cell	oocyte (GV)	GV -> MII	GV -> MII
oocyte.GV	chr18_80158595	oocyte.GV@TRUE	7	14	0.5	recurrent	chr18	80158595	detected, REE	detected, REE	oocyte (GV)	oocyte (GV)	Gamete	oocyte (GV)	Gamete	till 8-cell	oocyte (GV)	GV -> MII	GV -> MII
oocyte.GV	chr19_12003412	oocyte.GV@TRUE	7	14	0.5	recurrent	chr19	12003412	detected, REE	detected, REE	oocyte (GV)	oocyte (GV)	Gamete	oocyte (GV)	Gamete	till 8-cell	oocyte (GV)	GV -> MII	GV -> MII
oocyte.GV	chr19_12003436	oocyte.GV@TRUE	13	14	0.928571428571429	recurrent	chr19	12003436	detected, REE	detected, REE	oocyte (GV)	oocyte (GV)	Gamete	oocyte (GV)	Gamete	till 8-cell	oocyte (GV)	GV -> MII	GV -> MII
oocyte.GV	chr19_12003483	oocyte.GV@TRUE	11	14	0.785714285714286	recurrent	chr19	12003483	detected, REE	detected, REE	oocyte (GV)	oocyte (GV)	Gamete	oocyte (GV)	Gamete	till 8-cell	oocyte (GV)	GV -> MII	GV -> MII
oocyte.GV	chr19_12003516	oocyte.GV@TRUE	7	14	0.5	recurrent	chr19	12003516	detected, REE	detected, REE	oocyte (GV)	oocyte (GV)	Gamete	oocyte (GV)	Gamete	till 8-cell	oocyte (GV)	GV -> MII	GV -> MII
oocyte.GV	chr19_12003517	oocyte.GV@TRUE	12	14	0.857142857142857	recurrent	chr19	12003517	detected, REE	detected, REE	oocyte (GV)	oocyte (GV)	Gamete	oocyte (GV)	Gamete	till 8-cell	oocyte (GV)	GV -> MII	GV -> MII
oocyte.GV	chr19_12003531	oocyte.GV@TRUE	12	14	0.857142857142857	recurrent	chr19	12003531	detected, REE	detected, REE	oocyte (GV)	oocyte (GV)	Gamete	oocyte (GV)	Gamete	till 8-cell	oocyte (GV)	GV -> MII	GV -> MII
oocyte.GV	chr19_12003532	oocyte.GV@TRUE	11	14	0.785714285714286	recurrent	chr19	12003532	detected, REE	detected, REE	oocyte (GV)	oocyte (GV)	Gamete	oocyte (GV)	Gamete	till 8-cell	oocyte (GV)	GV -> MII	GV -> MII
oocyte.GV	chr19_12003533	oocyte.GV@TRUE	7	14	0.5	recurrent	chr19	12003533	detected, REE	detected, REE	oocyte (GV)	oocyte (GV)	Gamete	oocyte (GV)	Gamete	till 8-cell	oocyte (GV)	GV -> MII	GV -> MII
oocyte.GV	chr19_12003537	oocyte.GV@TRUE	12	14	0.857142857142857	recurrent	chr19	12003537	detected, REE	detected, REE	oocyte (GV)	oocyte (GV)	Gamete	oocyte (GV)	Gamete	till 8-cell	oocyte (GV)	GV -> MII	GV -> MII
oocyte.GV	chr19_12003540	oocyte.GV@TRUE	9	14	0.642857142857143	recurrent	chr19	12003540	detected, REE	detected, REE	oocyte (GV)	oocyte (GV)	Gamete	oocyte (GV)	Gamete	till 8-cell	oocyte (GV)	GV -> MII	GV -> MII
oocyte.GV	chr19_12003562	oocyte.GV@TRUE	9	14	0.642857142857143	recurrent	chr19	12003562	detected, REE	detected, REE	oocyte (GV)	oocyte (GV)	Gamete	oocyte (GV)	Gamete	till 8-cell	oocyte (GV)	GV -> MII	GV -> MII
oocyte.GV	chr19_12003572	oocyte.GV@TRUE	13	14	0.928571428571429	recurrent	chr19	12003572	detected, REE	detected, REE	oocyte (GV)	oocyte (GV)	Gamete	oocyte (GV)	Gamete	till 8-cell	oocyte (GV)	GV -> MII	GV -> MII
oocyte.GV	chr19_12003573	oocyte.GV@TRUE	13	14	0.928571428571429	recurrent	chr19	12003573	detected, REE	detected, REE	oocyte (GV)	oocyte (GV)	Gamete	oocyte (GV)	Gamete	till 8-cell	oocyte (GV)	GV -> MII	GV -> MII
oocyte.GV	chr19_12003578	oocyte.GV@TRUE	12	14	0.857142857142857	recurrent	chr19	12003578	detected, REE	detected, REE	oocyte (GV)	oocyte (GV)	Gamete	oocyte (GV)	Gamete	till 8-cell	oocyte (GV)	GV -> MII	GV -> MII
oocyte.GV	chr19_12003582	oocyte.GV@TRUE	12	14	0.857142857142857	recurrent	chr19	12003582	detected, REE	detected, REE	oocyte (GV)	oocyte (GV)	Gamete	oocyte (GV)	Gamete	till 8-cell	oocyte (GV)	GV -> MII	GV -> MII
oocyte.GV	chr19_12003605	oocyte.GV@TRUE	14	14	1	recurrent	chr19	12003605	detected, REE	detected, REE	oocyte (GV)	oocyte (GV)	Gamete	oocyte (GV)	Gamete	till 8-cell	oocyte (GV)	GV -> MII	GV -> MII
oocyte.GV	chr19_12003614	oocyte.GV@TRUE	14	14	1	recurrent	chr19	12003614	detected, REE	detected, REE	oocyte (GV)	oocyte (GV)	Gamete	oocyte (GV)	Gamete	till 8-cell	oocyte (GV)	GV -> MII	GV -> MII
oocyte.GV	chr19_12003638	oocyte.GV@TRUE	8	14	0.571428571428571	recurrent	chr19	12003638	detected, REE	detected, REE	oocyte (GV)	oocyte (GV)	Gamete	oocyte (GV)	Gamete	till 8-cell	oocyte (GV)	GV -> MII	GV -> MII
oocyte.GV	chr19_12003648	oocyte.GV@TRUE	12	14	0.857142857142857	recurrent	chr19	12003648	detected, REE	detected, REE	oocyte (GV)	oocyte (GV)	Gamete	oocyte (GV)	Gamete	till 8-cell	oocyte (GV)	GV -> MII	GV -> MII
oocyte.GV	chr19_12188702	oocyte.GV@TRUE	12	14	0.857142857142857	recurrent	chr19	12188702	detected, REE	detected, REE	oocyte (GV)	oocyte (GV)	Gamete	oocyte (GV)	Gamete	till 8-cell	oocyte (GV)	GV -> MII	GV -> MII
oocyte.GV	chr19_12188776	oocyte.GV@TRUE	9	14	0.642857142857143	recurrent	chr19	12188776	detected, REE	detected, REE	oocyte (GV)	oocyte (GV)	Gamete	oocyte (GV)	Gamete	till 8-cell	oocyte (GV)	GV -> MII	GV -> MII
oocyte.GV	chr19_12189456	oocyte.GV@TRUE	11	14	0.785714285714286	recurrent	chr19	12189456	detected, REE	detected, REE	oocyte (GV)	oocyte (GV)	Gamete	oocyte (GV)	Gamete	till 8-cell	oocyte (GV)	GV -> MII	GV -> MII
oocyte.GV	chr19_12189468	oocyte.GV@TRUE	13	14	0.928571428571429	recurrent	chr19	12189468	detected, REE	detected, REE	oocyte (GV)	oocyte (GV)	Gamete	oocyte (GV)	Gamete	till 8-cell	oocyte (GV)	GV -> MII	GV -> MII
oocyte.GV	chr19_12189540	oocyte.GV@TRUE	7	14	0.5	recurrent	chr19	12189540	detected, REE	detected, REE	oocyte (GV)	oocyte (GV)	Gamete	oocyte (GV)	Gamete	till 8-cell	oocyte (GV)	GV -> MII	GV -> MII
oocyte.GV	chr19_12189584	oocyte.GV@TRUE	12	14	0.857142857142857	recurrent	chr19	12189584	detected, REE	detected, REE	oocyte (GV)	oocyte (GV)	Gamete	oocyte (GV)	Gamete	till 8-cell	oocyte (GV)	GV -> MII	GV -> MII
oocyte.GV	chr19_12189589	oocyte.GV@TRUE	12	14	0.857142857142857	recurrent	chr19	12189589	detected, REE	detected, REE	oocyte (GV)	oocyte (GV)	Gamete	oocyte (GV)	Gamete	till 8-cell	oocyte (GV)	GV -> MII	GV -> MII
oocyte.GV	chr19_12189590	oocyte.GV@TRUE	13	14	0.928571428571429	recurrent	chr19	12189590	detected, REE	detected, REE	oocyte (GV)	oocyte (GV)	Gamete	oocyte (GV)	Gamete	till 8-cell	oocyte (GV)	GV -> MII	GV -> MII
oocyte.GV	chr19_12189594	oocyte.GV@TRUE	13	14	0.928571428571429	recurrent	chr19	12189594	detected, REE	detected, REE	oocyte (GV)	oocyte (GV)	Gamete	oocyte (GV)	Gamete	till 8-cell	oocyte (GV)	GV -> MII	GV -> MII
oocyte.GV	chr19_12189617	oocyte.GV@TRUE	9	14	0.642857142857143	recurrent	chr19	12189617	detected, REE	detected, REE	oocyte (GV)	oocyte (GV)	Gamete	oocyte (GV)	Gamete	till 8-cell	oocyte (GV)	GV -> MII	GV -> MII
oocyte.GV	chr19_12189628	oocyte.GV@TRUE	14	14	1	recurrent	chr19	12189628	detected, REE	detected, REE	oocyte (GV)	oocyte (GV)	Gamete	oocyte (GV)	Gamete	till 8-cell	oocyte (GV)	GV -> MII	GV -> MII
oocyte.GV	chr19_12272093	oocyte.GV@TRUE	7	14	0.5	recurrent	chr19	12272093	detected, REE	detected, REE	oocyte (GV)	oocyte (GV)	Gamete	oocyte (GV)	Gamete	till 8-cell	oocyte (GV)	GV -> MII	GV -> MII
oocyte.GV	chr19_12272135	oocyte.GV@TRUE	8	14	0.571428571428571	recurrent	chr19	12272135	detected, REE	detected, REE	oocyte (GV)	oocyte (GV)	Gamete	oocyte (GV)	Gamete	till 8-cell	oocyte (GV)	GV -> MII	GV -> MII
oocyte.GV	chr19_12272245	oocyte.GV@TRUE	9	14	0.642857142857143	recurrent	chr19	12272245	detected, REE	detected, REE	oocyte (GV)	oocyte (GV)	Gamete	oocyte (GV)	Gamete	till 8-cell	oocyte (GV)	GV -> MII	GV -> MII
oocyte.GV	chr19_12272261	oocyte.GV@TRUE	9	14	0.642857142857143	recurrent	chr19	12272261	detected, REE	detected, REE	oocyte (GV)	oocyte (GV)	Gamete	oocyte (GV)	Gamete	till 8-cell	oocyte (GV)	GV -> MII	GV -> MII
oocyte.GV	chr19_12272276	oocyte.GV@TRUE	12	14	0.857142857142857	recurrent	chr19	12272276	detected, REE	detected, REE	oocyte (GV)	oocyte (GV)	Gamete	oocyte (GV)	Gamete	till 8-cell	oocyte (GV)	GV -> MII	GV -> MII
oocyte.GV	chr19_12272282	oocyte.GV@TRUE	14	14	1	recurrent	chr19	12272282	detected, REE	detected, REE	oocyte (GV)	oocyte (GV)	Gamete	oocyte (GV)	Gamete	till 8-cell	oocyte (GV)	GV -> MII	GV -> MII
oocyte.GV	chr19_12272292	oocyte.GV@TRUE	8	14	0.571428571428571	recurrent	chr19	12272292	detected, REE	detected, REE	oocyte (GV)	oocyte (GV)	Gamete	oocyte (GV)	Gamete	till 8-cell	oocyte (GV)	GV -> MII	GV -> MII
oocyte.GV	chr19_12272352	oocyte.GV@TRUE	9	14	0.642857142857143	recurrent	chr19	12272352	detected, REE	detected, REE	oocyte (GV)	oocyte (GV)	Gamete	oocyte (GV)	Gamete	till 8-cell	oocyte (GV)	GV -> MII	GV -> MII
oocyte.GV	chr19_12579009	oocyte.GV@TRUE	7	14	0.5	recurrent	chr19	12579009	detected, REE	detected, REE	oocyte (GV)	oocyte (GV)	Gamete	oocyte (GV)	Gamete	till 8-cell	oocyte (GV)	GV -> MII	GV -> MII
oocyte.GV	chr19_12580099	oocyte.GV@TRUE	7	14	0.5	recurrent	chr19	12580099	detected, REE	detected, REE	oocyte (GV)	oocyte (GV)	Gamete	oocyte (GV)	Gamete	till 8-cell	oocyte (GV)	GV -> MII	GV -> MII
oocyte.GV	chr19_12974248	oocyte.GV@TRUE	6	14	0.428571428571429	detected but not recurrent	chr19	12974248	detected, not REE	detected, not REE	oocyte (GV)	oocyte (GV)	Gamete	oocyte (GV)	Gamete	till 8-cell	oocyte (GV)	GV -> MII	GV -> MII
oocyte.GV	chr19_12974258	oocyte.GV@TRUE	5	14	0.357142857142857	detected but not recurrent	chr19	12974258	detected, not REE	detected, not REE	oocyte (GV)	oocyte (GV)	Gamete	oocyte (GV)	Gamete	till 8-cell	oocyte (GV)	GV -> MII	GV -> MII
oocyte.GV	chr19_12974302	oocyte.GV@TRUE	7	14	0.5	recurrent	chr19	12974302	detected, REE	detected, REE	oocyte (GV)	oocyte (GV)	Gamete	oocyte (GV)	Gamete	till 8-cell	oocyte (GV)	GV -> MII	GV -> MII
oocyte.GV	chr19_12974366	oocyte.GV@TRUE	10	14	0.714285714285714	recurrent	chr19	12974366	detected, REE	detected, REE	oocyte (GV)	oocyte (GV)	Gamete	oocyte (GV)	Gamete	till 8-cell	oocyte (GV)	GV -> MII	GV -> MII
oocyte.GV	chr19_14083067	oocyte.GV@TRUE	8	14	0.571428571428571	recurrent	chr19	14083067	detected, REE	detected, REE	oocyte (GV)	oocyte (GV)	Gamete	oocyte (GV)	Gamete	till 8-cell	oocyte (GV)	GV -> MII	GV -> MII
oocyte.GV	chr19_16631119	oocyte.GV@TRUE	4	14	0.285714285714286	detected but not recurrent	chr19	16631119	detected, not REE	detected, not REE	oocyte (GV)	oocyte (GV)	Gamete	oocyte (GV)	Gamete	till 8-cell	oocyte (GV)	GV -> MII	GV -> MII
oocyte.GV	chr19_16631140	oocyte.GV@TRUE	12	14	0.857142857142857	recurrent	chr19	16631140	detected, REE	detected, REE	oocyte (GV)	oocyte (GV)	Gamete	oocyte (GV)	Gamete	till 8-cell	oocyte (GV)	GV -> MII	GV -> MII
oocyte.GV	chr19_16631141	oocyte.GV@TRUE	13	14	0.928571428571429	recurrent	chr19	16631141	detected, REE	detected, REE	oocyte (GV)	oocyte (GV)	Gamete	oocyte (GV)	Gamete	till 8-cell	oocyte (GV)	GV -> MII	GV -> MII
oocyte.GV	chr19_16631155	oocyte.GV@TRUE	11	14	0.785714285714286	recurrent	chr19	16631155	detected, REE	detected, REE	oocyte (GV)	oocyte (GV)	Gamete	oocyte (GV)	Gamete	till 8-cell	oocyte (GV)	GV -> MII	GV -> MII
oocyte.GV	chr19_16631159	oocyte.GV@TRUE	7	14	0.5	recurrent	chr19	16631159	detected, REE	detected, REE	oocyte (GV)	oocyte (GV)	Gamete	oocyte (GV)	Gamete	till 8-cell	oocyte (GV)	GV -> MII	GV -> MII
oocyte.GV	chr19_16631206	oocyte.GV@TRUE	4	14	0.285714285714286	detected but not recurrent	chr19	16631206	detected, not REE	detected, not REE	oocyte (GV)	oocyte (GV)	Gamete	oocyte (GV)	Gamete	till 8-cell	oocyte (GV)	GV -> MII	GV -> MII
oocyte.GV	chr19_16631220	oocyte.GV@TRUE	12	14	0.857142857142857	recurrent	chr19	16631220	detected, REE	detected, REE	oocyte (GV)	oocyte (GV)	Gamete	oocyte (GV)	Gamete	till 8-cell	oocyte (GV)	GV -> MII	GV -> MII
oocyte.GV	chr19_16631223	oocyte.GV@TRUE	12	14	0.857142857142857	recurrent	chr19	16631223	detected, REE	detected, REE	oocyte (GV)	oocyte (GV)	Gamete	oocyte (GV)	Gamete	till 8-cell	oocyte (GV)	GV -> MII	GV -> MII
oocyte.GV	chr19_16631229	oocyte.GV@TRUE	7	14	0.5	recurrent	chr19	16631229	detected, REE	detected, REE	oocyte (GV)	oocyte (GV)	Gamete	oocyte (GV)	Gamete	till 8-cell	oocyte (GV)	GV -> MII	GV -> MII
oocyte.GV	chr19_16631238	oocyte.GV@TRUE	8	14	0.571428571428571	recurrent	chr19	16631238	detected, REE	detected, REE	oocyte (GV)	oocyte (GV)	Gamete	oocyte (GV)	Gamete	till 8-cell	oocyte (GV)	GV -> MII	GV -> MII
oocyte.GV	chr19_16631264	oocyte.GV@TRUE	12	14	0.857142857142857	recurrent	chr19	16631264	detected, REE	detected, REE	oocyte (GV)	oocyte (GV)	Gamete	oocyte (GV)	Gamete	till 8-cell	oocyte (GV)	GV -> MII	GV -> MII
oocyte.GV	chr19_16631274	oocyte.GV@TRUE	12	14	0.857142857142857	recurrent	chr19	16631274	detected, REE	detected, REE	oocyte (GV)	oocyte (GV)	Gamete	oocyte (GV)	Gamete	till 8-cell	oocyte (GV)	GV -> MII	GV -> MII
oocyte.GV	chr19_16631277	oocyte.GV@TRUE	10	14	0.714285714285714	recurrent	chr19	16631277	detected, REE	detected, REE	oocyte (GV)	oocyte (GV)	Gamete	oocyte (GV)	Gamete	till 8-cell	oocyte (GV)	GV -> MII	GV -> MII
oocyte.GV	chr19_16631278	oocyte.GV@TRUE	8	14	0.571428571428571	recurrent	chr19	16631278	detected, REE	detected, REE	oocyte (GV)	oocyte (GV)	Gamete	oocyte (GV)	Gamete	till 8-cell	oocyte (GV)	GV -> MII	GV -> MII
oocyte.GV	chr19_16631300	oocyte.GV@TRUE	7	14	0.5	recurrent	chr19	16631300	detected, REE	detected, REE	oocyte (GV)	oocyte (GV)	Gamete	oocyte (GV)	Gamete	till 8-cell	oocyte (GV)	GV -> MII	GV -> MII
oocyte.GV	chr19_16631310	oocyte.GV@TRUE	12	14	0.857142857142857	recurrent	chr19	16631310	detected, REE	detected, REE	oocyte (GV)	oocyte (GV)	Gamete	oocyte (GV)	Gamete	till 8-cell	oocyte (GV)	GV -> MII	GV -> MII
oocyte.GV	chr19_16631323	oocyte.GV@TRUE	12	14	0.857142857142857	recurrent	chr19	16631323	detected, REE	detected, REE	oocyte (GV)	oocyte (GV)	Gamete	oocyte (GV)	Gamete	till 8-cell	oocyte (GV)	GV -> MII	GV -> MII
oocyte.GV	chr19_16631324	oocyte.GV@TRUE	9	14	0.642857142857143	recurrent	chr19	16631324	detected, REE	detected, REE	oocyte (GV)	oocyte (GV)	Gamete	oocyte (GV)	Gamete	till 8-cell	oocyte (GV)	GV -> MII	GV -> MII
oocyte.GV	chr19_16631329	oocyte.GV@TRUE	11	14	0.785714285714286	recurrent	chr19	16631329	detected, REE	detected, REE	oocyte (GV)	oocyte (GV)	Gamete	oocyte (GV)	Gamete	till 8-cell	oocyte (GV)	GV -> MII	GV -> MII
oocyte.GV	chr19_16631339	oocyte.GV@TRUE	8	14	0.571428571428571	recurrent	chr19	16631339	detected, REE	detected, REE	oocyte (GV)	oocyte (GV)	Gamete	oocyte (GV)	Gamete	till 8-cell	oocyte (GV)	GV -> MII	GV -> MII
oocyte.GV	chr19_16631364	oocyte.GV@TRUE	10	14	0.714285714285714	recurrent	chr19	16631364	detected, REE	detected, REE	oocyte (GV)	oocyte (GV)	Gamete	oocyte (GV)	Gamete	till 8-cell	oocyte (GV)	GV -> MII	GV -> MII
oocyte.GV	chr19_18364342	oocyte.GV@TRUE	13	14	0.928571428571429	recurrent	chr19	18364342	detected, REE	detected, REE	oocyte (GV)	oocyte (GV)	Gamete	oocyte (GV)	Gamete	till 8-cell	oocyte (GV)	GV -> MII	GV -> MII
oocyte.GV	chr19_18364359	oocyte.GV@TRUE	12	14	0.857142857142857	recurrent	chr19	18364359	detected, REE	detected, REE	oocyte (GV)	oocyte (GV)	Gamete	oocyte (GV)	Gamete	till 8-cell	oocyte (GV)	GV -> MII	GV -> MII
oocyte.GV	chr19_18364375	oocyte.GV@TRUE	10	14	0.714285714285714	recurrent	chr19	18364375	detected, REE	detected, REE	oocyte (GV)	oocyte (GV)	Gamete	oocyte (GV)	Gamete	till 8-cell	oocyte (GV)	GV -> MII	GV -> MII
oocyte.GV	chr19_18364404	oocyte.GV@TRUE	12	14	0.857142857142857	recurrent	chr19	18364404	detected, REE	detected, REE	oocyte (GV)	oocyte (GV)	Gamete	oocyte (GV)	Gamete	till 8-cell	oocyte (GV)	GV -> MII	GV -> MII
oocyte.GV	chr19_18364535	oocyte.GV@TRUE	7	14	0.5	recurrent	chr19	18364535	detected, REE	detected, REE	oocyte (GV)	oocyte (GV)	Gamete	oocyte (GV)	Gamete	till 8-cell	oocyte (GV)	GV -> MII	GV -> MII
oocyte.GV	chr19_18364579	oocyte.GV@TRUE	8	14	0.571428571428571	recurrent	chr19	18364579	detected, REE	detected, REE	oocyte (GV)	oocyte (GV)	Gamete	oocyte (GV)	Gamete	till 8-cell	oocyte (GV)	GV -> MII	GV -> MII
oocyte.GV	chr19_18364596	oocyte.GV@TRUE	7	14	0.5	recurrent	chr19	18364596	detected, REE	detected, REE	oocyte (GV)	oocyte (GV)	Gamete	oocyte (GV)	Gamete	till 8-cell	oocyte (GV)	GV -> MII	GV -> MII
oocyte.GV	chr19_18365366	oocyte.GV@TRUE	9	14	0.642857142857143	recurrent	chr19	18365366	detected, REE	detected, REE	oocyte (GV)	oocyte (GV)	Gamete	oocyte (GV)	Gamete	till 8-cell	oocyte (GV)	GV -> MII	GV -> MII
oocyte.GV	chr19_18365396	oocyte.GV@TRUE	11	14	0.785714285714286	recurrent	chr19	18365396	detected, REE	detected, REE	oocyte (GV)	oocyte (GV)	Gamete	oocyte (GV)	Gamete	till 8-cell	oocyte (GV)	GV -> MII	GV -> MII
oocyte.GV	chr19_18365417	oocyte.GV@TRUE	9	14	0.642857142857143	recurrent	chr19	18365417	detected, REE	detected, REE	oocyte (GV)	oocyte (GV)	Gamete	oocyte (GV)	Gamete	till 8-cell	oocyte (GV)	GV -> MII	GV -> MII
oocyte.GV	chr19_18365422	oocyte.GV@TRUE	9	14	0.642857142857143	recurrent	chr19	18365422	detected, REE	detected, REE	oocyte (GV)	oocyte (GV)	Gamete	oocyte (GV)	Gamete	till 8-cell	oocyte (GV)	GV -> MII	GV -> MII
oocyte.GV	chr19_18365429	oocyte.GV@TRUE	9	14	0.642857142857143	recurrent	chr19	18365429	detected, REE	detected, REE	oocyte (GV)	oocyte (GV)	Gamete	oocyte (GV)	Gamete	till 8-cell	oocyte (GV)	GV -> MII	GV -> MII
oocyte.GV	chr19_18365515	oocyte.GV@TRUE	7	14	0.5	recurrent	chr19	18365515	detected, REE	detected, REE	oocyte (GV)	oocyte (GV)	Gamete	oocyte (GV)	Gamete	till 8-cell	oocyte (GV)	GV -> MII	GV -> MII
oocyte.GV	chr19_18365524	oocyte.GV@TRUE	7	14	0.5	recurrent	chr19	18365524	detected, REE	detected, REE	oocyte (GV)	oocyte (GV)	Gamete	oocyte (GV)	Gamete	till 8-cell	oocyte (GV)	GV -> MII	GV -> MII
oocyte.GV	chr19_18365540	oocyte.GV@TRUE	9	14	0.642857142857143	recurrent	chr19	18365540	detected, REE	detected, REE	oocyte (GV)	oocyte (GV)	Gamete	oocyte (GV)	Gamete	till 8-cell	oocyte (GV)	GV -> MII	GV -> MII
oocyte.GV	chr19_18365543	oocyte.GV@TRUE	9	14	0.642857142857143	recurrent	chr19	18365543	detected, REE	detected, REE	oocyte (GV)	oocyte (GV)	Gamete	oocyte (GV)	Gamete	till 8-cell	oocyte (GV)	GV -> MII	GV -> MII
oocyte.GV	chr19_18365583	oocyte.GV@TRUE	9	14	0.642857142857143	recurrent	chr19	18365583	detected, REE	detected, REE	oocyte (GV)	oocyte (GV)	Gamete	oocyte (GV)	Gamete	till 8-cell	oocyte (GV)	GV -> MII	GV -> MII
oocyte.GV	chr19_18365604	oocyte.GV@TRUE	11	14	0.785714285714286	recurrent	chr19	18365604	detected, REE	detected, REE	oocyte (GV)	oocyte (GV)	Gamete	oocyte (GV)	Gamete	till 8-cell	oocyte (GV)	GV -> MII	GV -> MII
oocyte.GV	chr19_18365624	oocyte.GV@TRUE	9	14	0.642857142857143	recurrent	chr19	18365624	detected, REE	detected, REE	oocyte (GV)	oocyte (GV)	Gamete	oocyte (GV)	Gamete	till 8-cell	oocyte (GV)	GV -> MII	GV -> MII
oocyte.GV	chr19_18365636	oocyte.GV@TRUE	13	14	0.928571428571429	recurrent	chr19	18365636	detected, REE	detected, REE	oocyte (GV)	oocyte (GV)	Gamete	oocyte (GV)	Gamete	till 8-cell	oocyte (GV)	GV -> MII	GV -> MII
oocyte.GV	chr19_18366138	oocyte.GV@TRUE	14	14	1	recurrent	chr19	18366138	detected, REE	detected, REE	oocyte (GV)	oocyte (GV)	Gamete	oocyte (GV)	Gamete	till 8-cell	oocyte (GV)	GV -> MII	GV -> MII
oocyte.GV	chr19_18366732	oocyte.GV@TRUE	7	14	0.5	recurrent	chr19	18366732	detected, REE	detected, REE	oocyte (GV)	oocyte (GV)	Gamete	oocyte (GV)	Gamete	till 8-cell	oocyte (GV)	GV -> MII	GV -> MII
oocyte.GV	chr19_18366745	oocyte.GV@TRUE	9	14	0.642857142857143	recurrent	chr19	18366745	detected, REE	detected, REE	oocyte (GV)	oocyte (GV)	Gamete	oocyte (GV)	Gamete	till 8-cell	oocyte (GV)	GV -> MII	GV -> MII
oocyte.GV	chr19_18366754	oocyte.GV@TRUE	9	14	0.642857142857143	recurrent	chr19	18366754	detected, REE	detected, REE	oocyte (GV)	oocyte (GV)	Gamete	oocyte (GV)	Gamete	till 8-cell	oocyte (GV)	GV -> MII	GV -> MII
oocyte.GV	chr19_18367943	oocyte.GV@TRUE	6	14	0.428571428571429	detected but not recurrent	chr19	18367943	detected, not REE	detected, not REE	oocyte (GV)	oocyte (GV)	Gamete	oocyte (GV)	Gamete	till 8-cell	oocyte (GV)	GV -> MII	GV -> MII
oocyte.GV	chr19_18367958	oocyte.GV@TRUE	3	14	0.214285714285714	detected but not recurrent	chr19	18367958	detected, not REE	detected, not REE	oocyte (GV)	oocyte (GV)	Gamete	oocyte (GV)	Gamete	till 8-cell	oocyte (GV)	GV -> MII	GV -> MII
oocyte.GV	chr19_18368012	oocyte.GV@TRUE	7	14	0.5	recurrent	chr19	18368012	detected, REE	detected, REE	oocyte (GV)	oocyte (GV)	Gamete	oocyte (GV)	Gamete	till 8-cell	oocyte (GV)	GV -> MII	GV -> MII
oocyte.GV	chr19_18368075	oocyte.GV@TRUE	8	14	0.571428571428571	recurrent	chr19	18368075	detected, REE	detected, REE	oocyte (GV)	oocyte (GV)	Gamete	oocyte (GV)	Gamete	till 8-cell	oocyte (GV)	GV -> MII	GV -> MII
oocyte.GV	chr19_18368098	oocyte.GV@TRUE	7	14	0.5	recurrent	chr19	18368098	detected, REE	detected, REE	oocyte (GV)	oocyte (GV)	Gamete	oocyte (GV)	Gamete	till 8-cell	oocyte (GV)	GV -> MII	GV -> MII
oocyte.GV	chr19_18368319	oocyte.GV@TRUE	9	14	0.642857142857143	recurrent	chr19	18368319	detected, REE	detected, REE	oocyte (GV)	oocyte (GV)	Gamete	oocyte (GV)	Gamete	till 8-cell	oocyte (GV)	GV -> MII	GV -> MII
oocyte.GV	chr19_19177395	oocyte.GV@TRUE	7	14	0.5	recurrent	chr19	19177395	detected, REE	detected, REE	oocyte (GV)	oocyte (GV)	Gamete	oocyte (GV)	Gamete	till 8-cell	oocyte (GV)	GV -> MII	GV -> MII
oocyte.GV	chr19_19710853	oocyte.GV@TRUE	11	14	0.785714285714286	recurrent	chr19	19710853	detected, REE	detected, REE	oocyte (GV)	oocyte (GV)	Gamete	oocyte (GV)	Gamete	till 8-cell	oocyte (GV)	GV -> MII	GV -> MII
oocyte.GV	chr19_19710882	oocyte.GV@TRUE	7	14	0.5	recurrent	chr19	19710882	detected, REE	detected, REE	oocyte (GV)	oocyte (GV)	Gamete	oocyte (GV)	Gamete	till 8-cell	oocyte (GV)	GV -> MII	GV -> MII
oocyte.GV	chr19_19710883	oocyte.GV@TRUE	14	14	1	recurrent	chr19	19710883	detected, REE	detected, REE	oocyte (GV)	oocyte (GV)	Gamete	oocyte (GV)	Gamete	till 8-cell	oocyte (GV)	GV -> MII	GV -> MII
oocyte.GV	chr19_19710904	oocyte.GV@TRUE	12	14	0.857142857142857	recurrent	chr19	19710904	detected, REE	detected, REE	oocyte (GV)	oocyte (GV)	Gamete	oocyte (GV)	Gamete	till 8-cell	oocyte (GV)	GV -> MII	GV -> MII
oocyte.GV	chr19_19710918	oocyte.GV@TRUE	14	14	1	recurrent	chr19	19710918	detected, REE	detected, REE	oocyte (GV)	oocyte (GV)	Gamete	oocyte (GV)	Gamete	till 8-cell	oocyte (GV)	GV -> MII	GV -> MII
oocyte.GV	chr19_19710973	oocyte.GV@TRUE	9	14	0.642857142857143	recurrent	chr19	19710973	detected, REE	detected, REE	oocyte (GV)	oocyte (GV)	Gamete	oocyte (GV)	Gamete	till 8-cell	oocyte (GV)	GV -> MII	GV -> MII
oocyte.GV	chr19_19711012	oocyte.GV@TRUE	10	14	0.714285714285714	recurrent	chr19	19711012	detected, REE	detected, REE	oocyte (GV)	oocyte (GV)	Gamete	oocyte (GV)	Gamete	till 8-cell	oocyte (GV)	GV -> MII	GV -> MII
oocyte.GV	chr19_19711050	oocyte.GV@TRUE	14	14	1	recurrent	chr19	19711050	detected, REE	detected, REE	oocyte (GV)	oocyte (GV)	Gamete	oocyte (GV)	Gamete	till 8-cell	oocyte (GV)	GV -> MII	GV -> MII
oocyte.GV	chr19_19711052	oocyte.GV@TRUE	14	14	1	recurrent	chr19	19711052	detected, REE	detected, REE	oocyte (GV)	oocyte (GV)	Gamete	oocyte (GV)	Gamete	till 8-cell	oocyte (GV)	GV -> MII	GV -> MII
oocyte.GV	chr19_19711071	oocyte.GV@TRUE	13	14	0.928571428571429	recurrent	chr19	19711071	detected, REE	detected, REE	oocyte (GV)	oocyte (GV)	Gamete	oocyte (GV)	Gamete	till 8-cell	oocyte (GV)	GV -> MII	GV -> MII
oocyte.GV	chr19_19794047	oocyte.GV@TRUE	5	14	0.357142857142857	detected but not recurrent	chr19	19794047	detected, not REE	detected, not REE	oocyte (GV)	oocyte (GV)	Gamete	oocyte (GV)	Gamete	till 8-cell	oocyte (GV)	GV -> MII	GV -> MII
oocyte.GV	chr19_19794058	oocyte.GV@TRUE	7	14	0.5	recurrent	chr19	19794058	detected, REE	detected, REE	oocyte (GV)	oocyte (GV)	Gamete	oocyte (GV)	Gamete	till 8-cell	oocyte (GV)	GV -> MII	GV -> MII
oocyte.GV	chr19_19794065	oocyte.GV@TRUE	13	14	0.928571428571429	recurrent	chr19	19794065	detected, REE	detected, REE	oocyte (GV)	oocyte (GV)	Gamete	oocyte (GV)	Gamete	till 8-cell	oocyte (GV)	GV -> MII	GV -> MII
oocyte.GV	chr19_19794066	oocyte.GV@TRUE	3	14	0.214285714285714	detected but not recurrent	chr19	19794066	detected, not REE	detected, not REE	oocyte (GV)	oocyte (GV)	Gamete	oocyte (GV)	Gamete	till 8-cell	oocyte (GV)	GV -> MII	GV -> MII
oocyte.GV	chr19_19794080	oocyte.GV@TRUE	13	14	0.928571428571429	recurrent	chr19	19794080	detected, REE	detected, REE	oocyte (GV)	oocyte (GV)	Gamete	oocyte (GV)	Gamete	till 8-cell	oocyte (GV)	GV -> MII	GV -> MII
oocyte.GV	chr19_19794093	oocyte.GV@TRUE	7	14	0.5	recurrent	chr19	19794093	detected, REE	detected, REE	oocyte (GV)	oocyte (GV)	Gamete	oocyte (GV)	Gamete	till 8-cell	oocyte (GV)	GV -> MII	GV -> MII
oocyte.GV	chr19_19794118	oocyte.GV@TRUE	6	14	0.428571428571429	detected but not recurrent	chr19	19794118	detected, not REE	detected, not REE	oocyte (GV)	oocyte (GV)	Gamete	oocyte (GV)	Gamete	till 8-cell	oocyte (GV)	GV -> MII	GV -> MII
oocyte.GV	chr19_19794147	oocyte.GV@TRUE	11	14	0.785714285714286	recurrent	chr19	19794147	detected, REE	detected, REE	oocyte (GV)	oocyte (GV)	Gamete	oocyte (GV)	Gamete	till 8-cell	oocyte (GV)	GV -> MII	GV -> MII
oocyte.GV	chr19_19794166	oocyte.GV@TRUE	9	14	0.642857142857143	recurrent	chr19	19794166	detected, REE	detected, REE	oocyte (GV)	oocyte (GV)	Gamete	oocyte (GV)	Gamete	till 8-cell	oocyte (GV)	GV -> MII	GV -> MII
oocyte.GV	chr19_19794188	oocyte.GV@TRUE	13	14	0.928571428571429	recurrent	chr19	19794188	detected, REE	detected, REE	oocyte (GV)	oocyte (GV)	Gamete	oocyte (GV)	Gamete	till 8-cell	oocyte (GV)	GV -> MII	GV -> MII
oocyte.GV	chr19_19794198	oocyte.GV@TRUE	13	14	0.928571428571429	recurrent	chr19	19794198	detected, REE	detected, REE	oocyte (GV)	oocyte (GV)	Gamete	oocyte (GV)	Gamete	till 8-cell	oocyte (GV)	GV -> MII	GV -> MII
oocyte.GV	chr19_19794223	oocyte.GV@TRUE	8	14	0.571428571428571	recurrent	chr19	19794223	detected, REE	detected, REE	oocyte (GV)	oocyte (GV)	Gamete	oocyte (GV)	Gamete	till 8-cell	oocyte (GV)	GV -> MII	GV -> MII
oocyte.GV	chr19_19794228	oocyte.GV@TRUE	12	14	0.857142857142857	recurrent	chr19	19794228	detected, REE	detected, REE	oocyte (GV)	oocyte (GV)	Gamete	oocyte (GV)	Gamete	till 8-cell	oocyte (GV)	GV -> MII	GV -> MII
oocyte.GV	chr19_19794266	oocyte.GV@TRUE	13	14	0.928571428571429	recurrent	chr19	19794266	detected, REE	detected, REE	oocyte (GV)	oocyte (GV)	Gamete	oocyte (GV)	Gamete	till 8-cell	oocyte (GV)	GV -> MII	GV -> MII
oocyte.GV	chr19_19794297	oocyte.GV@TRUE	12	14	0.857142857142857	recurrent	chr19	19794297	detected, REE	detected, REE	oocyte (GV)	oocyte (GV)	Gamete	oocyte (GV)	Gamete	till 8-cell	oocyte (GV)	GV -> MII	GV -> MII
oocyte.GV	chr19_19932021	oocyte.GV@TRUE	2	14	0.142857142857143	detected but not recurrent	chr19	19932021	detected, not REE	detected, not REE	oocyte (GV)	oocyte (GV)	Gamete	oocyte (GV)	Gamete	till 8-cell	oocyte (GV)	GV -> MII	GV -> MII
oocyte.GV	chr19_19932119	oocyte.GV@TRUE	10	14	0.714285714285714	recurrent	chr19	19932119	detected, REE	detected, REE	oocyte (GV)	oocyte (GV)	Gamete	oocyte (GV)	Gamete	till 8-cell	oocyte (GV)	GV -> MII	GV -> MII
oocyte.GV	chr19_19932126	oocyte.GV@TRUE	8	14	0.571428571428571	recurrent	chr19	19932126	detected, REE	detected, REE	oocyte (GV)	oocyte (GV)	Gamete	oocyte (GV)	Gamete	till 8-cell	oocyte (GV)	GV -> MII	GV -> MII
oocyte.GV	chr19_20005342	oocyte.GV@TRUE	4	14	0.285714285714286	detected but not recurrent	chr19	20005342	detected, not REE	detected, not REE	oocyte (GV)	oocyte (GV)	Gamete	oocyte (GV)	Gamete	till 8-cell	oocyte (GV)	GV -> MII	GV -> MII
oocyte.GV	chr19_20543883	oocyte.GV@TRUE	9	14	0.642857142857143	recurrent	chr19	20543883	detected, REE	detected, REE	oocyte (GV)	oocyte (GV)	Gamete	oocyte (GV)	Gamete	till 8-cell	oocyte (GV)	GV -> MII	GV -> MII
oocyte.GV	chr19_20543884	oocyte.GV@TRUE	10	14	0.714285714285714	recurrent	chr19	20543884	detected, REE	detected, REE	oocyte (GV)	oocyte (GV)	Gamete	oocyte (GV)	Gamete	till 8-cell	oocyte (GV)	GV -> MII	GV -> MII
oocyte.GV	chr19_20543911	oocyte.GV@TRUE	6	14	0.428571428571429	detected but not recurrent	chr19	20543911	detected, not REE	detected, not REE	oocyte (GV)	oocyte (GV)	Gamete	oocyte (GV)	Gamete	till 8-cell	oocyte (GV)	GV -> MII	GV -> MII
oocyte.GV	chr19_20543965	oocyte.GV@TRUE	6	14	0.428571428571429	detected but not recurrent	chr19	20543965	detected, not REE	detected, not REE	oocyte (GV)	oocyte (GV)	Gamete	oocyte (GV)	Gamete	till 8-cell	oocyte (GV)	GV -> MII	GV -> MII
oocyte.GV	chr19_20544006	oocyte.GV@TRUE	8	14	0.571428571428571	recurrent	chr19	20544006	detected, REE	detected, REE	oocyte (GV)	oocyte (GV)	Gamete	oocyte (GV)	Gamete	till 8-cell	oocyte (GV)	GV -> MII	GV -> MII
oocyte.GV	chr19_20544101	oocyte.GV@TRUE	9	14	0.642857142857143	recurrent	chr19	20544101	detected, REE	detected, REE	oocyte (GV)	oocyte (GV)	Gamete	oocyte (GV)	Gamete	till 8-cell	oocyte (GV)	GV -> MII	GV -> MII
oocyte.GV	chr19_2071923	oocyte.GV@TRUE	11	14	0.785714285714286	recurrent	chr19	2071923	detected, REE	detected, REE	oocyte (GV)	oocyte (GV)	Gamete	oocyte (GV)	Gamete	till 8-cell	oocyte (GV)	GV -> MII	GV -> MII
oocyte.GV	chr19_2071936	oocyte.GV@TRUE	8	14	0.571428571428571	recurrent	chr19	2071936	detected, REE	detected, REE	oocyte (GV)	oocyte (GV)	Gamete	oocyte (GV)	Gamete	till 8-cell	oocyte (GV)	GV -> MII	GV -> MII
oocyte.GV	chr19_2071990	oocyte.GV@TRUE	11	14	0.785714285714286	recurrent	chr19	2071990	detected, REE	detected, REE	oocyte (GV)	oocyte (GV)	Gamete	oocyte (GV)	Gamete	till 8-cell	oocyte (GV)	GV -> MII	GV -> MII
oocyte.GV	chr19_2072057	oocyte.GV@TRUE	7	14	0.5	recurrent	chr19	2072057	detected, REE	detected, REE	oocyte (GV)	oocyte (GV)	Gamete	oocyte (GV)	Gamete	till 8-cell	oocyte (GV)	GV -> MII	GV -> MII
oocyte.GV	chr19_2072067	oocyte.GV@TRUE	8	14	0.571428571428571	recurrent	chr19	2072067	detected, REE	detected, REE	oocyte (GV)	oocyte (GV)	Gamete	oocyte (GV)	Gamete	till 8-cell	oocyte (GV)	GV -> MII	GV -> MII
oocyte.GV	chr19_2072178	oocyte.GV@TRUE	9	14	0.642857142857143	recurrent	chr19	2072178	detected, REE	detected, REE	oocyte (GV)	oocyte (GV)	Gamete	oocyte (GV)	Gamete	till 8-cell	oocyte (GV)	GV -> MII	GV -> MII
oocyte.GV	chr19_2072184	oocyte.GV@TRUE	10	14	0.714285714285714	recurrent	chr19	2072184	detected, REE	detected, REE	oocyte (GV)	oocyte (GV)	Gamete	oocyte (GV)	Gamete	till 8-cell	oocyte (GV)	GV -> MII	GV -> MII
oocyte.GV	chr19_2072198	oocyte.GV@TRUE	10	14	0.714285714285714	recurrent	chr19	2072198	detected, REE	detected, REE	oocyte (GV)	oocyte (GV)	Gamete	oocyte (GV)	Gamete	till 8-cell	oocyte (GV)	GV -> MII	GV -> MII
oocyte.GV	chr19_2072238	oocyte.GV@TRUE	9	14	0.642857142857143	recurrent	chr19	2072238	detected, REE	detected, REE	oocyte (GV)	oocyte (GV)	Gamete	oocyte (GV)	Gamete	till 8-cell	oocyte (GV)	GV -> MII	GV -> MII
oocyte.GV	chr19_2072268	oocyte.GV@TRUE	10	14	0.714285714285714	recurrent	chr19	2072268	detected, REE	detected, REE	oocyte (GV)	oocyte (GV)	Gamete	oocyte (GV)	Gamete	till 8-cell	oocyte (GV)	GV -> MII	GV -> MII
oocyte.GV	chr19_2072275	oocyte.GV@TRUE	10	14	0.714285714285714	recurrent	chr19	2072275	detected, REE	detected, REE	oocyte (GV)	oocyte (GV)	Gamete	oocyte (GV)	Gamete	till 8-cell	oocyte (GV)	GV -> MII	GV -> MII
oocyte.GV	chr19_2072329	oocyte.GV@TRUE	11	14	0.785714285714286	recurrent	chr19	2072329	detected, REE	detected, REE	oocyte (GV)	oocyte (GV)	Gamete	oocyte (GV)	Gamete	till 8-cell	oocyte (GV)	GV -> MII	GV -> MII
oocyte.GV	chr19_2072332	oocyte.GV@TRUE	9	14	0.642857142857143	recurrent	chr19	2072332	detected, REE	detected, REE	oocyte (GV)	oocyte (GV)	Gamete	oocyte (GV)	Gamete	till 8-cell	oocyte (GV)	GV -> MII	GV -> MII
oocyte.GV	chr19_2072341	oocyte.GV@TRUE	7	14	0.5	recurrent	chr19	2072341	detected, REE	detected, REE	oocyte (GV)	oocyte (GV)	Gamete	oocyte (GV)	Gamete	till 8-cell	oocyte (GV)	GV -> MII	GV -> MII
oocyte.GV	chr19_2072372	oocyte.GV@TRUE	10	14	0.714285714285714	recurrent	chr19	2072372	detected, REE	detected, REE	oocyte (GV)	oocyte (GV)	Gamete	oocyte (GV)	Gamete	till 8-cell	oocyte (GV)	GV -> MII	GV -> MII
oocyte.GV	chr19_2072397	oocyte.GV@TRUE	10	14	0.714285714285714	recurrent	chr19	2072397	detected, REE	detected, REE	oocyte (GV)	oocyte (GV)	Gamete	oocyte (GV)	Gamete	till 8-cell	oocyte (GV)	GV -> MII	GV -> MII
oocyte.GV	chr19_2072665	oocyte.GV@TRUE	8	14	0.571428571428571	recurrent	chr19	2072665	detected, REE	detected, REE	oocyte (GV)	oocyte (GV)	Gamete	oocyte (GV)	Gamete	till 8-cell	oocyte (GV)	GV -> MII	GV -> MII
oocyte.GV	chr19_2072678	oocyte.GV@TRUE	7	14	0.5	recurrent	chr19	2072678	detected, REE	detected, REE	oocyte (GV)	oocyte (GV)	Gamete	oocyte (GV)	Gamete	till 8-cell	oocyte (GV)	GV -> MII	GV -> MII
oocyte.GV	chr19_21058189	oocyte.GV@TRUE	7	14	0.5	recurrent	chr19	21058189	detected, REE	detected, REE	oocyte (GV)	oocyte (GV)	Gamete	oocyte (GV)	Gamete	till 8-cell	oocyte (GV)	GV -> MII	GV -> MII
oocyte.GV	chr19_21378699	oocyte.GV@TRUE	3	14	0.214285714285714	detected but not recurrent	chr19	21378699	detected, not REE	detected, not REE	oocyte (GV)	oocyte (GV)	Gamete	oocyte (GV)	Gamete	till 8-cell	oocyte (GV)	GV -> MII	GV -> MII
oocyte.GV	chr19_21378700	oocyte.GV@TRUE	9	14	0.642857142857143	recurrent	chr19	21378700	detected, REE	detected, REE	oocyte (GV)	oocyte (GV)	Gamete	oocyte (GV)	Gamete	till 8-cell	oocyte (GV)	GV -> MII	GV -> MII
oocyte.GV	chr19_21378703	oocyte.GV@TRUE	6	14	0.428571428571429	detected but not recurrent	chr19	21378703	detected, not REE	detected, not REE	oocyte (GV)	oocyte (GV)	Gamete	oocyte (GV)	Gamete	till 8-cell	oocyte (GV)	GV -> MII	GV -> MII
oocyte.GV	chr19_21378717	oocyte.GV@TRUE	5	14	0.357142857142857	detected but not recurrent	chr19	21378717	detected, not REE	detected, not REE	oocyte (GV)	oocyte (GV)	Gamete	oocyte (GV)	Gamete	till 8-cell	oocyte (GV)	GV -> MII	GV -> MII
oocyte.GV	chr19_21378729	oocyte.GV@TRUE	6	14	0.428571428571429	detected but not recurrent	chr19	21378729	detected, not REE	detected, not REE	oocyte (GV)	oocyte (GV)	Gamete	oocyte (GV)	Gamete	till 8-cell	oocyte (GV)	GV -> MII	GV -> MII
oocyte.GV	chr19_21378739	oocyte.GV@TRUE	10	14	0.714285714285714	recurrent	chr19	21378739	detected, REE	detected, REE	oocyte (GV)	oocyte (GV)	Gamete	oocyte (GV)	Gamete	till 8-cell	oocyte (GV)	GV -> MII	GV -> MII
oocyte.GV	chr19_21378757	oocyte.GV@TRUE	5	14	0.357142857142857	detected but not recurrent	chr19	21378757	detected, not REE	detected, not REE	oocyte (GV)	oocyte (GV)	Gamete	oocyte (GV)	Gamete	till 8-cell	oocyte (GV)	GV -> MII	GV -> MII
oocyte.GV	chr19_21378773	oocyte.GV@TRUE	8	14	0.571428571428571	recurrent	chr19	21378773	detected, REE	detected, REE	oocyte (GV)	oocyte (GV)	Gamete	oocyte (GV)	Gamete	till 8-cell	oocyte (GV)	GV -> MII	GV -> MII
oocyte.GV	chr19_21378779	oocyte.GV@TRUE	12	14	0.857142857142857	recurrent	chr19	21378779	detected, REE	detected, REE	oocyte (GV)	oocyte (GV)	Gamete	oocyte (GV)	Gamete	till 8-cell	oocyte (GV)	GV -> MII	GV -> MII
oocyte.GV	chr19_21378782	oocyte.GV@TRUE	11	14	0.785714285714286	recurrent	chr19	21378782	detected, REE	detected, REE	oocyte (GV)	oocyte (GV)	Gamete	oocyte (GV)	Gamete	till 8-cell	oocyte (GV)	GV -> MII	GV -> MII
oocyte.GV	chr19_21378788	oocyte.GV@TRUE	10	14	0.714285714285714	recurrent	chr19	21378788	detected, REE	detected, REE	oocyte (GV)	oocyte (GV)	Gamete	oocyte (GV)	Gamete	till 8-cell	oocyte (GV)	GV -> MII	GV -> MII
oocyte.GV	chr19_21378842	oocyte.GV@TRUE	3	14	0.214285714285714	detected but not recurrent	chr19	21378842	detected, not REE	detected, not REE	oocyte (GV)	oocyte (GV)	Gamete	oocyte (GV)	Gamete	till 8-cell	oocyte (GV)	GV -> MII	GV -> MII
oocyte.GV	chr19_21378860	oocyte.GV@TRUE	7	14	0.5	recurrent	chr19	21378860	detected, REE	detected, REE	oocyte (GV)	oocyte (GV)	Gamete	oocyte (GV)	Gamete	till 8-cell	oocyte (GV)	GV -> MII	GV -> MII
oocyte.GV	chr19_21378861	oocyte.GV@TRUE	6	14	0.428571428571429	detected but not recurrent	chr19	21378861	detected, not REE	detected, not REE	oocyte (GV)	oocyte (GV)	Gamete	oocyte (GV)	Gamete	till 8-cell	oocyte (GV)	GV -> MII	GV -> MII
oocyte.GV	chr19_21378873	oocyte.GV@TRUE	13	14	0.928571428571429	recurrent	chr19	21378873	detected, REE	detected, REE	oocyte (GV)	oocyte (GV)	Gamete	oocyte (GV)	Gamete	till 8-cell	oocyte (GV)	GV -> MII	GV -> MII
oocyte.GV	chr19_21378876	oocyte.GV@TRUE	12	14	0.857142857142857	recurrent	chr19	21378876	detected, REE	detected, REE	oocyte (GV)	oocyte (GV)	Gamete	oocyte (GV)	Gamete	till 8-cell	oocyte (GV)	GV -> MII	GV -> MII
oocyte.GV	chr19_22858490	oocyte.GV@TRUE	3	14	0.214285714285714	detected but not recurrent	chr19	22858490	detected, not REE	detected, not REE	oocyte (GV)	oocyte (GV)	Gamete	oocyte (GV)	Gamete	till 8-cell	oocyte (GV)	GV -> MII	GV -> MII
oocyte.GV	chr19_22858499	oocyte.GV@TRUE	4	14	0.285714285714286	detected but not recurrent	chr19	22858499	detected, not REE	detected, not REE	oocyte (GV)	oocyte (GV)	Gamete	oocyte (GV)	Gamete	till 8-cell	oocyte (GV)	GV -> MII	GV -> MII
oocyte.GV	chr19_23359495	oocyte.GV@TRUE	10	14	0.714285714285714	recurrent	chr19	23359495	detected, REE	detected, REE	oocyte (GV)	oocyte (GV)	Gamete	oocyte (GV)	Gamete	till 8-cell	oocyte (GV)	GV -> MII	GV -> MII
oocyte.GV	chr19_23359496	oocyte.GV@TRUE	7	14	0.5	recurrent	chr19	23359496	detected, REE	detected, REE	oocyte (GV)	oocyte (GV)	Gamete	oocyte (GV)	Gamete	till 8-cell	oocyte (GV)	GV -> MII	GV -> MII
oocyte.GV	chr19_2855286	oocyte.GV@TRUE	7	14	0.5	recurrent	chr19	2855286	detected, REE	detected, REE	oocyte (GV)	oocyte (GV)	Gamete	oocyte (GV)	Gamete	till 8-cell	oocyte (GV)	GV -> MII	GV -> MII
oocyte.GV	chr19_2855299	oocyte.GV@TRUE	7	14	0.5	recurrent	chr19	2855299	detected, REE	detected, REE	oocyte (GV)	oocyte (GV)	Gamete	oocyte (GV)	Gamete	till 8-cell	oocyte (GV)	GV -> MII	GV -> MII
oocyte.GV	chr19_32976793	oocyte.GV@TRUE	8	14	0.571428571428571	recurrent	chr19	32976793	detected, REE	detected, REE	oocyte (GV)	oocyte (GV)	Gamete	oocyte (GV)	Gamete	till 8-cell	oocyte (GV)	GV -> MII	GV -> MII
oocyte.GV	chr19_32976838	oocyte.GV@TRUE	6	14	0.428571428571429	detected but not recurrent	chr19	32976838	detected, not REE	detected, not REE	oocyte (GV)	oocyte (GV)	Gamete	oocyte (GV)	Gamete	till 8-cell	oocyte (GV)	GV -> MII	GV -> MII
oocyte.GV	chr19_32976846	oocyte.GV@TRUE	8	14	0.571428571428571	recurrent	chr19	32976846	detected, REE	detected, REE	oocyte (GV)	oocyte (GV)	Gamete	oocyte (GV)	Gamete	till 8-cell	oocyte (GV)	GV -> MII	GV -> MII
oocyte.GV	chr19_32976847	oocyte.GV@TRUE	7	14	0.5	recurrent	chr19	32976847	detected, REE	detected, REE	oocyte (GV)	oocyte (GV)	Gamete	oocyte (GV)	Gamete	till 8-cell	oocyte (GV)	GV -> MII	GV -> MII
oocyte.GV	chr19_32976920	oocyte.GV@TRUE	2	14	0.142857142857143	detected but not recurrent	chr19	32976920	detected, not REE	detected, not REE	oocyte (GV)	oocyte (GV)	Gamete	oocyte (GV)	Gamete	till 8-cell	oocyte (GV)	GV -> MII	GV -> MII
oocyte.GV	chr19_32976921	oocyte.GV@TRUE	5	14	0.357142857142857	detected but not recurrent	chr19	32976921	detected, not REE	detected, not REE	oocyte (GV)	oocyte (GV)	Gamete	oocyte (GV)	Gamete	till 8-cell	oocyte (GV)	GV -> MII	GV -> MII
oocyte.GV	chr19_32978891	oocyte.GV@TRUE	10	14	0.714285714285714	recurrent	chr19	32978891	detected, REE	detected, REE	oocyte (GV)	oocyte (GV)	Gamete	oocyte (GV)	Gamete	till 8-cell	oocyte (GV)	GV -> MII	GV -> MII
oocyte.GV	chr19_32978903	oocyte.GV@TRUE	12	14	0.857142857142857	recurrent	chr19	32978903	detected, REE	detected, REE	oocyte (GV)	oocyte (GV)	Gamete	oocyte (GV)	Gamete	till 8-cell	oocyte (GV)	GV -> MII	GV -> MII
oocyte.GV	chr19_32978904	oocyte.GV@TRUE	12	14	0.857142857142857	recurrent	chr19	32978904	detected, REE	detected, REE	oocyte (GV)	oocyte (GV)	Gamete	oocyte (GV)	Gamete	till 8-cell	oocyte (GV)	GV -> MII	GV -> MII
oocyte.GV	chr19_32978913	oocyte.GV@TRUE	14	14	1	recurrent	chr19	32978913	detected, REE	detected, REE	oocyte (GV)	oocyte (GV)	Gamete	oocyte (GV)	Gamete	till 8-cell	oocyte (GV)	GV -> MII	GV -> MII
oocyte.GV	chr19_32978922	oocyte.GV@TRUE	6	14	0.428571428571429	detected but not recurrent	chr19	32978922	detected, not REE	detected, not REE	oocyte (GV)	oocyte (GV)	Gamete	oocyte (GV)	Gamete	till 8-cell	oocyte (GV)	GV -> MII	GV -> MII
oocyte.GV	chr19_32978929	oocyte.GV@TRUE	9	14	0.642857142857143	recurrent	chr19	32978929	detected, REE	detected, REE	oocyte (GV)	oocyte (GV)	Gamete	oocyte (GV)	Gamete	till 8-cell	oocyte (GV)	GV -> MII	GV -> MII
oocyte.GV	chr19_32978930	oocyte.GV@TRUE	6	14	0.428571428571429	detected but not recurrent	chr19	32978930	detected, not REE	detected, not REE	oocyte (GV)	oocyte (GV)	Gamete	oocyte (GV)	Gamete	till 8-cell	oocyte (GV)	GV -> MII	GV -> MII
oocyte.GV	chr19_32978985	oocyte.GV@TRUE	14	14	1	recurrent	chr19	32978985	detected, REE	detected, REE	oocyte (GV)	oocyte (GV)	Gamete	oocyte (GV)	Gamete	till 8-cell	oocyte (GV)	GV -> MII	GV -> MII
oocyte.GV	chr19_32979027	oocyte.GV@TRUE	7	14	0.5	recurrent	chr19	32979027	detected, REE	detected, REE	oocyte (GV)	oocyte (GV)	Gamete	oocyte (GV)	Gamete	till 8-cell	oocyte (GV)	GV -> MII	GV -> MII
oocyte.GV	chr19_32979066	oocyte.GV@TRUE	9	14	0.642857142857143	recurrent	chr19	32979066	detected, REE	detected, REE	oocyte (GV)	oocyte (GV)	Gamete	oocyte (GV)	Gamete	till 8-cell	oocyte (GV)	GV -> MII	GV -> MII
oocyte.GV	chr19_32979067	oocyte.GV@TRUE	9	14	0.642857142857143	recurrent	chr19	32979067	detected, REE	detected, REE	oocyte (GV)	oocyte (GV)	Gamete	oocyte (GV)	Gamete	till 8-cell	oocyte (GV)	GV -> MII	GV -> MII
oocyte.GV	chr19_32979086	oocyte.GV@TRUE	8	14	0.571428571428571	recurrent	chr19	32979086	detected, REE	detected, REE	oocyte (GV)	oocyte (GV)	Gamete	oocyte (GV)	Gamete	till 8-cell	oocyte (GV)	GV -> MII	GV -> MII
oocyte.GV	chr19_32979143	oocyte.GV@TRUE	11	14	0.785714285714286	recurrent	chr19	32979143	detected, REE	detected, REE	oocyte (GV)	oocyte (GV)	Gamete	oocyte (GV)	Gamete	till 8-cell	oocyte (GV)	GV -> MII	GV -> MII
oocyte.GV	chr19_36337924	oocyte.GV@TRUE	8	14	0.571428571428571	recurrent	chr19	36337924	detected, REE	detected, REE	oocyte (GV)	oocyte (GV)	Gamete	oocyte (GV)	Gamete	till 8-cell	oocyte (GV)	GV -> MII	GV -> MII
oocyte.GV	chr19_36391041	oocyte.GV@TRUE	2	14	0.142857142857143	detected but not recurrent	chr19	36391041	detected, not REE	detected, not REE	oocyte (GV)	oocyte (GV)	Gamete	oocyte (GV)	Gamete	till 8-cell	oocyte (GV)	GV -> MII	GV -> MII
oocyte.GV	chr19_36544981	oocyte.GV@TRUE	9	14	0.642857142857143	recurrent	chr19	36544981	detected, REE	detected, REE	oocyte (GV)	oocyte (GV)	Gamete	oocyte (GV)	Gamete	till 8-cell	oocyte (GV)	GV -> MII	GV -> MII
oocyte.GV	chr19_36545405	oocyte.GV@TRUE	8	14	0.571428571428571	recurrent	chr19	36545405	detected, REE	detected, REE	oocyte (GV)	oocyte (GV)	Gamete	oocyte (GV)	Gamete	till 8-cell	oocyte (GV)	GV -> MII	GV -> MII
oocyte.GV	chr19_36545676	oocyte.GV@TRUE	9	14	0.642857142857143	recurrent	chr19	36545676	detected, REE	detected, REE	oocyte (GV)	oocyte (GV)	Gamete	oocyte (GV)	Gamete	till 8-cell	oocyte (GV)	GV -> MII	GV -> MII
oocyte.GV	chr19_36545966	oocyte.GV@TRUE	10	14	0.714285714285714	recurrent	chr19	36545966	detected, REE	detected, REE	oocyte (GV)	oocyte (GV)	Gamete	oocyte (GV)	Gamete	till 8-cell	oocyte (GV)	GV -> MII	GV -> MII
oocyte.GV	chr19_36546279	oocyte.GV@TRUE	12	14	0.857142857142857	recurrent	chr19	36546279	detected, REE	detected, REE	oocyte (GV)	oocyte (GV)	Gamete	oocyte (GV)	Gamete	till 8-cell	oocyte (GV)	GV -> MII	GV -> MII
oocyte.GV	chr19_36743918	oocyte.GV@TRUE	3	14	0.214285714285714	detected but not recurrent	chr19	36743918	detected, not REE	detected, not REE	oocyte (GV)	oocyte (GV)	Gamete	oocyte (GV)	Gamete	till 8-cell	oocyte (GV)	GV -> MII	GV -> MII
oocyte.GV	chr19_36743937	oocyte.GV@TRUE	10	14	0.714285714285714	recurrent	chr19	36743937	detected, REE	detected, REE	oocyte (GV)	oocyte (GV)	Gamete	oocyte (GV)	Gamete	till 8-cell	oocyte (GV)	GV -> MII	GV -> MII
oocyte.GV	chr19_36743959	oocyte.GV@TRUE	5	14	0.357142857142857	detected but not recurrent	chr19	36743959	detected, not REE	detected, not REE	oocyte (GV)	oocyte (GV)	Gamete	oocyte (GV)	Gamete	till 8-cell	oocyte (GV)	GV -> MII	GV -> MII
oocyte.GV	chr19_36743964	oocyte.GV@TRUE	14	14	1	recurrent	chr19	36743964	detected, REE	detected, REE	oocyte (GV)	oocyte (GV)	Gamete	oocyte (GV)	Gamete	till 8-cell	oocyte (GV)	GV -> MII	GV -> MII
oocyte.GV	chr19_36744006	oocyte.GV@TRUE	9	14	0.642857142857143	recurrent	chr19	36744006	detected, REE	detected, REE	oocyte (GV)	oocyte (GV)	Gamete	oocyte (GV)	Gamete	till 8-cell	oocyte (GV)	GV -> MII	GV -> MII
oocyte.GV	chr19_36744012	oocyte.GV@TRUE	2	14	0.142857142857143	detected but not recurrent	chr19	36744012	detected, not REE	detected, not REE	oocyte (GV)	oocyte (GV)	Gamete	oocyte (GV)	Gamete	till 8-cell	oocyte (GV)	GV -> MII	GV -> MII
oocyte.GV	chr19_36744021	oocyte.GV@TRUE	8	14	0.571428571428571	recurrent	chr19	36744021	detected, REE	detected, REE	oocyte (GV)	oocyte (GV)	Gamete	oocyte (GV)	Gamete	till 8-cell	oocyte (GV)	GV -> MII	GV -> MII
oocyte.GV	chr19_36744049	oocyte.GV@TRUE	3	14	0.214285714285714	detected but not recurrent	chr19	36744049	detected, not REE	detected, not REE	oocyte (GV)	oocyte (GV)	Gamete	oocyte (GV)	Gamete	till 8-cell	oocyte (GV)	GV -> MII	GV -> MII
oocyte.GV	chr19_36744065	oocyte.GV@TRUE	6	14	0.428571428571429	detected but not recurrent	chr19	36744065	detected, not REE	detected, not REE	oocyte (GV)	oocyte (GV)	Gamete	oocyte (GV)	Gamete	till 8-cell	oocyte (GV)	GV -> MII	GV -> MII
oocyte.GV	chr19_36744090	oocyte.GV@TRUE	5	14	0.357142857142857	detected but not recurrent	chr19	36744090	detected, not REE	detected, not REE	oocyte (GV)	oocyte (GV)	Gamete	oocyte (GV)	Gamete	till 8-cell	oocyte (GV)	GV -> MII	GV -> MII
oocyte.GV	chr19_36744094	oocyte.GV@TRUE	5	14	0.357142857142857	detected but not recurrent	chr19	36744094	detected, not REE	detected, not REE	oocyte (GV)	oocyte (GV)	Gamete	oocyte (GV)	Gamete	till 8-cell	oocyte (GV)	GV -> MII	GV -> MII
oocyte.GV	chr19_36744114	oocyte.GV@TRUE	3	14	0.214285714285714	detected but not recurrent	chr19	36744114	detected, not REE	detected, not REE	oocyte (GV)	oocyte (GV)	Gamete	oocyte (GV)	Gamete	till 8-cell	oocyte (GV)	GV -> MII	GV -> MII
oocyte.GV	chr19_36744130	oocyte.GV@TRUE	4	14	0.285714285714286	detected but not recurrent	chr19	36744130	detected, not REE	detected, not REE	oocyte (GV)	oocyte (GV)	Gamete	oocyte (GV)	Gamete	till 8-cell	oocyte (GV)	GV -> MII	GV -> MII
oocyte.GV	chr19_36744138	oocyte.GV@TRUE	6	14	0.428571428571429	detected but not recurrent	chr19	36744138	detected, not REE	detected, not REE	oocyte (GV)	oocyte (GV)	Gamete	oocyte (GV)	Gamete	till 8-cell	oocyte (GV)	GV -> MII	GV -> MII
[truncated: 33,253 more rows]
