# Supplementary material for: Recurrent RNA edits in human preimplantation potentially enhance maternal mRNA clearance
Source: Commun Biol. 2022 Dec 21;5:1400. doi: 10.1038/s42003-022-04338-0 (PMC9772385; doi:10.1038/s42003-022-04338-0)
Supplement: Supplementary file 26 — Supplementary Data 22 [file 42003_2022_4338_MOESM26_ESM.csv]

stage	Gene_ID	Gene_Name	Annotation.class.pasted.description.mixed	Annotation.class.pasted.description.mixed.ordered	gene.recurrently.edited	part	part.ordered	stage.description	stage.description.no.newline	category	stage.AtoG	category.AtoG	before.or.after.8.cell	stage.description.ordered	before.or.after.8.cell.ordered
2-cell	ENSG00000001460.18	STPG1	intronic	always intronic	TRUE	zygote -> 2-cell	zygote -> 2-cell	2-cell	2-cell	Pre-implantation	2-cell	Pre-implantation	till 8-cell	2-cell	till 8-cell
2-cell	ENSG00000005471.17	ABCB4	intronic	always intronic	TRUE	zygote -> 2-cell	zygote -> 2-cell	2-cell	2-cell	Pre-implantation	2-cell	Pre-implantation	till 8-cell	2-cell	till 8-cell
2-cell	ENSG00000006747.15	SCIN	exonic	always exonic (mostly 3'-UTR)	TRUE	zygote -> 2-cell	zygote -> 2-cell	2-cell	2-cell	Pre-implantation	2-cell	Pre-implantation	till 8-cell	2-cell	till 8-cell
2-cell	ENSG00000007047.15	MARK4	intronic	always intronic	TRUE	zygote -> 2-cell	zygote -> 2-cell	2-cell	2-cell	Pre-implantation	2-cell	Pre-implantation	till 8-cell	2-cell	till 8-cell
2-cell	ENSG00000007237.18	GAS7	exonic	always exonic (mostly 3'-UTR)	TRUE	zygote -> 2-cell	zygote -> 2-cell	2-cell	2-cell	Pre-implantation	2-cell	Pre-implantation	till 8-cell	2-cell	till 8-cell
2-cell	ENSG00000011405.13		not REE-targeted	not REE-targeted	FALSE	zygote -> 2-cell	zygote -> 2-cell	2-cell	2-cell	Pre-implantation	2-cell	Pre-implantation	till 8-cell	2-cell	till 8-cell
2-cell	ENSG00000012504.15	NR1H4	intronic	always intronic	TRUE	zygote -> 2-cell	zygote -> 2-cell	2-cell	2-cell	Pre-implantation	2-cell	Pre-implantation	till 8-cell	2-cell	till 8-cell
2-cell	ENSG00000018610.14	CXorf56	exonic	always exonic (mostly 3'-UTR)	TRUE	zygote -> 2-cell	zygote -> 2-cell	2-cell	2-cell	Pre-implantation	2-cell	Pre-implantation	till 8-cell	2-cell	till 8-cell
2-cell	ENSG00000025800.14	KPNA6	exonic	always exonic (mostly 3'-UTR)	TRUE	zygote -> 2-cell	zygote -> 2-cell	2-cell	2-cell	Pre-implantation	2-cell	Pre-implantation	till 8-cell	2-cell	till 8-cell
2-cell	ENSG00000039068.19	CDH1	exonic	always exonic (mostly 3'-UTR)	TRUE	zygote -> 2-cell	zygote -> 2-cell	2-cell	2-cell	Pre-implantation	2-cell	Pre-implantation	till 8-cell	2-cell	till 8-cell
2-cell	ENSG00000047662.5	FAM184B	exonic	always exonic (mostly 3'-UTR)	TRUE	zygote -> 2-cell	zygote -> 2-cell	2-cell	2-cell	Pre-implantation	2-cell	Pre-implantation	till 8-cell	2-cell	till 8-cell
2-cell	ENSG00000053372.5	MRTO4	exonic	always exonic (mostly 3'-UTR)	TRUE	zygote -> 2-cell	zygote -> 2-cell	2-cell	2-cell	Pre-implantation	2-cell	Pre-implantation	till 8-cell	2-cell	till 8-cell
2-cell	ENSG00000055332.18	EIF2AK2	exonic	always exonic (mostly 3'-UTR)	TRUE	zygote -> 2-cell	zygote -> 2-cell	2-cell	2-cell	Pre-implantation	2-cell	Pre-implantation	till 8-cell	2-cell	till 8-cell
2-cell	ENSG00000056277.16	ZNF280C	exonic	always exonic (mostly 3'-UTR)	TRUE	zygote -> 2-cell	zygote -> 2-cell	2-cell	2-cell	Pre-implantation	2-cell	Pre-implantation	till 8-cell	2-cell	till 8-cell
2-cell	ENSG00000058262.10	SEC61A1	exonic	always exonic (mostly 3'-UTR)	TRUE	zygote -> 2-cell	zygote -> 2-cell	2-cell	2-cell	Pre-implantation	2-cell	Pre-implantation	till 8-cell	2-cell	till 8-cell
2-cell	ENSG00000060709.15	RIMBP2	intronic	always intronic	TRUE	zygote -> 2-cell	zygote -> 2-cell	2-cell	2-cell	Pre-implantation	2-cell	Pre-implantation	till 8-cell	2-cell	till 8-cell
2-cell	ENSG00000063601.17	MTMR1	intronic	always intronic	TRUE	zygote -> 2-cell	zygote -> 2-cell	2-cell	2-cell	Pre-implantation	2-cell	Pre-implantation	till 8-cell	2-cell	till 8-cell
2-cell	ENSG00000064651.14	SLC12A2	exonic	always exonic (mostly 3'-UTR)	TRUE	zygote -> 2-cell	zygote -> 2-cell	2-cell	2-cell	Pre-implantation	2-cell	Pre-implantation	till 8-cell	2-cell	till 8-cell
2-cell	ENSG00000064655.19	EYA2	intronic	always intronic	TRUE	zygote -> 2-cell	zygote -> 2-cell	2-cell	2-cell	Pre-implantation	2-cell	Pre-implantation	till 8-cell	2-cell	till 8-cell
2-cell	ENSG00000065135.11		not REE-targeted	not REE-targeted	FALSE	zygote -> 2-cell	zygote -> 2-cell	2-cell	2-cell	Pre-implantation	2-cell	Pre-implantation	till 8-cell	2-cell	till 8-cell
2-cell	ENSG00000065457.10	ADAT1	intronic	always intronic	TRUE	zygote -> 2-cell	zygote -> 2-cell	2-cell	2-cell	Pre-implantation	2-cell	Pre-implantation	till 8-cell	2-cell	till 8-cell
2-cell	ENSG00000067057.17	PFKP	intronic	always intronic	TRUE	zygote -> 2-cell	zygote -> 2-cell	2-cell	2-cell	Pre-implantation	2-cell	Pre-implantation	till 8-cell	2-cell	till 8-cell
2-cell	ENSG00000069974.16	RAB27A	intronic	always intronic	TRUE	zygote -> 2-cell	zygote -> 2-cell	2-cell	2-cell	Pre-implantation	2-cell	Pre-implantation	till 8-cell	2-cell	till 8-cell
2-cell	ENSG00000081059.20	TCF7	exonic	always exonic (mostly 3'-UTR)	TRUE	zygote -> 2-cell	zygote -> 2-cell	2-cell	2-cell	Pre-implantation	2-cell	Pre-implantation	till 8-cell	2-cell	till 8-cell
2-cell	ENSG00000083099.11	LYRM2	exonic	always exonic (mostly 3'-UTR)	TRUE	zygote -> 2-cell	zygote -> 2-cell	2-cell	2-cell	Pre-implantation	2-cell	Pre-implantation	till 8-cell	2-cell	till 8-cell
2-cell	ENSG00000087263.17	OGFOD1	exonic	always exonic (mostly 3'-UTR)	TRUE	zygote -> 2-cell	zygote -> 2-cell	2-cell	2-cell	Pre-implantation	2-cell	Pre-implantation	till 8-cell	2-cell	till 8-cell
2-cell	ENSG00000087338.5		not REE-targeted	not REE-targeted	FALSE	zygote -> 2-cell	zygote -> 2-cell	2-cell	2-cell	Pre-implantation	2-cell	Pre-implantation	till 8-cell	2-cell	till 8-cell
2-cell	ENSG00000090054.15	SPTLC1	exonic	always exonic (mostly 3'-UTR)	TRUE	zygote -> 2-cell	zygote -> 2-cell	2-cell	2-cell	Pre-implantation	2-cell	Pre-implantation	till 8-cell	2-cell	till 8-cell
2-cell	ENSG00000090470.15	PDCD7	exonic	always exonic (mostly 3'-UTR)	TRUE	zygote -> 2-cell	zygote -> 2-cell	2-cell	2-cell	Pre-implantation	2-cell	Pre-implantation	till 8-cell	2-cell	till 8-cell
2-cell	ENSG00000090615.15	GOLGA3	exonic	always exonic (mostly 3'-UTR)	TRUE	zygote -> 2-cell	zygote -> 2-cell	2-cell	2-cell	Pre-implantation	2-cell	Pre-implantation	till 8-cell	2-cell	till 8-cell
2-cell	ENSG00000091651.9	ORC6	exonic	always exonic (mostly 3'-UTR)	TRUE	zygote -> 2-cell	zygote -> 2-cell	2-cell	2-cell	Pre-implantation	2-cell	Pre-implantation	till 8-cell	2-cell	till 8-cell
2-cell	ENSG00000092470.12	WDR76	exonic	always exonic (mostly 3'-UTR)	TRUE	zygote -> 2-cell	zygote -> 2-cell	2-cell	2-cell	Pre-implantation	2-cell	Pre-implantation	till 8-cell	2-cell	till 8-cell
2-cell	ENSG00000092531.10	SNAP23	exonic	always exonic (mostly 3'-UTR)	TRUE	zygote -> 2-cell	zygote -> 2-cell	2-cell	2-cell	Pre-implantation	2-cell	Pre-implantation	till 8-cell	2-cell	till 8-cell
2-cell	ENSG00000092853.14	CLSPN	exonic	always exonic (mostly 3'-UTR)	TRUE	zygote -> 2-cell	zygote -> 2-cell	2-cell	2-cell	Pre-implantation	2-cell	Pre-implantation	till 8-cell	2-cell	till 8-cell
2-cell	ENSG00000094804.12	CDC6	exonic	always exonic (mostly 3'-UTR)	TRUE	zygote -> 2-cell	zygote -> 2-cell	2-cell	2-cell	Pre-implantation	2-cell	Pre-implantation	till 8-cell	2-cell	till 8-cell
2-cell	ENSG00000095139.14	ARCN1	exonic	always exonic (mostly 3'-UTR)	TRUE	zygote -> 2-cell	zygote -> 2-cell	2-cell	2-cell	Pre-implantation	2-cell	Pre-implantation	till 8-cell	2-cell	till 8-cell
2-cell	ENSG00000095627.9	TDRD1	exonic;intronic;mixed	mixed	TRUE	zygote -> 2-cell	zygote -> 2-cell	2-cell	2-cell	Pre-implantation	2-cell	Pre-implantation	till 8-cell	2-cell	till 8-cell
2-cell	ENSG00000099139.13	PCSK5	intronic	always intronic	TRUE	zygote -> 2-cell	zygote -> 2-cell	2-cell	2-cell	Pre-implantation	2-cell	Pre-implantation	till 8-cell	2-cell	till 8-cell
2-cell	ENSG00000099942.13	CRKL	exonic	always exonic (mostly 3'-UTR)	TRUE	zygote -> 2-cell	zygote -> 2-cell	2-cell	2-cell	Pre-implantation	2-cell	Pre-implantation	till 8-cell	2-cell	till 8-cell
2-cell	ENSG00000100228.12	RAB36	exonic	always exonic (mostly 3'-UTR)	TRUE	zygote -> 2-cell	zygote -> 2-cell	2-cell	2-cell	Pre-implantation	2-cell	Pre-implantation	till 8-cell	2-cell	till 8-cell
2-cell	ENSG00000100364.18	KIAA0930	exonic	always exonic (mostly 3'-UTR)	TRUE	zygote -> 2-cell	zygote -> 2-cell	2-cell	2-cell	Pre-implantation	2-cell	Pre-implantation	till 8-cell	2-cell	till 8-cell
2-cell	ENSG00000100376.12	FAM118A	exonic	always exonic (mostly 3'-UTR)	TRUE	zygote -> 2-cell	zygote -> 2-cell	2-cell	2-cell	Pre-implantation	2-cell	Pre-implantation	till 8-cell	2-cell	till 8-cell
2-cell	ENSG00000101003.10		not REE-targeted	not REE-targeted	FALSE	zygote -> 2-cell	zygote -> 2-cell	2-cell	2-cell	Pre-implantation	2-cell	Pre-implantation	till 8-cell	2-cell	till 8-cell
2-cell	ENSG00000101079.21	NDRG3	exonic	always exonic (mostly 3'-UTR)	TRUE	zygote -> 2-cell	zygote -> 2-cell	2-cell	2-cell	Pre-implantation	2-cell	Pre-implantation	till 8-cell	2-cell	till 8-cell
2-cell	ENSG00000101138.12	CSTF1	exonic	always exonic (mostly 3'-UTR)	TRUE	zygote -> 2-cell	zygote -> 2-cell	2-cell	2-cell	Pre-implantation	2-cell	Pre-implantation	till 8-cell	2-cell	till 8-cell
2-cell	ENSG00000101190.13	TCFL5	intronic;mixed	mixed	TRUE	zygote -> 2-cell	zygote -> 2-cell	2-cell	2-cell	Pre-implantation	2-cell	Pre-implantation	till 8-cell	2-cell	till 8-cell
2-cell	ENSG00000101347.9	SAMHD1	exonic	always exonic (mostly 3'-UTR)	TRUE	zygote -> 2-cell	zygote -> 2-cell	2-cell	2-cell	Pre-implantation	2-cell	Pre-implantation	till 8-cell	2-cell	till 8-cell
2-cell	ENSG00000101464.10	PIGU	intronic	always intronic	TRUE	zygote -> 2-cell	zygote -> 2-cell	2-cell	2-cell	Pre-implantation	2-cell	Pre-implantation	till 8-cell	2-cell	till 8-cell
2-cell	ENSG00000101557.15	USP14	exonic	always exonic (mostly 3'-UTR)	TRUE	zygote -> 2-cell	zygote -> 2-cell	2-cell	2-cell	Pre-implantation	2-cell	Pre-implantation	till 8-cell	2-cell	till 8-cell
2-cell	ENSG00000101871.14	MID1	intronic	always intronic	TRUE	zygote -> 2-cell	zygote -> 2-cell	2-cell	2-cell	Pre-implantation	2-cell	Pre-implantation	till 8-cell	2-cell	till 8-cell
2-cell	ENSG00000102317.18	RBM3	exonic	always exonic (mostly 3'-UTR)	TRUE	zygote -> 2-cell	zygote -> 2-cell	2-cell	2-cell	Pre-implantation	2-cell	Pre-implantation	till 8-cell	2-cell	till 8-cell
2-cell	ENSG00000102781.14	KATNAL1	exonic	always exonic (mostly 3'-UTR)	TRUE	zygote -> 2-cell	zygote -> 2-cell	2-cell	2-cell	Pre-implantation	2-cell	Pre-implantation	till 8-cell	2-cell	till 8-cell
2-cell	ENSG00000103160.12	HSDL1	exonic	always exonic (mostly 3'-UTR)	TRUE	zygote -> 2-cell	zygote -> 2-cell	2-cell	2-cell	Pre-implantation	2-cell	Pre-implantation	till 8-cell	2-cell	till 8-cell
2-cell	ENSG00000103196.12	CRISPLD2	exonic	always exonic (mostly 3'-UTR)	TRUE	zygote -> 2-cell	zygote -> 2-cell	2-cell	2-cell	Pre-implantation	2-cell	Pre-implantation	till 8-cell	2-cell	till 8-cell
2-cell	ENSG00000103319.12	EEF2K	exonic;mixed	mixed	TRUE	zygote -> 2-cell	zygote -> 2-cell	2-cell	2-cell	Pre-implantation	2-cell	Pre-implantation	till 8-cell	2-cell	till 8-cell
2-cell	ENSG00000104679.11	R3HCC1	intronic	always intronic	TRUE	zygote -> 2-cell	zygote -> 2-cell	2-cell	2-cell	Pre-implantation	2-cell	Pre-implantation	till 8-cell	2-cell	till 8-cell
2-cell	ENSG00000104738.18	MCM4	exonic	always exonic (mostly 3'-UTR)	TRUE	zygote -> 2-cell	zygote -> 2-cell	2-cell	2-cell	Pre-implantation	2-cell	Pre-implantation	till 8-cell	2-cell	till 8-cell
2-cell	ENSG00000104951.16	IL4I1	intronic	always intronic	TRUE	zygote -> 2-cell	zygote -> 2-cell	2-cell	2-cell	Pre-implantation	2-cell	Pre-implantation	till 8-cell	2-cell	till 8-cell
2-cell	ENSG00000105708.9	ZNF14	exonic	always exonic (mostly 3'-UTR)	TRUE	zygote -> 2-cell	zygote -> 2-cell	2-cell	2-cell	Pre-implantation	2-cell	Pre-implantation	till 8-cell	2-cell	till 8-cell
2-cell	ENSG00000105793.15	GTPBP10	exonic	always exonic (mostly 3'-UTR)	TRUE	zygote -> 2-cell	zygote -> 2-cell	2-cell	2-cell	Pre-implantation	2-cell	Pre-implantation	till 8-cell	2-cell	till 8-cell
2-cell	ENSG00000106327.13	TFR2	intronic	always intronic	TRUE	zygote -> 2-cell	zygote -> 2-cell	2-cell	2-cell	Pre-implantation	2-cell	Pre-implantation	till 8-cell	2-cell	till 8-cell
2-cell	ENSG00000106772.18	PRUNE2	intronic	always intronic	TRUE	zygote -> 2-cell	zygote -> 2-cell	2-cell	2-cell	Pre-implantation	2-cell	Pre-implantation	till 8-cell	2-cell	till 8-cell
2-cell	ENSG00000106789.13	CORO2A	exonic	always exonic (mostly 3'-UTR)	TRUE	zygote -> 2-cell	zygote -> 2-cell	2-cell	2-cell	Pre-implantation	2-cell	Pre-implantation	till 8-cell	2-cell	till 8-cell
2-cell	ENSG00000107362.13	ABHD17B	exonic	always exonic (mostly 3'-UTR)	TRUE	zygote -> 2-cell	zygote -> 2-cell	2-cell	2-cell	Pre-implantation	2-cell	Pre-implantation	till 8-cell	2-cell	till 8-cell
2-cell	ENSG00000108423.15		not REE-targeted	not REE-targeted	FALSE	zygote -> 2-cell	zygote -> 2-cell	2-cell	2-cell	Pre-implantation	2-cell	Pre-implantation	till 8-cell	2-cell	till 8-cell
2-cell	ENSG00000109436.8	TBC1D9	intronic	always intronic	TRUE	zygote -> 2-cell	zygote -> 2-cell	2-cell	2-cell	Pre-implantation	2-cell	Pre-implantation	till 8-cell	2-cell	till 8-cell
2-cell	ENSG00000109685.18	NSD2	intronic	always intronic	TRUE	zygote -> 2-cell	zygote -> 2-cell	2-cell	2-cell	Pre-implantation	2-cell	Pre-implantation	till 8-cell	2-cell	till 8-cell
2-cell	ENSG00000109814.12	UGDH	exonic	always exonic (mostly 3'-UTR)	TRUE	zygote -> 2-cell	zygote -> 2-cell	2-cell	2-cell	Pre-implantation	2-cell	Pre-implantation	till 8-cell	2-cell	till 8-cell
2-cell	ENSG00000110906.13	KCTD10	exonic	always exonic (mostly 3'-UTR)	TRUE	zygote -> 2-cell	zygote -> 2-cell	2-cell	2-cell	Pre-implantation	2-cell	Pre-implantation	till 8-cell	2-cell	till 8-cell
2-cell	ENSG00000111261.14	MANSC1	exonic	always exonic (mostly 3'-UTR)	TRUE	zygote -> 2-cell	zygote -> 2-cell	2-cell	2-cell	Pre-implantation	2-cell	Pre-implantation	till 8-cell	2-cell	till 8-cell
2-cell	ENSG00000111450.14	STX2	exonic	always exonic (mostly 3'-UTR)	TRUE	zygote -> 2-cell	zygote -> 2-cell	2-cell	2-cell	Pre-implantation	2-cell	Pre-implantation	till 8-cell	2-cell	till 8-cell
2-cell	ENSG00000111897.7	SERINC1	exonic	always exonic (mostly 3'-UTR)	TRUE	zygote -> 2-cell	zygote -> 2-cell	2-cell	2-cell	Pre-implantation	2-cell	Pre-implantation	till 8-cell	2-cell	till 8-cell
2-cell	ENSG00000112293.15	GPLD1	exonic	always exonic (mostly 3'-UTR)	TRUE	zygote -> 2-cell	zygote -> 2-cell	2-cell	2-cell	Pre-implantation	2-cell	Pre-implantation	till 8-cell	2-cell	till 8-cell
2-cell	ENSG00000112365.4	ZBTB24	exonic	always exonic (mostly 3'-UTR)	TRUE	zygote -> 2-cell	zygote -> 2-cell	2-cell	2-cell	Pre-implantation	2-cell	Pre-implantation	till 8-cell	2-cell	till 8-cell
2-cell	ENSG00000113318.11	MSH3	exonic	always exonic (mostly 3'-UTR)	TRUE	zygote -> 2-cell	zygote -> 2-cell	2-cell	2-cell	Pre-implantation	2-cell	Pre-implantation	till 8-cell	2-cell	till 8-cell
2-cell	ENSG00000113456.19	RAD1	exonic	always exonic (mostly 3'-UTR)	TRUE	zygote -> 2-cell	zygote -> 2-cell	2-cell	2-cell	Pre-implantation	2-cell	Pre-implantation	till 8-cell	2-cell	till 8-cell
2-cell	ENSG00000113838.13	TBCCD1	exonic	always exonic (mostly 3'-UTR)	TRUE	zygote -> 2-cell	zygote -> 2-cell	2-cell	2-cell	Pre-implantation	2-cell	Pre-implantation	till 8-cell	2-cell	till 8-cell
2-cell	ENSG00000114302.16	PRKAR2A	exonic	always exonic (mostly 3'-UTR)	TRUE	zygote -> 2-cell	zygote -> 2-cell	2-cell	2-cell	Pre-implantation	2-cell	Pre-implantation	till 8-cell	2-cell	till 8-cell
2-cell	ENSG00000114503.11		not REE-targeted	not REE-targeted	FALSE	zygote -> 2-cell	zygote -> 2-cell	2-cell	2-cell	Pre-implantation	2-cell	Pre-implantation	till 8-cell	2-cell	till 8-cell
2-cell	ENSG00000114744.9	COMMD2	exonic	always exonic (mostly 3'-UTR)	TRUE	zygote -> 2-cell	zygote -> 2-cell	2-cell	2-cell	Pre-implantation	2-cell	Pre-implantation	till 8-cell	2-cell	till 8-cell
2-cell	ENSG00000115020.17	PIKFYVE	exonic	always exonic (mostly 3'-UTR)	TRUE	zygote -> 2-cell	zygote -> 2-cell	2-cell	2-cell	Pre-implantation	2-cell	Pre-implantation	till 8-cell	2-cell	till 8-cell
2-cell	ENSG00000115252.18	PDE1A	intronic	always intronic	TRUE	zygote -> 2-cell	zygote -> 2-cell	2-cell	2-cell	Pre-implantation	2-cell	Pre-implantation	till 8-cell	2-cell	till 8-cell
2-cell	ENSG00000115425.14	PECR	exonic;intronic;mixed	mixed	TRUE	zygote -> 2-cell	zygote -> 2-cell	2-cell	2-cell	Pre-implantation	2-cell	Pre-implantation	till 8-cell	2-cell	till 8-cell
2-cell	ENSG00000115520.8	COQ10B	exonic	always exonic (mostly 3'-UTR)	TRUE	zygote -> 2-cell	zygote -> 2-cell	2-cell	2-cell	Pre-implantation	2-cell	Pre-implantation	till 8-cell	2-cell	till 8-cell
2-cell	ENSG00000116497.18	S100PBP	exonic;intronic;mixed	mixed	TRUE	zygote -> 2-cell	zygote -> 2-cell	2-cell	2-cell	Pre-implantation	2-cell	Pre-implantation	till 8-cell	2-cell	till 8-cell
2-cell	ENSG00000117222.14	RBBP5	exonic	always exonic (mostly 3'-UTR)	TRUE	zygote -> 2-cell	zygote -> 2-cell	2-cell	2-cell	Pre-implantation	2-cell	Pre-implantation	till 8-cell	2-cell	till 8-cell
2-cell	ENSG00000117280.13	RAB29	exonic	always exonic (mostly 3'-UTR)	TRUE	zygote -> 2-cell	zygote -> 2-cell	2-cell	2-cell	Pre-implantation	2-cell	Pre-implantation	till 8-cell	2-cell	till 8-cell
2-cell	ENSG00000118307.19	CASC1	intronic	always intronic	TRUE	zygote -> 2-cell	zygote -> 2-cell	2-cell	2-cell	Pre-implantation	2-cell	Pre-implantation	till 8-cell	2-cell	till 8-cell
2-cell	ENSG00000119541.10	VPS4B	exonic	always exonic (mostly 3'-UTR)	TRUE	zygote -> 2-cell	zygote -> 2-cell	2-cell	2-cell	Pre-implantation	2-cell	Pre-implantation	till 8-cell	2-cell	till 8-cell
2-cell	ENSG00000120253.14	NUP43	exonic	always exonic (mostly 3'-UTR)	TRUE	zygote -> 2-cell	zygote -> 2-cell	2-cell	2-cell	Pre-implantation	2-cell	Pre-implantation	till 8-cell	2-cell	till 8-cell
2-cell	ENSG00000120278.16	PLEKHG1	exonic	always exonic (mostly 3'-UTR)	TRUE	zygote -> 2-cell	zygote -> 2-cell	2-cell	2-cell	Pre-implantation	2-cell	Pre-implantation	till 8-cell	2-cell	till 8-cell
2-cell	ENSG00000120899.18	PTK2B	intronic	always intronic	TRUE	zygote -> 2-cell	zygote -> 2-cell	2-cell	2-cell	Pre-implantation	2-cell	Pre-implantation	till 8-cell	2-cell	till 8-cell
2-cell	ENSG00000120925.16	RNF170	exonic	always exonic (mostly 3'-UTR)	TRUE	zygote -> 2-cell	zygote -> 2-cell	2-cell	2-cell	Pre-implantation	2-cell	Pre-implantation	till 8-cell	2-cell	till 8-cell
2-cell	ENSG00000120942.13	UBIAD1	exonic	always exonic (mostly 3'-UTR)	TRUE	zygote -> 2-cell	zygote -> 2-cell	2-cell	2-cell	Pre-implantation	2-cell	Pre-implantation	till 8-cell	2-cell	till 8-cell
2-cell	ENSG00000121039.10	RDH10	exonic	always exonic (mostly 3'-UTR)	TRUE	zygote -> 2-cell	zygote -> 2-cell	2-cell	2-cell	Pre-implantation	2-cell	Pre-implantation	till 8-cell	2-cell	till 8-cell
2-cell	ENSG00000121236.21	TRIM6	exonic	always exonic (mostly 3'-UTR)	TRUE	zygote -> 2-cell	zygote -> 2-cell	2-cell	2-cell	Pre-implantation	2-cell	Pre-implantation	till 8-cell	2-cell	till 8-cell
2-cell	ENSG00000121406.9	ZNF549	exonic	always exonic (mostly 3'-UTR)	TRUE	zygote -> 2-cell	zygote -> 2-cell	2-cell	2-cell	Pre-implantation	2-cell	Pre-implantation	till 8-cell	2-cell	till 8-cell
2-cell	ENSG00000121542.12	SEC22A	exonic	always exonic (mostly 3'-UTR)	TRUE	zygote -> 2-cell	zygote -> 2-cell	2-cell	2-cell	Pre-implantation	2-cell	Pre-implantation	till 8-cell	2-cell	till 8-cell
2-cell	ENSG00000122203.15	KIAA1191	exonic	always exonic (mostly 3'-UTR)	TRUE	zygote -> 2-cell	zygote -> 2-cell	2-cell	2-cell	Pre-implantation	2-cell	Pre-implantation	till 8-cell	2-cell	till 8-cell
2-cell	ENSG00000122218.16	COPA	exonic	always exonic (mostly 3'-UTR)	TRUE	zygote -> 2-cell	zygote -> 2-cell	2-cell	2-cell	Pre-implantation	2-cell	Pre-implantation	till 8-cell	2-cell	till 8-cell
2-cell	ENSG00000122557.10		not REE-targeted	not REE-targeted	FALSE	zygote -> 2-cell	zygote -> 2-cell	2-cell	2-cell	Pre-implantation	2-cell	Pre-implantation	till 8-cell	2-cell	till 8-cell
2-cell	ENSG00000123473.15	STIL	exonic	always exonic (mostly 3'-UTR)	TRUE	zygote -> 2-cell	zygote -> 2-cell	2-cell	2-cell	Pre-implantation	2-cell	Pre-implantation	till 8-cell	2-cell	till 8-cell
2-cell	ENSG00000123485.12	HJURP	exonic	always exonic (mostly 3'-UTR)	TRUE	zygote -> 2-cell	zygote -> 2-cell	2-cell	2-cell	Pre-implantation	2-cell	Pre-implantation	till 8-cell	2-cell	till 8-cell
2-cell	ENSG00000124222.22	STX16	exonic	always exonic (mostly 3'-UTR)	TRUE	zygote -> 2-cell	zygote -> 2-cell	2-cell	2-cell	Pre-implantation	2-cell	Pre-implantation	till 8-cell	2-cell	till 8-cell
2-cell	ENSG00000125375.15	DMAC2L	exonic	always exonic (mostly 3'-UTR)	TRUE	zygote -> 2-cell	zygote -> 2-cell	2-cell	2-cell	Pre-implantation	2-cell	Pre-implantation	till 8-cell	2-cell	till 8-cell
2-cell	ENSG00000125482.13	TTF1	exonic	always exonic (mostly 3'-UTR)	TRUE	zygote -> 2-cell	zygote -> 2-cell	2-cell	2-cell	Pre-implantation	2-cell	Pre-implantation	till 8-cell	2-cell	till 8-cell
2-cell	ENSG00000126214.21	KLC1	intronic	always intronic	TRUE	zygote -> 2-cell	zygote -> 2-cell	2-cell	2-cell	Pre-implantation	2-cell	Pre-implantation	till 8-cell	2-cell	till 8-cell
2-cell	ENSG00000126787.13		not REE-targeted	not REE-targeted	FALSE	zygote -> 2-cell	zygote -> 2-cell	2-cell	2-cell	Pre-implantation	2-cell	Pre-implantation	till 8-cell	2-cell	till 8-cell
2-cell	ENSG00000127191.18	TRAF2	intronic	always intronic	TRUE	zygote -> 2-cell	zygote -> 2-cell	2-cell	2-cell	Pre-implantation	2-cell	Pre-implantation	till 8-cell	2-cell	till 8-cell
2-cell	ENSG00000127423.10	AUNIP	exonic	always exonic (mostly 3'-UTR)	TRUE	zygote -> 2-cell	zygote -> 2-cell	2-cell	2-cell	Pre-implantation	2-cell	Pre-implantation	till 8-cell	2-cell	till 8-cell
2-cell	ENSG00000127993.16	RBM48	exonic	always exonic (mostly 3'-UTR)	TRUE	zygote -> 2-cell	zygote -> 2-cell	2-cell	2-cell	Pre-implantation	2-cell	Pre-implantation	till 8-cell	2-cell	till 8-cell
2-cell	ENSG00000128918.15	ALDH1A2	intronic	always intronic	TRUE	zygote -> 2-cell	zygote -> 2-cell	2-cell	2-cell	Pre-implantation	2-cell	Pre-implantation	till 8-cell	2-cell	till 8-cell
2-cell	ENSG00000128928.10	IVD	exonic	always exonic (mostly 3'-UTR)	TRUE	zygote -> 2-cell	zygote -> 2-cell	2-cell	2-cell	Pre-implantation	2-cell	Pre-implantation	till 8-cell	2-cell	till 8-cell
2-cell	ENSG00000129595.13		not REE-targeted	not REE-targeted	FALSE	zygote -> 2-cell	zygote -> 2-cell	2-cell	2-cell	Pre-implantation	2-cell	Pre-implantation	till 8-cell	2-cell	till 8-cell
2-cell	ENSG00000130517.14	PGPEP1	exonic	always exonic (mostly 3'-UTR)	TRUE	zygote -> 2-cell	zygote -> 2-cell	2-cell	2-cell	Pre-implantation	2-cell	Pre-implantation	till 8-cell	2-cell	till 8-cell
2-cell	ENSG00000130741.11	EIF2S3	exonic	always exonic (mostly 3'-UTR)	TRUE	zygote -> 2-cell	zygote -> 2-cell	2-cell	2-cell	Pre-implantation	2-cell	Pre-implantation	till 8-cell	2-cell	till 8-cell
2-cell	ENSG00000130764.10	LRRC47	exonic	always exonic (mostly 3'-UTR)	TRUE	zygote -> 2-cell	zygote -> 2-cell	2-cell	2-cell	Pre-implantation	2-cell	Pre-implantation	till 8-cell	2-cell	till 8-cell
2-cell	ENSG00000130818.12	ZNF426	exonic	always exonic (mostly 3'-UTR)	TRUE	zygote -> 2-cell	zygote -> 2-cell	2-cell	2-cell	Pre-implantation	2-cell	Pre-implantation	till 8-cell	2-cell	till 8-cell
2-cell	ENSG00000130921.8	C12orf65	exonic	always exonic (mostly 3'-UTR)	TRUE	zygote -> 2-cell	zygote -> 2-cell	2-cell	2-cell	Pre-implantation	2-cell	Pre-implantation	till 8-cell	2-cell	till 8-cell
2-cell	ENSG00000131844.16	MCCC2	exonic	always exonic (mostly 3'-UTR)	TRUE	zygote -> 2-cell	zygote -> 2-cell	2-cell	2-cell	Pre-implantation	2-cell	Pre-implantation	till 8-cell	2-cell	till 8-cell
2-cell	ENSG00000131941.8	RHPN2	exonic	always exonic (mostly 3'-UTR)	TRUE	zygote -> 2-cell	zygote -> 2-cell	2-cell	2-cell	Pre-implantation	2-cell	Pre-implantation	till 8-cell	2-cell	till 8-cell
2-cell	ENSG00000132286.12		not REE-targeted	not REE-targeted	FALSE	zygote -> 2-cell	zygote -> 2-cell	2-cell	2-cell	Pre-implantation	2-cell	Pre-implantation	till 8-cell	2-cell	till 8-cell
2-cell	ENSG00000132326.12	PER2	exonic	always exonic (mostly 3'-UTR)	TRUE	zygote -> 2-cell	zygote -> 2-cell	2-cell	2-cell	Pre-implantation	2-cell	Pre-implantation	till 8-cell	2-cell	till 8-cell
2-cell	ENSG00000132603.15	NIP7	exonic	always exonic (mostly 3'-UTR)	TRUE	zygote -> 2-cell	zygote -> 2-cell	2-cell	2-cell	Pre-implantation	2-cell	Pre-implantation	till 8-cell	2-cell	till 8-cell
2-cell	ENSG00000132824.14	SERINC3	exonic	always exonic (mostly 3'-UTR)	TRUE	zygote -> 2-cell	zygote -> 2-cell	2-cell	2-cell	Pre-implantation	2-cell	Pre-implantation	till 8-cell	2-cell	till 8-cell
2-cell	ENSG00000133056.13	PIK3C2B	exonic	always exonic (mostly 3'-UTR)	TRUE	zygote -> 2-cell	zygote -> 2-cell	2-cell	2-cell	Pre-implantation	2-cell	Pre-implantation	till 8-cell	2-cell	till 8-cell
2-cell	ENSG00000133256.12	PDE6B	exonic	always exonic (mostly 3'-UTR)	TRUE	zygote -> 2-cell	zygote -> 2-cell	2-cell	2-cell	Pre-implantation	2-cell	Pre-implantation	till 8-cell	2-cell	till 8-cell
2-cell	ENSG00000133789.15	SWAP70	exonic	always exonic (mostly 3'-UTR)	TRUE	zygote -> 2-cell	zygote -> 2-cell	2-cell	2-cell	Pre-implantation	2-cell	Pre-implantation	till 8-cell	2-cell	till 8-cell
2-cell	ENSG00000133983.16	COX16	intronic	always intronic	TRUE	zygote -> 2-cell	zygote -> 2-cell	2-cell	2-cell	Pre-implantation	2-cell	Pre-implantation	till 8-cell	2-cell	till 8-cell
2-cell	ENSG00000133997.11	MED6	exonic	always exonic (mostly 3'-UTR)	TRUE	zygote -> 2-cell	zygote -> 2-cell	2-cell	2-cell	Pre-implantation	2-cell	Pre-implantation	till 8-cell	2-cell	till 8-cell
2-cell	ENSG00000134014.17		not REE-targeted	not REE-targeted	FALSE	zygote -> 2-cell	zygote -> 2-cell	2-cell	2-cell	Pre-implantation	2-cell	Pre-implantation	till 8-cell	2-cell	till 8-cell
2-cell	ENSG00000134253.10		not REE-targeted	not REE-targeted	FALSE	zygote -> 2-cell	zygote -> 2-cell	2-cell	2-cell	Pre-implantation	2-cell	Pre-implantation	till 8-cell	2-cell	till 8-cell
2-cell	ENSG00000135074.15	ADAM19	exonic	always exonic (mostly 3'-UTR)	TRUE	zygote -> 2-cell	zygote -> 2-cell	2-cell	2-cell	Pre-implantation	2-cell	Pre-implantation	till 8-cell	2-cell	till 8-cell
2-cell	ENSG00000135245.10	HILPDA	exonic	always exonic (mostly 3'-UTR)	TRUE	zygote -> 2-cell	zygote -> 2-cell	2-cell	2-cell	Pre-implantation	2-cell	Pre-implantation	till 8-cell	2-cell	till 8-cell
2-cell	ENSG00000135299.17	ANKRD6	intronic	always intronic	TRUE	zygote -> 2-cell	zygote -> 2-cell	2-cell	2-cell	Pre-implantation	2-cell	Pre-implantation	till 8-cell	2-cell	till 8-cell
2-cell	ENSG00000135596.18	MICAL1	intronic	always intronic	TRUE	zygote -> 2-cell	zygote -> 2-cell	2-cell	2-cell	Pre-implantation	2-cell	Pre-implantation	till 8-cell	2-cell	till 8-cell
2-cell	ENSG00000135677.11	GNS	exonic	always exonic (mostly 3'-UTR)	TRUE	zygote -> 2-cell	zygote -> 2-cell	2-cell	2-cell	Pre-implantation	2-cell	Pre-implantation	till 8-cell	2-cell	till 8-cell
2-cell	ENSG00000135900.4	MRPL44	exonic	always exonic (mostly 3'-UTR)	TRUE	zygote -> 2-cell	zygote -> 2-cell	2-cell	2-cell	Pre-implantation	2-cell	Pre-implantation	till 8-cell	2-cell	till 8-cell
2-cell	ENSG00000135966.13	TGFBRAP1	exonic	always exonic (mostly 3'-UTR)	TRUE	zygote -> 2-cell	zygote -> 2-cell	2-cell	2-cell	Pre-implantation	2-cell	Pre-implantation	till 8-cell	2-cell	till 8-cell
2-cell	ENSG00000136819.15	C9orf78	exonic	always exonic (mostly 3'-UTR)	TRUE	zygote -> 2-cell	zygote -> 2-cell	2-cell	2-cell	Pre-implantation	2-cell	Pre-implantation	till 8-cell	2-cell	till 8-cell
2-cell	ENSG00000136875.12	PRPF4	exonic	always exonic (mostly 3'-UTR)	TRUE	zygote -> 2-cell	zygote -> 2-cell	2-cell	2-cell	Pre-implantation	2-cell	Pre-implantation	till 8-cell	2-cell	till 8-cell
2-cell	ENSG00000137054.16	POLR1E	exonic	always exonic (mostly 3'-UTR)	TRUE	zygote -> 2-cell	zygote -> 2-cell	2-cell	2-cell	Pre-implantation	2-cell	Pre-implantation	till 8-cell	2-cell	till 8-cell
2-cell	ENSG00000137413.16	TAF8	exonic	always exonic (mostly 3'-UTR)	TRUE	zygote -> 2-cell	zygote -> 2-cell	2-cell	2-cell	Pre-implantation	2-cell	Pre-implantation	till 8-cell	2-cell	till 8-cell
2-cell	ENSG00000137692.12	DCUN1D5	intronic	always intronic	TRUE	zygote -> 2-cell	zygote -> 2-cell	2-cell	2-cell	Pre-implantation	2-cell	Pre-implantation	till 8-cell	2-cell	till 8-cell
2-cell	ENSG00000137707.13	BTG4	intronic	always intronic	TRUE	zygote -> 2-cell	zygote -> 2-cell	2-cell	2-cell	Pre-implantation	2-cell	Pre-implantation	till 8-cell	2-cell	till 8-cell
2-cell	ENSG00000137713.16	PPP2R1B	exonic	always exonic (mostly 3'-UTR)	TRUE	zygote -> 2-cell	zygote -> 2-cell	2-cell	2-cell	Pre-implantation	2-cell	Pre-implantation	till 8-cell	2-cell	till 8-cell
2-cell	ENSG00000137812.19	KNL1	exonic	always exonic (mostly 3'-UTR)	TRUE	zygote -> 2-cell	zygote -> 2-cell	2-cell	2-cell	Pre-implantation	2-cell	Pre-implantation	till 8-cell	2-cell	till 8-cell
2-cell	ENSG00000137822.12	TUBGCP4	exonic	always exonic (mostly 3'-UTR)	TRUE	zygote -> 2-cell	zygote -> 2-cell	2-cell	2-cell	Pre-implantation	2-cell	Pre-implantation	till 8-cell	2-cell	till 8-cell
2-cell	ENSG00000138079.14	SLC3A1	mixed	mixed	TRUE	zygote -> 2-cell	zygote -> 2-cell	2-cell	2-cell	Pre-implantation	2-cell	Pre-implantation	till 8-cell	2-cell	till 8-cell
2-cell	ENSG00000138758.11	SEPTIN11	exonic	always exonic (mostly 3'-UTR)	TRUE	zygote -> 2-cell	zygote -> 2-cell	2-cell	2-cell	Pre-implantation	2-cell	Pre-implantation	till 8-cell	2-cell	till 8-cell
2-cell	ENSG00000138780.14		not REE-targeted	not REE-targeted	FALSE	zygote -> 2-cell	zygote -> 2-cell	2-cell	2-cell	Pre-implantation	2-cell	Pre-implantation	till 8-cell	2-cell	till 8-cell
2-cell	ENSG00000139496.16	NUP58	exonic	always exonic (mostly 3'-UTR)	TRUE	zygote -> 2-cell	zygote -> 2-cell	2-cell	2-cell	Pre-implantation	2-cell	Pre-implantation	till 8-cell	2-cell	till 8-cell
2-cell	ENSG00000139579.13	NABP2	exonic	always exonic (mostly 3'-UTR)	TRUE	zygote -> 2-cell	zygote -> 2-cell	2-cell	2-cell	Pre-implantation	2-cell	Pre-implantation	till 8-cell	2-cell	till 8-cell
2-cell	ENSG00000139618.15	BRCA2	exonic	always exonic (mostly 3'-UTR)	TRUE	zygote -> 2-cell	zygote -> 2-cell	2-cell	2-cell	Pre-implantation	2-cell	Pre-implantation	till 8-cell	2-cell	till 8-cell
2-cell	ENSG00000140009.18	ESR2	intronic	always intronic	TRUE	zygote -> 2-cell	zygote -> 2-cell	2-cell	2-cell	Pre-implantation	2-cell	Pre-implantation	till 8-cell	2-cell	till 8-cell
2-cell	ENSG00000140854.13	KATNB1	intronic	always intronic	TRUE	zygote -> 2-cell	zygote -> 2-cell	2-cell	2-cell	Pre-implantation	2-cell	Pre-implantation	till 8-cell	2-cell	till 8-cell
2-cell	ENSG00000141510.17	TP53	exonic	always exonic (mostly 3'-UTR)	TRUE	zygote -> 2-cell	zygote -> 2-cell	2-cell	2-cell	Pre-implantation	2-cell	Pre-implantation	till 8-cell	2-cell	till 8-cell
2-cell	ENSG00000142039.4	CCDC97	exonic	always exonic (mostly 3'-UTR)	TRUE	zygote -> 2-cell	zygote -> 2-cell	2-cell	2-cell	Pre-implantation	2-cell	Pre-implantation	till 8-cell	2-cell	till 8-cell
2-cell	ENSG00000142197.12	DOP1B	exonic	always exonic (mostly 3'-UTR)	TRUE	zygote -> 2-cell	zygote -> 2-cell	2-cell	2-cell	Pre-implantation	2-cell	Pre-implantation	till 8-cell	2-cell	till 8-cell
2-cell	ENSG00000142512.15	SIGLEC10	exonic	always exonic (mostly 3'-UTR)	TRUE	zygote -> 2-cell	zygote -> 2-cell	2-cell	2-cell	Pre-implantation	2-cell	Pre-implantation	till 8-cell	2-cell	till 8-cell
2-cell	ENSG00000143751.10	SDE2	exonic	always exonic (mostly 3'-UTR)	TRUE	zygote -> 2-cell	zygote -> 2-cell	2-cell	2-cell	Pre-implantation	2-cell	Pre-implantation	till 8-cell	2-cell	till 8-cell
2-cell	ENSG00000143797.12	MBOAT2	exonic	always exonic (mostly 3'-UTR)	TRUE	zygote -> 2-cell	zygote -> 2-cell	2-cell	2-cell	Pre-implantation	2-cell	Pre-implantation	till 8-cell	2-cell	till 8-cell
2-cell	ENSG00000143882.12	ATP6V1C2	intronic	always intronic	TRUE	zygote -> 2-cell	zygote -> 2-cell	2-cell	2-cell	Pre-implantation	2-cell	Pre-implantation	till 8-cell	2-cell	till 8-cell
2-cell	ENSG00000144554.10	FANCD2	exonic	always exonic (mostly 3'-UTR)	TRUE	zygote -> 2-cell	zygote -> 2-cell	2-cell	2-cell	Pre-implantation	2-cell	Pre-implantation	till 8-cell	2-cell	till 8-cell
2-cell	ENSG00000145604.16	SKP2	exonic	always exonic (mostly 3'-UTR)	TRUE	zygote -> 2-cell	zygote -> 2-cell	2-cell	2-cell	Pre-implantation	2-cell	Pre-implantation	till 8-cell	2-cell	till 8-cell
2-cell	ENSG00000145794.17	MEGF10	intronic	always intronic	TRUE	zygote -> 2-cell	zygote -> 2-cell	2-cell	2-cell	Pre-implantation	2-cell	Pre-implantation	till 8-cell	2-cell	till 8-cell
2-cell	ENSG00000145817.17	YIPF5	exonic	always exonic (mostly 3'-UTR)	TRUE	zygote -> 2-cell	zygote -> 2-cell	2-cell	2-cell	Pre-implantation	2-cell	Pre-implantation	till 8-cell	2-cell	till 8-cell
2-cell	ENSG00000146038.12	DCDC2	exonic	always exonic (mostly 3'-UTR)	TRUE	zygote -> 2-cell	zygote -> 2-cell	2-cell	2-cell	Pre-implantation	2-cell	Pre-implantation	till 8-cell	2-cell	till 8-cell
2-cell	ENSG00000146282.18	RARS2	exonic	always exonic (mostly 3'-UTR)	TRUE	zygote -> 2-cell	zygote -> 2-cell	2-cell	2-cell	Pre-implantation	2-cell	Pre-implantation	till 8-cell	2-cell	till 8-cell
2-cell	ENSG00000147144.13	CCDC120	exonic	always exonic (mostly 3'-UTR)	TRUE	zygote -> 2-cell	zygote -> 2-cell	2-cell	2-cell	Pre-implantation	2-cell	Pre-implantation	till 8-cell	2-cell	till 8-cell
2-cell	ENSG00000148153.14	INIP	exonic	always exonic (mostly 3'-UTR)	TRUE	zygote -> 2-cell	zygote -> 2-cell	2-cell	2-cell	Pre-implantation	2-cell	Pre-implantation	till 8-cell	2-cell	till 8-cell
2-cell	ENSG00000148175.13	STOM	exonic	always exonic (mostly 3'-UTR)	TRUE	zygote -> 2-cell	zygote -> 2-cell	2-cell	2-cell	Pre-implantation	2-cell	Pre-implantation	till 8-cell	2-cell	till 8-cell
2-cell	ENSG00000148484.18	RSU1	intronic	always intronic	TRUE	zygote -> 2-cell	zygote -> 2-cell	2-cell	2-cell	Pre-implantation	2-cell	Pre-implantation	till 8-cell	2-cell	till 8-cell
2-cell	ENSG00000148950.11		not REE-targeted	not REE-targeted	FALSE	zygote -> 2-cell	zygote -> 2-cell	2-cell	2-cell	Pre-implantation	2-cell	Pre-implantation	till 8-cell	2-cell	till 8-cell
2-cell	ENSG00000149554.13	CHEK1	exonic;mixed	mixed	TRUE	zygote -> 2-cell	zygote -> 2-cell	2-cell	2-cell	Pre-implantation	2-cell	Pre-implantation	till 8-cell	2-cell	till 8-cell
2-cell	ENSG00000149636.15	DSN1	exonic	always exonic (mostly 3'-UTR)	TRUE	zygote -> 2-cell	zygote -> 2-cell	2-cell	2-cell	Pre-implantation	2-cell	Pre-implantation	till 8-cell	2-cell	till 8-cell
2-cell	ENSG00000149972.11	CNTN5	intronic	always intronic	TRUE	zygote -> 2-cell	zygote -> 2-cell	2-cell	2-cell	Pre-implantation	2-cell	Pre-implantation	till 8-cell	2-cell	till 8-cell
2-cell	ENSG00000150275.18	PCDH15	intronic	always intronic	TRUE	zygote -> 2-cell	zygote -> 2-cell	2-cell	2-cell	Pre-implantation	2-cell	Pre-implantation	till 8-cell	2-cell	till 8-cell
2-cell	ENSG00000151014.6	NOCT	exonic	always exonic (mostly 3'-UTR)	TRUE	zygote -> 2-cell	zygote -> 2-cell	2-cell	2-cell	Pre-implantation	2-cell	Pre-implantation	till 8-cell	2-cell	till 8-cell
2-cell	ENSG00000151150.22	ANK3	intronic	always intronic	TRUE	zygote -> 2-cell	zygote -> 2-cell	2-cell	2-cell	Pre-implantation	2-cell	Pre-implantation	till 8-cell	2-cell	till 8-cell
2-cell	ENSG00000152078.10	TLCD4	exonic	always exonic (mostly 3'-UTR)	TRUE	zygote -> 2-cell	zygote -> 2-cell	2-cell	2-cell	Pre-implantation	2-cell	Pre-implantation	till 8-cell	2-cell	till 8-cell
2-cell	ENSG00000152104.12	PTPN14	exonic	always exonic (mostly 3'-UTR)	TRUE	zygote -> 2-cell	zygote -> 2-cell	2-cell	2-cell	Pre-implantation	2-cell	Pre-implantation	till 8-cell	2-cell	till 8-cell
2-cell	ENSG00000152413.15	HOMER1	intronic	always intronic	TRUE	zygote -> 2-cell	zygote -> 2-cell	2-cell	2-cell	Pre-implantation	2-cell	Pre-implantation	till 8-cell	2-cell	till 8-cell
2-cell	ENSG00000152439.13	ZNF773	exonic	always exonic (mostly 3'-UTR)	TRUE	zygote -> 2-cell	zygote -> 2-cell	2-cell	2-cell	Pre-implantation	2-cell	Pre-implantation	till 8-cell	2-cell	till 8-cell
2-cell	ENSG00000153044.10	CENPH	exonic	always exonic (mostly 3'-UTR)	TRUE	zygote -> 2-cell	zygote -> 2-cell	2-cell	2-cell	Pre-implantation	2-cell	Pre-implantation	till 8-cell	2-cell	till 8-cell
2-cell	ENSG00000153956.16	CACNA2D1	intronic	always intronic	TRUE	zygote -> 2-cell	zygote -> 2-cell	2-cell	2-cell	Pre-implantation	2-cell	Pre-implantation	till 8-cell	2-cell	till 8-cell
2-cell	ENSG00000154743.18	TSEN2	exonic	always exonic (mostly 3'-UTR)	TRUE	zygote -> 2-cell	zygote -> 2-cell	2-cell	2-cell	Pre-implantation	2-cell	Pre-implantation	till 8-cell	2-cell	till 8-cell
2-cell	ENSG00000155858.6	LSM11	exonic	always exonic (mostly 3'-UTR)	TRUE	zygote -> 2-cell	zygote -> 2-cell	2-cell	2-cell	Pre-implantation	2-cell	Pre-implantation	till 8-cell	2-cell	till 8-cell
2-cell	ENSG00000156049.7	GNA14	intronic	always intronic	TRUE	zygote -> 2-cell	zygote -> 2-cell	2-cell	2-cell	Pre-implantation	2-cell	Pre-implantation	till 8-cell	2-cell	till 8-cell
2-cell	ENSG00000156384.14	SFR1	exonic	always exonic (mostly 3'-UTR)	TRUE	zygote -> 2-cell	zygote -> 2-cell	2-cell	2-cell	Pre-implantation	2-cell	Pre-implantation	till 8-cell	2-cell	till 8-cell
2-cell	ENSG00000156831.8	NSMCE2	intronic	always intronic	TRUE	zygote -> 2-cell	zygote -> 2-cell	2-cell	2-cell	Pre-implantation	2-cell	Pre-implantation	till 8-cell	2-cell	till 8-cell
2-cell	ENSG00000157224.16	CLDN12	intronic	always intronic	TRUE	zygote -> 2-cell	zygote -> 2-cell	2-cell	2-cell	Pre-implantation	2-cell	Pre-implantation	till 8-cell	2-cell	till 8-cell
2-cell	ENSG00000157538.14	VPS26C	exonic	always exonic (mostly 3'-UTR)	TRUE	zygote -> 2-cell	zygote -> 2-cell	2-cell	2-cell	Pre-implantation	2-cell	Pre-implantation	till 8-cell	2-cell	till 8-cell
2-cell	ENSG00000157693.15	TMEM268	exonic	always exonic (mostly 3'-UTR)	TRUE	zygote -> 2-cell	zygote -> 2-cell	2-cell	2-cell	Pre-implantation	2-cell	Pre-implantation	till 8-cell	2-cell	till 8-cell
2-cell	ENSG00000157703.15	SVOPL	intronic	always intronic	TRUE	zygote -> 2-cell	zygote -> 2-cell	2-cell	2-cell	Pre-implantation	2-cell	Pre-implantation	till 8-cell	2-cell	till 8-cell
2-cell	ENSG00000157895.11	C12orf43	exonic	always exonic (mostly 3'-UTR)	TRUE	zygote -> 2-cell	zygote -> 2-cell	2-cell	2-cell	Pre-implantation	2-cell	Pre-implantation	till 8-cell	2-cell	till 8-cell
2-cell	ENSG00000158604.15	TMED4	exonic	always exonic (mostly 3'-UTR)	TRUE	zygote -> 2-cell	zygote -> 2-cell	2-cell	2-cell	Pre-implantation	2-cell	Pre-implantation	till 8-cell	2-cell	till 8-cell
2-cell	ENSG00000159110.19	IFNAR2	exonic	always exonic (mostly 3'-UTR)	TRUE	zygote -> 2-cell	zygote -> 2-cell	2-cell	2-cell	Pre-implantation	2-cell	Pre-implantation	till 8-cell	2-cell	till 8-cell
2-cell	ENSG00000160505.16	NLRP4	intronic	always intronic	TRUE	zygote -> 2-cell	zygote -> 2-cell	2-cell	2-cell	Pre-implantation	2-cell	Pre-implantation	till 8-cell	2-cell	till 8-cell
2-cell	ENSG00000161243.9	FBXO27	exonic	always exonic (mostly 3'-UTR)	TRUE	zygote -> 2-cell	zygote -> 2-cell	2-cell	2-cell	Pre-implantation	2-cell	Pre-implantation	till 8-cell	2-cell	till 8-cell
2-cell	ENSG00000161905.12		not REE-targeted	not REE-targeted	FALSE	zygote -> 2-cell	zygote -> 2-cell	2-cell	2-cell	Pre-implantation	2-cell	Pre-implantation	till 8-cell	2-cell	till 8-cell
2-cell	ENSG00000161921.15		not REE-targeted	not REE-targeted	FALSE	zygote -> 2-cell	zygote -> 2-cell	2-cell	2-cell	Pre-implantation	2-cell	Pre-implantation	till 8-cell	2-cell	till 8-cell
2-cell	ENSG00000162430.17	SELENON	exonic	always exonic (mostly 3'-UTR)	TRUE	zygote -> 2-cell	zygote -> 2-cell	2-cell	2-cell	Pre-implantation	2-cell	Pre-implantation	till 8-cell	2-cell	till 8-cell
2-cell	ENSG00000162493.16	PDPN	exonic	always exonic (mostly 3'-UTR)	TRUE	zygote -> 2-cell	zygote -> 2-cell	2-cell	2-cell	Pre-implantation	2-cell	Pre-implantation	till 8-cell	2-cell	till 8-cell
2-cell	ENSG00000162592.10	CCDC27	intronic	always intronic	TRUE	zygote -> 2-cell	zygote -> 2-cell	2-cell	2-cell	Pre-implantation	2-cell	Pre-implantation	till 8-cell	2-cell	till 8-cell
2-cell	ENSG00000162999.13	DUSP19	exonic	always exonic (mostly 3'-UTR)	TRUE	zygote -> 2-cell	zygote -> 2-cell	2-cell	2-cell	Pre-implantation	2-cell	Pre-implantation	till 8-cell	2-cell	till 8-cell
2-cell	ENSG00000163072.15	NOSTRIN	intronic	always intronic	TRUE	zygote -> 2-cell	zygote -> 2-cell	2-cell	2-cell	Pre-implantation	2-cell	Pre-implantation	till 8-cell	2-cell	till 8-cell
2-cell	ENSG00000163249.12	CCNYL1	exonic	always exonic (mostly 3'-UTR)	TRUE	zygote -> 2-cell	zygote -> 2-cell	2-cell	2-cell	Pre-implantation	2-cell	Pre-implantation	till 8-cell	2-cell	till 8-cell
2-cell	ENSG00000163257.11	DCAF16	exonic	always exonic (mostly 3'-UTR)	TRUE	zygote -> 2-cell	zygote -> 2-cell	2-cell	2-cell	Pre-implantation	2-cell	Pre-implantation	till 8-cell	2-cell	till 8-cell
2-cell	ENSG00000163378.14	EOGT	exonic	always exonic (mostly 3'-UTR)	TRUE	zygote -> 2-cell	zygote -> 2-cell	2-cell	2-cell	Pre-implantation	2-cell	Pre-implantation	till 8-cell	2-cell	till 8-cell
2-cell	ENSG00000163380.15	LMOD3	exonic	always exonic (mostly 3'-UTR)	TRUE	zygote -> 2-cell	zygote -> 2-cell	2-cell	2-cell	Pre-implantation	2-cell	Pre-implantation	till 8-cell	2-cell	till 8-cell
2-cell	ENSG00000163596.16	ICA1L	exonic	always exonic (mostly 3'-UTR)	TRUE	zygote -> 2-cell	zygote -> 2-cell	2-cell	2-cell	Pre-implantation	2-cell	Pre-implantation	till 8-cell	2-cell	till 8-cell
2-cell	ENSG00000163683.12	SMIM14	exonic	always exonic (mostly 3'-UTR)	TRUE	zygote -> 2-cell	zygote -> 2-cell	2-cell	2-cell	Pre-implantation	2-cell	Pre-implantation	till 8-cell	2-cell	till 8-cell
2-cell	ENSG00000163684.11	RPP14	exonic	always exonic (mostly 3'-UTR)	TRUE	zygote -> 2-cell	zygote -> 2-cell	2-cell	2-cell	Pre-implantation	2-cell	Pre-implantation	till 8-cell	2-cell	till 8-cell
2-cell	ENSG00000163872.16		not REE-targeted	not REE-targeted	FALSE	zygote -> 2-cell	zygote -> 2-cell	2-cell	2-cell	Pre-implantation	2-cell	Pre-implantation	till 8-cell	2-cell	till 8-cell
2-cell	ENSG00000163900.11	TMEM41A	exonic	always exonic (mostly 3'-UTR)	TRUE	zygote -> 2-cell	zygote -> 2-cell	2-cell	2-cell	Pre-implantation	2-cell	Pre-implantation	till 8-cell	2-cell	till 8-cell
2-cell	ENSG00000163946.13	TASOR	exonic	always exonic (mostly 3'-UTR)	TRUE	zygote -> 2-cell	zygote -> 2-cell	2-cell	2-cell	Pre-implantation	2-cell	Pre-implantation	till 8-cell	2-cell	till 8-cell
2-cell	ENSG00000164091.12	WDR82	exonic	always exonic (mostly 3'-UTR)	TRUE	zygote -> 2-cell	zygote -> 2-cell	2-cell	2-cell	Pre-implantation	2-cell	Pre-implantation	till 8-cell	2-cell	till 8-cell
2-cell	ENSG00000164168.8	TMEM184C	exonic	always exonic (mostly 3'-UTR)	TRUE	zygote -> 2-cell	zygote -> 2-cell	2-cell	2-cell	Pre-implantation	2-cell	Pre-implantation	till 8-cell	2-cell	till 8-cell
2-cell	ENSG00000164329.13		not REE-targeted	not REE-targeted	FALSE	zygote -> 2-cell	zygote -> 2-cell	2-cell	2-cell	Pre-implantation	2-cell	Pre-implantation	till 8-cell	2-cell	till 8-cell
2-cell	ENSG00000164751.15	PEX2	exonic	always exonic (mostly 3'-UTR)	TRUE	zygote -> 2-cell	zygote -> 2-cell	2-cell	2-cell	Pre-implantation	2-cell	Pre-implantation	till 8-cell	2-cell	till 8-cell
2-cell	ENSG00000164933.12		not REE-targeted	not REE-targeted	FALSE	zygote -> 2-cell	zygote -> 2-cell	2-cell	2-cell	Pre-implantation	2-cell	Pre-implantation	till 8-cell	2-cell	till 8-cell
2-cell	ENSG00000165416.14	SUGT1	exonic	always exonic (mostly 3'-UTR)	TRUE	zygote -> 2-cell	zygote -> 2-cell	2-cell	2-cell	Pre-implantation	2-cell	Pre-implantation	till 8-cell	2-cell	till 8-cell
2-cell	ENSG00000165714.11	BORCS5	exonic	always exonic (mostly 3'-UTR)	TRUE	zygote -> 2-cell	zygote -> 2-cell	2-cell	2-cell	Pre-implantation	2-cell	Pre-implantation	till 8-cell	2-cell	till 8-cell
2-cell	ENSG00000165863.17	C10orf82	intronic	always intronic	TRUE	zygote -> 2-cell	zygote -> 2-cell	2-cell	2-cell	Pre-implantation	2-cell	Pre-implantation	till 8-cell	2-cell	till 8-cell
2-cell	ENSG00000166295.9	ANAPC16	exonic	always exonic (mostly 3'-UTR)	TRUE	zygote -> 2-cell	zygote -> 2-cell	2-cell	2-cell	Pre-implantation	2-cell	Pre-implantation	till 8-cell	2-cell	till 8-cell
2-cell	ENSG00000166452.12	AKIP1	exonic	always exonic (mostly 3'-UTR)	TRUE	zygote -> 2-cell	zygote -> 2-cell	2-cell	2-cell	Pre-implantation	2-cell	Pre-implantation	till 8-cell	2-cell	till 8-cell
2-cell	ENSG00000166455.13	C16orf46	intronic	always intronic	TRUE	zygote -> 2-cell	zygote -> 2-cell	2-cell	2-cell	Pre-implantation	2-cell	Pre-implantation	till 8-cell	2-cell	till 8-cell
2-cell	ENSG00000166471.11		not REE-targeted	not REE-targeted	FALSE	zygote -> 2-cell	zygote -> 2-cell	2-cell	2-cell	Pre-implantation	2-cell	Pre-implantation	till 8-cell	2-cell	till 8-cell
2-cell	ENSG00000166558.10	SLC38A8	intronic	always intronic	TRUE	zygote -> 2-cell	zygote -> 2-cell	2-cell	2-cell	Pre-implantation	2-cell	Pre-implantation	till 8-cell	2-cell	till 8-cell
2-cell	ENSG00000166855.9	CLPX	exonic	always exonic (mostly 3'-UTR)	TRUE	zygote -> 2-cell	zygote -> 2-cell	2-cell	2-cell	Pre-implantation	2-cell	Pre-implantation	till 8-cell	2-cell	till 8-cell
2-cell	ENSG00000167065.13	DUSP18	exonic	always exonic (mostly 3'-UTR)	TRUE	zygote -> 2-cell	zygote -> 2-cell	2-cell	2-cell	Pre-implantation	2-cell	Pre-implantation	till 8-cell	2-cell	till 8-cell
2-cell	ENSG00000167186.11	COQ7	exonic	always exonic (mostly 3'-UTR)	TRUE	zygote -> 2-cell	zygote -> 2-cell	2-cell	2-cell	Pre-implantation	2-cell	Pre-implantation	till 8-cell	2-cell	till 8-cell
2-cell	ENSG00000167210.17	LOXHD1	intronic	always intronic	TRUE	zygote -> 2-cell	zygote -> 2-cell	2-cell	2-cell	Pre-implantation	2-cell	Pre-implantation	till 8-cell	2-cell	till 8-cell
2-cell	ENSG00000168092.14	PAFAH1B2	exonic	always exonic (mostly 3'-UTR)	TRUE	zygote -> 2-cell	zygote -> 2-cell	2-cell	2-cell	Pre-implantation	2-cell	Pre-implantation	till 8-cell	2-cell	till 8-cell
2-cell	ENSG00000168411.14	RFWD3	exonic	always exonic (mostly 3'-UTR)	TRUE	zygote -> 2-cell	zygote -> 2-cell	2-cell	2-cell	Pre-implantation	2-cell	Pre-implantation	till 8-cell	2-cell	till 8-cell
2-cell	ENSG00000168438.15	CDC40	exonic	always exonic (mostly 3'-UTR)	TRUE	zygote -> 2-cell	zygote -> 2-cell	2-cell	2-cell	Pre-implantation	2-cell	Pre-implantation	till 8-cell	2-cell	till 8-cell
2-cell	ENSG00000168672.4	LRATD2	exonic	always exonic (mostly 3'-UTR)	TRUE	zygote -> 2-cell	zygote -> 2-cell	2-cell	2-cell	Pre-implantation	2-cell	Pre-implantation	till 8-cell	2-cell	till 8-cell
2-cell	ENSG00000168778.12		not REE-targeted	not REE-targeted	FALSE	zygote -> 2-cell	zygote -> 2-cell	2-cell	2-cell	Pre-implantation	2-cell	Pre-implantation	till 8-cell	2-cell	till 8-cell
2-cell	ENSG00000169155.10	ZBTB43	exonic	always exonic (mostly 3'-UTR)	TRUE	zygote -> 2-cell	zygote -> 2-cell	2-cell	2-cell	Pre-implantation	2-cell	Pre-implantation	till 8-cell	2-cell	till 8-cell
2-cell	ENSG00000169291.10	SHE	exonic	always exonic (mostly 3'-UTR)	TRUE	zygote -> 2-cell	zygote -> 2-cell	2-cell	2-cell	Pre-implantation	2-cell	Pre-implantation	till 8-cell	2-cell	till 8-cell
2-cell	ENSG00000169375.16	SIN3A	exonic	always exonic (mostly 3'-UTR)	TRUE	zygote -> 2-cell	zygote -> 2-cell	2-cell	2-cell	Pre-implantation	2-cell	Pre-implantation	till 8-cell	2-cell	till 8-cell
2-cell	ENSG00000169436.17	COL22A1	intronic	always intronic	TRUE	zygote -> 2-cell	zygote -> 2-cell	2-cell	2-cell	Pre-implantation	2-cell	Pre-implantation	till 8-cell	2-cell	till 8-cell
2-cell	ENSG00000169905.12		not REE-targeted	not REE-targeted	FALSE	zygote -> 2-cell	zygote -> 2-cell	2-cell	2-cell	Pre-implantation	2-cell	Pre-implantation	till 8-cell	2-cell	till 8-cell
2-cell	ENSG00000169914.6	OTUD3	exonic	always exonic (mostly 3'-UTR)	TRUE	zygote -> 2-cell	zygote -> 2-cell	2-cell	2-cell	Pre-implantation	2-cell	Pre-implantation	till 8-cell	2-cell	till 8-cell
2-cell	ENSG00000170275.14	CRTAP	exonic	always exonic (mostly 3'-UTR)	TRUE	zygote -> 2-cell	zygote -> 2-cell	2-cell	2-cell	Pre-implantation	2-cell	Pre-implantation	till 8-cell	2-cell	till 8-cell
2-cell	ENSG00000170325.14	PRDM10	intronic	always intronic	TRUE	zygote -> 2-cell	zygote -> 2-cell	2-cell	2-cell	Pre-implantation	2-cell	Pre-implantation	till 8-cell	2-cell	till 8-cell
2-cell	ENSG00000170949.17	ZNF160	exonic	always exonic (mostly 3'-UTR)	TRUE	zygote -> 2-cell	zygote -> 2-cell	2-cell	2-cell	Pre-implantation	2-cell	Pre-implantation	till 8-cell	2-cell	till 8-cell
2-cell	ENSG00000171241.9	SHCBP1	exonic	always exonic (mostly 3'-UTR)	TRUE	zygote -> 2-cell	zygote -> 2-cell	2-cell	2-cell	Pre-implantation	2-cell	Pre-implantation	till 8-cell	2-cell	till 8-cell
2-cell	ENSG00000171475.14	WIPF2	exonic	always exonic (mostly 3'-UTR)	TRUE	zygote -> 2-cell	zygote -> 2-cell	2-cell	2-cell	Pre-implantation	2-cell	Pre-implantation	till 8-cell	2-cell	till 8-cell
2-cell	ENSG00000171497.5		not REE-targeted	not REE-targeted	FALSE	zygote -> 2-cell	zygote -> 2-cell	2-cell	2-cell	Pre-implantation	2-cell	Pre-implantation	till 8-cell	2-cell	till 8-cell
2-cell	ENSG00000171827.10	ZNF570	exonic	always exonic (mostly 3'-UTR)	TRUE	zygote -> 2-cell	zygote -> 2-cell	2-cell	2-cell	Pre-implantation	2-cell	Pre-implantation	till 8-cell	2-cell	till 8-cell
2-cell	ENSG00000172687.13	ZNF738	exonic	always exonic (mostly 3'-UTR)	TRUE	zygote -> 2-cell	zygote -> 2-cell	2-cell	2-cell	Pre-implantation	2-cell	Pre-implantation	till 8-cell	2-cell	till 8-cell
2-cell	ENSG00000172795.16		not REE-targeted	not REE-targeted	FALSE	zygote -> 2-cell	zygote -> 2-cell	2-cell	2-cell	Pre-implantation	2-cell	Pre-implantation	till 8-cell	2-cell	till 8-cell
2-cell	ENSG00000173611.17	SCAI	exonic;intronic;mixed	mixed	TRUE	zygote -> 2-cell	zygote -> 2-cell	2-cell	2-cell	Pre-implantation	2-cell	Pre-implantation	till 8-cell	2-cell	till 8-cell
2-cell	ENSG00000174574.16	AKIRIN1	exonic	always exonic (mostly 3'-UTR)	TRUE	zygote -> 2-cell	zygote -> 2-cell	2-cell	2-cell	Pre-implantation	2-cell	Pre-implantation	till 8-cell	2-cell	till 8-cell
2-cell	ENSG00000174928.16	C3orf33	exonic	always exonic (mostly 3'-UTR)	TRUE	zygote -> 2-cell	zygote -> 2-cell	2-cell	2-cell	Pre-implantation	2-cell	Pre-implantation	till 8-cell	2-cell	till 8-cell
2-cell	ENSG00000176105.14	YES1	exonic	always exonic (mostly 3'-UTR)	TRUE	zygote -> 2-cell	zygote -> 2-cell	2-cell	2-cell	Pre-implantation	2-cell	Pre-implantation	till 8-cell	2-cell	till 8-cell
2-cell	ENSG00000177556.12	ATOX1	intronic	always intronic	TRUE	zygote -> 2-cell	zygote -> 2-cell	2-cell	2-cell	Pre-implantation	2-cell	Pre-implantation	till 8-cell	2-cell	till 8-cell
2-cell	ENSG00000177663.13	IL17RA	exonic	always exonic (mostly 3'-UTR)	TRUE	zygote -> 2-cell	zygote -> 2-cell	2-cell	2-cell	Pre-implantation	2-cell	Pre-implantation	till 8-cell	2-cell	till 8-cell
2-cell	ENSG00000177981.11	ASB8	exonic	always exonic (mostly 3'-UTR)	TRUE	zygote -> 2-cell	zygote -> 2-cell	2-cell	2-cell	Pre-implantation	2-cell	Pre-implantation	till 8-cell	2-cell	till 8-cell
2-cell	ENSG00000178105.11	DDX10	intronic	always intronic	TRUE	zygote -> 2-cell	zygote -> 2-cell	2-cell	2-cell	Pre-implantation	2-cell	Pre-implantation	till 8-cell	2-cell	till 8-cell
2-cell	ENSG00000178502.6		not REE-targeted	not REE-targeted	FALSE	zygote -> 2-cell	zygote -> 2-cell	2-cell	2-cell	Pre-implantation	2-cell	Pre-implantation	till 8-cell	2-cell	till 8-cell
2-cell	ENSG00000179284.5	DAND5	exonic	always exonic (mostly 3'-UTR)	TRUE	zygote -> 2-cell	zygote -> 2-cell	2-cell	2-cell	Pre-implantation	2-cell	Pre-implantation	till 8-cell	2-cell	till 8-cell
2-cell	ENSG00000179912.20		not REE-targeted	not REE-targeted	FALSE	zygote -> 2-cell	zygote -> 2-cell	2-cell	2-cell	Pre-implantation	2-cell	Pre-implantation	till 8-cell	2-cell	till 8-cell
2-cell	ENSG00000180185.11	FAHD1	exonic	always exonic (mostly 3'-UTR)	TRUE	zygote -> 2-cell	zygote -> 2-cell	2-cell	2-cell	Pre-implantation	2-cell	Pre-implantation	till 8-cell	2-cell	till 8-cell
2-cell	ENSG00000181192.12	DHTKD1	exonic	always exonic (mostly 3'-UTR)	TRUE	zygote -> 2-cell	zygote -> 2-cell	2-cell	2-cell	Pre-implantation	2-cell	Pre-implantation	till 8-cell	2-cell	till 8-cell
2-cell	ENSG00000182054.9	IDH2	exonic	always exonic (mostly 3'-UTR)	TRUE	zygote -> 2-cell	zygote -> 2-cell	2-cell	2-cell	Pre-implantation	2-cell	Pre-implantation	till 8-cell	2-cell	till 8-cell
2-cell	ENSG00000182256.13	GABRG3	intronic	always intronic	TRUE	zygote -> 2-cell	zygote -> 2-cell	2-cell	2-cell	Pre-implantation	2-cell	Pre-implantation	till 8-cell	2-cell	till 8-cell
2-cell	ENSG00000182472.9	CAPN12	intronic	always intronic	TRUE	zygote -> 2-cell	zygote -> 2-cell	2-cell	2-cell	Pre-implantation	2-cell	Pre-implantation	till 8-cell	2-cell	till 8-cell
2-cell	ENSG00000182749.5		not REE-targeted	not REE-targeted	FALSE	zygote -> 2-cell	zygote -> 2-cell	2-cell	2-cell	Pre-implantation	2-cell	Pre-implantation	till 8-cell	2-cell	till 8-cell
2-cell	ENSG00000183230.17	CTNNA3	intronic	always intronic	TRUE	zygote -> 2-cell	zygote -> 2-cell	2-cell	2-cell	Pre-implantation	2-cell	Pre-implantation	till 8-cell	2-cell	till 8-cell
2-cell	ENSG00000183287.14	CCBE1	exonic	always exonic (mostly 3'-UTR)	TRUE	zygote -> 2-cell	zygote -> 2-cell	2-cell	2-cell	Pre-implantation	2-cell	Pre-implantation	till 8-cell	2-cell	till 8-cell
2-cell	ENSG00000183324.11	REC114	intronic	always intronic	TRUE	zygote -> 2-cell	zygote -> 2-cell	2-cell	2-cell	Pre-implantation	2-cell	Pre-implantation	till 8-cell	2-cell	till 8-cell
2-cell	ENSG00000183520.12	UTP11	exonic	always exonic (mostly 3'-UTR)	TRUE	zygote -> 2-cell	zygote -> 2-cell	2-cell	2-cell	Pre-implantation	2-cell	Pre-implantation	till 8-cell	2-cell	till 8-cell
2-cell	ENSG00000183943.6		not REE-targeted	not REE-targeted	FALSE	zygote -> 2-cell	zygote -> 2-cell	2-cell	2-cell	Pre-implantation	2-cell	Pre-implantation	till 8-cell	2-cell	till 8-cell
2-cell	ENSG00000184571.13	PIWIL3	intronic	always intronic	TRUE	zygote -> 2-cell	zygote -> 2-cell	2-cell	2-cell	Pre-implantation	2-cell	Pre-implantation	till 8-cell	2-cell	till 8-cell
2-cell	ENSG00000184743.13	ATL3	exonic	always exonic (mostly 3'-UTR)	TRUE	zygote -> 2-cell	zygote -> 2-cell	2-cell	2-cell	Pre-implantation	2-cell	Pre-implantation	till 8-cell	2-cell	till 8-cell
2-cell	ENSG00000185055.11	EFCAB10	intronic;mixed	mixed	TRUE	zygote -> 2-cell	zygote -> 2-cell	2-cell	2-cell	Pre-implantation	2-cell	Pre-implantation	till 8-cell	2-cell	till 8-cell
2-cell	ENSG00000185155.11	MIXL1	exonic	always exonic (mostly 3'-UTR)	TRUE	zygote -> 2-cell	zygote -> 2-cell	2-cell	2-cell	Pre-implantation	2-cell	Pre-implantation	till 8-cell	2-cell	till 8-cell
2-cell	ENSG00000185298.13	CCDC137	exonic	always exonic (mostly 3'-UTR)	TRUE	zygote -> 2-cell	zygote -> 2-cell	2-cell	2-cell	Pre-implantation	2-cell	Pre-implantation	till 8-cell	2-cell	till 8-cell
2-cell	ENSG00000185900.10	POMK	exonic	always exonic (mostly 3'-UTR)	TRUE	zygote -> 2-cell	zygote -> 2-cell	2-cell	2-cell	Pre-implantation	2-cell	Pre-implantation	till 8-cell	2-cell	till 8-cell
2-cell	ENSG00000186001.14	LRCH3	exonic	always exonic (mostly 3'-UTR)	TRUE	zygote -> 2-cell	zygote -> 2-cell	2-cell	2-cell	Pre-implantation	2-cell	Pre-implantation	till 8-cell	2-cell	till 8-cell
2-cell	ENSG00000186314.11	PRELID2	exonic	always exonic (mostly 3'-UTR)	TRUE	zygote -> 2-cell	zygote -> 2-cell	2-cell	2-cell	Pre-implantation	2-cell	Pre-implantation	till 8-cell	2-cell	till 8-cell
2-cell	ENSG00000186532.12	SMYD4	exonic	always exonic (mostly 3'-UTR)	TRUE	zygote -> 2-cell	zygote -> 2-cell	2-cell	2-cell	Pre-implantation	2-cell	Pre-implantation	till 8-cell	2-cell	till 8-cell
2-cell	ENSG00000186812.13	ZNF397	exonic	always exonic (mostly 3'-UTR)	TRUE	zygote -> 2-cell	zygote -> 2-cell	2-cell	2-cell	Pre-implantation	2-cell	Pre-implantation	till 8-cell	2-cell	till 8-cell
2-cell	ENSG00000187239.17	FNBP1	intronic	always intronic	TRUE	zygote -> 2-cell	zygote -> 2-cell	2-cell	2-cell	Pre-implantation	2-cell	Pre-implantation	till 8-cell	2-cell	till 8-cell
2-cell	ENSG00000187446.12	CHP1	exonic	always exonic (mostly 3'-UTR)	TRUE	zygote -> 2-cell	zygote -> 2-cell	2-cell	2-cell	Pre-implantation	2-cell	Pre-implantation	till 8-cell	2-cell	till 8-cell
2-cell	ENSG00000187720.14	THSD4	intronic	always intronic	TRUE	zygote -> 2-cell	zygote -> 2-cell	2-cell	2-cell	Pre-implantation	2-cell	Pre-implantation	till 8-cell	2-cell	till 8-cell
2-cell	ENSG00000187950.8	OVCH1	intronic	always intronic	TRUE	zygote -> 2-cell	zygote -> 2-cell	2-cell	2-cell	Pre-implantation	2-cell	Pre-implantation	till 8-cell	2-cell	till 8-cell
2-cell	ENSG00000188529.15	SRSF10	exonic	always exonic (mostly 3'-UTR)	TRUE	zygote -> 2-cell	zygote -> 2-cell	2-cell	2-cell	Pre-implantation	2-cell	Pre-implantation	till 8-cell	2-cell	till 8-cell
2-cell	ENSG00000188613.7	NANOS1	exonic	always exonic (mostly 3'-UTR)	TRUE	zygote -> 2-cell	zygote -> 2-cell	2-cell	2-cell	Pre-implantation	2-cell	Pre-implantation	till 8-cell	2-cell	till 8-cell
2-cell	ENSG00000188735.13	TMEM120B	exonic	always exonic (mostly 3'-UTR)	TRUE	zygote -> 2-cell	zygote -> 2-cell	2-cell	2-cell	Pre-implantation	2-cell	Pre-implantation	till 8-cell	2-cell	till 8-cell
2-cell	ENSG00000188785.12	ZNF548	exonic	always exonic (mostly 3'-UTR)	TRUE	zygote -> 2-cell	zygote -> 2-cell	2-cell	2-cell	Pre-implantation	2-cell	Pre-implantation	till 8-cell	2-cell	till 8-cell
2-cell	ENSG00000189114.7	BLOC1S3	exonic	always exonic (mostly 3'-UTR)	TRUE	zygote -> 2-cell	zygote -> 2-cell	2-cell	2-cell	Pre-implantation	2-cell	Pre-implantation	till 8-cell	2-cell	till 8-cell
2-cell	ENSG00000196199.14	MPHOSPH8	exonic	always exonic (mostly 3'-UTR)	TRUE	zygote -> 2-cell	zygote -> 2-cell	2-cell	2-cell	Pre-implantation	2-cell	Pre-implantation	till 8-cell	2-cell	till 8-cell
2-cell	ENSG00000196262.14	PPIA	exonic	always exonic (mostly 3'-UTR)	TRUE	zygote -> 2-cell	zygote -> 2-cell	2-cell	2-cell	Pre-implantation	2-cell	Pre-implantation	till 8-cell	2-cell	till 8-cell
2-cell	ENSG00000196277.16	GRM7	intronic	always intronic	TRUE	zygote -> 2-cell	zygote -> 2-cell	2-cell	2-cell	Pre-implantation	2-cell	Pre-implantation	till 8-cell	2-cell	till 8-cell
2-cell	ENSG00000196290.15	NIF3L1	intronic	always intronic	TRUE	zygote -> 2-cell	zygote -> 2-cell	2-cell	2-cell	Pre-implantation	2-cell	Pre-implantation	till 8-cell	2-cell	till 8-cell
2-cell	ENSG00000196646.12	ZNF136	exonic	always exonic (mostly 3'-UTR)	TRUE	zygote -> 2-cell	zygote -> 2-cell	2-cell	2-cell	Pre-implantation	2-cell	Pre-implantation	till 8-cell	2-cell	till 8-cell
2-cell	ENSG00000197128.11	ZNF772	exonic	always exonic (mostly 3'-UTR)	TRUE	zygote -> 2-cell	zygote -> 2-cell	2-cell	2-cell	Pre-implantation	2-cell	Pre-implantation	till 8-cell	2-cell	till 8-cell
2-cell	ENSG00000197181.12	PIWIL2	exonic	always exonic (mostly 3'-UTR)	TRUE	zygote -> 2-cell	zygote -> 2-cell	2-cell	2-cell	Pre-implantation	2-cell	Pre-implantation	till 8-cell	2-cell	till 8-cell
2-cell	ENSG00000197405.8	C5AR1	intronic	always intronic	TRUE	zygote -> 2-cell	zygote -> 2-cell	2-cell	2-cell	Pre-implantation	2-cell	Pre-implantation	till 8-cell	2-cell	till 8-cell
2-cell	ENSG00000197857.13	ZNF44	exonic	always exonic (mostly 3'-UTR)	TRUE	zygote -> 2-cell	zygote -> 2-cell	2-cell	2-cell	Pre-implantation	2-cell	Pre-implantation	till 8-cell	2-cell	till 8-cell
2-cell	ENSG00000197928.10	ZNF677	exonic;mixed	mixed	TRUE	zygote -> 2-cell	zygote -> 2-cell	2-cell	2-cell	Pre-implantation	2-cell	Pre-implantation	till 8-cell	2-cell	till 8-cell
2-cell	ENSG00000198380.12	GFPT1	exonic	always exonic (mostly 3'-UTR)	TRUE	zygote -> 2-cell	zygote -> 2-cell	2-cell	2-cell	Pre-implantation	2-cell	Pre-implantation	till 8-cell	2-cell	till 8-cell
2-cell	ENSG00000198625.13	MDM4	exonic	always exonic (mostly 3'-UTR)	TRUE	zygote -> 2-cell	zygote -> 2-cell	2-cell	2-cell	Pre-implantation	2-cell	Pre-implantation	till 8-cell	2-cell	till 8-cell
2-cell	ENSG00000198740.8		not REE-targeted	not REE-targeted	FALSE	zygote -> 2-cell	zygote -> 2-cell	2-cell	2-cell	Pre-implantation	2-cell	Pre-implantation	till 8-cell	2-cell	till 8-cell
2-cell	ENSG00000198815.9	FOXJ3	exonic	always exonic (mostly 3'-UTR)	TRUE	zygote -> 2-cell	zygote -> 2-cell	2-cell	2-cell	Pre-implantation	2-cell	Pre-implantation	till 8-cell	2-cell	till 8-cell
2-cell	ENSG00000198912.11	C1orf174	exonic	always exonic (mostly 3'-UTR)	TRUE	zygote -> 2-cell	zygote -> 2-cell	2-cell	2-cell	Pre-implantation	2-cell	Pre-implantation	till 8-cell	2-cell	till 8-cell
2-cell	ENSG00000204104.12	TRAF3IP1	exonic	always exonic (mostly 3'-UTR)	TRUE	zygote -> 2-cell	zygote -> 2-cell	2-cell	2-cell	Pre-implantation	2-cell	Pre-implantation	till 8-cell	2-cell	till 8-cell
2-cell	ENSG00000204514.10		not REE-targeted	not REE-targeted	FALSE	zygote -> 2-cell	zygote -> 2-cell	2-cell	2-cell	Pre-implantation	2-cell	Pre-implantation	till 8-cell	2-cell	till 8-cell
2-cell	ENSG00000205683.11	DPF3	intronic	always intronic	TRUE	zygote -> 2-cell	zygote -> 2-cell	2-cell	2-cell	Pre-implantation	2-cell	Pre-implantation	till 8-cell	2-cell	till 8-cell
2-cell	ENSG00000213024.11	NUP62	exonic	always exonic (mostly 3'-UTR)	TRUE	zygote -> 2-cell	zygote -> 2-cell	2-cell	2-cell	Pre-implantation	2-cell	Pre-implantation	till 8-cell	2-cell	till 8-cell
2-cell	ENSG00000213066.13	FGFR1OP	exonic	always exonic (mostly 3'-UTR)	TRUE	zygote -> 2-cell	zygote -> 2-cell	2-cell	2-cell	Pre-implantation	2-cell	Pre-implantation	till 8-cell	2-cell	till 8-cell
2-cell	ENSG00000213139.8	CRYGS	exonic	always exonic (mostly 3'-UTR)	TRUE	zygote -> 2-cell	zygote -> 2-cell	2-cell	2-cell	Pre-implantation	2-cell	Pre-implantation	till 8-cell	2-cell	till 8-cell
2-cell	ENSG00000213186.8	TRIM59	exonic	always exonic (mostly 3'-UTR)	TRUE	zygote -> 2-cell	zygote -> 2-cell	2-cell	2-cell	Pre-implantation	2-cell	Pre-implantation	till 8-cell	2-cell	till 8-cell
2-cell	ENSG00000213380.15	COG8	exonic	always exonic (mostly 3'-UTR)	TRUE	zygote -> 2-cell	zygote -> 2-cell	2-cell	2-cell	Pre-implantation	2-cell	Pre-implantation	till 8-cell	2-cell	till 8-cell
2-cell	ENSG00000213463.5	SYNJ2BP	exonic	always exonic (mostly 3'-UTR)	TRUE	zygote -> 2-cell	zygote -> 2-cell	2-cell	2-cell	Pre-implantation	2-cell	Pre-implantation	till 8-cell	2-cell	till 8-cell
2-cell	ENSG00000221955.10	SLC12A8	exonic	always exonic (mostly 3'-UTR)	TRUE	zygote -> 2-cell	zygote -> 2-cell	2-cell	2-cell	Pre-implantation	2-cell	Pre-implantation	till 8-cell	2-cell	till 8-cell
2-cell	ENSG00000240303.8	ACAD11	exonic	always exonic (mostly 3'-UTR)	TRUE	zygote -> 2-cell	zygote -> 2-cell	2-cell	2-cell	Pre-implantation	2-cell	Pre-implantation	till 8-cell	2-cell	till 8-cell
2-cell	ENSG00000243156.9	MICAL3	exonic	always exonic (mostly 3'-UTR)	TRUE	zygote -> 2-cell	zygote -> 2-cell	2-cell	2-cell	Pre-implantation	2-cell	Pre-implantation	till 8-cell	2-cell	till 8-cell
2-cell	ENSG00000243667.7	WDR92	exonic	always exonic (mostly 3'-UTR)	TRUE	zygote -> 2-cell	zygote -> 2-cell	2-cell	2-cell	Pre-implantation	2-cell	Pre-implantation	till 8-cell	2-cell	till 8-cell
2-cell	ENSG00000247077.7	PGAM5	exonic	always exonic (mostly 3'-UTR)	TRUE	zygote -> 2-cell	zygote -> 2-cell	2-cell	2-cell	Pre-implantation	2-cell	Pre-implantation	till 8-cell	2-cell	till 8-cell
2-cell	ENSG00000249624.9	AP000295.1	intronic	always intronic	TRUE	zygote -> 2-cell	zygote -> 2-cell	2-cell	2-cell	Pre-implantation	2-cell	Pre-implantation	till 8-cell	2-cell	till 8-cell
2-cell	ENSG00000253313.6	C1orf210	exonic	always exonic (mostly 3'-UTR)	TRUE	zygote -> 2-cell	zygote -> 2-cell	2-cell	2-cell	Pre-implantation	2-cell	Pre-implantation	till 8-cell	2-cell	till 8-cell
2-cell	ENSG00000255154.7	HTD2	exonic	always exonic (mostly 3'-UTR)	TRUE	zygote -> 2-cell	zygote -> 2-cell	2-cell	2-cell	Pre-implantation	2-cell	Pre-implantation	till 8-cell	2-cell	till 8-cell
2-cell	ENSG00000256053.7	COA8	exonic	always exonic (mostly 3'-UTR)	TRUE	zygote -> 2-cell	zygote -> 2-cell	2-cell	2-cell	Pre-implantation	2-cell	Pre-implantation	till 8-cell	2-cell	till 8-cell
2-cell	ENSG00000256500.5	AL139300.1	intronic	always intronic	TRUE	zygote -> 2-cell	zygote -> 2-cell	2-cell	2-cell	Pre-implantation	2-cell	Pre-implantation	till 8-cell	2-cell	till 8-cell
2-cell	ENSG00000258429.2	PDF	exonic	always exonic (mostly 3'-UTR)	TRUE	zygote -> 2-cell	zygote -> 2-cell	2-cell	2-cell	Pre-implantation	2-cell	Pre-implantation	till 8-cell	2-cell	till 8-cell
2-cell	ENSG00000258588.3	TRIM6-TRIM34	intronic	always intronic	TRUE	zygote -> 2-cell	zygote -> 2-cell	2-cell	2-cell	Pre-implantation	2-cell	Pre-implantation	till 8-cell	2-cell	till 8-cell
2-cell	ENSG00000258644.6	SYNJ2BP-COX16	intronic	always intronic	TRUE	zygote -> 2-cell	zygote -> 2-cell	2-cell	2-cell	Pre-implantation	2-cell	Pre-implantation	till 8-cell	2-cell	till 8-cell
2-cell	ENSG00000260643.2	AC092718.3	intronic	always intronic	TRUE	zygote -> 2-cell	zygote -> 2-cell	2-cell	2-cell	Pre-implantation	2-cell	Pre-implantation	till 8-cell	2-cell	till 8-cell
2-cell	ENSG00000264522.6	OTUD7B	exonic	always exonic (mostly 3'-UTR)	TRUE	zygote -> 2-cell	zygote -> 2-cell	2-cell	2-cell	Pre-implantation	2-cell	Pre-implantation	till 8-cell	2-cell	till 8-cell
2-cell	ENSG00000265303.1	AC099850.2	intronic	always intronic	TRUE	zygote -> 2-cell	zygote -> 2-cell	2-cell	2-cell	Pre-implantation	2-cell	Pre-implantation	till 8-cell	2-cell	till 8-cell
2-cell	ENSG00000267041.6	ZNF850	exonic	always exonic (mostly 3'-UTR)	TRUE	zygote -> 2-cell	zygote -> 2-cell	2-cell	2-cell	Pre-implantation	2-cell	Pre-implantation	till 8-cell	2-cell	till 8-cell
2-cell	ENSG00000268163.1	AC004076.1	intronic	always intronic	TRUE	zygote -> 2-cell	zygote -> 2-cell	2-cell	2-cell	Pre-implantation	2-cell	Pre-implantation	till 8-cell	2-cell	till 8-cell
2-cell	ENSG00000268533.1	AC003002.2	intronic	always intronic	TRUE	zygote -> 2-cell	zygote -> 2-cell	2-cell	2-cell	Pre-implantation	2-cell	Pre-implantation	till 8-cell	2-cell	till 8-cell
2-cell	ENSG00000268750.7	AC010522.1	intronic	always intronic	TRUE	zygote -> 2-cell	zygote -> 2-cell	2-cell	2-cell	Pre-implantation	2-cell	Pre-implantation	till 8-cell	2-cell	till 8-cell
2-cell	ENSG00000268790.5	AC008764.4	intronic	always intronic	TRUE	zygote -> 2-cell	zygote -> 2-cell	2-cell	2-cell	Pre-implantation	2-cell	Pre-implantation	till 8-cell	2-cell	till 8-cell
2-cell	ENSG00000269343.8	ZNF587B	exonic	always exonic (mostly 3'-UTR)	TRUE	zygote -> 2-cell	zygote -> 2-cell	2-cell	2-cell	Pre-implantation	2-cell	Pre-implantation	till 8-cell	2-cell	till 8-cell
2-cell	ENSG00000269533.5	AC003002.3	intronic	always intronic	TRUE	zygote -> 2-cell	zygote -> 2-cell	2-cell	2-cell	Pre-implantation	2-cell	Pre-implantation	till 8-cell	2-cell	till 8-cell
2-cell	ENSG00000271092.5	TLCD4-RWDD3	intronic	always intronic	TRUE	zygote -> 2-cell	zygote -> 2-cell	2-cell	2-cell	Pre-implantation	2-cell	Pre-implantation	till 8-cell	2-cell	till 8-cell
2-cell	ENSG00000273045.6	C2orf15	exonic	always exonic (mostly 3'-UTR)	TRUE	zygote -> 2-cell	zygote -> 2-cell	2-cell	2-cell	Pre-implantation	2-cell	Pre-implantation	till 8-cell	2-cell	till 8-cell
2-cell	ENSG00000280670.3	CCDC163	exonic	always exonic (mostly 3'-UTR)	TRUE	zygote -> 2-cell	zygote -> 2-cell	2-cell	2-cell	Pre-implantation	2-cell	Pre-implantation	till 8-cell	2-cell	till 8-cell
2-cell	ENSG00000284512.1	AC092718.8	intronic	always intronic	TRUE	zygote -> 2-cell	zygote -> 2-cell	2-cell	2-cell	Pre-implantation	2-cell	Pre-implantation	till 8-cell	2-cell	till 8-cell
2-cell	ENSG00000285982.1		not REE-targeted	not REE-targeted	FALSE	zygote -> 2-cell	zygote -> 2-cell	2-cell	2-cell	Pre-implantation	2-cell	Pre-implantation	till 8-cell	2-cell	till 8-cell
2-cell	ENSG00000001460.18	STPG1	intronic	always intronic	TRUE	2-cell -> 4-cell	2-cell -> 4-cell	2-cell	2-cell	Pre-implantation	2-cell	Pre-implantation	till 8-cell	2-cell	till 8-cell
2-cell	ENSG00000005471.17	ABCB4	intronic	always intronic	TRUE	2-cell -> 4-cell	2-cell -> 4-cell	2-cell	2-cell	Pre-implantation	2-cell	Pre-implantation	till 8-cell	2-cell	till 8-cell
2-cell	ENSG00000006747.15	SCIN	exonic	always exonic (mostly 3'-UTR)	TRUE	2-cell -> 4-cell	2-cell -> 4-cell	2-cell	2-cell	Pre-implantation	2-cell	Pre-implantation	till 8-cell	2-cell	till 8-cell
2-cell	ENSG00000007047.15	MARK4	intronic	always intronic	TRUE	2-cell -> 4-cell	2-cell -> 4-cell	2-cell	2-cell	Pre-implantation	2-cell	Pre-implantation	till 8-cell	2-cell	till 8-cell
2-cell	ENSG00000007237.18	GAS7	exonic	always exonic (mostly 3'-UTR)	TRUE	2-cell -> 4-cell	2-cell -> 4-cell	2-cell	2-cell	Pre-implantation	2-cell	Pre-implantation	till 8-cell	2-cell	till 8-cell
2-cell	ENSG00000012504.15	NR1H4	intronic	always intronic	TRUE	2-cell -> 4-cell	2-cell -> 4-cell	2-cell	2-cell	Pre-implantation	2-cell	Pre-implantation	till 8-cell	2-cell	till 8-cell
2-cell	ENSG00000018610.14	CXorf56	exonic	always exonic (mostly 3'-UTR)	TRUE	2-cell -> 4-cell	2-cell -> 4-cell	2-cell	2-cell	Pre-implantation	2-cell	Pre-implantation	till 8-cell	2-cell	till 8-cell
2-cell	ENSG00000025800.14	KPNA6	exonic	always exonic (mostly 3'-UTR)	TRUE	2-cell -> 4-cell	2-cell -> 4-cell	2-cell	2-cell	Pre-implantation	2-cell	Pre-implantation	till 8-cell	2-cell	till 8-cell
2-cell	ENSG00000039068.19	CDH1	exonic	always exonic (mostly 3'-UTR)	TRUE	2-cell -> 4-cell	2-cell -> 4-cell	2-cell	2-cell	Pre-implantation	2-cell	Pre-implantation	till 8-cell	2-cell	till 8-cell
2-cell	ENSG00000047662.5	FAM184B	exonic	always exonic (mostly 3'-UTR)	TRUE	2-cell -> 4-cell	2-cell -> 4-cell	2-cell	2-cell	Pre-implantation	2-cell	Pre-implantation	till 8-cell	2-cell	till 8-cell
2-cell	ENSG00000053372.5	MRTO4	exonic	always exonic (mostly 3'-UTR)	TRUE	2-cell -> 4-cell	2-cell -> 4-cell	2-cell	2-cell	Pre-implantation	2-cell	Pre-implantation	till 8-cell	2-cell	till 8-cell
2-cell	ENSG00000055332.18	EIF2AK2	exonic	always exonic (mostly 3'-UTR)	TRUE	2-cell -> 4-cell	2-cell -> 4-cell	2-cell	2-cell	Pre-implantation	2-cell	Pre-implantation	till 8-cell	2-cell	till 8-cell
2-cell	ENSG00000056277.16	ZNF280C	exonic	always exonic (mostly 3'-UTR)	TRUE	2-cell -> 4-cell	2-cell -> 4-cell	2-cell	2-cell	Pre-implantation	2-cell	Pre-implantation	till 8-cell	2-cell	till 8-cell
2-cell	ENSG00000058262.10	SEC61A1	exonic	always exonic (mostly 3'-UTR)	TRUE	2-cell -> 4-cell	2-cell -> 4-cell	2-cell	2-cell	Pre-implantation	2-cell	Pre-implantation	till 8-cell	2-cell	till 8-cell
2-cell	ENSG00000060709.15	RIMBP2	intronic	always intronic	TRUE	2-cell -> 4-cell	2-cell -> 4-cell	2-cell	2-cell	Pre-implantation	2-cell	Pre-implantation	till 8-cell	2-cell	till 8-cell
2-cell	ENSG00000063601.17	MTMR1	intronic	always intronic	TRUE	2-cell -> 4-cell	2-cell -> 4-cell	2-cell	2-cell	Pre-implantation	2-cell	Pre-implantation	till 8-cell	2-cell	till 8-cell
2-cell	ENSG00000064651.14	SLC12A2	exonic	always exonic (mostly 3'-UTR)	TRUE	2-cell -> 4-cell	2-cell -> 4-cell	2-cell	2-cell	Pre-implantation	2-cell	Pre-implantation	till 8-cell	2-cell	till 8-cell
2-cell	ENSG00000064655.19	EYA2	intronic	always intronic	TRUE	2-cell -> 4-cell	2-cell -> 4-cell	2-cell	2-cell	Pre-implantation	2-cell	Pre-implantation	till 8-cell	2-cell	till 8-cell
2-cell	ENSG00000065457.10	ADAT1	intronic	always intronic	TRUE	2-cell -> 4-cell	2-cell -> 4-cell	2-cell	2-cell	Pre-implantation	2-cell	Pre-implantation	till 8-cell	2-cell	till 8-cell
2-cell	ENSG00000067057.17	PFKP	intronic	always intronic	TRUE	2-cell -> 4-cell	2-cell -> 4-cell	2-cell	2-cell	Pre-implantation	2-cell	Pre-implantation	till 8-cell	2-cell	till 8-cell
2-cell	ENSG00000069974.16	RAB27A	intronic	always intronic	TRUE	2-cell -> 4-cell	2-cell -> 4-cell	2-cell	2-cell	Pre-implantation	2-cell	Pre-implantation	till 8-cell	2-cell	till 8-cell
2-cell	ENSG00000081059.20	TCF7	exonic	always exonic (mostly 3'-UTR)	TRUE	2-cell -> 4-cell	2-cell -> 4-cell	2-cell	2-cell	Pre-implantation	2-cell	Pre-implantation	till 8-cell	2-cell	till 8-cell
2-cell	ENSG00000083099.11	LYRM2	exonic	always exonic (mostly 3'-UTR)	TRUE	2-cell -> 4-cell	2-cell -> 4-cell	2-cell	2-cell	Pre-implantation	2-cell	Pre-implantation	till 8-cell	2-cell	till 8-cell
2-cell	ENSG00000087263.17	OGFOD1	exonic	always exonic (mostly 3'-UTR)	TRUE	2-cell -> 4-cell	2-cell -> 4-cell	2-cell	2-cell	Pre-implantation	2-cell	Pre-implantation	till 8-cell	2-cell	till 8-cell
2-cell	ENSG00000090054.15	SPTLC1	exonic	always exonic (mostly 3'-UTR)	TRUE	2-cell -> 4-cell	2-cell -> 4-cell	2-cell	2-cell	Pre-implantation	2-cell	Pre-implantation	till 8-cell	2-cell	till 8-cell
2-cell	ENSG00000090470.15	PDCD7	exonic	always exonic (mostly 3'-UTR)	TRUE	2-cell -> 4-cell	2-cell -> 4-cell	2-cell	2-cell	Pre-implantation	2-cell	Pre-implantation	till 8-cell	2-cell	till 8-cell
2-cell	ENSG00000090615.15	GOLGA3	exonic	always exonic (mostly 3'-UTR)	TRUE	2-cell -> 4-cell	2-cell -> 4-cell	2-cell	2-cell	Pre-implantation	2-cell	Pre-implantation	till 8-cell	2-cell	till 8-cell
2-cell	ENSG00000091651.9	ORC6	exonic	always exonic (mostly 3'-UTR)	TRUE	2-cell -> 4-cell	2-cell -> 4-cell	2-cell	2-cell	Pre-implantation	2-cell	Pre-implantation	till 8-cell	2-cell	till 8-cell
2-cell	ENSG00000092470.12	WDR76	exonic	always exonic (mostly 3'-UTR)	TRUE	2-cell -> 4-cell	2-cell -> 4-cell	2-cell	2-cell	Pre-implantation	2-cell	Pre-implantation	till 8-cell	2-cell	till 8-cell
2-cell	ENSG00000092531.10	SNAP23	exonic	always exonic (mostly 3'-UTR)	TRUE	2-cell -> 4-cell	2-cell -> 4-cell	2-cell	2-cell	Pre-implantation	2-cell	Pre-implantation	till 8-cell	2-cell	till 8-cell
2-cell	ENSG00000092853.14	CLSPN	exonic	always exonic (mostly 3'-UTR)	TRUE	2-cell -> 4-cell	2-cell -> 4-cell	2-cell	2-cell	Pre-implantation	2-cell	Pre-implantation	till 8-cell	2-cell	till 8-cell
2-cell	ENSG00000094804.12	CDC6	exonic	always exonic (mostly 3'-UTR)	TRUE	2-cell -> 4-cell	2-cell -> 4-cell	2-cell	2-cell	Pre-implantation	2-cell	Pre-implantation	till 8-cell	2-cell	till 8-cell
2-cell	ENSG00000095139.14	ARCN1	exonic	always exonic (mostly 3'-UTR)	TRUE	2-cell -> 4-cell	2-cell -> 4-cell	2-cell	2-cell	Pre-implantation	2-cell	Pre-implantation	till 8-cell	2-cell	till 8-cell
2-cell	ENSG00000095627.9	TDRD1	exonic;intronic;mixed	mixed	TRUE	2-cell -> 4-cell	2-cell -> 4-cell	2-cell	2-cell	Pre-implantation	2-cell	Pre-implantation	till 8-cell	2-cell	till 8-cell
2-cell	ENSG00000099139.13	PCSK5	intronic	always intronic	TRUE	2-cell -> 4-cell	2-cell -> 4-cell	2-cell	2-cell	Pre-implantation	2-cell	Pre-implantation	till 8-cell	2-cell	till 8-cell
2-cell	ENSG00000099942.13	CRKL	exonic	always exonic (mostly 3'-UTR)	TRUE	2-cell -> 4-cell	2-cell -> 4-cell	2-cell	2-cell	Pre-implantation	2-cell	Pre-implantation	till 8-cell	2-cell	till 8-cell
2-cell	ENSG00000100228.12	RAB36	exonic	always exonic (mostly 3'-UTR)	TRUE	2-cell -> 4-cell	2-cell -> 4-cell	2-cell	2-cell	Pre-implantation	2-cell	Pre-implantation	till 8-cell	2-cell	till 8-cell
2-cell	ENSG00000100364.18	KIAA0930	exonic	always exonic (mostly 3'-UTR)	TRUE	2-cell -> 4-cell	2-cell -> 4-cell	2-cell	2-cell	Pre-implantation	2-cell	Pre-implantation	till 8-cell	2-cell	till 8-cell
2-cell	ENSG00000100376.12	FAM118A	exonic	always exonic (mostly 3'-UTR)	TRUE	2-cell -> 4-cell	2-cell -> 4-cell	2-cell	2-cell	Pre-implantation	2-cell	Pre-implantation	till 8-cell	2-cell	till 8-cell
2-cell	ENSG00000101079.21	NDRG3	exonic	always exonic (mostly 3'-UTR)	TRUE	2-cell -> 4-cell	2-cell -> 4-cell	2-cell	2-cell	Pre-implantation	2-cell	Pre-implantation	till 8-cell	2-cell	till 8-cell
2-cell	ENSG00000101138.12	CSTF1	exonic	always exonic (mostly 3'-UTR)	TRUE	2-cell -> 4-cell	2-cell -> 4-cell	2-cell	2-cell	Pre-implantation	2-cell	Pre-implantation	till 8-cell	2-cell	till 8-cell
2-cell	ENSG00000101190.13	TCFL5	intronic;mixed	mixed	TRUE	2-cell -> 4-cell	2-cell -> 4-cell	2-cell	2-cell	Pre-implantation	2-cell	Pre-implantation	till 8-cell	2-cell	till 8-cell
2-cell	ENSG00000101347.9	SAMHD1	exonic	always exonic (mostly 3'-UTR)	TRUE	2-cell -> 4-cell	2-cell -> 4-cell	2-cell	2-cell	Pre-implantation	2-cell	Pre-implantation	till 8-cell	2-cell	till 8-cell
2-cell	ENSG00000101464.10	PIGU	intronic	always intronic	TRUE	2-cell -> 4-cell	2-cell -> 4-cell	2-cell	2-cell	Pre-implantation	2-cell	Pre-implantation	till 8-cell	2-cell	till 8-cell
2-cell	ENSG00000101557.15	USP14	exonic	always exonic (mostly 3'-UTR)	TRUE	2-cell -> 4-cell	2-cell -> 4-cell	2-cell	2-cell	Pre-implantation	2-cell	Pre-implantation	till 8-cell	2-cell	till 8-cell
2-cell	ENSG00000101871.14	MID1	intronic	always intronic	TRUE	2-cell -> 4-cell	2-cell -> 4-cell	2-cell	2-cell	Pre-implantation	2-cell	Pre-implantation	till 8-cell	2-cell	till 8-cell
2-cell	ENSG00000102317.18	RBM3	exonic	always exonic (mostly 3'-UTR)	TRUE	2-cell -> 4-cell	2-cell -> 4-cell	2-cell	2-cell	Pre-implantation	2-cell	Pre-implantation	till 8-cell	2-cell	till 8-cell
2-cell	ENSG00000102781.14	KATNAL1	exonic	always exonic (mostly 3'-UTR)	TRUE	2-cell -> 4-cell	2-cell -> 4-cell	2-cell	2-cell	Pre-implantation	2-cell	Pre-implantation	till 8-cell	2-cell	till 8-cell
2-cell	ENSG00000103160.12	HSDL1	exonic	always exonic (mostly 3'-UTR)	TRUE	2-cell -> 4-cell	2-cell -> 4-cell	2-cell	2-cell	Pre-implantation	2-cell	Pre-implantation	till 8-cell	2-cell	till 8-cell
2-cell	ENSG00000103196.12	CRISPLD2	exonic	always exonic (mostly 3'-UTR)	TRUE	2-cell -> 4-cell	2-cell -> 4-cell	2-cell	2-cell	Pre-implantation	2-cell	Pre-implantation	till 8-cell	2-cell	till 8-cell
2-cell	ENSG00000103319.12	EEF2K	exonic;mixed	mixed	TRUE	2-cell -> 4-cell	2-cell -> 4-cell	2-cell	2-cell	Pre-implantation	2-cell	Pre-implantation	till 8-cell	2-cell	till 8-cell
2-cell	ENSG00000104679.11	R3HCC1	intronic	always intronic	TRUE	2-cell -> 4-cell	2-cell -> 4-cell	2-cell	2-cell	Pre-implantation	2-cell	Pre-implantation	till 8-cell	2-cell	till 8-cell
2-cell	ENSG00000104738.18	MCM4	exonic	always exonic (mostly 3'-UTR)	TRUE	2-cell -> 4-cell	2-cell -> 4-cell	2-cell	2-cell	Pre-implantation	2-cell	Pre-implantation	till 8-cell	2-cell	till 8-cell
2-cell	ENSG00000104951.16	IL4I1	intronic	always intronic	TRUE	2-cell -> 4-cell	2-cell -> 4-cell	2-cell	2-cell	Pre-implantation	2-cell	Pre-implantation	till 8-cell	2-cell	till 8-cell
2-cell	ENSG00000105708.9	ZNF14	exonic	always exonic (mostly 3'-UTR)	TRUE	2-cell -> 4-cell	2-cell -> 4-cell	2-cell	2-cell	Pre-implantation	2-cell	Pre-implantation	till 8-cell	2-cell	till 8-cell
2-cell	ENSG00000105793.15	GTPBP10	exonic	always exonic (mostly 3'-UTR)	TRUE	2-cell -> 4-cell	2-cell -> 4-cell	2-cell	2-cell	Pre-implantation	2-cell	Pre-implantation	till 8-cell	2-cell	till 8-cell
2-cell	ENSG00000106327.13	TFR2	intronic	always intronic	TRUE	2-cell -> 4-cell	2-cell -> 4-cell	2-cell	2-cell	Pre-implantation	2-cell	Pre-implantation	till 8-cell	2-cell	till 8-cell
2-cell	ENSG00000106772.18	PRUNE2	intronic	always intronic	TRUE	2-cell -> 4-cell	2-cell -> 4-cell	2-cell	2-cell	Pre-implantation	2-cell	Pre-implantation	till 8-cell	2-cell	till 8-cell
2-cell	ENSG00000106789.13	CORO2A	exonic	always exonic (mostly 3'-UTR)	TRUE	2-cell -> 4-cell	2-cell -> 4-cell	2-cell	2-cell	Pre-implantation	2-cell	Pre-implantation	till 8-cell	2-cell	till 8-cell
2-cell	ENSG00000107362.13	ABHD17B	exonic	always exonic (mostly 3'-UTR)	TRUE	2-cell -> 4-cell	2-cell -> 4-cell	2-cell	2-cell	Pre-implantation	2-cell	Pre-implantation	till 8-cell	2-cell	till 8-cell
2-cell	ENSG00000109436.8	TBC1D9	intronic	always intronic	TRUE	2-cell -> 4-cell	2-cell -> 4-cell	2-cell	2-cell	Pre-implantation	2-cell	Pre-implantation	till 8-cell	2-cell	till 8-cell
2-cell	ENSG00000109685.18	NSD2	intronic	always intronic	TRUE	2-cell -> 4-cell	2-cell -> 4-cell	2-cell	2-cell	Pre-implantation	2-cell	Pre-implantation	till 8-cell	2-cell	till 8-cell
2-cell	ENSG00000109814.12	UGDH	exonic	always exonic (mostly 3'-UTR)	TRUE	2-cell -> 4-cell	2-cell -> 4-cell	2-cell	2-cell	Pre-implantation	2-cell	Pre-implantation	till 8-cell	2-cell	till 8-cell
2-cell	ENSG00000110906.13	KCTD10	exonic	always exonic (mostly 3'-UTR)	TRUE	2-cell -> 4-cell	2-cell -> 4-cell	2-cell	2-cell	Pre-implantation	2-cell	Pre-implantation	till 8-cell	2-cell	till 8-cell
2-cell	ENSG00000111261.14	MANSC1	exonic	always exonic (mostly 3'-UTR)	TRUE	2-cell -> 4-cell	2-cell -> 4-cell	2-cell	2-cell	Pre-implantation	2-cell	Pre-implantation	till 8-cell	2-cell	till 8-cell
2-cell	ENSG00000111450.14	STX2	exonic	always exonic (mostly 3'-UTR)	TRUE	2-cell -> 4-cell	2-cell -> 4-cell	2-cell	2-cell	Pre-implantation	2-cell	Pre-implantation	till 8-cell	2-cell	till 8-cell
2-cell	ENSG00000111897.7	SERINC1	exonic	always exonic (mostly 3'-UTR)	TRUE	2-cell -> 4-cell	2-cell -> 4-cell	2-cell	2-cell	Pre-implantation	2-cell	Pre-implantation	till 8-cell	2-cell	till 8-cell
2-cell	ENSG00000112293.15	GPLD1	exonic	always exonic (mostly 3'-UTR)	TRUE	2-cell -> 4-cell	2-cell -> 4-cell	2-cell	2-cell	Pre-implantation	2-cell	Pre-implantation	till 8-cell	2-cell	till 8-cell
2-cell	ENSG00000112365.4	ZBTB24	exonic	always exonic (mostly 3'-UTR)	TRUE	2-cell -> 4-cell	2-cell -> 4-cell	2-cell	2-cell	Pre-implantation	2-cell	Pre-implantation	till 8-cell	2-cell	till 8-cell
2-cell	ENSG00000113318.11	MSH3	exonic	always exonic (mostly 3'-UTR)	TRUE	2-cell -> 4-cell	2-cell -> 4-cell	2-cell	2-cell	Pre-implantation	2-cell	Pre-implantation	till 8-cell	2-cell	till 8-cell
2-cell	ENSG00000113456.19	RAD1	exonic	always exonic (mostly 3'-UTR)	TRUE	2-cell -> 4-cell	2-cell -> 4-cell	2-cell	2-cell	Pre-implantation	2-cell	Pre-implantation	till 8-cell	2-cell	till 8-cell
2-cell	ENSG00000113838.13	TBCCD1	exonic	always exonic (mostly 3'-UTR)	TRUE	2-cell -> 4-cell	2-cell -> 4-cell	2-cell	2-cell	Pre-implantation	2-cell	Pre-implantation	till 8-cell	2-cell	till 8-cell
2-cell	ENSG00000114302.16	PRKAR2A	exonic	always exonic (mostly 3'-UTR)	TRUE	2-cell -> 4-cell	2-cell -> 4-cell	2-cell	2-cell	Pre-implantation	2-cell	Pre-implantation	till 8-cell	2-cell	till 8-cell
2-cell	ENSG00000114744.9	COMMD2	exonic	always exonic (mostly 3'-UTR)	TRUE	2-cell -> 4-cell	2-cell -> 4-cell	2-cell	2-cell	Pre-implantation	2-cell	Pre-implantation	till 8-cell	2-cell	till 8-cell
2-cell	ENSG00000115020.17	PIKFYVE	exonic	always exonic (mostly 3'-UTR)	TRUE	2-cell -> 4-cell	2-cell -> 4-cell	2-cell	2-cell	Pre-implantation	2-cell	Pre-implantation	till 8-cell	2-cell	till 8-cell
2-cell	ENSG00000115252.18	PDE1A	intronic	always intronic	TRUE	2-cell -> 4-cell	2-cell -> 4-cell	2-cell	2-cell	Pre-implantation	2-cell	Pre-implantation	till 8-cell	2-cell	till 8-cell
2-cell	ENSG00000115425.14	PECR	exonic;intronic;mixed	mixed	TRUE	2-cell -> 4-cell	2-cell -> 4-cell	2-cell	2-cell	Pre-implantation	2-cell	Pre-implantation	till 8-cell	2-cell	till 8-cell
2-cell	ENSG00000115520.8	COQ10B	exonic	always exonic (mostly 3'-UTR)	TRUE	2-cell -> 4-cell	2-cell -> 4-cell	2-cell	2-cell	Pre-implantation	2-cell	Pre-implantation	till 8-cell	2-cell	till 8-cell
2-cell	ENSG00000116497.18	S100PBP	exonic;intronic;mixed	mixed	TRUE	2-cell -> 4-cell	2-cell -> 4-cell	2-cell	2-cell	Pre-implantation	2-cell	Pre-implantation	till 8-cell	2-cell	till 8-cell
2-cell	ENSG00000117222.14	RBBP5	exonic	always exonic (mostly 3'-UTR)	TRUE	2-cell -> 4-cell	2-cell -> 4-cell	2-cell	2-cell	Pre-implantation	2-cell	Pre-implantation	till 8-cell	2-cell	till 8-cell
2-cell	ENSG00000117280.13	RAB29	exonic	always exonic (mostly 3'-UTR)	TRUE	2-cell -> 4-cell	2-cell -> 4-cell	2-cell	2-cell	Pre-implantation	2-cell	Pre-implantation	till 8-cell	2-cell	till 8-cell
2-cell	ENSG00000118307.19	CASC1	intronic	always intronic	TRUE	2-cell -> 4-cell	2-cell -> 4-cell	2-cell	2-cell	Pre-implantation	2-cell	Pre-implantation	till 8-cell	2-cell	till 8-cell
2-cell	ENSG00000119541.10	VPS4B	exonic	always exonic (mostly 3'-UTR)	TRUE	2-cell -> 4-cell	2-cell -> 4-cell	2-cell	2-cell	Pre-implantation	2-cell	Pre-implantation	till 8-cell	2-cell	till 8-cell
2-cell	ENSG00000120253.14	NUP43	exonic	always exonic (mostly 3'-UTR)	TRUE	2-cell -> 4-cell	2-cell -> 4-cell	2-cell	2-cell	Pre-implantation	2-cell	Pre-implantation	till 8-cell	2-cell	till 8-cell
2-cell	ENSG00000120278.16	PLEKHG1	exonic	always exonic (mostly 3'-UTR)	TRUE	2-cell -> 4-cell	2-cell -> 4-cell	2-cell	2-cell	Pre-implantation	2-cell	Pre-implantation	till 8-cell	2-cell	till 8-cell
2-cell	ENSG00000120899.18	PTK2B	intronic	always intronic	TRUE	2-cell -> 4-cell	2-cell -> 4-cell	2-cell	2-cell	Pre-implantation	2-cell	Pre-implantation	till 8-cell	2-cell	till 8-cell
2-cell	ENSG00000120925.16	RNF170	exonic	always exonic (mostly 3'-UTR)	TRUE	2-cell -> 4-cell	2-cell -> 4-cell	2-cell	2-cell	Pre-implantation	2-cell	Pre-implantation	till 8-cell	2-cell	till 8-cell
2-cell	ENSG00000120942.13	UBIAD1	exonic	always exonic (mostly 3'-UTR)	TRUE	2-cell -> 4-cell	2-cell -> 4-cell	2-cell	2-cell	Pre-implantation	2-cell	Pre-implantation	till 8-cell	2-cell	till 8-cell
2-cell	ENSG00000121039.10	RDH10	exonic	always exonic (mostly 3'-UTR)	TRUE	2-cell -> 4-cell	2-cell -> 4-cell	2-cell	2-cell	Pre-implantation	2-cell	Pre-implantation	till 8-cell	2-cell	till 8-cell
2-cell	ENSG00000121236.21	TRIM6	exonic	always exonic (mostly 3'-UTR)	TRUE	2-cell -> 4-cell	2-cell -> 4-cell	2-cell	2-cell	Pre-implantation	2-cell	Pre-implantation	till 8-cell	2-cell	till 8-cell
2-cell	ENSG00000121406.9	ZNF549	exonic	always exonic (mostly 3'-UTR)	TRUE	2-cell -> 4-cell	2-cell -> 4-cell	2-cell	2-cell	Pre-implantation	2-cell	Pre-implantation	till 8-cell	2-cell	till 8-cell
2-cell	ENSG00000121542.12	SEC22A	exonic	always exonic (mostly 3'-UTR)	TRUE	2-cell -> 4-cell	2-cell -> 4-cell	2-cell	2-cell	Pre-implantation	2-cell	Pre-implantation	till 8-cell	2-cell	till 8-cell
2-cell	ENSG00000122203.15	KIAA1191	exonic	always exonic (mostly 3'-UTR)	TRUE	2-cell -> 4-cell	2-cell -> 4-cell	2-cell	2-cell	Pre-implantation	2-cell	Pre-implantation	till 8-cell	2-cell	till 8-cell
2-cell	ENSG00000122218.16	COPA	exonic	always exonic (mostly 3'-UTR)	TRUE	2-cell -> 4-cell	2-cell -> 4-cell	2-cell	2-cell	Pre-implantation	2-cell	Pre-implantation	till 8-cell	2-cell	till 8-cell
2-cell	ENSG00000123473.15	STIL	exonic	always exonic (mostly 3'-UTR)	TRUE	2-cell -> 4-cell	2-cell -> 4-cell	2-cell	2-cell	Pre-implantation	2-cell	Pre-implantation	till 8-cell	2-cell	till 8-cell
2-cell	ENSG00000123485.12	HJURP	exonic	always exonic (mostly 3'-UTR)	TRUE	2-cell -> 4-cell	2-cell -> 4-cell	2-cell	2-cell	Pre-implantation	2-cell	Pre-implantation	till 8-cell	2-cell	till 8-cell
2-cell	ENSG00000124222.22	STX16	exonic	always exonic (mostly 3'-UTR)	TRUE	2-cell -> 4-cell	2-cell -> 4-cell	2-cell	2-cell	Pre-implantation	2-cell	Pre-implantation	till 8-cell	2-cell	till 8-cell
2-cell	ENSG00000125375.15	DMAC2L	exonic	always exonic (mostly 3'-UTR)	TRUE	2-cell -> 4-cell	2-cell -> 4-cell	2-cell	2-cell	Pre-implantation	2-cell	Pre-implantation	till 8-cell	2-cell	till 8-cell
2-cell	ENSG00000125482.13	TTF1	exonic	always exonic (mostly 3'-UTR)	TRUE	2-cell -> 4-cell	2-cell -> 4-cell	2-cell	2-cell	Pre-implantation	2-cell	Pre-implantation	till 8-cell	2-cell	till 8-cell
2-cell	ENSG00000126214.21	KLC1	intronic	always intronic	TRUE	2-cell -> 4-cell	2-cell -> 4-cell	2-cell	2-cell	Pre-implantation	2-cell	Pre-implantation	till 8-cell	2-cell	till 8-cell
2-cell	ENSG00000127191.18	TRAF2	intronic	always intronic	TRUE	2-cell -> 4-cell	2-cell -> 4-cell	2-cell	2-cell	Pre-implantation	2-cell	Pre-implantation	till 8-cell	2-cell	till 8-cell
2-cell	ENSG00000127423.10	AUNIP	exonic	always exonic (mostly 3'-UTR)	TRUE	2-cell -> 4-cell	2-cell -> 4-cell	2-cell	2-cell	Pre-implantation	2-cell	Pre-implantation	till 8-cell	2-cell	till 8-cell
2-cell	ENSG00000127993.16	RBM48	exonic	always exonic (mostly 3'-UTR)	TRUE	2-cell -> 4-cell	2-cell -> 4-cell	2-cell	2-cell	Pre-implantation	2-cell	Pre-implantation	till 8-cell	2-cell	till 8-cell
2-cell	ENSG00000128918.15	ALDH1A2	intronic	always intronic	TRUE	2-cell -> 4-cell	2-cell -> 4-cell	2-cell	2-cell	Pre-implantation	2-cell	Pre-implantation	till 8-cell	2-cell	till 8-cell
2-cell	ENSG00000128928.10	IVD	exonic	always exonic (mostly 3'-UTR)	TRUE	2-cell -> 4-cell	2-cell -> 4-cell	2-cell	2-cell	Pre-implantation	2-cell	Pre-implantation	till 8-cell	2-cell	till 8-cell
2-cell	ENSG00000130517.14	PGPEP1	exonic	always exonic (mostly 3'-UTR)	TRUE	2-cell -> 4-cell	2-cell -> 4-cell	2-cell	2-cell	Pre-implantation	2-cell	Pre-implantation	till 8-cell	2-cell	till 8-cell
2-cell	ENSG00000130741.11	EIF2S3	exonic	always exonic (mostly 3'-UTR)	TRUE	2-cell -> 4-cell	2-cell -> 4-cell	2-cell	2-cell	Pre-implantation	2-cell	Pre-implantation	till 8-cell	2-cell	till 8-cell
2-cell	ENSG00000130764.10	LRRC47	exonic	always exonic (mostly 3'-UTR)	TRUE	2-cell -> 4-cell	2-cell -> 4-cell	2-cell	2-cell	Pre-implantation	2-cell	Pre-implantation	till 8-cell	2-cell	till 8-cell
2-cell	ENSG00000130818.12	ZNF426	exonic	always exonic (mostly 3'-UTR)	TRUE	2-cell -> 4-cell	2-cell -> 4-cell	2-cell	2-cell	Pre-implantation	2-cell	Pre-implantation	till 8-cell	2-cell	till 8-cell
2-cell	ENSG00000130921.8	C12orf65	exonic	always exonic (mostly 3'-UTR)	TRUE	2-cell -> 4-cell	2-cell -> 4-cell	2-cell	2-cell	Pre-implantation	2-cell	Pre-implantation	till 8-cell	2-cell	till 8-cell
2-cell	ENSG00000131844.16	MCCC2	exonic	always exonic (mostly 3'-UTR)	TRUE	2-cell -> 4-cell	2-cell -> 4-cell	2-cell	2-cell	Pre-implantation	2-cell	Pre-implantation	till 8-cell	2-cell	till 8-cell
2-cell	ENSG00000131941.8	RHPN2	exonic	always exonic (mostly 3'-UTR)	TRUE	2-cell -> 4-cell	2-cell -> 4-cell	2-cell	2-cell	Pre-implantation	2-cell	Pre-implantation	till 8-cell	2-cell	till 8-cell
2-cell	ENSG00000132326.12	PER2	exonic	always exonic (mostly 3'-UTR)	TRUE	2-cell -> 4-cell	2-cell -> 4-cell	2-cell	2-cell	Pre-implantation	2-cell	Pre-implantation	till 8-cell	2-cell	till 8-cell
2-cell	ENSG00000132603.15	NIP7	exonic	always exonic (mostly 3'-UTR)	TRUE	2-cell -> 4-cell	2-cell -> 4-cell	2-cell	2-cell	Pre-implantation	2-cell	Pre-implantation	till 8-cell	2-cell	till 8-cell
2-cell	ENSG00000132824.14	SERINC3	exonic	always exonic (mostly 3'-UTR)	TRUE	2-cell -> 4-cell	2-cell -> 4-cell	2-cell	2-cell	Pre-implantation	2-cell	Pre-implantation	till 8-cell	2-cell	till 8-cell
2-cell	ENSG00000133056.13	PIK3C2B	exonic	always exonic (mostly 3'-UTR)	TRUE	2-cell -> 4-cell	2-cell -> 4-cell	2-cell	2-cell	Pre-implantation	2-cell	Pre-implantation	till 8-cell	2-cell	till 8-cell
2-cell	ENSG00000133256.12	PDE6B	exonic	always exonic (mostly 3'-UTR)	TRUE	2-cell -> 4-cell	2-cell -> 4-cell	2-cell	2-cell	Pre-implantation	2-cell	Pre-implantation	till 8-cell	2-cell	till 8-cell
2-cell	ENSG00000133789.15	SWAP70	exonic	always exonic (mostly 3'-UTR)	TRUE	2-cell -> 4-cell	2-cell -> 4-cell	2-cell	2-cell	Pre-implantation	2-cell	Pre-implantation	till 8-cell	2-cell	till 8-cell
2-cell	ENSG00000133983.16	COX16	intronic	always intronic	TRUE	2-cell -> 4-cell	2-cell -> 4-cell	2-cell	2-cell	Pre-implantation	2-cell	Pre-implantation	till 8-cell	2-cell	till 8-cell
2-cell	ENSG00000133997.11	MED6	exonic	always exonic (mostly 3'-UTR)	TRUE	2-cell -> 4-cell	2-cell -> 4-cell	2-cell	2-cell	Pre-implantation	2-cell	Pre-implantation	till 8-cell	2-cell	till 8-cell
2-cell	ENSG00000135074.15	ADAM19	exonic	always exonic (mostly 3'-UTR)	TRUE	2-cell -> 4-cell	2-cell -> 4-cell	2-cell	2-cell	Pre-implantation	2-cell	Pre-implantation	till 8-cell	2-cell	till 8-cell
2-cell	ENSG00000135245.10	HILPDA	exonic	always exonic (mostly 3'-UTR)	TRUE	2-cell -> 4-cell	2-cell -> 4-cell	2-cell	2-cell	Pre-implantation	2-cell	Pre-implantation	till 8-cell	2-cell	till 8-cell
2-cell	ENSG00000135299.17	ANKRD6	intronic	always intronic	TRUE	2-cell -> 4-cell	2-cell -> 4-cell	2-cell	2-cell	Pre-implantation	2-cell	Pre-implantation	till 8-cell	2-cell	till 8-cell
2-cell	ENSG00000135596.18	MICAL1	intronic	always intronic	TRUE	2-cell -> 4-cell	2-cell -> 4-cell	2-cell	2-cell	Pre-implantation	2-cell	Pre-implantation	till 8-cell	2-cell	till 8-cell
2-cell	ENSG00000135677.11	GNS	exonic	always exonic (mostly 3'-UTR)	TRUE	2-cell -> 4-cell	2-cell -> 4-cell	2-cell	2-cell	Pre-implantation	2-cell	Pre-implantation	till 8-cell	2-cell	till 8-cell
2-cell	ENSG00000135900.4	MRPL44	exonic	always exonic (mostly 3'-UTR)	TRUE	2-cell -> 4-cell	2-cell -> 4-cell	2-cell	2-cell	Pre-implantation	2-cell	Pre-implantation	till 8-cell	2-cell	till 8-cell
2-cell	ENSG00000135966.13	TGFBRAP1	exonic	always exonic (mostly 3'-UTR)	TRUE	2-cell -> 4-cell	2-cell -> 4-cell	2-cell	2-cell	Pre-implantation	2-cell	Pre-implantation	till 8-cell	2-cell	till 8-cell
2-cell	ENSG00000136819.15	C9orf78	exonic	always exonic (mostly 3'-UTR)	TRUE	2-cell -> 4-cell	2-cell -> 4-cell	2-cell	2-cell	Pre-implantation	2-cell	Pre-implantation	till 8-cell	2-cell	till 8-cell
2-cell	ENSG00000136875.12	PRPF4	exonic	always exonic (mostly 3'-UTR)	TRUE	2-cell -> 4-cell	2-cell -> 4-cell	2-cell	2-cell	Pre-implantation	2-cell	Pre-implantation	till 8-cell	2-cell	till 8-cell
2-cell	ENSG00000137054.16	POLR1E	exonic	always exonic (mostly 3'-UTR)	TRUE	2-cell -> 4-cell	2-cell -> 4-cell	2-cell	2-cell	Pre-implantation	2-cell	Pre-implantation	till 8-cell	2-cell	till 8-cell
2-cell	ENSG00000137413.16	TAF8	exonic	always exonic (mostly 3'-UTR)	TRUE	2-cell -> 4-cell	2-cell -> 4-cell	2-cell	2-cell	Pre-implantation	2-cell	Pre-implantation	till 8-cell	2-cell	till 8-cell
2-cell	ENSG00000137692.12	DCUN1D5	intronic	always intronic	TRUE	2-cell -> 4-cell	2-cell -> 4-cell	2-cell	2-cell	Pre-implantation	2-cell	Pre-implantation	till 8-cell	2-cell	till 8-cell
2-cell	ENSG00000137707.13	BTG4	intronic	always intronic	TRUE	2-cell -> 4-cell	2-cell -> 4-cell	2-cell	2-cell	Pre-implantation	2-cell	Pre-implantation	till 8-cell	2-cell	till 8-cell
2-cell	ENSG00000137713.16	PPP2R1B	exonic	always exonic (mostly 3'-UTR)	TRUE	2-cell -> 4-cell	2-cell -> 4-cell	2-cell	2-cell	Pre-implantation	2-cell	Pre-implantation	till 8-cell	2-cell	till 8-cell
2-cell	ENSG00000137812.19	KNL1	exonic	always exonic (mostly 3'-UTR)	TRUE	2-cell -> 4-cell	2-cell -> 4-cell	2-cell	2-cell	Pre-implantation	2-cell	Pre-implantation	till 8-cell	2-cell	till 8-cell
2-cell	ENSG00000137822.12	TUBGCP4	exonic	always exonic (mostly 3'-UTR)	TRUE	2-cell -> 4-cell	2-cell -> 4-cell	2-cell	2-cell	Pre-implantation	2-cell	Pre-implantation	till 8-cell	2-cell	till 8-cell
2-cell	ENSG00000138079.14	SLC3A1	mixed	mixed	TRUE	2-cell -> 4-cell	2-cell -> 4-cell	2-cell	2-cell	Pre-implantation	2-cell	Pre-implantation	till 8-cell	2-cell	till 8-cell
2-cell	ENSG00000138758.11	SEPTIN11	exonic	always exonic (mostly 3'-UTR)	TRUE	2-cell -> 4-cell	2-cell -> 4-cell	2-cell	2-cell	Pre-implantation	2-cell	Pre-implantation	till 8-cell	2-cell	till 8-cell
2-cell	ENSG00000139496.16	NUP58	exonic	always exonic (mostly 3'-UTR)	TRUE	2-cell -> 4-cell	2-cell -> 4-cell	2-cell	2-cell	Pre-implantation	2-cell	Pre-implantation	till 8-cell	2-cell	till 8-cell
2-cell	ENSG00000139579.13	NABP2	exonic	always exonic (mostly 3'-UTR)	TRUE	2-cell -> 4-cell	2-cell -> 4-cell	2-cell	2-cell	Pre-implantation	2-cell	Pre-implantation	till 8-cell	2-cell	till 8-cell
2-cell	ENSG00000139618.15	BRCA2	exonic	always exonic (mostly 3'-UTR)	TRUE	2-cell -> 4-cell	2-cell -> 4-cell	2-cell	2-cell	Pre-implantation	2-cell	Pre-implantation	till 8-cell	2-cell	till 8-cell
2-cell	ENSG00000140009.18	ESR2	intronic	always intronic	TRUE	2-cell -> 4-cell	2-cell -> 4-cell	2-cell	2-cell	Pre-implantation	2-cell	Pre-implantation	till 8-cell	2-cell	till 8-cell
2-cell	ENSG00000140854.13	KATNB1	intronic	always intronic	TRUE	2-cell -> 4-cell	2-cell -> 4-cell	2-cell	2-cell	Pre-implantation	2-cell	Pre-implantation	till 8-cell	2-cell	till 8-cell
2-cell	ENSG00000141510.17	TP53	exonic	always exonic (mostly 3'-UTR)	TRUE	2-cell -> 4-cell	2-cell -> 4-cell	2-cell	2-cell	Pre-implantation	2-cell	Pre-implantation	till 8-cell	2-cell	till 8-cell
2-cell	ENSG00000142039.4	CCDC97	exonic	always exonic (mostly 3'-UTR)	TRUE	2-cell -> 4-cell	2-cell -> 4-cell	2-cell	2-cell	Pre-implantation	2-cell	Pre-implantation	till 8-cell	2-cell	till 8-cell
2-cell	ENSG00000142197.12	DOP1B	exonic	always exonic (mostly 3'-UTR)	TRUE	2-cell -> 4-cell	2-cell -> 4-cell	2-cell	2-cell	Pre-implantation	2-cell	Pre-implantation	till 8-cell	2-cell	till 8-cell
2-cell	ENSG00000142512.15	SIGLEC10	exonic	always exonic (mostly 3'-UTR)	TRUE	2-cell -> 4-cell	2-cell -> 4-cell	2-cell	2-cell	Pre-implantation	2-cell	Pre-implantation	till 8-cell	2-cell	till 8-cell
2-cell	ENSG00000143751.10	SDE2	exonic	always exonic (mostly 3'-UTR)	TRUE	2-cell -> 4-cell	2-cell -> 4-cell	2-cell	2-cell	Pre-implantation	2-cell	Pre-implantation	till 8-cell	2-cell	till 8-cell
2-cell	ENSG00000143797.12	MBOAT2	exonic	always exonic (mostly 3'-UTR)	TRUE	2-cell -> 4-cell	2-cell -> 4-cell	2-cell	2-cell	Pre-implantation	2-cell	Pre-implantation	till 8-cell	2-cell	till 8-cell
2-cell	ENSG00000143882.12	ATP6V1C2	intronic	always intronic	TRUE	2-cell -> 4-cell	2-cell -> 4-cell	2-cell	2-cell	Pre-implantation	2-cell	Pre-implantation	till 8-cell	2-cell	till 8-cell
2-cell	ENSG00000144554.10	FANCD2	exonic	always exonic (mostly 3'-UTR)	TRUE	2-cell -> 4-cell	2-cell -> 4-cell	2-cell	2-cell	Pre-implantation	2-cell	Pre-implantation	till 8-cell	2-cell	till 8-cell
2-cell	ENSG00000145604.16	SKP2	exonic	always exonic (mostly 3'-UTR)	TRUE	2-cell -> 4-cell	2-cell -> 4-cell	2-cell	2-cell	Pre-implantation	2-cell	Pre-implantation	till 8-cell	2-cell	till 8-cell
2-cell	ENSG00000145794.17	MEGF10	intronic	always intronic	TRUE	2-cell -> 4-cell	2-cell -> 4-cell	2-cell	2-cell	Pre-implantation	2-cell	Pre-implantation	till 8-cell	2-cell	till 8-cell
2-cell	ENSG00000145817.17	YIPF5	exonic	always exonic (mostly 3'-UTR)	TRUE	2-cell -> 4-cell	2-cell -> 4-cell	2-cell	2-cell	Pre-implantation	2-cell	Pre-implantation	till 8-cell	2-cell	till 8-cell
2-cell	ENSG00000146038.12	DCDC2	exonic	always exonic (mostly 3'-UTR)	TRUE	2-cell -> 4-cell	2-cell -> 4-cell	2-cell	2-cell	Pre-implantation	2-cell	Pre-implantation	till 8-cell	2-cell	till 8-cell
2-cell	ENSG00000146282.18	RARS2	exonic	always exonic (mostly 3'-UTR)	TRUE	2-cell -> 4-cell	2-cell -> 4-cell	2-cell	2-cell	Pre-implantation	2-cell	Pre-implantation	till 8-cell	2-cell	till 8-cell
2-cell	ENSG00000147144.13	CCDC120	exonic	always exonic (mostly 3'-UTR)	TRUE	2-cell -> 4-cell	2-cell -> 4-cell	2-cell	2-cell	Pre-implantation	2-cell	Pre-implantation	till 8-cell	2-cell	till 8-cell
2-cell	ENSG00000148153.14	INIP	exonic	always exonic (mostly 3'-UTR)	TRUE	2-cell -> 4-cell	2-cell -> 4-cell	2-cell	2-cell	Pre-implantation	2-cell	Pre-implantation	till 8-cell	2-cell	till 8-cell
2-cell	ENSG00000148175.13	STOM	exonic	always exonic (mostly 3'-UTR)	TRUE	2-cell -> 4-cell	2-cell -> 4-cell	2-cell	2-cell	Pre-implantation	2-cell	Pre-implantation	till 8-cell	2-cell	till 8-cell
2-cell	ENSG00000148484.18	RSU1	intronic	always intronic	TRUE	2-cell -> 4-cell	2-cell -> 4-cell	2-cell	2-cell	Pre-implantation	2-cell	Pre-implantation	till 8-cell	2-cell	till 8-cell
2-cell	ENSG00000149554.13	CHEK1	exonic;mixed	mixed	TRUE	2-cell -> 4-cell	2-cell -> 4-cell	2-cell	2-cell	Pre-implantation	2-cell	Pre-implantation	till 8-cell	2-cell	till 8-cell
2-cell	ENSG00000149636.15	DSN1	exonic	always exonic (mostly 3'-UTR)	TRUE	2-cell -> 4-cell	2-cell -> 4-cell	2-cell	2-cell	Pre-implantation	2-cell	Pre-implantation	till 8-cell	2-cell	till 8-cell
2-cell	ENSG00000149972.11	CNTN5	intronic	always intronic	TRUE	2-cell -> 4-cell	2-cell -> 4-cell	2-cell	2-cell	Pre-implantation	2-cell	Pre-implantation	till 8-cell	2-cell	till 8-cell
2-cell	ENSG00000150275.18	PCDH15	intronic	always intronic	TRUE	2-cell -> 4-cell	2-cell -> 4-cell	2-cell	2-cell	Pre-implantation	2-cell	Pre-implantation	till 8-cell	2-cell	till 8-cell
2-cell	ENSG00000151014.6	NOCT	exonic	always exonic (mostly 3'-UTR)	TRUE	2-cell -> 4-cell	2-cell -> 4-cell	2-cell	2-cell	Pre-implantation	2-cell	Pre-implantation	till 8-cell	2-cell	till 8-cell
2-cell	ENSG00000151150.22	ANK3	intronic	always intronic	TRUE	2-cell -> 4-cell	2-cell -> 4-cell	2-cell	2-cell	Pre-implantation	2-cell	Pre-implantation	till 8-cell	2-cell	till 8-cell
2-cell	ENSG00000152078.10	TLCD4	exonic	always exonic (mostly 3'-UTR)	TRUE	2-cell -> 4-cell	2-cell -> 4-cell	2-cell	2-cell	Pre-implantation	2-cell	Pre-implantation	till 8-cell	2-cell	till 8-cell
2-cell	ENSG00000152104.12	PTPN14	exonic	always exonic (mostly 3'-UTR)	TRUE	2-cell -> 4-cell	2-cell -> 4-cell	2-cell	2-cell	Pre-implantation	2-cell	Pre-implantation	till 8-cell	2-cell	till 8-cell
2-cell	ENSG00000152413.15	HOMER1	intronic	always intronic	TRUE	2-cell -> 4-cell	2-cell -> 4-cell	2-cell	2-cell	Pre-implantation	2-cell	Pre-implantation	till 8-cell	2-cell	till 8-cell
2-cell	ENSG00000152439.13	ZNF773	exonic	always exonic (mostly 3'-UTR)	TRUE	2-cell -> 4-cell	2-cell -> 4-cell	2-cell	2-cell	Pre-implantation	2-cell	Pre-implantation	till 8-cell	2-cell	till 8-cell
2-cell	ENSG00000153044.10	CENPH	exonic	always exonic (mostly 3'-UTR)	TRUE	2-cell -> 4-cell	2-cell -> 4-cell	2-cell	2-cell	Pre-implantation	2-cell	Pre-implantation	till 8-cell	2-cell	till 8-cell
2-cell	ENSG00000153956.16	CACNA2D1	intronic	always intronic	TRUE	2-cell -> 4-cell	2-cell -> 4-cell	2-cell	2-cell	Pre-implantation	2-cell	Pre-implantation	till 8-cell	2-cell	till 8-cell
2-cell	ENSG00000154743.18	TSEN2	exonic	always exonic (mostly 3'-UTR)	TRUE	2-cell -> 4-cell	2-cell -> 4-cell	2-cell	2-cell	Pre-implantation	2-cell	Pre-implantation	till 8-cell	2-cell	till 8-cell
2-cell	ENSG00000155858.6	LSM11	exonic	always exonic (mostly 3'-UTR)	TRUE	2-cell -> 4-cell	2-cell -> 4-cell	2-cell	2-cell	Pre-implantation	2-cell	Pre-implantation	till 8-cell	2-cell	till 8-cell
2-cell	ENSG00000156049.7	GNA14	intronic	always intronic	TRUE	2-cell -> 4-cell	2-cell -> 4-cell	2-cell	2-cell	Pre-implantation	2-cell	Pre-implantation	till 8-cell	2-cell	till 8-cell
2-cell	ENSG00000156384.14	SFR1	exonic	always exonic (mostly 3'-UTR)	TRUE	2-cell -> 4-cell	2-cell -> 4-cell	2-cell	2-cell	Pre-implantation	2-cell	Pre-implantation	till 8-cell	2-cell	till 8-cell
2-cell	ENSG00000156831.8	NSMCE2	intronic	always intronic	TRUE	2-cell -> 4-cell	2-cell -> 4-cell	2-cell	2-cell	Pre-implantation	2-cell	Pre-implantation	till 8-cell	2-cell	till 8-cell
2-cell	ENSG00000157224.16	CLDN12	intronic	always intronic	TRUE	2-cell -> 4-cell	2-cell -> 4-cell	2-cell	2-cell	Pre-implantation	2-cell	Pre-implantation	till 8-cell	2-cell	till 8-cell
2-cell	ENSG00000157538.14	VPS26C	exonic	always exonic (mostly 3'-UTR)	TRUE	2-cell -> 4-cell	2-cell -> 4-cell	2-cell	2-cell	Pre-implantation	2-cell	Pre-implantation	till 8-cell	2-cell	till 8-cell
2-cell	ENSG00000157693.15	TMEM268	exonic	always exonic (mostly 3'-UTR)	TRUE	2-cell -> 4-cell	2-cell -> 4-cell	2-cell	2-cell	Pre-implantation	2-cell	Pre-implantation	till 8-cell	2-cell	till 8-cell
2-cell	ENSG00000157703.15	SVOPL	intronic	always intronic	TRUE	2-cell -> 4-cell	2-cell -> 4-cell	2-cell	2-cell	Pre-implantation	2-cell	Pre-implantation	till 8-cell	2-cell	till 8-cell
2-cell	ENSG00000157895.11	C12orf43	exonic	always exonic (mostly 3'-UTR)	TRUE	2-cell -> 4-cell	2-cell -> 4-cell	2-cell	2-cell	Pre-implantation	2-cell	Pre-implantation	till 8-cell	2-cell	till 8-cell
2-cell	ENSG00000158604.15	TMED4	exonic	always exonic (mostly 3'-UTR)	TRUE	2-cell -> 4-cell	2-cell -> 4-cell	2-cell	2-cell	Pre-implantation	2-cell	Pre-implantation	till 8-cell	2-cell	till 8-cell
2-cell	ENSG00000159110.19	IFNAR2	exonic	always exonic (mostly 3'-UTR)	TRUE	2-cell -> 4-cell	2-cell -> 4-cell	2-cell	2-cell	Pre-implantation	2-cell	Pre-implantation	till 8-cell	2-cell	till 8-cell
2-cell	ENSG00000160505.16	NLRP4	intronic	always intronic	TRUE	2-cell -> 4-cell	2-cell -> 4-cell	2-cell	2-cell	Pre-implantation	2-cell	Pre-implantation	till 8-cell	2-cell	till 8-cell
2-cell	ENSG00000161243.9	FBXO27	exonic	always exonic (mostly 3'-UTR)	TRUE	2-cell -> 4-cell	2-cell -> 4-cell	2-cell	2-cell	Pre-implantation	2-cell	Pre-implantation	till 8-cell	2-cell	till 8-cell
2-cell	ENSG00000162430.17	SELENON	exonic	always exonic (mostly 3'-UTR)	TRUE	2-cell -> 4-cell	2-cell -> 4-cell	2-cell	2-cell	Pre-implantation	2-cell	Pre-implantation	till 8-cell	2-cell	till 8-cell
2-cell	ENSG00000162493.16	PDPN	exonic	always exonic (mostly 3'-UTR)	TRUE	2-cell -> 4-cell	2-cell -> 4-cell	2-cell	2-cell	Pre-implantation	2-cell	Pre-implantation	till 8-cell	2-cell	till 8-cell
2-cell	ENSG00000162592.10	CCDC27	intronic	always intronic	TRUE	2-cell -> 4-cell	2-cell -> 4-cell	2-cell	2-cell	Pre-implantation	2-cell	Pre-implantation	till 8-cell	2-cell	till 8-cell
2-cell	ENSG00000162999.13	DUSP19	exonic	always exonic (mostly 3'-UTR)	TRUE	2-cell -> 4-cell	2-cell -> 4-cell	2-cell	2-cell	Pre-implantation	2-cell	Pre-implantation	till 8-cell	2-cell	till 8-cell
2-cell	ENSG00000163072.15	NOSTRIN	intronic	always intronic	TRUE	2-cell -> 4-cell	2-cell -> 4-cell	2-cell	2-cell	Pre-implantation	2-cell	Pre-implantation	till 8-cell	2-cell	till 8-cell
2-cell	ENSG00000163249.12	CCNYL1	exonic	always exonic (mostly 3'-UTR)	TRUE	2-cell -> 4-cell	2-cell -> 4-cell	2-cell	2-cell	Pre-implantation	2-cell	Pre-implantation	till 8-cell	2-cell	till 8-cell
2-cell	ENSG00000163257.11	DCAF16	exonic	always exonic (mostly 3'-UTR)	TRUE	2-cell -> 4-cell	2-cell -> 4-cell	2-cell	2-cell	Pre-implantation	2-cell	Pre-implantation	till 8-cell	2-cell	till 8-cell
2-cell	ENSG00000163378.14	EOGT	exonic	always exonic (mostly 3'-UTR)	TRUE	2-cell -> 4-cell	2-cell -> 4-cell	2-cell	2-cell	Pre-implantation	2-cell	Pre-implantation	till 8-cell	2-cell	till 8-cell
2-cell	ENSG00000163380.15	LMOD3	exonic	always exonic (mostly 3'-UTR)	TRUE	2-cell -> 4-cell	2-cell -> 4-cell	2-cell	2-cell	Pre-implantation	2-cell	Pre-implantation	till 8-cell	2-cell	till 8-cell
2-cell	ENSG00000163596.16	ICA1L	exonic	always exonic (mostly 3'-UTR)	TRUE	2-cell -> 4-cell	2-cell -> 4-cell	2-cell	2-cell	Pre-implantation	2-cell	Pre-implantation	till 8-cell	2-cell	till 8-cell
2-cell	ENSG00000163683.12	SMIM14	exonic	always exonic (mostly 3'-UTR)	TRUE	2-cell -> 4-cell	2-cell -> 4-cell	2-cell	2-cell	Pre-implantation	2-cell	Pre-implantation	till 8-cell	2-cell	till 8-cell
2-cell	ENSG00000163684.11	RPP14	exonic	always exonic (mostly 3'-UTR)	TRUE	2-cell -> 4-cell	2-cell -> 4-cell	2-cell	2-cell	Pre-implantation	2-cell	Pre-implantation	till 8-cell	2-cell	till 8-cell
2-cell	ENSG00000163900.11	TMEM41A	exonic	always exonic (mostly 3'-UTR)	TRUE	2-cell -> 4-cell	2-cell -> 4-cell	2-cell	2-cell	Pre-implantation	2-cell	Pre-implantation	till 8-cell	2-cell	till 8-cell
2-cell	ENSG00000163946.13	TASOR	exonic	always exonic (mostly 3'-UTR)	TRUE	2-cell -> 4-cell	2-cell -> 4-cell	2-cell	2-cell	Pre-implantation	2-cell	Pre-implantation	till 8-cell	2-cell	till 8-cell
2-cell	ENSG00000164091.12	WDR82	exonic	always exonic (mostly 3'-UTR)	TRUE	2-cell -> 4-cell	2-cell -> 4-cell	2-cell	2-cell	Pre-implantation	2-cell	Pre-implantation	till 8-cell	2-cell	till 8-cell
2-cell	ENSG00000164168.8	TMEM184C	exonic	always exonic (mostly 3'-UTR)	TRUE	2-cell -> 4-cell	2-cell -> 4-cell	2-cell	2-cell	Pre-implantation	2-cell	Pre-implantation	till 8-cell	2-cell	till 8-cell
2-cell	ENSG00000164751.15	PEX2	exonic	always exonic (mostly 3'-UTR)	TRUE	2-cell -> 4-cell	2-cell -> 4-cell	2-cell	2-cell	Pre-implantation	2-cell	Pre-implantation	till 8-cell	2-cell	till 8-cell
2-cell	ENSG00000165416.14	SUGT1	exonic	always exonic (mostly 3'-UTR)	TRUE	2-cell -> 4-cell	2-cell -> 4-cell	2-cell	2-cell	Pre-implantation	2-cell	Pre-implantation	till 8-cell	2-cell	till 8-cell
2-cell	ENSG00000165714.11	BORCS5	exonic	always exonic (mostly 3'-UTR)	TRUE	2-cell -> 4-cell	2-cell -> 4-cell	2-cell	2-cell	Pre-implantation	2-cell	Pre-implantation	till 8-cell	2-cell	till 8-cell
2-cell	ENSG00000165863.17	C10orf82	intronic	always intronic	TRUE	2-cell -> 4-cell	2-cell -> 4-cell	2-cell	2-cell	Pre-implantation	2-cell	Pre-implantation	till 8-cell	2-cell	till 8-cell
2-cell	ENSG00000166295.9	ANAPC16	exonic	always exonic (mostly 3'-UTR)	TRUE	2-cell -> 4-cell	2-cell -> 4-cell	2-cell	2-cell	Pre-implantation	2-cell	Pre-implantation	till 8-cell	2-cell	till 8-cell
2-cell	ENSG00000166452.12	AKIP1	exonic	always exonic (mostly 3'-UTR)	TRUE	2-cell -> 4-cell	2-cell -> 4-cell	2-cell	2-cell	Pre-implantation	2-cell	Pre-implantation	till 8-cell	2-cell	till 8-cell
2-cell	ENSG00000166455.13	C16orf46	intronic	always intronic	TRUE	2-cell -> 4-cell	2-cell -> 4-cell	2-cell	2-cell	Pre-implantation	2-cell	Pre-implantation	till 8-cell	2-cell	till 8-cell
2-cell	ENSG00000166558.10	SLC38A8	intronic	always intronic	TRUE	2-cell -> 4-cell	2-cell -> 4-cell	2-cell	2-cell	Pre-implantation	2-cell	Pre-implantation	till 8-cell	2-cell	till 8-cell
2-cell	ENSG00000166855.9	CLPX	exonic	always exonic (mostly 3'-UTR)	TRUE	2-cell -> 4-cell	2-cell -> 4-cell	2-cell	2-cell	Pre-implantation	2-cell	Pre-implantation	till 8-cell	2-cell	till 8-cell
2-cell	ENSG00000167065.13	DUSP18	exonic	always exonic (mostly 3'-UTR)	TRUE	2-cell -> 4-cell	2-cell -> 4-cell	2-cell	2-cell	Pre-implantation	2-cell	Pre-implantation	till 8-cell	2-cell	till 8-cell
2-cell	ENSG00000167186.11	COQ7	exonic	always exonic (mostly 3'-UTR)	TRUE	2-cell -> 4-cell	2-cell -> 4-cell	2-cell	2-cell	Pre-implantation	2-cell	Pre-implantation	till 8-cell	2-cell	till 8-cell
2-cell	ENSG00000167210.17	LOXHD1	intronic	always intronic	TRUE	2-cell -> 4-cell	2-cell -> 4-cell	2-cell	2-cell	Pre-implantation	2-cell	Pre-implantation	till 8-cell	2-cell	till 8-cell
2-cell	ENSG00000168092.14	PAFAH1B2	exonic	always exonic (mostly 3'-UTR)	TRUE	2-cell -> 4-cell	2-cell -> 4-cell	2-cell	2-cell	Pre-implantation	2-cell	Pre-implantation	till 8-cell	2-cell	till 8-cell
2-cell	ENSG00000168411.14	RFWD3	exonic	always exonic (mostly 3'-UTR)	TRUE	2-cell -> 4-cell	2-cell -> 4-cell	2-cell	2-cell	Pre-implantation	2-cell	Pre-implantation	till 8-cell	2-cell	till 8-cell
2-cell	ENSG00000168438.15	CDC40	exonic	always exonic (mostly 3'-UTR)	TRUE	2-cell -> 4-cell	2-cell -> 4-cell	2-cell	2-cell	Pre-implantation	2-cell	Pre-implantation	till 8-cell	2-cell	till 8-cell
2-cell	ENSG00000168672.4	LRATD2	exonic	always exonic (mostly 3'-UTR)	TRUE	2-cell -> 4-cell	2-cell -> 4-cell	2-cell	2-cell	Pre-implantation	2-cell	Pre-implantation	till 8-cell	2-cell	till 8-cell
2-cell	ENSG00000169155.10	ZBTB43	exonic	always exonic (mostly 3'-UTR)	TRUE	2-cell -> 4-cell	2-cell -> 4-cell	2-cell	2-cell	Pre-implantation	2-cell	Pre-implantation	till 8-cell	2-cell	till 8-cell
2-cell	ENSG00000169291.10	SHE	exonic	always exonic (mostly 3'-UTR)	TRUE	2-cell -> 4-cell	2-cell -> 4-cell	2-cell	2-cell	Pre-implantation	2-cell	Pre-implantation	till 8-cell	2-cell	till 8-cell
2-cell	ENSG00000169375.16	SIN3A	exonic	always exonic (mostly 3'-UTR)	TRUE	2-cell -> 4-cell	2-cell -> 4-cell	2-cell	2-cell	Pre-implantation	2-cell	Pre-implantation	till 8-cell	2-cell	till 8-cell
2-cell	ENSG00000169436.17	COL22A1	intronic	always intronic	TRUE	2-cell -> 4-cell	2-cell -> 4-cell	2-cell	2-cell	Pre-implantation	2-cell	Pre-implantation	till 8-cell	2-cell	till 8-cell
2-cell	ENSG00000169914.6	OTUD3	exonic	always exonic (mostly 3'-UTR)	TRUE	2-cell -> 4-cell	2-cell -> 4-cell	2-cell	2-cell	Pre-implantation	2-cell	Pre-implantation	till 8-cell	2-cell	till 8-cell
2-cell	ENSG00000170275.14	CRTAP	exonic	always exonic (mostly 3'-UTR)	TRUE	2-cell -> 4-cell	2-cell -> 4-cell	2-cell	2-cell	Pre-implantation	2-cell	Pre-implantation	till 8-cell	2-cell	till 8-cell
2-cell	ENSG00000170325.14	PRDM10	intronic	always intronic	TRUE	2-cell -> 4-cell	2-cell -> 4-cell	2-cell	2-cell	Pre-implantation	2-cell	Pre-implantation	till 8-cell	2-cell	till 8-cell
2-cell	ENSG00000170949.17	ZNF160	exonic	always exonic (mostly 3'-UTR)	TRUE	2-cell -> 4-cell	2-cell -> 4-cell	2-cell	2-cell	Pre-implantation	2-cell	Pre-implantation	till 8-cell	2-cell	till 8-cell
2-cell	ENSG00000171241.9	SHCBP1	exonic	always exonic (mostly 3'-UTR)	TRUE	2-cell -> 4-cell	2-cell -> 4-cell	2-cell	2-cell	Pre-implantation	2-cell	Pre-implantation	till 8-cell	2-cell	till 8-cell
2-cell	ENSG00000171475.14	WIPF2	exonic	always exonic (mostly 3'-UTR)	TRUE	2-cell -> 4-cell	2-cell -> 4-cell	2-cell	2-cell	Pre-implantation	2-cell	Pre-implantation	till 8-cell	2-cell	till 8-cell
2-cell	ENSG00000171827.10	ZNF570	exonic	always exonic (mostly 3'-UTR)	TRUE	2-cell -> 4-cell	2-cell -> 4-cell	2-cell	2-cell	Pre-implantation	2-cell	Pre-implantation	till 8-cell	2-cell	till 8-cell
2-cell	ENSG00000172687.13	ZNF738	exonic	always exonic (mostly 3'-UTR)	TRUE	2-cell -> 4-cell	2-cell -> 4-cell	2-cell	2-cell	Pre-implantation	2-cell	Pre-implantation	till 8-cell	2-cell	till 8-cell
2-cell	ENSG00000173611.17	SCAI	exonic;intronic;mixed	mixed	TRUE	2-cell -> 4-cell	2-cell -> 4-cell	2-cell	2-cell	Pre-implantation	2-cell	Pre-implantation	till 8-cell	2-cell	till 8-cell
2-cell	ENSG00000174574.16	AKIRIN1	exonic	always exonic (mostly 3'-UTR)	TRUE	2-cell -> 4-cell	2-cell -> 4-cell	2-cell	2-cell	Pre-implantation	2-cell	Pre-implantation	till 8-cell	2-cell	till 8-cell
2-cell	ENSG00000174928.16	C3orf33	exonic	always exonic (mostly 3'-UTR)	TRUE	2-cell -> 4-cell	2-cell -> 4-cell	2-cell	2-cell	Pre-implantation	2-cell	Pre-implantation	till 8-cell	2-cell	till 8-cell
2-cell	ENSG00000176105.14	YES1	exonic	always exonic (mostly 3'-UTR)	TRUE	2-cell -> 4-cell	2-cell -> 4-cell	2-cell	2-cell	Pre-implantation	2-cell	Pre-implantation	till 8-cell	2-cell	till 8-cell
2-cell	ENSG00000177556.12	ATOX1	intronic	always intronic	TRUE	2-cell -> 4-cell	2-cell -> 4-cell	2-cell	2-cell	Pre-implantation	2-cell	Pre-implantation	till 8-cell	2-cell	till 8-cell
2-cell	ENSG00000177663.13	IL17RA	exonic	always exonic (mostly 3'-UTR)	TRUE	2-cell -> 4-cell	2-cell -> 4-cell	2-cell	2-cell	Pre-implantation	2-cell	Pre-implantation	till 8-cell	2-cell	till 8-cell
2-cell	ENSG00000177981.11	ASB8	exonic	always exonic (mostly 3'-UTR)	TRUE	2-cell -> 4-cell	2-cell -> 4-cell	2-cell	2-cell	Pre-implantation	2-cell	Pre-implantation	till 8-cell	2-cell	till 8-cell
2-cell	ENSG00000178105.11	DDX10	intronic	always intronic	TRUE	2-cell -> 4-cell	2-cell -> 4-cell	2-cell	2-cell	Pre-implantation	2-cell	Pre-implantation	till 8-cell	2-cell	till 8-cell
2-cell	ENSG00000179284.5	DAND5	exonic	always exonic (mostly 3'-UTR)	TRUE	2-cell -> 4-cell	2-cell -> 4-cell	2-cell	2-cell	Pre-implantation	2-cell	Pre-implantation	till 8-cell	2-cell	till 8-cell
2-cell	ENSG00000180185.11	FAHD1	exonic	always exonic (mostly 3'-UTR)	TRUE	2-cell -> 4-cell	2-cell -> 4-cell	2-cell	2-cell	Pre-implantation	2-cell	Pre-implantation	till 8-cell	2-cell	till 8-cell
2-cell	ENSG00000181192.12	DHTKD1	exonic	always exonic (mostly 3'-UTR)	TRUE	2-cell -> 4-cell	2-cell -> 4-cell	2-cell	2-cell	Pre-implantation	2-cell	Pre-implantation	till 8-cell	2-cell	till 8-cell
2-cell	ENSG00000182054.9	IDH2	exonic	always exonic (mostly 3'-UTR)	TRUE	2-cell -> 4-cell	2-cell -> 4-cell	2-cell	2-cell	Pre-implantation	2-cell	Pre-implantation	till 8-cell	2-cell	till 8-cell
2-cell	ENSG00000182256.13	GABRG3	intronic	always intronic	TRUE	2-cell -> 4-cell	2-cell -> 4-cell	2-cell	2-cell	Pre-implantation	2-cell	Pre-implantation	till 8-cell	2-cell	till 8-cell
2-cell	ENSG00000182472.9	CAPN12	intronic	always intronic	TRUE	2-cell -> 4-cell	2-cell -> 4-cell	2-cell	2-cell	Pre-implantation	2-cell	Pre-implantation	till 8-cell	2-cell	till 8-cell
2-cell	ENSG00000183230.17	CTNNA3	intronic	always intronic	TRUE	2-cell -> 4-cell	2-cell -> 4-cell	2-cell	2-cell	Pre-implantation	2-cell	Pre-implantation	till 8-cell	2-cell	till 8-cell
2-cell	ENSG00000183287.14	CCBE1	exonic	always exonic (mostly 3'-UTR)	TRUE	2-cell -> 4-cell	2-cell -> 4-cell	2-cell	2-cell	Pre-implantation	2-cell	Pre-implantation	till 8-cell	2-cell	till 8-cell
2-cell	ENSG00000183324.11	REC114	intronic	always intronic	TRUE	2-cell -> 4-cell	2-cell -> 4-cell	2-cell	2-cell	Pre-implantation	2-cell	Pre-implantation	till 8-cell	2-cell	till 8-cell
2-cell	ENSG00000183520.12	UTP11	exonic	always exonic (mostly 3'-UTR)	TRUE	2-cell -> 4-cell	2-cell -> 4-cell	2-cell	2-cell	Pre-implantation	2-cell	Pre-implantation	till 8-cell	2-cell	till 8-cell
2-cell	ENSG00000184571.13	PIWIL3	intronic	always intronic	TRUE	2-cell -> 4-cell	2-cell -> 4-cell	2-cell	2-cell	Pre-implantation	2-cell	Pre-implantation	till 8-cell	2-cell	till 8-cell
2-cell	ENSG00000184743.13	ATL3	exonic	always exonic (mostly 3'-UTR)	TRUE	2-cell -> 4-cell	2-cell -> 4-cell	2-cell	2-cell	Pre-implantation	2-cell	Pre-implantation	till 8-cell	2-cell	till 8-cell
2-cell	ENSG00000185055.11	EFCAB10	intronic;mixed	mixed	TRUE	2-cell -> 4-cell	2-cell -> 4-cell	2-cell	2-cell	Pre-implantation	2-cell	Pre-implantation	till 8-cell	2-cell	till 8-cell
2-cell	ENSG00000185155.11	MIXL1	exonic	always exonic (mostly 3'-UTR)	TRUE	2-cell -> 4-cell	2-cell -> 4-cell	2-cell	2-cell	Pre-implantation	2-cell	Pre-implantation	till 8-cell	2-cell	till 8-cell
2-cell	ENSG00000185298.13	CCDC137	exonic	always exonic (mostly 3'-UTR)	TRUE	2-cell -> 4-cell	2-cell -> 4-cell	2-cell	2-cell	Pre-implantation	2-cell	Pre-implantation	till 8-cell	2-cell	till 8-cell
2-cell	ENSG00000185900.10	POMK	exonic	always exonic (mostly 3'-UTR)	TRUE	2-cell -> 4-cell	2-cell -> 4-cell	2-cell	2-cell	Pre-implantation	2-cell	Pre-implantation	till 8-cell	2-cell	till 8-cell
2-cell	ENSG00000186001.14	LRCH3	exonic	always exonic (mostly 3'-UTR)	TRUE	2-cell -> 4-cell	2-cell -> 4-cell	2-cell	2-cell	Pre-implantation	2-cell	Pre-implantation	till 8-cell	2-cell	till 8-cell
2-cell	ENSG00000186314.11	PRELID2	exonic	always exonic (mostly 3'-UTR)	TRUE	2-cell -> 4-cell	2-cell -> 4-cell	2-cell	2-cell	Pre-implantation	2-cell	Pre-implantation	till 8-cell	2-cell	till 8-cell
2-cell	ENSG00000186532.12	SMYD4	exonic	always exonic (mostly 3'-UTR)	TRUE	2-cell -> 4-cell	2-cell -> 4-cell	2-cell	2-cell	Pre-implantation	2-cell	Pre-implantation	till 8-cell	2-cell	till 8-cell
2-cell	ENSG00000186812.13	ZNF397	exonic	always exonic (mostly 3'-UTR)	TRUE	2-cell -> 4-cell	2-cell -> 4-cell	2-cell	2-cell	Pre-implantation	2-cell	Pre-implantation	till 8-cell	2-cell	till 8-cell
2-cell	ENSG00000187239.17	FNBP1	intronic	always intronic	TRUE	2-cell -> 4-cell	2-cell -> 4-cell	2-cell	2-cell	Pre-implantation	2-cell	Pre-implantation	till 8-cell	2-cell	till 8-cell
2-cell	ENSG00000187446.12	CHP1	exonic	always exonic (mostly 3'-UTR)	TRUE	2-cell -> 4-cell	2-cell -> 4-cell	2-cell	2-cell	Pre-implantation	2-cell	Pre-implantation	till 8-cell	2-cell	till 8-cell
2-cell	ENSG00000187720.14	THSD4	intronic	always intronic	TRUE	2-cell -> 4-cell	2-cell -> 4-cell	2-cell	2-cell	Pre-implantation	2-cell	Pre-implantation	till 8-cell	2-cell	till 8-cell
2-cell	ENSG00000187950.8	OVCH1	intronic	always intronic	TRUE	2-cell -> 4-cell	2-cell -> 4-cell	2-cell	2-cell	Pre-implantation	2-cell	Pre-implantation	till 8-cell	2-cell	till 8-cell
2-cell	ENSG00000188529.15	SRSF10	exonic	always exonic (mostly 3'-UTR)	TRUE	2-cell -> 4-cell	2-cell -> 4-cell	2-cell	2-cell	Pre-implantation	2-cell	Pre-implantation	till 8-cell	2-cell	till 8-cell
2-cell	ENSG00000188613.7	NANOS1	exonic	always exonic (mostly 3'-UTR)	TRUE	2-cell -> 4-cell	2-cell -> 4-cell	2-cell	2-cell	Pre-implantation	2-cell	Pre-implantation	till 8-cell	2-cell	till 8-cell
2-cell	ENSG00000188735.13	TMEM120B	exonic	always exonic (mostly 3'-UTR)	TRUE	2-cell -> 4-cell	2-cell -> 4-cell	2-cell	2-cell	Pre-implantation	2-cell	Pre-implantation	till 8-cell	2-cell	till 8-cell
2-cell	ENSG00000188785.12	ZNF548	exonic	always exonic (mostly 3'-UTR)	TRUE	2-cell -> 4-cell	2-cell -> 4-cell	2-cell	2-cell	Pre-implantation	2-cell	Pre-implantation	till 8-cell	2-cell	till 8-cell
2-cell	ENSG00000189114.7	BLOC1S3	exonic	always exonic (mostly 3'-UTR)	TRUE	2-cell -> 4-cell	2-cell -> 4-cell	2-cell	2-cell	Pre-implantation	2-cell	Pre-implantation	till 8-cell	2-cell	till 8-cell
2-cell	ENSG00000196199.14	MPHOSPH8	exonic	always exonic (mostly 3'-UTR)	TRUE	2-cell -> 4-cell	2-cell -> 4-cell	2-cell	2-cell	Pre-implantation	2-cell	Pre-implantation	till 8-cell	2-cell	till 8-cell
2-cell	ENSG00000196262.14	PPIA	exonic	always exonic (mostly 3'-UTR)	TRUE	2-cell -> 4-cell	2-cell -> 4-cell	2-cell	2-cell	Pre-implantation	2-cell	Pre-implantation	till 8-cell	2-cell	till 8-cell
2-cell	ENSG00000196277.16	GRM7	intronic	always intronic	TRUE	2-cell -> 4-cell	2-cell -> 4-cell	2-cell	2-cell	Pre-implantation	2-cell	Pre-implantation	till 8-cell	2-cell	till 8-cell
2-cell	ENSG00000196290.15	NIF3L1	intronic	always intronic	TRUE	2-cell -> 4-cell	2-cell -> 4-cell	2-cell	2-cell	Pre-implantation	2-cell	Pre-implantation	till 8-cell	2-cell	till 8-cell
2-cell	ENSG00000196646.12	ZNF136	exonic	always exonic (mostly 3'-UTR)	TRUE	2-cell -> 4-cell	2-cell -> 4-cell	2-cell	2-cell	Pre-implantation	2-cell	Pre-implantation	till 8-cell	2-cell	till 8-cell
2-cell	ENSG00000197128.11	ZNF772	exonic	always exonic (mostly 3'-UTR)	TRUE	2-cell -> 4-cell	2-cell -> 4-cell	2-cell	2-cell	Pre-implantation	2-cell	Pre-implantation	till 8-cell	2-cell	till 8-cell
2-cell	ENSG00000197181.12	PIWIL2	exonic	always exonic (mostly 3'-UTR)	TRUE	2-cell -> 4-cell	2-cell -> 4-cell	2-cell	2-cell	Pre-implantation	2-cell	Pre-implantation	till 8-cell	2-cell	till 8-cell
2-cell	ENSG00000197405.8	C5AR1	intronic	always intronic	TRUE	2-cell -> 4-cell	2-cell -> 4-cell	2-cell	2-cell	Pre-implantation	2-cell	Pre-implantation	till 8-cell	2-cell	till 8-cell
2-cell	ENSG00000197857.13	ZNF44	exonic	always exonic (mostly 3'-UTR)	TRUE	2-cell -> 4-cell	2-cell -> 4-cell	2-cell	2-cell	Pre-implantation	2-cell	Pre-implantation	till 8-cell	2-cell	till 8-cell
2-cell	ENSG00000197928.10	ZNF677	exonic;mixed	mixed	TRUE	2-cell -> 4-cell	2-cell -> 4-cell	2-cell	2-cell	Pre-implantation	2-cell	Pre-implantation	till 8-cell	2-cell	till 8-cell
2-cell	ENSG00000198380.12	GFPT1	exonic	always exonic (mostly 3'-UTR)	TRUE	2-cell -> 4-cell	2-cell -> 4-cell	2-cell	2-cell	Pre-implantation	2-cell	Pre-implantation	till 8-cell	2-cell	till 8-cell
2-cell	ENSG00000198625.13	MDM4	exonic	always exonic (mostly 3'-UTR)	TRUE	2-cell -> 4-cell	2-cell -> 4-cell	2-cell	2-cell	Pre-implantation	2-cell	Pre-implantation	till 8-cell	2-cell	till 8-cell
2-cell	ENSG00000198815.9	FOXJ3	exonic	always exonic (mostly 3'-UTR)	TRUE	2-cell -> 4-cell	2-cell -> 4-cell	2-cell	2-cell	Pre-implantation	2-cell	Pre-implantation	till 8-cell	2-cell	till 8-cell
2-cell	ENSG00000198912.11	C1orf174	exonic	always exonic (mostly 3'-UTR)	TRUE	2-cell -> 4-cell	2-cell -> 4-cell	2-cell	2-cell	Pre-implantation	2-cell	Pre-implantation	till 8-cell	2-cell	till 8-cell
2-cell	ENSG00000204104.12	TRAF3IP1	exonic	always exonic (mostly 3'-UTR)	TRUE	2-cell -> 4-cell	2-cell -> 4-cell	2-cell	2-cell	Pre-implantation	2-cell	Pre-implantation	till 8-cell	2-cell	till 8-cell
2-cell	ENSG00000205683.11	DPF3	intronic	always intronic	TRUE	2-cell -> 4-cell	2-cell -> 4-cell	2-cell	2-cell	Pre-implantation	2-cell	Pre-implantation	till 8-cell	2-cell	till 8-cell
2-cell	ENSG00000213024.11	NUP62	exonic	always exonic (mostly 3'-UTR)	TRUE	2-cell -> 4-cell	2-cell -> 4-cell	2-cell	2-cell	Pre-implantation	2-cell	Pre-implantation	till 8-cell	2-cell	till 8-cell
2-cell	ENSG00000213066.13	FGFR1OP	exonic	always exonic (mostly 3'-UTR)	TRUE	2-cell -> 4-cell	2-cell -> 4-cell	2-cell	2-cell	Pre-implantation	2-cell	Pre-implantation	till 8-cell	2-cell	till 8-cell
2-cell	ENSG00000213139.8	CRYGS	exonic	always exonic (mostly 3'-UTR)	TRUE	2-cell -> 4-cell	2-cell -> 4-cell	2-cell	2-cell	Pre-implantation	2-cell	Pre-implantation	till 8-cell	2-cell	till 8-cell
2-cell	ENSG00000213186.8	TRIM59	exonic	always exonic (mostly 3'-UTR)	TRUE	2-cell -> 4-cell	2-cell -> 4-cell	2-cell	2-cell	Pre-implantation	2-cell	Pre-implantation	till 8-cell	2-cell	till 8-cell
2-cell	ENSG00000213380.15	COG8	exonic	always exonic (mostly 3'-UTR)	TRUE	2-cell -> 4-cell	2-cell -> 4-cell	2-cell	2-cell	Pre-implantation	2-cell	Pre-implantation	till 8-cell	2-cell	till 8-cell
2-cell	ENSG00000213463.5	SYNJ2BP	exonic	always exonic (mostly 3'-UTR)	TRUE	2-cell -> 4-cell	2-cell -> 4-cell	2-cell	2-cell	Pre-implantation	2-cell	Pre-implantation	till 8-cell	2-cell	till 8-cell
2-cell	ENSG00000221955.10	SLC12A8	exonic	always exonic (mostly 3'-UTR)	TRUE	2-cell -> 4-cell	2-cell -> 4-cell	2-cell	2-cell	Pre-implantation	2-cell	Pre-implantation	till 8-cell	2-cell	till 8-cell
2-cell	ENSG00000240303.8	ACAD11	exonic	always exonic (mostly 3'-UTR)	TRUE	2-cell -> 4-cell	2-cell -> 4-cell	2-cell	2-cell	Pre-implantation	2-cell	Pre-implantation	till 8-cell	2-cell	till 8-cell
2-cell	ENSG00000243156.9	MICAL3	exonic	always exonic (mostly 3'-UTR)	TRUE	2-cell -> 4-cell	2-cell -> 4-cell	2-cell	2-cell	Pre-implantation	2-cell	Pre-implantation	till 8-cell	2-cell	till 8-cell
2-cell	ENSG00000243667.7	WDR92	exonic	always exonic (mostly 3'-UTR)	TRUE	2-cell -> 4-cell	2-cell -> 4-cell	2-cell	2-cell	Pre-implantation	2-cell	Pre-implantation	till 8-cell	2-cell	till 8-cell
2-cell	ENSG00000247077.7	PGAM5	exonic	always exonic (mostly 3'-UTR)	TRUE	2-cell -> 4-cell	2-cell -> 4-cell	2-cell	2-cell	Pre-implantation	2-cell	Pre-implantation	till 8-cell	2-cell	till 8-cell
2-cell	ENSG00000249624.9	AP000295.1	intronic	always intronic	TRUE	2-cell -> 4-cell	2-cell -> 4-cell	2-cell	2-cell	Pre-implantation	2-cell	Pre-implantation	till 8-cell	2-cell	till 8-cell
2-cell	ENSG00000253313.6	C1orf210	exonic	always exonic (mostly 3'-UTR)	TRUE	2-cell -> 4-cell	2-cell -> 4-cell	2-cell	2-cell	Pre-implantation	2-cell	Pre-implantation	till 8-cell	2-cell	till 8-cell
2-cell	ENSG00000255154.7	HTD2	exonic	always exonic (mostly 3'-UTR)	TRUE	2-cell -> 4-cell	2-cell -> 4-cell	2-cell	2-cell	Pre-implantation	2-cell	Pre-implantation	till 8-cell	2-cell	till 8-cell
2-cell	ENSG00000256053.7	COA8	exonic	always exonic (mostly 3'-UTR)	TRUE	2-cell -> 4-cell	2-cell -> 4-cell	2-cell	2-cell	Pre-implantation	2-cell	Pre-implantation	till 8-cell	2-cell	till 8-cell
2-cell	ENSG00000256500.5	AL139300.1	intronic	always intronic	TRUE	2-cell -> 4-cell	2-cell -> 4-cell	2-cell	2-cell	Pre-implantation	2-cell	Pre-implantation	till 8-cell	2-cell	till 8-cell
2-cell	ENSG00000258429.2	PDF	exonic	always exonic (mostly 3'-UTR)	TRUE	2-cell -> 4-cell	2-cell -> 4-cell	2-cell	2-cell	Pre-implantation	2-cell	Pre-implantation	till 8-cell	2-cell	till 8-cell
2-cell	ENSG00000258588.3	TRIM6-TRIM34	intronic	always intronic	TRUE	2-cell -> 4-cell	2-cell -> 4-cell	2-cell	2-cell	Pre-implantation	2-cell	Pre-implantation	till 8-cell	2-cell	till 8-cell
2-cell	ENSG00000258644.6	SYNJ2BP-COX16	intronic	always intronic	TRUE	2-cell -> 4-cell	2-cell -> 4-cell	2-cell	2-cell	Pre-implantation	2-cell	Pre-implantation	till 8-cell	2-cell	till 8-cell
2-cell	ENSG00000260643.2	AC092718.3	intronic	always intronic	TRUE	2-cell -> 4-cell	2-cell -> 4-cell	2-cell	2-cell	Pre-implantation	2-cell	Pre-implantation	till 8-cell	2-cell	till 8-cell
2-cell	ENSG00000264522.6	OTUD7B	exonic	always exonic (mostly 3'-UTR)	TRUE	2-cell -> 4-cell	2-cell -> 4-cell	2-cell	2-cell	Pre-implantation	2-cell	Pre-implantation	till 8-cell	2-cell	till 8-cell
2-cell	ENSG00000265303.1	AC099850.2	intronic	always intronic	TRUE	2-cell -> 4-cell	2-cell -> 4-cell	2-cell	2-cell	Pre-implantation	2-cell	Pre-implantation	till 8-cell	2-cell	till 8-cell
2-cell	ENSG00000267041.6	ZNF850	exonic	always exonic (mostly 3'-UTR)	TRUE	2-cell -> 4-cell	2-cell -> 4-cell	2-cell	2-cell	Pre-implantation	2-cell	Pre-implantation	till 8-cell	2-cell	till 8-cell
2-cell	ENSG00000268163.1	AC004076.1	intronic	always intronic	TRUE	2-cell -> 4-cell	2-cell -> 4-cell	2-cell	2-cell	Pre-implantation	2-cell	Pre-implantation	till 8-cell	2-cell	till 8-cell
2-cell	ENSG00000268533.1	AC003002.2	intronic	always intronic	TRUE	2-cell -> 4-cell	2-cell -> 4-cell	2-cell	2-cell	Pre-implantation	2-cell	Pre-implantation	till 8-cell	2-cell	till 8-cell
2-cell	ENSG00000268750.7	AC010522.1	intronic	always intronic	TRUE	2-cell -> 4-cell	2-cell -> 4-cell	2-cell	2-cell	Pre-implantation	2-cell	Pre-implantation	till 8-cell	2-cell	till 8-cell
2-cell	ENSG00000268790.5	AC008764.4	intronic	always intronic	TRUE	2-cell -> 4-cell	2-cell -> 4-cell	2-cell	2-cell	Pre-implantation	2-cell	Pre-implantation	till 8-cell	2-cell	till 8-cell
2-cell	ENSG00000269343.8	ZNF587B	exonic	always exonic (mostly 3'-UTR)	TRUE	2-cell -> 4-cell	2-cell -> 4-cell	2-cell	2-cell	Pre-implantation	2-cell	Pre-implantation	till 8-cell	2-cell	till 8-cell
2-cell	ENSG00000269533.5	AC003002.3	intronic	always intronic	TRUE	2-cell -> 4-cell	2-cell -> 4-cell	2-cell	2-cell	Pre-implantation	2-cell	Pre-implantation	till 8-cell	2-cell	till 8-cell
2-cell	ENSG00000271092.5	TLCD4-RWDD3	intronic	always intronic	TRUE	2-cell -> 4-cell	2-cell -> 4-cell	2-cell	2-cell	Pre-implantation	2-cell	Pre-implantation	till 8-cell	2-cell	till 8-cell
2-cell	ENSG00000273045.6	C2orf15	exonic	always exonic (mostly 3'-UTR)	TRUE	2-cell -> 4-cell	2-cell -> 4-cell	2-cell	2-cell	Pre-implantation	2-cell	Pre-implantation	till 8-cell	2-cell	till 8-cell
2-cell	ENSG00000280670.3	CCDC163	exonic	always exonic (mostly 3'-UTR)	TRUE	2-cell -> 4-cell	2-cell -> 4-cell	2-cell	2-cell	Pre-implantation	2-cell	Pre-implantation	till 8-cell	2-cell	till 8-cell
2-cell	ENSG00000284512.1	AC092718.8	intronic	always intronic	TRUE	2-cell -> 4-cell	2-cell -> 4-cell	2-cell	2-cell	Pre-implantation	2-cell	Pre-implantation	till 8-cell	2-cell	till 8-cell
4-cell	ENSG00000001460.18		not REE-targeted	not REE-targeted	FALSE	2-cell -> 4-cell	2-cell -> 4-cell	4-cell	4-cell	Pre-implantation	4-cell	Pre-implantation	till 8-cell	4-cell	till 8-cell
4-cell	ENSG00000005471.17		not REE-targeted	not REE-targeted	FALSE	2-cell -> 4-cell	2-cell -> 4-cell	4-cell	4-cell	Pre-implantation	4-cell	Pre-implantation	till 8-cell	4-cell	till 8-cell
4-cell	ENSG00000006747.15		not REE-targeted	not REE-targeted	FALSE	2-cell -> 4-cell	2-cell -> 4-cell	4-cell	4-cell	Pre-implantation	4-cell	Pre-implantation	till 8-cell	4-cell	till 8-cell
4-cell	ENSG00000007047.15	MARK4	intronic	always intronic	TRUE	2-cell -> 4-cell	2-cell -> 4-cell	4-cell	4-cell	Pre-implantation	4-cell	Pre-implantation	till 8-cell	4-cell	till 8-cell
4-cell	ENSG00000007237.18		not REE-targeted	not REE-targeted	FALSE	2-cell -> 4-cell	2-cell -> 4-cell	4-cell	4-cell	Pre-implantation	4-cell	Pre-implantation	till 8-cell	4-cell	till 8-cell
4-cell	ENSG00000012504.15		not REE-targeted	not REE-targeted	FALSE	2-cell -> 4-cell	2-cell -> 4-cell	4-cell	4-cell	Pre-implantation	4-cell	Pre-implantation	till 8-cell	4-cell	till 8-cell
4-cell	ENSG00000018610.14		not REE-targeted	not REE-targeted	FALSE	2-cell -> 4-cell	2-cell -> 4-cell	4-cell	4-cell	Pre-implantation	4-cell	Pre-implantation	till 8-cell	4-cell	till 8-cell
4-cell	ENSG00000025800.14		not REE-targeted	not REE-targeted	FALSE	2-cell -> 4-cell	2-cell -> 4-cell	4-cell	4-cell	Pre-implantation	4-cell	Pre-implantation	till 8-cell	4-cell	till 8-cell
4-cell	ENSG00000039068.19		not REE-targeted	not REE-targeted	FALSE	2-cell -> 4-cell	2-cell -> 4-cell	4-cell	4-cell	Pre-implantation	4-cell	Pre-implantation	till 8-cell	4-cell	till 8-cell
4-cell	ENSG00000047662.5		not REE-targeted	not REE-targeted	FALSE	2-cell -> 4-cell	2-cell -> 4-cell	4-cell	4-cell	Pre-implantation	4-cell	Pre-implantation	till 8-cell	4-cell	till 8-cell
4-cell	ENSG00000053372.5	MRTO4	exonic	always exonic (mostly 3'-UTR)	TRUE	2-cell -> 4-cell	2-cell -> 4-cell	4-cell	4-cell	Pre-implantation	4-cell	Pre-implantation	till 8-cell	4-cell	till 8-cell
4-cell	ENSG00000055332.18		not REE-targeted	not REE-targeted	FALSE	2-cell -> 4-cell	2-cell -> 4-cell	4-cell	4-cell	Pre-implantation	4-cell	Pre-implantation	till 8-cell	4-cell	till 8-cell
4-cell	ENSG00000056277.16	ZNF280C	exonic	always exonic (mostly 3'-UTR)	TRUE	2-cell -> 4-cell	2-cell -> 4-cell	4-cell	4-cell	Pre-implantation	4-cell	Pre-implantation	till 8-cell	4-cell	till 8-cell
4-cell	ENSG00000058262.10		not REE-targeted	not REE-targeted	FALSE	2-cell -> 4-cell	2-cell -> 4-cell	4-cell	4-cell	Pre-implantation	4-cell	Pre-implantation	till 8-cell	4-cell	till 8-cell
4-cell	ENSG00000060709.15		not REE-targeted	not REE-targeted	FALSE	2-cell -> 4-cell	2-cell -> 4-cell	4-cell	4-cell	Pre-implantation	4-cell	Pre-implantation	till 8-cell	4-cell	till 8-cell
4-cell	ENSG00000063601.17		not REE-targeted	not REE-targeted	FALSE	2-cell -> 4-cell	2-cell -> 4-cell	4-cell	4-cell	Pre-implantation	4-cell	Pre-implantation	till 8-cell	4-cell	till 8-cell
4-cell	ENSG00000064651.14	SLC12A2	exonic	always exonic (mostly 3'-UTR)	TRUE	2-cell -> 4-cell	2-cell -> 4-cell	4-cell	4-cell	Pre-implantation	4-cell	Pre-implantation	till 8-cell	4-cell	till 8-cell
4-cell	ENSG00000064655.19		not REE-targeted	not REE-targeted	FALSE	2-cell -> 4-cell	2-cell -> 4-cell	4-cell	4-cell	Pre-implantation	4-cell	Pre-implantation	till 8-cell	4-cell	till 8-cell
4-cell	ENSG00000065457.10	ADAT1	intronic	always intronic	TRUE	2-cell -> 4-cell	2-cell -> 4-cell	4-cell	4-cell	Pre-implantation	4-cell	Pre-implantation	till 8-cell	4-cell	till 8-cell
4-cell	ENSG00000067057.17		not REE-targeted	not REE-targeted	FALSE	2-cell -> 4-cell	2-cell -> 4-cell	4-cell	4-cell	Pre-implantation	4-cell	Pre-implantation	till 8-cell	4-cell	till 8-cell
4-cell	ENSG00000069974.16		not REE-targeted	not REE-targeted	FALSE	2-cell -> 4-cell	2-cell -> 4-cell	4-cell	4-cell	Pre-implantation	4-cell	Pre-implantation	till 8-cell	4-cell	till 8-cell
4-cell	ENSG00000081059.20	TCF7	exonic	always exonic (mostly 3'-UTR)	TRUE	2-cell -> 4-cell	2-cell -> 4-cell	4-cell	4-cell	Pre-implantation	4-cell	Pre-implantation	till 8-cell	4-cell	till 8-cell
4-cell	ENSG00000083099.11		not REE-targeted	not REE-targeted	FALSE	2-cell -> 4-cell	2-cell -> 4-cell	4-cell	4-cell	Pre-implantation	4-cell	Pre-implantation	till 8-cell	4-cell	till 8-cell
4-cell	ENSG00000087263.17	OGFOD1	exonic	always exonic (mostly 3'-UTR)	TRUE	2-cell -> 4-cell	2-cell -> 4-cell	4-cell	4-cell	Pre-implantation	4-cell	Pre-implantation	till 8-cell	4-cell	till 8-cell
4-cell	ENSG00000090054.15		not REE-targeted	not REE-targeted	FALSE	2-cell -> 4-cell	2-cell -> 4-cell	4-cell	4-cell	Pre-implantation	4-cell	Pre-implantation	till 8-cell	4-cell	till 8-cell
4-cell	ENSG00000090470.15		not REE-targeted	not REE-targeted	FALSE	2-cell -> 4-cell	2-cell -> 4-cell	4-cell	4-cell	Pre-implantation	4-cell	Pre-implantation	till 8-cell	4-cell	till 8-cell
4-cell	ENSG00000090615.15	GOLGA3	exonic	always exonic (mostly 3'-UTR)	TRUE	2-cell -> 4-cell	2-cell -> 4-cell	4-cell	4-cell	Pre-implantation	4-cell	Pre-implantation	till 8-cell	4-cell	till 8-cell
4-cell	ENSG00000091651.9		not REE-targeted	not REE-targeted	FALSE	2-cell -> 4-cell	2-cell -> 4-cell	4-cell	4-cell	Pre-implantation	4-cell	Pre-implantation	till 8-cell	4-cell	till 8-cell
4-cell	ENSG00000092470.12	WDR76	exonic	always exonic (mostly 3'-UTR)	TRUE	2-cell -> 4-cell	2-cell -> 4-cell	4-cell	4-cell	Pre-implantation	4-cell	Pre-implantation	till 8-cell	4-cell	till 8-cell
4-cell	ENSG00000092531.10		not REE-targeted	not REE-targeted	FALSE	2-cell -> 4-cell	2-cell -> 4-cell	4-cell	4-cell	Pre-implantation	4-cell	Pre-implantation	till 8-cell	4-cell	till 8-cell
4-cell	ENSG00000092853.14		not REE-targeted	not REE-targeted	FALSE	2-cell -> 4-cell	2-cell -> 4-cell	4-cell	4-cell	Pre-implantation	4-cell	Pre-implantation	till 8-cell	4-cell	till 8-cell
4-cell	ENSG00000094804.12	CDC6	exonic	always exonic (mostly 3'-UTR)	TRUE	2-cell -> 4-cell	2-cell -> 4-cell	4-cell	4-cell	Pre-implantation	4-cell	Pre-implantation	till 8-cell	4-cell	till 8-cell
4-cell	ENSG00000095139.14		not REE-targeted	not REE-targeted	FALSE	2-cell -> 4-cell	2-cell -> 4-cell	4-cell	4-cell	Pre-implantation	4-cell	Pre-implantation	till 8-cell	4-cell	till 8-cell
4-cell	ENSG00000095627.9		not REE-targeted	not REE-targeted	FALSE	2-cell -> 4-cell	2-cell -> 4-cell	4-cell	4-cell	Pre-implantation	4-cell	Pre-implantation	till 8-cell	4-cell	till 8-cell
4-cell	ENSG00000099139.13		not REE-targeted	not REE-targeted	FALSE	2-cell -> 4-cell	2-cell -> 4-cell	4-cell	4-cell	Pre-implantation	4-cell	Pre-implantation	till 8-cell	4-cell	till 8-cell
4-cell	ENSG00000099942.13	CRKL	exonic	always exonic (mostly 3'-UTR)	TRUE	2-cell -> 4-cell	2-cell -> 4-cell	4-cell	4-cell	Pre-implantation	4-cell	Pre-implantation	till 8-cell	4-cell	till 8-cell
4-cell	ENSG00000100228.12		not REE-targeted	not REE-targeted	FALSE	2-cell -> 4-cell	2-cell -> 4-cell	4-cell	4-cell	Pre-implantation	4-cell	Pre-implantation	till 8-cell	4-cell	till 8-cell
4-cell	ENSG00000100364.18		not REE-targeted	not REE-targeted	FALSE	2-cell -> 4-cell	2-cell -> 4-cell	4-cell	4-cell	Pre-implantation	4-cell	Pre-implantation	till 8-cell	4-cell	till 8-cell
4-cell	ENSG00000100376.12	FAM118A	exonic	always exonic (mostly 3'-UTR)	TRUE	2-cell -> 4-cell	2-cell -> 4-cell	4-cell	4-cell	Pre-implantation	4-cell	Pre-implantation	till 8-cell	4-cell	till 8-cell
4-cell	ENSG00000101079.21	NDRG3	exonic	always exonic (mostly 3'-UTR)	TRUE	2-cell -> 4-cell	2-cell -> 4-cell	4-cell	4-cell	Pre-implantation	4-cell	Pre-implantation	till 8-cell	4-cell	till 8-cell
4-cell	ENSG00000101138.12	CSTF1	exonic	always exonic (mostly 3'-UTR)	TRUE	2-cell -> 4-cell	2-cell -> 4-cell	4-cell	4-cell	Pre-implantation	4-cell	Pre-implantation	till 8-cell	4-cell	till 8-cell
4-cell	ENSG00000101190.13		not REE-targeted	not REE-targeted	FALSE	2-cell -> 4-cell	2-cell -> 4-cell	4-cell	4-cell	Pre-implantation	4-cell	Pre-implantation	till 8-cell	4-cell	till 8-cell
4-cell	ENSG00000101347.9	SAMHD1	exonic	always exonic (mostly 3'-UTR)	TRUE	2-cell -> 4-cell	2-cell -> 4-cell	4-cell	4-cell	Pre-implantation	4-cell	Pre-implantation	till 8-cell	4-cell	till 8-cell
4-cell	ENSG00000101464.10	PIGU	intronic	always intronic	TRUE	2-cell -> 4-cell	2-cell -> 4-cell	4-cell	4-cell	Pre-implantation	4-cell	Pre-implantation	till 8-cell	4-cell	till 8-cell
4-cell	ENSG00000101557.15	USP14	exonic	always exonic (mostly 3'-UTR)	TRUE	2-cell -> 4-cell	2-cell -> 4-cell	4-cell	4-cell	Pre-implantation	4-cell	Pre-implantation	till 8-cell	4-cell	till 8-cell
4-cell	ENSG00000101871.14		not REE-targeted	not REE-targeted	FALSE	2-cell -> 4-cell	2-cell -> 4-cell	4-cell	4-cell	Pre-implantation	4-cell	Pre-implantation	till 8-cell	4-cell	till 8-cell
4-cell	ENSG00000102317.18		not REE-targeted	not REE-targeted	FALSE	2-cell -> 4-cell	2-cell -> 4-cell	4-cell	4-cell	Pre-implantation	4-cell	Pre-implantation	till 8-cell	4-cell	till 8-cell
4-cell	ENSG00000102781.14	KATNAL1	exonic	always exonic (mostly 3'-UTR)	TRUE	2-cell -> 4-cell	2-cell -> 4-cell	4-cell	4-cell	Pre-implantation	4-cell	Pre-implantation	till 8-cell	4-cell	till 8-cell
4-cell	ENSG00000103160.12		not REE-targeted	not REE-targeted	FALSE	2-cell -> 4-cell	2-cell -> 4-cell	4-cell	4-cell	Pre-implantation	4-cell	Pre-implantation	till 8-cell	4-cell	till 8-cell
4-cell	ENSG00000103196.12		not REE-targeted	not REE-targeted	FALSE	2-cell -> 4-cell	2-cell -> 4-cell	4-cell	4-cell	Pre-implantation	4-cell	Pre-implantation	till 8-cell	4-cell	till 8-cell
4-cell	ENSG00000103319.12	EEF2K	exonic	always exonic (mostly 3'-UTR)	TRUE	2-cell -> 4-cell	2-cell -> 4-cell	4-cell	4-cell	Pre-implantation	4-cell	Pre-implantation	till 8-cell	4-cell	till 8-cell
4-cell	ENSG00000104679.11		not REE-targeted	not REE-targeted	FALSE	2-cell -> 4-cell	2-cell -> 4-cell	4-cell	4-cell	Pre-implantation	4-cell	Pre-implantation	till 8-cell	4-cell	till 8-cell
4-cell	ENSG00000104738.18	MCM4	exonic	always exonic (mostly 3'-UTR)	TRUE	2-cell -> 4-cell	2-cell -> 4-cell	4-cell	4-cell	Pre-implantation	4-cell	Pre-implantation	till 8-cell	4-cell	till 8-cell
4-cell	ENSG00000104951.16	IL4I1	intronic	always intronic	TRUE	2-cell -> 4-cell	2-cell -> 4-cell	4-cell	4-cell	Pre-implantation	4-cell	Pre-implantation	till 8-cell	4-cell	till 8-cell
4-cell	ENSG00000105708.9		not REE-targeted	not REE-targeted	FALSE	2-cell -> 4-cell	2-cell -> 4-cell	4-cell	4-cell	Pre-implantation	4-cell	Pre-implantation	till 8-cell	4-cell	till 8-cell
4-cell	ENSG00000105793.15	GTPBP10	exonic	always exonic (mostly 3'-UTR)	TRUE	2-cell -> 4-cell	2-cell -> 4-cell	4-cell	4-cell	Pre-implantation	4-cell	Pre-implantation	till 8-cell	4-cell	till 8-cell
4-cell	ENSG00000106327.13		not REE-targeted	not REE-targeted	FALSE	2-cell -> 4-cell	2-cell -> 4-cell	4-cell	4-cell	Pre-implantation	4-cell	Pre-implantation	till 8-cell	4-cell	till 8-cell
4-cell	ENSG00000106772.18		not REE-targeted	not REE-targeted	FALSE	2-cell -> 4-cell	2-cell -> 4-cell	4-cell	4-cell	Pre-implantation	4-cell	Pre-implantation	till 8-cell	4-cell	till 8-cell
4-cell	ENSG00000106789.13		not REE-targeted	not REE-targeted	FALSE	2-cell -> 4-cell	2-cell -> 4-cell	4-cell	4-cell	Pre-implantation	4-cell	Pre-implantation	till 8-cell	4-cell	till 8-cell
4-cell	ENSG00000107362.13		not REE-targeted	not REE-targeted	FALSE	2-cell -> 4-cell	2-cell -> 4-cell	4-cell	4-cell	Pre-implantation	4-cell	Pre-implantation	till 8-cell	4-cell	till 8-cell
4-cell	ENSG00000109436.8		not REE-targeted	not REE-targeted	FALSE	2-cell -> 4-cell	2-cell -> 4-cell	4-cell	4-cell	Pre-implantation	4-cell	Pre-implantation	till 8-cell	4-cell	till 8-cell
4-cell	ENSG00000109685.18	NSD2	intronic	always intronic	TRUE	2-cell -> 4-cell	2-cell -> 4-cell	4-cell	4-cell	Pre-implantation	4-cell	Pre-implantation	till 8-cell	4-cell	till 8-cell
4-cell	ENSG00000109814.12	UGDH	exonic	always exonic (mostly 3'-UTR)	TRUE	2-cell -> 4-cell	2-cell -> 4-cell	4-cell	4-cell	Pre-implantation	4-cell	Pre-implantation	till 8-cell	4-cell	till 8-cell
4-cell	ENSG00000110906.13		not REE-targeted	not REE-targeted	FALSE	2-cell -> 4-cell	2-cell -> 4-cell	4-cell	4-cell	Pre-implantation	4-cell	Pre-implantation	till 8-cell	4-cell	till 8-cell
4-cell	ENSG00000111261.14		not REE-targeted	not REE-targeted	FALSE	2-cell -> 4-cell	2-cell -> 4-cell	4-cell	4-cell	Pre-implantation	4-cell	Pre-implantation	till 8-cell	4-cell	till 8-cell
4-cell	ENSG00000111450.14		not REE-targeted	not REE-targeted	FALSE	2-cell -> 4-cell	2-cell -> 4-cell	4-cell	4-cell	Pre-implantation	4-cell	Pre-implantation	till 8-cell	4-cell	till 8-cell
4-cell	ENSG00000111897.7		not REE-targeted	not REE-targeted	FALSE	2-cell -> 4-cell	2-cell -> 4-cell	4-cell	4-cell	Pre-implantation	4-cell	Pre-implantation	till 8-cell	4-cell	till 8-cell
4-cell	ENSG00000112293.15		not REE-targeted	not REE-targeted	FALSE	2-cell -> 4-cell	2-cell -> 4-cell	4-cell	4-cell	Pre-implantation	4-cell	Pre-implantation	till 8-cell	4-cell	till 8-cell
4-cell	ENSG00000112365.4		not REE-targeted	not REE-targeted	FALSE	2-cell -> 4-cell	2-cell -> 4-cell	4-cell	4-cell	Pre-implantation	4-cell	Pre-implantation	till 8-cell	4-cell	till 8-cell
4-cell	ENSG00000113318.11		not REE-targeted	not REE-targeted	FALSE	2-cell -> 4-cell	2-cell -> 4-cell	4-cell	4-cell	Pre-implantation	4-cell	Pre-implantation	till 8-cell	4-cell	till 8-cell
4-cell	ENSG00000113456.19		not REE-targeted	not REE-targeted	FALSE	2-cell -> 4-cell	2-cell -> 4-cell	4-cell	4-cell	Pre-implantation	4-cell	Pre-implantation	till 8-cell	4-cell	till 8-cell
4-cell	ENSG00000113838.13		not REE-targeted	not REE-targeted	FALSE	2-cell -> 4-cell	2-cell -> 4-cell	4-cell	4-cell	Pre-implantation	4-cell	Pre-implantation	till 8-cell	4-cell	till 8-cell
4-cell	ENSG00000114302.16		not REE-targeted	not REE-targeted	FALSE	2-cell -> 4-cell	2-cell -> 4-cell	4-cell	4-cell	Pre-implantation	4-cell	Pre-implantation	till 8-cell	4-cell	till 8-cell
4-cell	ENSG00000114744.9		not REE-targeted	not REE-targeted	FALSE	2-cell -> 4-cell	2-cell -> 4-cell	4-cell	4-cell	Pre-implantation	4-cell	Pre-implantation	till 8-cell	4-cell	till 8-cell
4-cell	ENSG00000115020.17		not REE-targeted	not REE-targeted	FALSE	2-cell -> 4-cell	2-cell -> 4-cell	4-cell	4-cell	Pre-implantation	4-cell	Pre-implantation	till 8-cell	4-cell	till 8-cell
4-cell	ENSG00000115252.18	PDE1A	intronic	always intronic	TRUE	2-cell -> 4-cell	2-cell -> 4-cell	4-cell	4-cell	Pre-implantation	4-cell	Pre-implantation	till 8-cell	4-cell	till 8-cell
4-cell	ENSG00000115425.14		not REE-targeted	not REE-targeted	FALSE	2-cell -> 4-cell	2-cell -> 4-cell	4-cell	4-cell	Pre-implantation	4-cell	Pre-implantation	till 8-cell	4-cell	till 8-cell
4-cell	ENSG00000115520.8	COQ10B	exonic	always exonic (mostly 3'-UTR)	TRUE	2-cell -> 4-cell	2-cell -> 4-cell	4-cell	4-cell	Pre-implantation	4-cell	Pre-implantation	till 8-cell	4-cell	till 8-cell
4-cell	ENSG00000116497.18		not REE-targeted	not REE-targeted	FALSE	2-cell -> 4-cell	2-cell -> 4-cell	4-cell	4-cell	Pre-implantation	4-cell	Pre-implantation	till 8-cell	4-cell	till 8-cell
4-cell	ENSG00000117222.14	RBBP5	exonic	always exonic (mostly 3'-UTR)	TRUE	2-cell -> 4-cell	2-cell -> 4-cell	4-cell	4-cell	Pre-implantation	4-cell	Pre-implantation	till 8-cell	4-cell	till 8-cell
4-cell	ENSG00000117280.13		not REE-targeted	not REE-targeted	FALSE	2-cell -> 4-cell	2-cell -> 4-cell	4-cell	4-cell	Pre-implantation	4-cell	Pre-implantation	till 8-cell	4-cell	till 8-cell
4-cell	ENSG00000118307.19		not REE-targeted	not REE-targeted	FALSE	2-cell -> 4-cell	2-cell -> 4-cell	4-cell	4-cell	Pre-implantation	4-cell	Pre-implantation	till 8-cell	4-cell	till 8-cell
4-cell	ENSG00000119541.10		not REE-targeted	not REE-targeted	FALSE	2-cell -> 4-cell	2-cell -> 4-cell	4-cell	4-cell	Pre-implantation	4-cell	Pre-implantation	till 8-cell	4-cell	till 8-cell
4-cell	ENSG00000120253.14	NUP43	exonic	always exonic (mostly 3'-UTR)	TRUE	2-cell -> 4-cell	2-cell -> 4-cell	4-cell	4-cell	Pre-implantation	4-cell	Pre-implantation	till 8-cell	4-cell	till 8-cell
4-cell	ENSG00000120278.16		not REE-targeted	not REE-targeted	FALSE	2-cell -> 4-cell	2-cell -> 4-cell	4-cell	4-cell	Pre-implantation	4-cell	Pre-implantation	till 8-cell	4-cell	till 8-cell
4-cell	ENSG00000120899.18		not REE-targeted	not REE-targeted	FALSE	2-cell -> 4-cell	2-cell -> 4-cell	4-cell	4-cell	Pre-implantation	4-cell	Pre-implantation	till 8-cell	4-cell	till 8-cell
4-cell	ENSG00000120925.16		not REE-targeted	not REE-targeted	FALSE	2-cell -> 4-cell	2-cell -> 4-cell	4-cell	4-cell	Pre-implantation	4-cell	Pre-implantation	till 8-cell	4-cell	till 8-cell
4-cell	ENSG00000120942.13		not REE-targeted	not REE-targeted	FALSE	2-cell -> 4-cell	2-cell -> 4-cell	4-cell	4-cell	Pre-implantation	4-cell	Pre-implantation	till 8-cell	4-cell	till 8-cell
4-cell	ENSG00000121039.10		not REE-targeted	not REE-targeted	FALSE	2-cell -> 4-cell	2-cell -> 4-cell	4-cell	4-cell	Pre-implantation	4-cell	Pre-implantation	till 8-cell	4-cell	till 8-cell
4-cell	ENSG00000121236.21	TRIM6	exonic	always exonic (mostly 3'-UTR)	TRUE	2-cell -> 4-cell	2-cell -> 4-cell	4-cell	4-cell	Pre-implantation	4-cell	Pre-implantation	till 8-cell	4-cell	till 8-cell
4-cell	ENSG00000121406.9		not REE-targeted	not REE-targeted	FALSE	2-cell -> 4-cell	2-cell -> 4-cell	4-cell	4-cell	Pre-implantation	4-cell	Pre-implantation	till 8-cell	4-cell	till 8-cell
4-cell	ENSG00000121542.12		not REE-targeted	not REE-targeted	FALSE	2-cell -> 4-cell	2-cell -> 4-cell	4-cell	4-cell	Pre-implantation	4-cell	Pre-implantation	till 8-cell	4-cell	till 8-cell
4-cell	ENSG00000122203.15		not REE-targeted	not REE-targeted	FALSE	2-cell -> 4-cell	2-cell -> 4-cell	4-cell	4-cell	Pre-implantation	4-cell	Pre-implantation	till 8-cell	4-cell	till 8-cell
4-cell	ENSG00000122218.16		not REE-targeted	not REE-targeted	FALSE	2-cell -> 4-cell	2-cell -> 4-cell	4-cell	4-cell	Pre-implantation	4-cell	Pre-implantation	till 8-cell	4-cell	till 8-cell
4-cell	ENSG00000123473.15		not REE-targeted	not REE-targeted	FALSE	2-cell -> 4-cell	2-cell -> 4-cell	4-cell	4-cell	Pre-implantation	4-cell	Pre-implantation	till 8-cell	4-cell	till 8-cell
4-cell	ENSG00000123485.12		not REE-targeted	not REE-targeted	FALSE	2-cell -> 4-cell	2-cell -> 4-cell	4-cell	4-cell	Pre-implantation	4-cell	Pre-implantation	till 8-cell	4-cell	till 8-cell
4-cell	ENSG00000124222.22		not REE-targeted	not REE-targeted	FALSE	2-cell -> 4-cell	2-cell -> 4-cell	4-cell	4-cell	Pre-implantation	4-cell	Pre-implantation	till 8-cell	4-cell	till 8-cell
4-cell	ENSG00000125375.15		not REE-targeted	not REE-targeted	FALSE	2-cell -> 4-cell	2-cell -> 4-cell	4-cell	4-cell	Pre-implantation	4-cell	Pre-implantation	till 8-cell	4-cell	till 8-cell
4-cell	ENSG00000125482.13		not REE-targeted	not REE-targeted	FALSE	2-cell -> 4-cell	2-cell -> 4-cell	4-cell	4-cell	Pre-implantation	4-cell	Pre-implantation	till 8-cell	4-cell	till 8-cell
4-cell	ENSG00000126214.21		not REE-targeted	not REE-targeted	FALSE	2-cell -> 4-cell	2-cell -> 4-cell	4-cell	4-cell	Pre-implantation	4-cell	Pre-implantation	till 8-cell	4-cell	till 8-cell
4-cell	ENSG00000127191.18		not REE-targeted	not REE-targeted	FALSE	2-cell -> 4-cell	2-cell -> 4-cell	4-cell	4-cell	Pre-implantation	4-cell	Pre-implantation	till 8-cell	4-cell	till 8-cell
4-cell	ENSG00000127423.10	AUNIP	exonic	always exonic (mostly 3'-UTR)	TRUE	2-cell -> 4-cell	2-cell -> 4-cell	4-cell	4-cell	Pre-implantation	4-cell	Pre-implantation	till 8-cell	4-cell	till 8-cell
4-cell	ENSG00000127993.16	RBM48	exonic	always exonic (mostly 3'-UTR)	TRUE	2-cell -> 4-cell	2-cell -> 4-cell	4-cell	4-cell	Pre-implantation	4-cell	Pre-implantation	till 8-cell	4-cell	till 8-cell
4-cell	ENSG00000128918.15		not REE-targeted	not REE-targeted	FALSE	2-cell -> 4-cell	2-cell -> 4-cell	4-cell	4-cell	Pre-implantation	4-cell	Pre-implantation	till 8-cell	4-cell	till 8-cell
4-cell	ENSG00000128928.10		not REE-targeted	not REE-targeted	FALSE	2-cell -> 4-cell	2-cell -> 4-cell	4-cell	4-cell	Pre-implantation	4-cell	Pre-implantation	till 8-cell	4-cell	till 8-cell
4-cell	ENSG00000130517.14		not REE-targeted	not REE-targeted	FALSE	2-cell -> 4-cell	2-cell -> 4-cell	4-cell	4-cell	Pre-implantation	4-cell	Pre-implantation	till 8-cell	4-cell	till 8-cell
4-cell	ENSG00000130741.11	EIF2S3	exonic	always exonic (mostly 3'-UTR)	TRUE	2-cell -> 4-cell	2-cell -> 4-cell	4-cell	4-cell	Pre-implantation	4-cell	Pre-implantation	till 8-cell	4-cell	till 8-cell
4-cell	ENSG00000130764.10		not REE-targeted	not REE-targeted	FALSE	2-cell -> 4-cell	2-cell -> 4-cell	4-cell	4-cell	Pre-implantation	4-cell	Pre-implantation	till 8-cell	4-cell	till 8-cell
4-cell	ENSG00000130818.12	ZNF426	exonic	always exonic (mostly 3'-UTR)	TRUE	2-cell -> 4-cell	2-cell -> 4-cell	4-cell	4-cell	Pre-implantation	4-cell	Pre-implantation	till 8-cell	4-cell	till 8-cell
4-cell	ENSG00000130921.8		not REE-targeted	not REE-targeted	FALSE	2-cell -> 4-cell	2-cell -> 4-cell	4-cell	4-cell	Pre-implantation	4-cell	Pre-implantation	till 8-cell	4-cell	till 8-cell
4-cell	ENSG00000131844.16		not REE-targeted	not REE-targeted	FALSE	2-cell -> 4-cell	2-cell -> 4-cell	4-cell	4-cell	Pre-implantation	4-cell	Pre-implantation	till 8-cell	4-cell	till 8-cell
4-cell	ENSG00000131941.8		not REE-targeted	not REE-targeted	FALSE	2-cell -> 4-cell	2-cell -> 4-cell	4-cell	4-cell	Pre-implantation	4-cell	Pre-implantation	till 8-cell	4-cell	till 8-cell
4-cell	ENSG00000132326.12		not REE-targeted	not REE-targeted	FALSE	2-cell -> 4-cell	2-cell -> 4-cell	4-cell	4-cell	Pre-implantation	4-cell	Pre-implantation	till 8-cell	4-cell	till 8-cell
4-cell	ENSG00000132603.15		not REE-targeted	not REE-targeted	FALSE	2-cell -> 4-cell	2-cell -> 4-cell	4-cell	4-cell	Pre-implantation	4-cell	Pre-implantation	till 8-cell	4-cell	till 8-cell
4-cell	ENSG00000132824.14		not REE-targeted	not REE-targeted	FALSE	2-cell -> 4-cell	2-cell -> 4-cell	4-cell	4-cell	Pre-implantation	4-cell	Pre-implantation	till 8-cell	4-cell	till 8-cell
4-cell	ENSG00000133056.13		not REE-targeted	not REE-targeted	FALSE	2-cell -> 4-cell	2-cell -> 4-cell	4-cell	4-cell	Pre-implantation	4-cell	Pre-implantation	till 8-cell	4-cell	till 8-cell
4-cell	ENSG00000133256.12		not REE-targeted	not REE-targeted	FALSE	2-cell -> 4-cell	2-cell -> 4-cell	4-cell	4-cell	Pre-implantation	4-cell	Pre-implantation	till 8-cell	4-cell	till 8-cell
4-cell	ENSG00000133789.15		not REE-targeted	not REE-targeted	FALSE	2-cell -> 4-cell	2-cell -> 4-cell	4-cell	4-cell	Pre-implantation	4-cell	Pre-implantation	till 8-cell	4-cell	till 8-cell
4-cell	ENSG00000133983.16		not REE-targeted	not REE-targeted	FALSE	2-cell -> 4-cell	2-cell -> 4-cell	4-cell	4-cell	Pre-implantation	4-cell	Pre-implantation	till 8-cell	4-cell	till 8-cell
4-cell	ENSG00000133997.11		not REE-targeted	not REE-targeted	FALSE	2-cell -> 4-cell	2-cell -> 4-cell	4-cell	4-cell	Pre-implantation	4-cell	Pre-implantation	till 8-cell	4-cell	till 8-cell
4-cell	ENSG00000135074.15	ADAM19	exonic	always exonic (mostly 3'-UTR)	TRUE	2-cell -> 4-cell	2-cell -> 4-cell	4-cell	4-cell	Pre-implantation	4-cell	Pre-implantation	till 8-cell	4-cell	till 8-cell
4-cell	ENSG00000135245.10		not REE-targeted	not REE-targeted	FALSE	2-cell -> 4-cell	2-cell -> 4-cell	4-cell	4-cell	Pre-implantation	4-cell	Pre-implantation	till 8-cell	4-cell	till 8-cell
4-cell	ENSG00000135299.17		not REE-targeted	not REE-targeted	FALSE	2-cell -> 4-cell	2-cell -> 4-cell	4-cell	4-cell	Pre-implantation	4-cell	Pre-implantation	till 8-cell	4-cell	till 8-cell
4-cell	ENSG00000135596.18		not REE-targeted	not REE-targeted	FALSE	2-cell -> 4-cell	2-cell -> 4-cell	4-cell	4-cell	Pre-implantation	4-cell	Pre-implantation	till 8-cell	4-cell	till 8-cell
4-cell	ENSG00000135677.11	GNS	exonic	always exonic (mostly 3'-UTR)	TRUE	2-cell -> 4-cell	2-cell -> 4-cell	4-cell	4-cell	Pre-implantation	4-cell	Pre-implantation	till 8-cell	4-cell	till 8-cell
4-cell	ENSG00000135900.4	MRPL44	exonic	always exonic (mostly 3'-UTR)	TRUE	2-cell -> 4-cell	2-cell -> 4-cell	4-cell	4-cell	Pre-implantation	4-cell	Pre-implantation	till 8-cell	4-cell	till 8-cell
4-cell	ENSG00000135966.13		not REE-targeted	not REE-targeted	FALSE	2-cell -> 4-cell	2-cell -> 4-cell	4-cell	4-cell	Pre-implantation	4-cell	Pre-implantation	till 8-cell	4-cell	till 8-cell
4-cell	ENSG00000136819.15	C9orf78	exonic	always exonic (mostly 3'-UTR)	TRUE	2-cell -> 4-cell	2-cell -> 4-cell	4-cell	4-cell	Pre-implantation	4-cell	Pre-implantation	till 8-cell	4-cell	till 8-cell
4-cell	ENSG00000136875.12		not REE-targeted	not REE-targeted	FALSE	2-cell -> 4-cell	2-cell -> 4-cell	4-cell	4-cell	Pre-implantation	4-cell	Pre-implantation	till 8-cell	4-cell	till 8-cell
4-cell	ENSG00000137054.16	POLR1E	exonic	always exonic (mostly 3'-UTR)	TRUE	2-cell -> 4-cell	2-cell -> 4-cell	4-cell	4-cell	Pre-implantation	4-cell	Pre-implantation	till 8-cell	4-cell	till 8-cell
4-cell	ENSG00000137413.16		not REE-targeted	not REE-targeted	FALSE	2-cell -> 4-cell	2-cell -> 4-cell	4-cell	4-cell	Pre-implantation	4-cell	Pre-implantation	till 8-cell	4-cell	till 8-cell
4-cell	ENSG00000137692.12		not REE-targeted	not REE-targeted	FALSE	2-cell -> 4-cell	2-cell -> 4-cell	4-cell	4-cell	Pre-implantation	4-cell	Pre-implantation	till 8-cell	4-cell	till 8-cell
4-cell	ENSG00000137707.13		not REE-targeted	not REE-targeted	FALSE	2-cell -> 4-cell	2-cell -> 4-cell	4-cell	4-cell	Pre-implantation	4-cell	Pre-implantation	till 8-cell	4-cell	till 8-cell
4-cell	ENSG00000137713.16		not REE-targeted	not REE-targeted	FALSE	2-cell -> 4-cell	2-cell -> 4-cell	4-cell	4-cell	Pre-implantation	4-cell	Pre-implantation	till 8-cell	4-cell	till 8-cell
4-cell	ENSG00000137812.19		not REE-targeted	not REE-targeted	FALSE	2-cell -> 4-cell	2-cell -> 4-cell	4-cell	4-cell	Pre-implantation	4-cell	Pre-implantation	till 8-cell	4-cell	till 8-cell
4-cell	ENSG00000137822.12		not REE-targeted	not REE-targeted	FALSE	2-cell -> 4-cell	2-cell -> 4-cell	4-cell	4-cell	Pre-implantation	4-cell	Pre-implantation	till 8-cell	4-cell	till 8-cell
4-cell	ENSG00000138079.14	SLC3A1	exonic;intronic;mixed	mixed	TRUE	2-cell -> 4-cell	2-cell -> 4-cell	4-cell	4-cell	Pre-implantation	4-cell	Pre-implantation	till 8-cell	4-cell	till 8-cell
4-cell	ENSG00000138758.11		not REE-targeted	not REE-targeted	FALSE	2-cell -> 4-cell	2-cell -> 4-cell	4-cell	4-cell	Pre-implantation	4-cell	Pre-implantation	till 8-cell	4-cell	till 8-cell
4-cell	ENSG00000139496.16		not REE-targeted	not REE-targeted	FALSE	2-cell -> 4-cell	2-cell -> 4-cell	4-cell	4-cell	Pre-implantation	4-cell	Pre-implantation	till 8-cell	4-cell	till 8-cell
4-cell	ENSG00000139579.13		not REE-targeted	not REE-targeted	FALSE	2-cell -> 4-cell	2-cell -> 4-cell	4-cell	4-cell	Pre-implantation	4-cell	Pre-implantation	till 8-cell	4-cell	till 8-cell
4-cell	ENSG00000139618.15		not REE-targeted	not REE-targeted	FALSE	2-cell -> 4-cell	2-cell -> 4-cell	4-cell	4-cell	Pre-implantation	4-cell	Pre-implantation	till 8-cell	4-cell	till 8-cell
4-cell	ENSG00000140009.18		not REE-targeted	not REE-targeted	FALSE	2-cell -> 4-cell	2-cell -> 4-cell	4-cell	4-cell	Pre-implantation	4-cell	Pre-implantation	till 8-cell	4-cell	till 8-cell
4-cell	ENSG00000140854.13		not REE-targeted	not REE-targeted	FALSE	2-cell -> 4-cell	2-cell -> 4-cell	4-cell	4-cell	Pre-implantation	4-cell	Pre-implantation	till 8-cell	4-cell	till 8-cell
4-cell	ENSG00000141510.17		not REE-targeted	not REE-targeted	FALSE	2-cell -> 4-cell	2-cell -> 4-cell	4-cell	4-cell	Pre-implantation	4-cell	Pre-implantation	till 8-cell	4-cell	till 8-cell
4-cell	ENSG00000142039.4		not REE-targeted	not REE-targeted	FALSE	2-cell -> 4-cell	2-cell -> 4-cell	4-cell	4-cell	Pre-implantation	4-cell	Pre-implantation	till 8-cell	4-cell	till 8-cell
4-cell	ENSG00000142197.12		not REE-targeted	not REE-targeted	FALSE	2-cell -> 4-cell	2-cell -> 4-cell	4-cell	4-cell	Pre-implantation	4-cell	Pre-implantation	till 8-cell	4-cell	till 8-cell
4-cell	ENSG00000142512.15	SIGLEC10	exonic	always exonic (mostly 3'-UTR)	TRUE	2-cell -> 4-cell	2-cell -> 4-cell	4-cell	4-cell	Pre-implantation	4-cell	Pre-implantation	till 8-cell	4-cell	till 8-cell
4-cell	ENSG00000143751.10		not REE-targeted	not REE-targeted	FALSE	2-cell -> 4-cell	2-cell -> 4-cell	4-cell	4-cell	Pre-implantation	4-cell	Pre-implantation	till 8-cell	4-cell	till 8-cell
4-cell	ENSG00000143797.12		not REE-targeted	not REE-targeted	FALSE	2-cell -> 4-cell	2-cell -> 4-cell	4-cell	4-cell	Pre-implantation	4-cell	Pre-implantation	till 8-cell	4-cell	till 8-cell
4-cell	ENSG00000143882.12		not REE-targeted	not REE-targeted	FALSE	2-cell -> 4-cell	2-cell -> 4-cell	4-cell	4-cell	Pre-implantation	4-cell	Pre-implantation	till 8-cell	4-cell	till 8-cell
4-cell	ENSG00000144554.10		not REE-targeted	not REE-targeted	FALSE	2-cell -> 4-cell	2-cell -> 4-cell	4-cell	4-cell	Pre-implantation	4-cell	Pre-implantation	till 8-cell	4-cell	till 8-cell
4-cell	ENSG00000145604.16	SKP2	exonic	always exonic (mostly 3'-UTR)	TRUE	2-cell -> 4-cell	2-cell -> 4-cell	4-cell	4-cell	Pre-implantation	4-cell	Pre-implantation	till 8-cell	4-cell	till 8-cell
4-cell	ENSG00000145794.17		not REE-targeted	not REE-targeted	FALSE	2-cell -> 4-cell	2-cell -> 4-cell	4-cell	4-cell	Pre-implantation	4-cell	Pre-implantation	till 8-cell	4-cell	till 8-cell
4-cell	ENSG00000145817.17		not REE-targeted	not REE-targeted	FALSE	2-cell -> 4-cell	2-cell -> 4-cell	4-cell	4-cell	Pre-implantation	4-cell	Pre-implantation	till 8-cell	4-cell	till 8-cell
4-cell	ENSG00000146038.12		not REE-targeted	not REE-targeted	FALSE	2-cell -> 4-cell	2-cell -> 4-cell	4-cell	4-cell	Pre-implantation	4-cell	Pre-implantation	till 8-cell	4-cell	till 8-cell
4-cell	ENSG00000146282.18		not REE-targeted	not REE-targeted	FALSE	2-cell -> 4-cell	2-cell -> 4-cell	4-cell	4-cell	Pre-implantation	4-cell	Pre-implantation	till 8-cell	4-cell	till 8-cell
4-cell	ENSG00000147144.13		not REE-targeted	not REE-targeted	FALSE	2-cell -> 4-cell	2-cell -> 4-cell	4-cell	4-cell	Pre-implantation	4-cell	Pre-implantation	till 8-cell	4-cell	till 8-cell
4-cell	ENSG00000148153.14		not REE-targeted	not REE-targeted	FALSE	2-cell -> 4-cell	2-cell -> 4-cell	4-cell	4-cell	Pre-implantation	4-cell	Pre-implantation	till 8-cell	4-cell	till 8-cell
4-cell	ENSG00000148175.13		not REE-targeted	not REE-targeted	FALSE	2-cell -> 4-cell	2-cell -> 4-cell	4-cell	4-cell	Pre-implantation	4-cell	Pre-implantation	till 8-cell	4-cell	till 8-cell
4-cell	ENSG00000148484.18		not REE-targeted	not REE-targeted	FALSE	2-cell -> 4-cell	2-cell -> 4-cell	4-cell	4-cell	Pre-implantation	4-cell	Pre-implantation	till 8-cell	4-cell	till 8-cell
4-cell	ENSG00000149554.13	CHEK1	exonic;intronic;mixed	mixed	TRUE	2-cell -> 4-cell	2-cell -> 4-cell	4-cell	4-cell	Pre-implantation	4-cell	Pre-implantation	till 8-cell	4-cell	till 8-cell
4-cell	ENSG00000149636.15	DSN1	exonic	always exonic (mostly 3'-UTR)	TRUE	2-cell -> 4-cell	2-cell -> 4-cell	4-cell	4-cell	Pre-implantation	4-cell	Pre-implantation	till 8-cell	4-cell	till 8-cell
4-cell	ENSG00000149972.11		not REE-targeted	not REE-targeted	FALSE	2-cell -> 4-cell	2-cell -> 4-cell	4-cell	4-cell	Pre-implantation	4-cell	Pre-implantation	till 8-cell	4-cell	till 8-cell
4-cell	ENSG00000150275.18		not REE-targeted	not REE-targeted	FALSE	2-cell -> 4-cell	2-cell -> 4-cell	4-cell	4-cell	Pre-implantation	4-cell	Pre-implantation	till 8-cell	4-cell	till 8-cell
4-cell	ENSG00000151014.6		not REE-targeted	not REE-targeted	FALSE	2-cell -> 4-cell	2-cell -> 4-cell	4-cell	4-cell	Pre-implantation	4-cell	Pre-implantation	till 8-cell	4-cell	till 8-cell
4-cell	ENSG00000151150.22		not REE-targeted	not REE-targeted	FALSE	2-cell -> 4-cell	2-cell -> 4-cell	4-cell	4-cell	Pre-implantation	4-cell	Pre-implantation	till 8-cell	4-cell	till 8-cell
4-cell	ENSG00000152078.10		not REE-targeted	not REE-targeted	FALSE	2-cell -> 4-cell	2-cell -> 4-cell	4-cell	4-cell	Pre-implantation	4-cell	Pre-implantation	till 8-cell	4-cell	till 8-cell
4-cell	ENSG00000152104.12		not REE-targeted	not REE-targeted	FALSE	2-cell -> 4-cell	2-cell -> 4-cell	4-cell	4-cell	Pre-implantation	4-cell	Pre-implantation	till 8-cell	4-cell	till 8-cell
4-cell	ENSG00000152413.15		not REE-targeted	not REE-targeted	FALSE	2-cell -> 4-cell	2-cell -> 4-cell	4-cell	4-cell	Pre-implantation	4-cell	Pre-implantation	till 8-cell	4-cell	till 8-cell
4-cell	ENSG00000152439.13		not REE-targeted	not REE-targeted	FALSE	2-cell -> 4-cell	2-cell -> 4-cell	4-cell	4-cell	Pre-implantation	4-cell	Pre-implantation	till 8-cell	4-cell	till 8-cell
4-cell	ENSG00000153044.10		not REE-targeted	not REE-targeted	FALSE	2-cell -> 4-cell	2-cell -> 4-cell	4-cell	4-cell	Pre-implantation	4-cell	Pre-implantation	till 8-cell	4-cell	till 8-cell
4-cell	ENSG00000153956.16	CACNA2D1	intronic	always intronic	TRUE	2-cell -> 4-cell	2-cell -> 4-cell	4-cell	4-cell	Pre-implantation	4-cell	Pre-implantation	till 8-cell	4-cell	till 8-cell
4-cell	ENSG00000154743.18		not REE-targeted	not REE-targeted	FALSE	2-cell -> 4-cell	2-cell -> 4-cell	4-cell	4-cell	Pre-implantation	4-cell	Pre-implantation	till 8-cell	4-cell	till 8-cell
4-cell	ENSG00000155858.6		not REE-targeted	not REE-targeted	FALSE	2-cell -> 4-cell	2-cell -> 4-cell	4-cell	4-cell	Pre-implantation	4-cell	Pre-implantation	till 8-cell	4-cell	till 8-cell
4-cell	ENSG00000156049.7		not REE-targeted	not REE-targeted	FALSE	2-cell -> 4-cell	2-cell -> 4-cell	4-cell	4-cell	Pre-implantation	4-cell	Pre-implantation	till 8-cell	4-cell	till 8-cell
4-cell	ENSG00000156384.14	SFR1	exonic	always exonic (mostly 3'-UTR)	TRUE	2-cell -> 4-cell	2-cell -> 4-cell	4-cell	4-cell	Pre-implantation	4-cell	Pre-implantation	till 8-cell	4-cell	till 8-cell
4-cell	ENSG00000156831.8	NSMCE2	intronic	always intronic	TRUE	2-cell -> 4-cell	2-cell -> 4-cell	4-cell	4-cell	Pre-implantation	4-cell	Pre-implantation	till 8-cell	4-cell	till 8-cell
4-cell	ENSG00000157224.16	CLDN12	intronic	always intronic	TRUE	2-cell -> 4-cell	2-cell -> 4-cell	4-cell	4-cell	Pre-implantation	4-cell	Pre-implantation	till 8-cell	4-cell	till 8-cell
4-cell	ENSG00000157538.14		not REE-targeted	not REE-targeted	FALSE	2-cell -> 4-cell	2-cell -> 4-cell	4-cell	4-cell	Pre-implantation	4-cell	Pre-implantation	till 8-cell	4-cell	till 8-cell
4-cell	ENSG00000157693.15		not REE-targeted	not REE-targeted	FALSE	2-cell -> 4-cell	2-cell -> 4-cell	4-cell	4-cell	Pre-implantation	4-cell	Pre-implantation	till 8-cell	4-cell	till 8-cell
4-cell	ENSG00000157703.15		not REE-targeted	not REE-targeted	FALSE	2-cell -> 4-cell	2-cell -> 4-cell	4-cell	4-cell	Pre-implantation	4-cell	Pre-implantation	till 8-cell	4-cell	till 8-cell
4-cell	ENSG00000157895.11		not REE-targeted	not REE-targeted	FALSE	2-cell -> 4-cell	2-cell -> 4-cell	4-cell	4-cell	Pre-implantation	4-cell	Pre-implantation	till 8-cell	4-cell	till 8-cell
4-cell	ENSG00000158604.15		not REE-targeted	not REE-targeted	FALSE	2-cell -> 4-cell	2-cell -> 4-cell	4-cell	4-cell	Pre-implantation	4-cell	Pre-implantation	till 8-cell	4-cell	till 8-cell
4-cell	ENSG00000159110.19		not REE-targeted	not REE-targeted	FALSE	2-cell -> 4-cell	2-cell -> 4-cell	4-cell	4-cell	Pre-implantation	4-cell	Pre-implantation	till 8-cell	4-cell	till 8-cell
4-cell	ENSG00000160505.16	NLRP4	intronic	always intronic	TRUE	2-cell -> 4-cell	2-cell -> 4-cell	4-cell	4-cell	Pre-implantation	4-cell	Pre-implantation	till 8-cell	4-cell	till 8-cell
4-cell	ENSG00000161243.9	FBXO27	exonic	always exonic (mostly 3'-UTR)	TRUE	2-cell -> 4-cell	2-cell -> 4-cell	4-cell	4-cell	Pre-implantation	4-cell	Pre-implantation	till 8-cell	4-cell	till 8-cell
4-cell	ENSG00000162430.17		not REE-targeted	not REE-targeted	FALSE	2-cell -> 4-cell	2-cell -> 4-cell	4-cell	4-cell	Pre-implantation	4-cell	Pre-implantation	till 8-cell	4-cell	till 8-cell
4-cell	ENSG00000162493.16	PDPN	exonic	always exonic (mostly 3'-UTR)	TRUE	2-cell -> 4-cell	2-cell -> 4-cell	4-cell	4-cell	Pre-implantation	4-cell	Pre-implantation	till 8-cell	4-cell	till 8-cell
4-cell	ENSG00000162592.10	CCDC27	intronic	always intronic	TRUE	2-cell -> 4-cell	2-cell -> 4-cell	4-cell	4-cell	Pre-implantation	4-cell	Pre-implantation	till 8-cell	4-cell	till 8-cell
4-cell	ENSG00000162999.13		not REE-targeted	not REE-targeted	FALSE	2-cell -> 4-cell	2-cell -> 4-cell	4-cell	4-cell	Pre-implantation	4-cell	Pre-implantation	till 8-cell	4-cell	till 8-cell
4-cell	ENSG00000163072.15		not REE-targeted	not REE-targeted	FALSE	2-cell -> 4-cell	2-cell -> 4-cell	4-cell	4-cell	Pre-implantation	4-cell	Pre-implantation	till 8-cell	4-cell	till 8-cell
4-cell	ENSG00000163249.12	CCNYL1	exonic	always exonic (mostly 3'-UTR)	TRUE	2-cell -> 4-cell	2-cell -> 4-cell	4-cell	4-cell	Pre-implantation	4-cell	Pre-implantation	till 8-cell	4-cell	till 8-cell
4-cell	ENSG00000163257.11		not REE-targeted	not REE-targeted	FALSE	2-cell -> 4-cell	2-cell -> 4-cell	4-cell	4-cell	Pre-implantation	4-cell	Pre-implantation	till 8-cell	4-cell	till 8-cell
4-cell	ENSG00000163378.14		not REE-targeted	not REE-targeted	FALSE	2-cell -> 4-cell	2-cell -> 4-cell	4-cell	4-cell	Pre-implantation	4-cell	Pre-implantation	till 8-cell	4-cell	till 8-cell
4-cell	ENSG00000163380.15		not REE-targeted	not REE-targeted	FALSE	2-cell -> 4-cell	2-cell -> 4-cell	4-cell	4-cell	Pre-implantation	4-cell	Pre-implantation	till 8-cell	4-cell	till 8-cell
4-cell	ENSG00000163596.16		not REE-targeted	not REE-targeted	FALSE	2-cell -> 4-cell	2-cell -> 4-cell	4-cell	4-cell	Pre-implantation	4-cell	Pre-implantation	till 8-cell	4-cell	till 8-cell
4-cell	ENSG00000163683.12		not REE-targeted	not REE-targeted	FALSE	2-cell -> 4-cell	2-cell -> 4-cell	4-cell	4-cell	Pre-implantation	4-cell	Pre-implantation	till 8-cell	4-cell	till 8-cell
4-cell	ENSG00000163684.11		not REE-targeted	not REE-targeted	FALSE	2-cell -> 4-cell	2-cell -> 4-cell	4-cell	4-cell	Pre-implantation	4-cell	Pre-implantation	till 8-cell	4-cell	till 8-cell
4-cell	ENSG00000163900.11	TMEM41A	exonic	always exonic (mostly 3'-UTR)	TRUE	2-cell -> 4-cell	2-cell -> 4-cell	4-cell	4-cell	Pre-implantation	4-cell	Pre-implantation	till 8-cell	4-cell	till 8-cell
4-cell	ENSG00000163946.13		not REE-targeted	not REE-targeted	FALSE	2-cell -> 4-cell	2-cell -> 4-cell	4-cell	4-cell	Pre-implantation	4-cell	Pre-implantation	till 8-cell	4-cell	till 8-cell
4-cell	ENSG00000164091.12		not REE-targeted	not REE-targeted	FALSE	2-cell -> 4-cell	2-cell -> 4-cell	4-cell	4-cell	Pre-implantation	4-cell	Pre-implantation	till 8-cell	4-cell	till 8-cell
4-cell	ENSG00000164168.8		not REE-targeted	not REE-targeted	FALSE	2-cell -> 4-cell	2-cell -> 4-cell	4-cell	4-cell	Pre-implantation	4-cell	Pre-implantation	till 8-cell	4-cell	till 8-cell
4-cell	ENSG00000164751.15		not REE-targeted	not REE-targeted	FALSE	2-cell -> 4-cell	2-cell -> 4-cell	4-cell	4-cell	Pre-implantation	4-cell	Pre-implantation	till 8-cell	4-cell	till 8-cell
4-cell	ENSG00000165416.14		not REE-targeted	not REE-targeted	FALSE	2-cell -> 4-cell	2-cell -> 4-cell	4-cell	4-cell	Pre-implantation	4-cell	Pre-implantation	till 8-cell	4-cell	till 8-cell
4-cell	ENSG00000165714.11		not REE-targeted	not REE-targeted	FALSE	2-cell -> 4-cell	2-cell -> 4-cell	4-cell	4-cell	Pre-implantation	4-cell	Pre-implantation	till 8-cell	4-cell	till 8-cell
4-cell	ENSG00000165863.17		not REE-targeted	not REE-targeted	FALSE	2-cell -> 4-cell	2-cell -> 4-cell	4-cell	4-cell	Pre-implantation	4-cell	Pre-implantation	till 8-cell	4-cell	till 8-cell
4-cell	ENSG00000166295.9		not REE-targeted	not REE-targeted	FALSE	2-cell -> 4-cell	2-cell -> 4-cell	4-cell	4-cell	Pre-implantation	4-cell	Pre-implantation	till 8-cell	4-cell	till 8-cell
4-cell	ENSG00000166452.12	AKIP1	exonic	always exonic (mostly 3'-UTR)	TRUE	2-cell -> 4-cell	2-cell -> 4-cell	4-cell	4-cell	Pre-implantation	4-cell	Pre-implantation	till 8-cell	4-cell	till 8-cell
4-cell	ENSG00000166455.13		not REE-targeted	not REE-targeted	FALSE	2-cell -> 4-cell	2-cell -> 4-cell	4-cell	4-cell	Pre-implantation	4-cell	Pre-implantation	till 8-cell	4-cell	till 8-cell
4-cell	ENSG00000166558.10		not REE-targeted	not REE-targeted	FALSE	2-cell -> 4-cell	2-cell -> 4-cell	4-cell	4-cell	Pre-implantation	4-cell	Pre-implantation	till 8-cell	4-cell	till 8-cell
4-cell	ENSG00000166855.9		not REE-targeted	not REE-targeted	FALSE	2-cell -> 4-cell	2-cell -> 4-cell	4-cell	4-cell	Pre-implantation	4-cell	Pre-implantation	till 8-cell	4-cell	till 8-cell
4-cell	ENSG00000167065.13	DUSP18	exonic	always exonic (mostly 3'-UTR)	TRUE	2-cell -> 4-cell	2-cell -> 4-cell	4-cell	4-cell	Pre-implantation	4-cell	Pre-implantation	till 8-cell	4-cell	till 8-cell
4-cell	ENSG00000167186.11		not REE-targeted	not REE-targeted	FALSE	2-cell -> 4-cell	2-cell -> 4-cell	4-cell	4-cell	Pre-implantation	4-cell	Pre-implantation	till 8-cell	4-cell	till 8-cell
4-cell	ENSG00000167210.17		not REE-targeted	not REE-targeted	FALSE	2-cell -> 4-cell	2-cell -> 4-cell	4-cell	4-cell	Pre-implantation	4-cell	Pre-implantation	till 8-cell	4-cell	till 8-cell
4-cell	ENSG00000168092.14	PAFAH1B2	exonic	always exonic (mostly 3'-UTR)	TRUE	2-cell -> 4-cell	2-cell -> 4-cell	4-cell	4-cell	Pre-implantation	4-cell	Pre-implantation	till 8-cell	4-cell	till 8-cell
4-cell	ENSG00000168411.14	RFWD3	exonic	always exonic (mostly 3'-UTR)	TRUE	2-cell -> 4-cell	2-cell -> 4-cell	4-cell	4-cell	Pre-implantation	4-cell	Pre-implantation	till 8-cell	4-cell	till 8-cell
4-cell	ENSG00000168438.15		not REE-targeted	not REE-targeted	FALSE	2-cell -> 4-cell	2-cell -> 4-cell	4-cell	4-cell	Pre-implantation	4-cell	Pre-implantation	till 8-cell	4-cell	till 8-cell
4-cell	ENSG00000168672.4		not REE-targeted	not REE-targeted	FALSE	2-cell -> 4-cell	2-cell -> 4-cell	4-cell	4-cell	Pre-implantation	4-cell	Pre-implantation	till 8-cell	4-cell	till 8-cell
4-cell	ENSG00000169155.10		not REE-targeted	not REE-targeted	FALSE	2-cell -> 4-cell	2-cell -> 4-cell	4-cell	4-cell	Pre-implantation	4-cell	Pre-implantation	till 8-cell	4-cell	till 8-cell
4-cell	ENSG00000169291.10		not REE-targeted	not REE-targeted	FALSE	2-cell -> 4-cell	2-cell -> 4-cell	4-cell	4-cell	Pre-implantation	4-cell	Pre-implantation	till 8-cell	4-cell	till 8-cell
4-cell	ENSG00000169375.16	SIN3A	exonic	always exonic (mostly 3'-UTR)	TRUE	2-cell -> 4-cell	2-cell -> 4-cell	4-cell	4-cell	Pre-implantation	4-cell	Pre-implantation	till 8-cell	4-cell	till 8-cell
4-cell	ENSG00000169436.17		not REE-targeted	not REE-targeted	FALSE	2-cell -> 4-cell	2-cell -> 4-cell	4-cell	4-cell	Pre-implantation	4-cell	Pre-implantation	till 8-cell	4-cell	till 8-cell
4-cell	ENSG00000169914.6		not REE-targeted	not REE-targeted	FALSE	2-cell -> 4-cell	2-cell -> 4-cell	4-cell	4-cell	Pre-implantation	4-cell	Pre-implantation	till 8-cell	4-cell	till 8-cell
4-cell	ENSG00000170275.14		not REE-targeted	not REE-targeted	FALSE	2-cell -> 4-cell	2-cell -> 4-cell	4-cell	4-cell	Pre-implantation	4-cell	Pre-implantation	till 8-cell	4-cell	till 8-cell
4-cell	ENSG00000170325.14	PRDM10	intronic	always intronic	TRUE	2-cell -> 4-cell	2-cell -> 4-cell	4-cell	4-cell	Pre-implantation	4-cell	Pre-implantation	till 8-cell	4-cell	till 8-cell
4-cell	ENSG00000170949.17	ZNF160	exonic	always exonic (mostly 3'-UTR)	TRUE	2-cell -> 4-cell	2-cell -> 4-cell	4-cell	4-cell	Pre-implantation	4-cell	Pre-implantation	till 8-cell	4-cell	till 8-cell
4-cell	ENSG00000171241.9		not REE-targeted	not REE-targeted	FALSE	2-cell -> 4-cell	2-cell -> 4-cell	4-cell	4-cell	Pre-implantation	4-cell	Pre-implantation	till 8-cell	4-cell	till 8-cell
4-cell	ENSG00000171475.14		not REE-targeted	not REE-targeted	FALSE	2-cell -> 4-cell	2-cell -> 4-cell	4-cell	4-cell	Pre-implantation	4-cell	Pre-implantation	till 8-cell	4-cell	till 8-cell
4-cell	ENSG00000171827.10		not REE-targeted	not REE-targeted	FALSE	2-cell -> 4-cell	2-cell -> 4-cell	4-cell	4-cell	Pre-implantation	4-cell	Pre-implantation	till 8-cell	4-cell	till 8-cell
4-cell	ENSG00000172687.13		not REE-targeted	not REE-targeted	FALSE	2-cell -> 4-cell	2-cell -> 4-cell	4-cell	4-cell	Pre-implantation	4-cell	Pre-implantation	till 8-cell	4-cell	till 8-cell
4-cell	ENSG00000173611.17		not REE-targeted	not REE-targeted	FALSE	2-cell -> 4-cell	2-cell -> 4-cell	4-cell	4-cell	Pre-implantation	4-cell	Pre-implantation	till 8-cell	4-cell	till 8-cell
4-cell	ENSG00000174574.16		not REE-targeted	not REE-targeted	FALSE	2-cell -> 4-cell	2-cell -> 4-cell	4-cell	4-cell	Pre-implantation	4-cell	Pre-implantation	till 8-cell	4-cell	till 8-cell
4-cell	ENSG00000174928.16		not REE-targeted	not REE-targeted	FALSE	2-cell -> 4-cell	2-cell -> 4-cell	4-cell	4-cell	Pre-implantation	4-cell	Pre-implantation	till 8-cell	4-cell	till 8-cell
4-cell	ENSG00000176105.14	YES1	exonic	always exonic (mostly 3'-UTR)	TRUE	2-cell -> 4-cell	2-cell -> 4-cell	4-cell	4-cell	Pre-implantation	4-cell	Pre-implantation	till 8-cell	4-cell	till 8-cell
4-cell	ENSG00000177556.12		not REE-targeted	not REE-targeted	FALSE	2-cell -> 4-cell	2-cell -> 4-cell	4-cell	4-cell	Pre-implantation	4-cell	Pre-implantation	till 8-cell	4-cell	till 8-cell
4-cell	ENSG00000177663.13		not REE-targeted	not REE-targeted	FALSE	2-cell -> 4-cell	2-cell -> 4-cell	4-cell	4-cell	Pre-implantation	4-cell	Pre-implantation	till 8-cell	4-cell	till 8-cell
4-cell	ENSG00000177981.11	ASB8	exonic	always exonic (mostly 3'-UTR)	TRUE	2-cell -> 4-cell	2-cell -> 4-cell	4-cell	4-cell	Pre-implantation	4-cell	Pre-implantation	till 8-cell	4-cell	till 8-cell
4-cell	ENSG00000178105.11		not REE-targeted	not REE-targeted	FALSE	2-cell -> 4-cell	2-cell -> 4-cell	4-cell	4-cell	Pre-implantation	4-cell	Pre-implantation	till 8-cell	4-cell	till 8-cell
4-cell	ENSG00000179284.5		not REE-targeted	not REE-targeted	FALSE	2-cell -> 4-cell	2-cell -> 4-cell	4-cell	4-cell	Pre-implantation	4-cell	Pre-implantation	till 8-cell	4-cell	till 8-cell
4-cell	ENSG00000180185.11		not REE-targeted	not REE-targeted	FALSE	2-cell -> 4-cell	2-cell -> 4-cell	4-cell	4-cell	Pre-implantation	4-cell	Pre-implantation	till 8-cell	4-cell	till 8-cell
4-cell	ENSG00000181192.12		not REE-targeted	not REE-targeted	FALSE	2-cell -> 4-cell	2-cell -> 4-cell	4-cell	4-cell	Pre-implantation	4-cell	Pre-implantation	till 8-cell	4-cell	till 8-cell
4-cell	ENSG00000182054.9		not REE-targeted	not REE-targeted	FALSE	2-cell -> 4-cell	2-cell -> 4-cell	4-cell	4-cell	Pre-implantation	4-cell	Pre-implantation	till 8-cell	4-cell	till 8-cell
4-cell	ENSG00000182256.13		not REE-targeted	not REE-targeted	FALSE	2-cell -> 4-cell	2-cell -> 4-cell	4-cell	4-cell	Pre-implantation	4-cell	Pre-implantation	till 8-cell	4-cell	till 8-cell
4-cell	ENSG00000182472.9		not REE-targeted	not REE-targeted	FALSE	2-cell -> 4-cell	2-cell -> 4-cell	4-cell	4-cell	Pre-implantation	4-cell	Pre-implantation	till 8-cell	4-cell	till 8-cell
4-cell	ENSG00000183230.17		not REE-targeted	not REE-targeted	FALSE	2-cell -> 4-cell	2-cell -> 4-cell	4-cell	4-cell	Pre-implantation	4-cell	Pre-implantation	till 8-cell	4-cell	till 8-cell
4-cell	ENSG00000183287.14		not REE-targeted	not REE-targeted	FALSE	2-cell -> 4-cell	2-cell -> 4-cell	4-cell	4-cell	Pre-implantation	4-cell	Pre-implantation	till 8-cell	4-cell	till 8-cell
4-cell	ENSG00000183324.11		not REE-targeted	not REE-targeted	FALSE	2-cell -> 4-cell	2-cell -> 4-cell	4-cell	4-cell	Pre-implantation	4-cell	Pre-implantation	till 8-cell	4-cell	till 8-cell
4-cell	ENSG00000183520.12		not REE-targeted	not REE-targeted	FALSE	2-cell -> 4-cell	2-cell -> 4-cell	4-cell	4-cell	Pre-implantation	4-cell	Pre-implantation	till 8-cell	4-cell	till 8-cell
4-cell	ENSG00000184571.13	PIWIL3	intronic	always intronic	TRUE	2-cell -> 4-cell	2-cell -> 4-cell	4-cell	4-cell	Pre-implantation	4-cell	Pre-implantation	till 8-cell	4-cell	till 8-cell
4-cell	ENSG00000184743.13	ATL3	exonic	always exonic (mostly 3'-UTR)	TRUE	2-cell -> 4-cell	2-cell -> 4-cell	4-cell	4-cell	Pre-implantation	4-cell	Pre-implantation	till 8-cell	4-cell	till 8-cell
4-cell	ENSG00000185055.11	EFCAB10	exonic;intronic;mixed	mixed	TRUE	2-cell -> 4-cell	2-cell -> 4-cell	4-cell	4-cell	Pre-implantation	4-cell	Pre-implantation	till 8-cell	4-cell	till 8-cell
4-cell	ENSG00000185155.11	MIXL1	exonic	always exonic (mostly 3'-UTR)	TRUE	2-cell -> 4-cell	2-cell -> 4-cell	4-cell	4-cell	Pre-implantation	4-cell	Pre-implantation	till 8-cell	4-cell	till 8-cell
4-cell	ENSG00000185298.13	CCDC137	exonic	always exonic (mostly 3'-UTR)	TRUE	2-cell -> 4-cell	2-cell -> 4-cell	4-cell	4-cell	Pre-implantation	4-cell	Pre-implantation	till 8-cell	4-cell	till 8-cell
4-cell	ENSG00000185900.10		not REE-targeted	not REE-targeted	FALSE	2-cell -> 4-cell	2-cell -> 4-cell	4-cell	4-cell	Pre-implantation	4-cell	Pre-implantation	till 8-cell	4-cell	till 8-cell
4-cell	ENSG00000186001.14		not REE-targeted	not REE-targeted	FALSE	2-cell -> 4-cell	2-cell -> 4-cell	4-cell	4-cell	Pre-implantation	4-cell	Pre-implantation	till 8-cell	4-cell	till 8-cell
4-cell	ENSG00000186314.11	PRELID2	exonic	always exonic (mostly 3'-UTR)	TRUE	2-cell -> 4-cell	2-cell -> 4-cell	4-cell	4-cell	Pre-implantation	4-cell	Pre-implantation	till 8-cell	4-cell	till 8-cell
4-cell	ENSG00000186532.12		not REE-targeted	not REE-targeted	FALSE	2-cell -> 4-cell	2-cell -> 4-cell	4-cell	4-cell	Pre-implantation	4-cell	Pre-implantation	till 8-cell	4-cell	till 8-cell
4-cell	ENSG00000186812.13		not REE-targeted	not REE-targeted	FALSE	2-cell -> 4-cell	2-cell -> 4-cell	4-cell	4-cell	Pre-implantation	4-cell	Pre-implantation	till 8-cell	4-cell	till 8-cell
4-cell	ENSG00000187239.17		not REE-targeted	not REE-targeted	FALSE	2-cell -> 4-cell	2-cell -> 4-cell	4-cell	4-cell	Pre-implantation	4-cell	Pre-implantation	till 8-cell	4-cell	till 8-cell
4-cell	ENSG00000187446.12	CHP1	exonic	always exonic (mostly 3'-UTR)	TRUE	2-cell -> 4-cell	2-cell -> 4-cell	4-cell	4-cell	Pre-implantation	4-cell	Pre-implantation	till 8-cell	4-cell	till 8-cell
4-cell	ENSG00000187720.14		not REE-targeted	not REE-targeted	FALSE	2-cell -> 4-cell	2-cell -> 4-cell	4-cell	4-cell	Pre-implantation	4-cell	Pre-implantation	till 8-cell	4-cell	till 8-cell
4-cell	ENSG00000187950.8	OVCH1	intronic	always intronic	TRUE	2-cell -> 4-cell	2-cell -> 4-cell	4-cell	4-cell	Pre-implantation	4-cell	Pre-implantation	till 8-cell	4-cell	till 8-cell
4-cell	ENSG00000188529.15		not REE-targeted	not REE-targeted	FALSE	2-cell -> 4-cell	2-cell -> 4-cell	4-cell	4-cell	Pre-implantation	4-cell	Pre-implantation	till 8-cell	4-cell	till 8-cell
4-cell	ENSG00000188613.7		not REE-targeted	not REE-targeted	FALSE	2-cell -> 4-cell	2-cell -> 4-cell	4-cell	4-cell	Pre-implantation	4-cell	Pre-implantation	till 8-cell	4-cell	till 8-cell
4-cell	ENSG00000188735.13	TMEM120B	exonic	always exonic (mostly 3'-UTR)	TRUE	2-cell -> 4-cell	2-cell -> 4-cell	4-cell	4-cell	Pre-implantation	4-cell	Pre-implantation	till 8-cell	4-cell	till 8-cell
4-cell	ENSG00000188785.12		not REE-targeted	not REE-targeted	FALSE	2-cell -> 4-cell	2-cell -> 4-cell	4-cell	4-cell	Pre-implantation	4-cell	Pre-implantation	till 8-cell	4-cell	till 8-cell
4-cell	ENSG00000189114.7	BLOC1S3	exonic	always exonic (mostly 3'-UTR)	TRUE	2-cell -> 4-cell	2-cell -> 4-cell	4-cell	4-cell	Pre-implantation	4-cell	Pre-implantation	till 8-cell	4-cell	till 8-cell
4-cell	ENSG00000196199.14		not REE-targeted	not REE-targeted	FALSE	2-cell -> 4-cell	2-cell -> 4-cell	4-cell	4-cell	Pre-implantation	4-cell	Pre-implantation	till 8-cell	4-cell	till 8-cell
4-cell	ENSG00000196262.14	PPIA	exonic	always exonic (mostly 3'-UTR)	TRUE	2-cell -> 4-cell	2-cell -> 4-cell	4-cell	4-cell	Pre-implantation	4-cell	Pre-implantation	till 8-cell	4-cell	till 8-cell
4-cell	ENSG00000196277.16		not REE-targeted	not REE-targeted	FALSE	2-cell -> 4-cell	2-cell -> 4-cell	4-cell	4-cell	Pre-implantation	4-cell	Pre-implantation	till 8-cell	4-cell	till 8-cell
4-cell	ENSG00000196290.15		not REE-targeted	not REE-targeted	FALSE	2-cell -> 4-cell	2-cell -> 4-cell	4-cell	4-cell	Pre-implantation	4-cell	Pre-implantation	till 8-cell	4-cell	till 8-cell
4-cell	ENSG00000196646.12		not REE-targeted	not REE-targeted	FALSE	2-cell -> 4-cell	2-cell -> 4-cell	4-cell	4-cell	Pre-implantation	4-cell	Pre-implantation	till 8-cell	4-cell	till 8-cell
4-cell	ENSG00000197128.11		not REE-targeted	not REE-targeted	FALSE	2-cell -> 4-cell	2-cell -> 4-cell	4-cell	4-cell	Pre-implantation	4-cell	Pre-implantation	till 8-cell	4-cell	till 8-cell
4-cell	ENSG00000197181.12		not REE-targeted	not REE-targeted	FALSE	2-cell -> 4-cell	2-cell -> 4-cell	4-cell	4-cell	Pre-implantation	4-cell	Pre-implantation	till 8-cell	4-cell	till 8-cell
4-cell	ENSG00000197405.8	C5AR1	intronic	always intronic	TRUE	2-cell -> 4-cell	2-cell -> 4-cell	4-cell	4-cell	Pre-implantation	4-cell	Pre-implantation	till 8-cell	4-cell	till 8-cell
4-cell	ENSG00000197857.13		not REE-targeted	not REE-targeted	FALSE	2-cell -> 4-cell	2-cell -> 4-cell	4-cell	4-cell	Pre-implantation	4-cell	Pre-implantation	till 8-cell	4-cell	till 8-cell
4-cell	ENSG00000197928.10	ZNF677	exonic	always exonic (mostly 3'-UTR)	TRUE	2-cell -> 4-cell	2-cell -> 4-cell	4-cell	4-cell	Pre-implantation	4-cell	Pre-implantation	till 8-cell	4-cell	till 8-cell
4-cell	ENSG00000198380.12		not REE-targeted	not REE-targeted	FALSE	2-cell -> 4-cell	2-cell -> 4-cell	4-cell	4-cell	Pre-implantation	4-cell	Pre-implantation	till 8-cell	4-cell	till 8-cell
4-cell	ENSG00000198625.13	MDM4	exonic	always exonic (mostly 3'-UTR)	TRUE	2-cell -> 4-cell	2-cell -> 4-cell	4-cell	4-cell	Pre-implantation	4-cell	Pre-implantation	till 8-cell	4-cell	till 8-cell
4-cell	ENSG00000198815.9		not REE-targeted	not REE-targeted	FALSE	2-cell -> 4-cell	2-cell -> 4-cell	4-cell	4-cell	Pre-implantation	4-cell	Pre-implantation	till 8-cell	4-cell	till 8-cell
4-cell	ENSG00000198912.11		not REE-targeted	not REE-targeted	FALSE	2-cell -> 4-cell	2-cell -> 4-cell	4-cell	4-cell	Pre-implantation	4-cell	Pre-implantation	till 8-cell	4-cell	till 8-cell
4-cell	ENSG00000204104.12		not REE-targeted	not REE-targeted	FALSE	2-cell -> 4-cell	2-cell -> 4-cell	4-cell	4-cell	Pre-implantation	4-cell	Pre-implantation	till 8-cell	4-cell	till 8-cell
4-cell	ENSG00000205683.11	DPF3	intronic	always intronic	TRUE	2-cell -> 4-cell	2-cell -> 4-cell	4-cell	4-cell	Pre-implantation	4-cell	Pre-implantation	till 8-cell	4-cell	till 8-cell
4-cell	ENSG00000213024.11	NUP62	exonic	always exonic (mostly 3'-UTR)	TRUE	2-cell -> 4-cell	2-cell -> 4-cell	4-cell	4-cell	Pre-implantation	4-cell	Pre-implantation	till 8-cell	4-cell	till 8-cell
4-cell	ENSG00000213066.13	FGFR1OP	exonic	always exonic (mostly 3'-UTR)	TRUE	2-cell -> 4-cell	2-cell -> 4-cell	4-cell	4-cell	Pre-implantation	4-cell	Pre-implantation	till 8-cell	4-cell	till 8-cell
4-cell	ENSG00000213139.8		not REE-targeted	not REE-targeted	FALSE	2-cell -> 4-cell	2-cell -> 4-cell	4-cell	4-cell	Pre-implantation	4-cell	Pre-implantation	till 8-cell	4-cell	till 8-cell
4-cell	ENSG00000213186.8		not REE-targeted	not REE-targeted	FALSE	2-cell -> 4-cell	2-cell -> 4-cell	4-cell	4-cell	Pre-implantation	4-cell	Pre-implantation	till 8-cell	4-cell	till 8-cell
4-cell	ENSG00000213380.15		not REE-targeted	not REE-targeted	FALSE	2-cell -> 4-cell	2-cell -> 4-cell	4-cell	4-cell	Pre-implantation	4-cell	Pre-implantation	till 8-cell	4-cell	till 8-cell
4-cell	ENSG00000213463.5		not REE-targeted	not REE-targeted	FALSE	2-cell -> 4-cell	2-cell -> 4-cell	4-cell	4-cell	Pre-implantation	4-cell	Pre-implantation	till 8-cell	4-cell	till 8-cell
4-cell	ENSG00000221955.10		not REE-targeted	not REE-targeted	FALSE	2-cell -> 4-cell	2-cell -> 4-cell	4-cell	4-cell	Pre-implantation	4-cell	Pre-implantation	till 8-cell	4-cell	till 8-cell
4-cell	ENSG00000240303.8		not REE-targeted	not REE-targeted	FALSE	2-cell -> 4-cell	2-cell -> 4-cell	4-cell	4-cell	Pre-implantation	4-cell	Pre-implantation	till 8-cell	4-cell	till 8-cell
4-cell	ENSG00000243156.9		not REE-targeted	not REE-targeted	FALSE	2-cell -> 4-cell	2-cell -> 4-cell	4-cell	4-cell	Pre-implantation	4-cell	Pre-implantation	till 8-cell	4-cell	till 8-cell
4-cell	ENSG00000243667.7		not REE-targeted	not REE-targeted	FALSE	2-cell -> 4-cell	2-cell -> 4-cell	4-cell	4-cell	Pre-implantation	4-cell	Pre-implantation	till 8-cell	4-cell	till 8-cell
4-cell	ENSG00000247077.7	PGAM5	exonic	always exonic (mostly 3'-UTR)	TRUE	2-cell -> 4-cell	2-cell -> 4-cell	4-cell	4-cell	Pre-implantation	4-cell	Pre-implantation	till 8-cell	4-cell	till 8-cell
4-cell	ENSG00000249624.9		not REE-targeted	not REE-targeted	FALSE	2-cell -> 4-cell	2-cell -> 4-cell	4-cell	4-cell	Pre-implantation	4-cell	Pre-implantation	till 8-cell	4-cell	till 8-cell
4-cell	ENSG00000253313.6		not REE-targeted	not REE-targeted	FALSE	2-cell -> 4-cell	2-cell -> 4-cell	4-cell	4-cell	Pre-implantation	4-cell	Pre-implantation	till 8-cell	4-cell	till 8-cell
4-cell	ENSG00000255154.7		not REE-targeted	not REE-targeted	FALSE	2-cell -> 4-cell	2-cell -> 4-cell	4-cell	4-cell	Pre-implantation	4-cell	Pre-implantation	till 8-cell	4-cell	till 8-cell
4-cell	ENSG00000256053.7		not REE-targeted	not REE-targeted	FALSE	2-cell -> 4-cell	2-cell -> 4-cell	4-cell	4-cell	Pre-implantation	4-cell	Pre-implantation	till 8-cell	4-cell	till 8-cell
4-cell	ENSG00000256500.5		not REE-targeted	not REE-targeted	FALSE	2-cell -> 4-cell	2-cell -> 4-cell	4-cell	4-cell	Pre-implantation	4-cell	Pre-implantation	till 8-cell	4-cell	till 8-cell
4-cell	ENSG00000258429.2		not REE-targeted	not REE-targeted	FALSE	2-cell -> 4-cell	2-cell -> 4-cell	4-cell	4-cell	Pre-implantation	4-cell	Pre-implantation	till 8-cell	4-cell	till 8-cell
4-cell	ENSG00000258588.3	TRIM6-TRIM34	intronic	always intronic	TRUE	2-cell -> 4-cell	2-cell -> 4-cell	4-cell	4-cell	Pre-implantation	4-cell	Pre-implantation	till 8-cell	4-cell	till 8-cell
4-cell	ENSG00000258644.6		not REE-targeted	not REE-targeted	FALSE	2-cell -> 4-cell	2-cell -> 4-cell	4-cell	4-cell	Pre-implantation	4-cell	Pre-implantation	till 8-cell	4-cell	till 8-cell
4-cell	ENSG00000260643.2		not REE-targeted	not REE-targeted	FALSE	2-cell -> 4-cell	2-cell -> 4-cell	4-cell	4-cell	Pre-implantation	4-cell	Pre-implantation	till 8-cell	4-cell	till 8-cell
4-cell	ENSG00000264522.6		not REE-targeted	not REE-targeted	FALSE	2-cell -> 4-cell	2-cell -> 4-cell	4-cell	4-cell	Pre-implantation	4-cell	Pre-implantation	till 8-cell	4-cell	till 8-cell
4-cell	ENSG00000265303.1		not REE-targeted	not REE-targeted	FALSE	2-cell -> 4-cell	2-cell -> 4-cell	4-cell	4-cell	Pre-implantation	4-cell	Pre-implantation	till 8-cell	4-cell	till 8-cell
4-cell	ENSG00000267041.6		not REE-targeted	not REE-targeted	FALSE	2-cell -> 4-cell	2-cell -> 4-cell	4-cell	4-cell	Pre-implantation	4-cell	Pre-implantation	till 8-cell	4-cell	till 8-cell
4-cell	ENSG00000268163.1		not REE-targeted	not REE-targeted	FALSE	2-cell -> 4-cell	2-cell -> 4-cell	4-cell	4-cell	Pre-implantation	4-cell	Pre-implantation	till 8-cell	4-cell	till 8-cell
4-cell	ENSG00000268533.1		not REE-targeted	not REE-targeted	FALSE	2-cell -> 4-cell	2-cell -> 4-cell	4-cell	4-cell	Pre-implantation	4-cell	Pre-implantation	till 8-cell	4-cell	till 8-cell
4-cell	ENSG00000268750.7		not REE-targeted	not REE-targeted	FALSE	2-cell -> 4-cell	2-cell -> 4-cell	4-cell	4-cell	Pre-implantation	4-cell	Pre-implantation	till 8-cell	4-cell	till 8-cell
4-cell	ENSG00000268790.5		not REE-targeted	not REE-targeted	FALSE	2-cell -> 4-cell	2-cell -> 4-cell	4-cell	4-cell	Pre-implantation	4-cell	Pre-implantation	till 8-cell	4-cell	till 8-cell
4-cell	ENSG00000269343.8		not REE-targeted	not REE-targeted	FALSE	2-cell -> 4-cell	2-cell -> 4-cell	4-cell	4-cell	Pre-implantation	4-cell	Pre-implantation	till 8-cell	4-cell	till 8-cell
4-cell	ENSG00000269533.5		not REE-targeted	not REE-targeted	FALSE	2-cell -> 4-cell	2-cell -> 4-cell	4-cell	4-cell	Pre-implantation	4-cell	Pre-implantation	till 8-cell	4-cell	till 8-cell
4-cell	ENSG00000271092.5		not REE-targeted	not REE-targeted	FALSE	2-cell -> 4-cell	2-cell -> 4-cell	4-cell	4-cell	Pre-implantation	4-cell	Pre-implantation	till 8-cell	4-cell	till 8-cell
4-cell	ENSG00000273045.6	C2orf15	exonic	always exonic (mostly 3'-UTR)	TRUE	2-cell -> 4-cell	2-cell -> 4-cell	4-cell	4-cell	Pre-implantation	4-cell	Pre-implantation	till 8-cell	4-cell	till 8-cell
4-cell	ENSG00000280670.3		not REE-targeted	not REE-targeted	FALSE	2-cell -> 4-cell	2-cell -> 4-cell	4-cell	4-cell	Pre-implantation	4-cell	Pre-implantation	till 8-cell	4-cell	till 8-cell
4-cell	ENSG00000284512.1		not REE-targeted	not REE-targeted	FALSE	2-cell -> 4-cell	2-cell -> 4-cell	4-cell	4-cell	Pre-implantation	4-cell	Pre-implantation	till 8-cell	4-cell	till 8-cell
oocyte.GV	ENSG00000001631.15	KRIT1	exonic	always exonic (mostly 3'-UTR)	TRUE	GV -> MII	GV -> MII	oocyte (GV)	oocyte (GV)	Gamete	oocyte (GV)	Gamete	till 8-cell	oocyte (GV)	till 8-cell
oocyte.GV	ENSG00000004468.13	CD38	exonic	always exonic (mostly 3'-UTR)	TRUE	GV -> MII	GV -> MII	oocyte (GV)	oocyte (GV)	Gamete	oocyte (GV)	Gamete	till 8-cell	oocyte (GV)	till 8-cell
oocyte.GV	ENSG00000004897.12	CDC27	exonic	always exonic (mostly 3'-UTR)	TRUE	GV -> MII	GV -> MII	oocyte (GV)	oocyte (GV)	Gamete	oocyte (GV)	Gamete	till 8-cell	oocyte (GV)	till 8-cell
oocyte.GV	ENSG00000005471.17	ABCB4	intronic	always intronic	TRUE	GV -> MII	GV -> MII	oocyte (GV)	oocyte (GV)	Gamete	oocyte (GV)	Gamete	till 8-cell	oocyte (GV)	till 8-cell
oocyte.GV	ENSG00000006747.15	SCIN	exonic	always exonic (mostly 3'-UTR)	TRUE	GV -> MII	GV -> MII	oocyte (GV)	oocyte (GV)	Gamete	oocyte (GV)	Gamete	till 8-cell	oocyte (GV)	till 8-cell
oocyte.GV	ENSG00000007047.15	MARK4	intronic	always intronic	TRUE	GV -> MII	GV -> MII	oocyte (GV)	oocyte (GV)	Gamete	oocyte (GV)	Gamete	till 8-cell	oocyte (GV)	till 8-cell
oocyte.GV	ENSG00000007237.18	GAS7	exonic	always exonic (mostly 3'-UTR)	TRUE	GV -> MII	GV -> MII	oocyte (GV)	oocyte (GV)	Gamete	oocyte (GV)	Gamete	till 8-cell	oocyte (GV)	till 8-cell
oocyte.GV	ENSG00000012504.15	NR1H4	intronic	always intronic	TRUE	GV -> MII	GV -> MII	oocyte (GV)	oocyte (GV)	Gamete	oocyte (GV)	Gamete	till 8-cell	oocyte (GV)	till 8-cell
oocyte.GV	ENSG00000013374.16	NUB1	intronic	always intronic	TRUE	GV -> MII	GV -> MII	oocyte (GV)	oocyte (GV)	Gamete	oocyte (GV)	Gamete	till 8-cell	oocyte (GV)	till 8-cell
oocyte.GV	ENSG00000018610.14	CXorf56	exonic	always exonic (mostly 3'-UTR)	TRUE	GV -> MII	GV -> MII	oocyte (GV)	oocyte (GV)	Gamete	oocyte (GV)	Gamete	till 8-cell	oocyte (GV)	till 8-cell
oocyte.GV	ENSG00000021574.12		not REE-targeted	not REE-targeted	FALSE	GV -> MII	GV -> MII	oocyte (GV)	oocyte (GV)	Gamete	oocyte (GV)	Gamete	till 8-cell	oocyte (GV)	till 8-cell
oocyte.GV	ENSG00000023909.10		not REE-targeted	not REE-targeted	FALSE	GV -> MII	GV -> MII	oocyte (GV)	oocyte (GV)	Gamete	oocyte (GV)	Gamete	till 8-cell	oocyte (GV)	till 8-cell
oocyte.GV	ENSG00000025800.14	KPNA6	exonic	always exonic (mostly 3'-UTR)	TRUE	GV -> MII	GV -> MII	oocyte (GV)	oocyte (GV)	Gamete	oocyte (GV)	Gamete	till 8-cell	oocyte (GV)	till 8-cell
oocyte.GV	ENSG00000029725.17	RABEP1	intronic	always intronic	TRUE	GV -> MII	GV -> MII	oocyte (GV)	oocyte (GV)	Gamete	oocyte (GV)	Gamete	till 8-cell	oocyte (GV)	till 8-cell
oocyte.GV	ENSG00000040487.13	SLC66A1	exonic	always exonic (mostly 3'-UTR)	TRUE	GV -> MII	GV -> MII	oocyte (GV)	oocyte (GV)	Gamete	oocyte (GV)	Gamete	till 8-cell	oocyte (GV)	till 8-cell
oocyte.GV	ENSG00000042088.14	TDP1	exonic	always exonic (mostly 3'-UTR)	TRUE	GV -> MII	GV -> MII	oocyte (GV)	oocyte (GV)	Gamete	oocyte (GV)	Gamete	till 8-cell	oocyte (GV)	till 8-cell
oocyte.GV	ENSG00000047662.5	FAM184B	exonic	always exonic (mostly 3'-UTR)	TRUE	GV -> MII	GV -> MII	oocyte (GV)	oocyte (GV)	Gamete	oocyte (GV)	Gamete	till 8-cell	oocyte (GV)	till 8-cell
oocyte.GV	ENSG00000048544.6	MRPS10	exonic	always exonic (mostly 3'-UTR)	TRUE	GV -> MII	GV -> MII	oocyte (GV)	oocyte (GV)	Gamete	oocyte (GV)	Gamete	till 8-cell	oocyte (GV)	till 8-cell
oocyte.GV	ENSG00000049541.11	RFC2	exonic	always exonic (mostly 3'-UTR)	TRUE	GV -> MII	GV -> MII	oocyte (GV)	oocyte (GV)	Gamete	oocyte (GV)	Gamete	till 8-cell	oocyte (GV)	till 8-cell
oocyte.GV	ENSG00000050405.13	LIMA1	intronic	always intronic	TRUE	GV -> MII	GV -> MII	oocyte (GV)	oocyte (GV)	Gamete	oocyte (GV)	Gamete	till 8-cell	oocyte (GV)	till 8-cell
oocyte.GV	ENSG00000051596.9	THOC3	exonic	always exonic (mostly 3'-UTR)	TRUE	GV -> MII	GV -> MII	oocyte (GV)	oocyte (GV)	Gamete	oocyte (GV)	Gamete	till 8-cell	oocyte (GV)	till 8-cell
oocyte.GV	ENSG00000052723.11	SIKE1	exonic	always exonic (mostly 3'-UTR)	TRUE	GV -> MII	GV -> MII	oocyte (GV)	oocyte (GV)	Gamete	oocyte (GV)	Gamete	till 8-cell	oocyte (GV)	till 8-cell
oocyte.GV	ENSG00000052802.13	MSMO1	exonic	always exonic (mostly 3'-UTR)	TRUE	GV -> MII	GV -> MII	oocyte (GV)	oocyte (GV)	Gamete	oocyte (GV)	Gamete	till 8-cell	oocyte (GV)	till 8-cell
oocyte.GV	ENSG00000052841.15	TTC17	intronic	always intronic	TRUE	GV -> MII	GV -> MII	oocyte (GV)	oocyte (GV)	Gamete	oocyte (GV)	Gamete	till 8-cell	oocyte (GV)	till 8-cell
oocyte.GV	ENSG00000053108.17		not REE-targeted	not REE-targeted	FALSE	GV -> MII	GV -> MII	oocyte (GV)	oocyte (GV)	Gamete	oocyte (GV)	Gamete	till 8-cell	oocyte (GV)	till 8-cell
oocyte.GV	ENSG00000053372.5	MRTO4	exonic	always exonic (mostly 3'-UTR)	TRUE	GV -> MII	GV -> MII	oocyte (GV)	oocyte (GV)	Gamete	oocyte (GV)	Gamete	till 8-cell	oocyte (GV)	till 8-cell
oocyte.GV	ENSG00000055211.14	GINM1	exonic	always exonic (mostly 3'-UTR)	TRUE	GV -> MII	GV -> MII	oocyte (GV)	oocyte (GV)	Gamete	oocyte (GV)	Gamete	till 8-cell	oocyte (GV)	till 8-cell
oocyte.GV	ENSG00000055332.18	EIF2AK2	exonic	always exonic (mostly 3'-UTR)	TRUE	GV -> MII	GV -> MII	oocyte (GV)	oocyte (GV)	Gamete	oocyte (GV)	Gamete	till 8-cell	oocyte (GV)	till 8-cell
oocyte.GV	ENSG00000055917.15	PUM2	exonic	always exonic (mostly 3'-UTR)	TRUE	GV -> MII	GV -> MII	oocyte (GV)	oocyte (GV)	Gamete	oocyte (GV)	Gamete	till 8-cell	oocyte (GV)	till 8-cell
oocyte.GV	ENSG00000056277.16	ZNF280C	exonic	always exonic (mostly 3'-UTR)	TRUE	GV -> MII	GV -> MII	oocyte (GV)	oocyte (GV)	Gamete	oocyte (GV)	Gamete	till 8-cell	oocyte (GV)	till 8-cell
oocyte.GV	ENSG00000058262.10	SEC61A1	exonic	always exonic (mostly 3'-UTR)	TRUE	GV -> MII	GV -> MII	oocyte (GV)	oocyte (GV)	Gamete	oocyte (GV)	Gamete	till 8-cell	oocyte (GV)	till 8-cell
oocyte.GV	ENSG00000060709.15	RIMBP2	intronic	always intronic	TRUE	GV -> MII	GV -> MII	oocyte (GV)	oocyte (GV)	Gamete	oocyte (GV)	Gamete	till 8-cell	oocyte (GV)	till 8-cell
oocyte.GV	ENSG00000063438.17	AHRR	intronic	always intronic	TRUE	GV -> MII	GV -> MII	oocyte (GV)	oocyte (GV)	Gamete	oocyte (GV)	Gamete	till 8-cell	oocyte (GV)	till 8-cell
oocyte.GV	ENSG00000063601.17	MTMR1	intronic	always intronic	TRUE	GV -> MII	GV -> MII	oocyte (GV)	oocyte (GV)	Gamete	oocyte (GV)	Gamete	till 8-cell	oocyte (GV)	till 8-cell
oocyte.GV	ENSG00000064651.14	SLC12A2	exonic	always exonic (mostly 3'-UTR)	TRUE	GV -> MII	GV -> MII	oocyte (GV)	oocyte (GV)	Gamete	oocyte (GV)	Gamete	till 8-cell	oocyte (GV)	till 8-cell
oocyte.GV	ENSG00000064655.19	EYA2	intronic	always intronic	TRUE	GV -> MII	GV -> MII	oocyte (GV)	oocyte (GV)	Gamete	oocyte (GV)	Gamete	till 8-cell	oocyte (GV)	till 8-cell
oocyte.GV	ENSG00000065457.10	ADAT1	intronic	always intronic	TRUE	GV -> MII	GV -> MII	oocyte (GV)	oocyte (GV)	Gamete	oocyte (GV)	Gamete	till 8-cell	oocyte (GV)	till 8-cell
oocyte.GV	ENSG00000066230.12	SLC9A3	intronic	always intronic	TRUE	GV -> MII	GV -> MII	oocyte (GV)	oocyte (GV)	Gamete	oocyte (GV)	Gamete	till 8-cell	oocyte (GV)	till 8-cell
oocyte.GV	ENSG00000066405.13	CLDN18	exonic	always exonic (mostly 3'-UTR)	TRUE	GV -> MII	GV -> MII	oocyte (GV)	oocyte (GV)	Gamete	oocyte (GV)	Gamete	till 8-cell	oocyte (GV)	till 8-cell
oocyte.GV	ENSG00000067057.17		not REE-targeted	not REE-targeted	FALSE	GV -> MII	GV -> MII	oocyte (GV)	oocyte (GV)	Gamete	oocyte (GV)	Gamete	till 8-cell	oocyte (GV)	till 8-cell
oocyte.GV	ENSG00000068305.17	MEF2A	intronic	always intronic	TRUE	GV -> MII	GV -> MII	oocyte (GV)	oocyte (GV)	Gamete	oocyte (GV)	Gamete	till 8-cell	oocyte (GV)	till 8-cell
oocyte.GV	ENSG00000069974.16	RAB27A	intronic	always intronic	TRUE	GV -> MII	GV -> MII	oocyte (GV)	oocyte (GV)	Gamete	oocyte (GV)	Gamete	till 8-cell	oocyte (GV)	till 8-cell
oocyte.GV	ENSG00000074527.12	NTN4	intronic	always intronic	TRUE	GV -> MII	GV -> MII	oocyte (GV)	oocyte (GV)	Gamete	oocyte (GV)	Gamete	till 8-cell	oocyte (GV)	till 8-cell
oocyte.GV	ENSG00000075131.10	TIPIN	exonic	always exonic (mostly 3'-UTR)	TRUE	GV -> MII	GV -> MII	oocyte (GV)	oocyte (GV)	Gamete	oocyte (GV)	Gamete	till 8-cell	oocyte (GV)	till 8-cell
oocyte.GV	ENSG00000078043.16		not REE-targeted	not REE-targeted	FALSE	GV -> MII	GV -> MII	oocyte (GV)	oocyte (GV)	Gamete	oocyte (GV)	Gamete	till 8-cell	oocyte (GV)	till 8-cell
oocyte.GV	ENSG00000080371.6	RAB21	exonic	always exonic (mostly 3'-UTR)	TRUE	GV -> MII	GV -> MII	oocyte (GV)	oocyte (GV)	Gamete	oocyte (GV)	Gamete	till 8-cell	oocyte (GV)	till 8-cell
oocyte.GV	ENSG00000081059.20	TCF7	exonic	always exonic (mostly 3'-UTR)	TRUE	GV -> MII	GV -> MII	oocyte (GV)	oocyte (GV)	Gamete	oocyte (GV)	Gamete	till 8-cell	oocyte (GV)	till 8-cell
oocyte.GV	ENSG00000081665.14	ZNF506	exonic	always exonic (mostly 3'-UTR)	TRUE	GV -> MII	GV -> MII	oocyte (GV)	oocyte (GV)	Gamete	oocyte (GV)	Gamete	till 8-cell	oocyte (GV)	till 8-cell
oocyte.GV	ENSG00000083099.11	LYRM2	exonic	always exonic (mostly 3'-UTR)	TRUE	GV -> MII	GV -> MII	oocyte (GV)	oocyte (GV)	Gamete	oocyte (GV)	Gamete	till 8-cell	oocyte (GV)	till 8-cell
oocyte.GV	ENSG00000084623.11	EIF3I	exonic	always exonic (mostly 3'-UTR)	TRUE	GV -> MII	GV -> MII	oocyte (GV)	oocyte (GV)	Gamete	oocyte (GV)	Gamete	till 8-cell	oocyte (GV)	till 8-cell
oocyte.GV	ENSG00000087263.17	OGFOD1	exonic	always exonic (mostly 3'-UTR)	TRUE	GV -> MII	GV -> MII	oocyte (GV)	oocyte (GV)	Gamete	oocyte (GV)	Gamete	till 8-cell	oocyte (GV)	till 8-cell
oocyte.GV	ENSG00000087338.5	GMCL1	exonic	always exonic (mostly 3'-UTR)	TRUE	GV -> MII	GV -> MII	oocyte (GV)	oocyte (GV)	Gamete	oocyte (GV)	Gamete	till 8-cell	oocyte (GV)	till 8-cell
oocyte.GV	ENSG00000087586.17	AURKA	exonic	always exonic (mostly 3'-UTR)	TRUE	GV -> MII	GV -> MII	oocyte (GV)	oocyte (GV)	Gamete	oocyte (GV)	Gamete	till 8-cell	oocyte (GV)	till 8-cell
oocyte.GV	ENSG00000090054.15	SPTLC1	exonic	always exonic (mostly 3'-UTR)	TRUE	GV -> MII	GV -> MII	oocyte (GV)	oocyte (GV)	Gamete	oocyte (GV)	Gamete	till 8-cell	oocyte (GV)	till 8-cell
oocyte.GV	ENSG00000090470.15	PDCD7	exonic	always exonic (mostly 3'-UTR)	TRUE	GV -> MII	GV -> MII	oocyte (GV)	oocyte (GV)	Gamete	oocyte (GV)	Gamete	till 8-cell	oocyte (GV)	till 8-cell
oocyte.GV	ENSG00000090615.15	GOLGA3	exonic	always exonic (mostly 3'-UTR)	TRUE	GV -> MII	GV -> MII	oocyte (GV)	oocyte (GV)	Gamete	oocyte (GV)	Gamete	till 8-cell	oocyte (GV)	till 8-cell
oocyte.GV	ENSG00000090889.12	KIF4A	intronic	always intronic	TRUE	GV -> MII	GV -> MII	oocyte (GV)	oocyte (GV)	Gamete	oocyte (GV)	Gamete	till 8-cell	oocyte (GV)	till 8-cell
oocyte.GV	ENSG00000091651.9	ORC6	exonic	always exonic (mostly 3'-UTR)	TRUE	GV -> MII	GV -> MII	oocyte (GV)	oocyte (GV)	Gamete	oocyte (GV)	Gamete	till 8-cell	oocyte (GV)	till 8-cell
oocyte.GV	ENSG00000092470.12	WDR76	exonic	always exonic (mostly 3'-UTR)	TRUE	GV -> MII	GV -> MII	oocyte (GV)	oocyte (GV)	Gamete	oocyte (GV)	Gamete	till 8-cell	oocyte (GV)	till 8-cell
oocyte.GV	ENSG00000092531.10	SNAP23	exonic	always exonic (mostly 3'-UTR)	TRUE	GV -> MII	GV -> MII	oocyte (GV)	oocyte (GV)	Gamete	oocyte (GV)	Gamete	till 8-cell	oocyte (GV)	till 8-cell
oocyte.GV	ENSG00000092853.14	CLSPN	exonic	always exonic (mostly 3'-UTR)	TRUE	GV -> MII	GV -> MII	oocyte (GV)	oocyte (GV)	Gamete	oocyte (GV)	Gamete	till 8-cell	oocyte (GV)	till 8-cell
oocyte.GV	ENSG00000092871.16		not REE-targeted	not REE-targeted	FALSE	GV -> MII	GV -> MII	oocyte (GV)	oocyte (GV)	Gamete	oocyte (GV)	Gamete	till 8-cell	oocyte (GV)	till 8-cell
oocyte.GV	ENSG00000094804.12	CDC6	exonic	always exonic (mostly 3'-UTR)	TRUE	GV -> MII	GV -> MII	oocyte (GV)	oocyte (GV)	Gamete	oocyte (GV)	Gamete	till 8-cell	oocyte (GV)	till 8-cell
oocyte.GV	ENSG00000095139.14	ARCN1	exonic	always exonic (mostly 3'-UTR)	TRUE	GV -> MII	GV -> MII	oocyte (GV)	oocyte (GV)	Gamete	oocyte (GV)	Gamete	till 8-cell	oocyte (GV)	till 8-cell
oocyte.GV	ENSG00000095261.14	PSMD5	exonic	always exonic (mostly 3'-UTR)	TRUE	GV -> MII	GV -> MII	oocyte (GV)	oocyte (GV)	Gamete	oocyte (GV)	Gamete	till 8-cell	oocyte (GV)	till 8-cell
oocyte.GV	ENSG00000095485.18	CWF19L1	exonic	always exonic (mostly 3'-UTR)	TRUE	GV -> MII	GV -> MII	oocyte (GV)	oocyte (GV)	Gamete	oocyte (GV)	Gamete	till 8-cell	oocyte (GV)	till 8-cell
oocyte.GV	ENSG00000095627.9	TDRD1	mixed	mixed	TRUE	GV -> MII	GV -> MII	oocyte (GV)	oocyte (GV)	Gamete	oocyte (GV)	Gamete	till 8-cell	oocyte (GV)	till 8-cell
oocyte.GV	ENSG00000099139.13	PCSK5	intronic	always intronic	TRUE	GV -> MII	GV -> MII	oocyte (GV)	oocyte (GV)	Gamete	oocyte (GV)	Gamete	till 8-cell	oocyte (GV)	till 8-cell
oocyte.GV	ENSG00000099338.23	CATSPERG	intronic	always intronic	TRUE	GV -> MII	GV -> MII	oocyte (GV)	oocyte (GV)	Gamete	oocyte (GV)	Gamete	till 8-cell	oocyte (GV)	till 8-cell
oocyte.GV	ENSG00000099942.13	CRKL	exonic	always exonic (mostly 3'-UTR)	TRUE	GV -> MII	GV -> MII	oocyte (GV)	oocyte (GV)	Gamete	oocyte (GV)	Gamete	till 8-cell	oocyte (GV)	till 8-cell
oocyte.GV	ENSG00000100209.10	HSCB	exonic	always exonic (mostly 3'-UTR)	TRUE	GV -> MII	GV -> MII	oocyte (GV)	oocyte (GV)	Gamete	oocyte (GV)	Gamete	till 8-cell	oocyte (GV)	till 8-cell
oocyte.GV	ENSG00000100228.12	RAB36	exonic	always exonic (mostly 3'-UTR)	TRUE	GV -> MII	GV -> MII	oocyte (GV)	oocyte (GV)	Gamete	oocyte (GV)	Gamete	till 8-cell	oocyte (GV)	till 8-cell
oocyte.GV	ENSG00000100364.18	KIAA0930	exonic	always exonic (mostly 3'-UTR)	TRUE	GV -> MII	GV -> MII	oocyte (GV)	oocyte (GV)	Gamete	oocyte (GV)	Gamete	till 8-cell	oocyte (GV)	till 8-cell
oocyte.GV	ENSG00000100376.12	FAM118A	exonic	always exonic (mostly 3'-UTR)	TRUE	GV -> MII	GV -> MII	oocyte (GV)	oocyte (GV)	Gamete	oocyte (GV)	Gamete	till 8-cell	oocyte (GV)	till 8-cell
oocyte.GV	ENSG00000100393.13	EP300	intronic	always intronic	TRUE	GV -> MII	GV -> MII	oocyte (GV)	oocyte (GV)	Gamete	oocyte (GV)	Gamete	till 8-cell	oocyte (GV)	till 8-cell
oocyte.GV	ENSG00000100554.12	ATP6V1D	intronic	always intronic	TRUE	GV -> MII	GV -> MII	oocyte (GV)	oocyte (GV)	Gamete	oocyte (GV)	Gamete	till 8-cell	oocyte (GV)	till 8-cell
oocyte.GV	ENSG00000101003.10	GINS1	exonic	always exonic (mostly 3'-UTR)	TRUE	GV -> MII	GV -> MII	oocyte (GV)	oocyte (GV)	Gamete	oocyte (GV)	Gamete	till 8-cell	oocyte (GV)	till 8-cell
oocyte.GV	ENSG00000101079.21	NDRG3	exonic	always exonic (mostly 3'-UTR)	TRUE	GV -> MII	GV -> MII	oocyte (GV)	oocyte (GV)	Gamete	oocyte (GV)	Gamete	till 8-cell	oocyte (GV)	till 8-cell
oocyte.GV	ENSG00000101082.14	SLA2	exonic	always exonic (mostly 3'-UTR)	TRUE	GV -> MII	GV -> MII	oocyte (GV)	oocyte (GV)	Gamete	oocyte (GV)	Gamete	till 8-cell	oocyte (GV)	till 8-cell
oocyte.GV	ENSG00000101109.12	STK4	exonic	always exonic (mostly 3'-UTR)	TRUE	GV -> MII	GV -> MII	oocyte (GV)	oocyte (GV)	Gamete	oocyte (GV)	Gamete	till 8-cell	oocyte (GV)	till 8-cell
oocyte.GV	ENSG00000101138.12	CSTF1	exonic	always exonic (mostly 3'-UTR)	TRUE	GV -> MII	GV -> MII	oocyte (GV)	oocyte (GV)	Gamete	oocyte (GV)	Gamete	till 8-cell	oocyte (GV)	till 8-cell
oocyte.GV	ENSG00000101190.13	TCFL5	intronic;mixed	mixed	TRUE	GV -> MII	GV -> MII	oocyte (GV)	oocyte (GV)	Gamete	oocyte (GV)	Gamete	till 8-cell	oocyte (GV)	till 8-cell
oocyte.GV	ENSG00000101347.9	SAMHD1	exonic	always exonic (mostly 3'-UTR)	TRUE	GV -> MII	GV -> MII	oocyte (GV)	oocyte (GV)	Gamete	oocyte (GV)	Gamete	till 8-cell	oocyte (GV)	till 8-cell
oocyte.GV	ENSG00000101464.10	PIGU	intronic	always intronic	TRUE	GV -> MII	GV -> MII	oocyte (GV)	oocyte (GV)	Gamete	oocyte (GV)	Gamete	till 8-cell	oocyte (GV)	till 8-cell
oocyte.GV	ENSG00000101557.15	USP14	exonic	always exonic (mostly 3'-UTR)	TRUE	GV -> MII	GV -> MII	oocyte (GV)	oocyte (GV)	Gamete	oocyte (GV)	Gamete	till 8-cell	oocyte (GV)	till 8-cell
oocyte.GV	ENSG00000101871.14	MID1	intronic	always intronic	TRUE	GV -> MII	GV -> MII	oocyte (GV)	oocyte (GV)	Gamete	oocyte (GV)	Gamete	till 8-cell	oocyte (GV)	till 8-cell
oocyte.GV	ENSG00000102158.19	MAGT1	exonic	always exonic (mostly 3'-UTR)	TRUE	GV -> MII	GV -> MII	oocyte (GV)	oocyte (GV)	Gamete	oocyte (GV)	Gamete	till 8-cell	oocyte (GV)	till 8-cell
oocyte.GV	ENSG00000102174.9	PHEX	intronic	always intronic	TRUE	GV -> MII	GV -> MII	oocyte (GV)	oocyte (GV)	Gamete	oocyte (GV)	Gamete	till 8-cell	oocyte (GV)	till 8-cell
oocyte.GV	ENSG00000102317.18	RBM3	exonic	always exonic (mostly 3'-UTR)	TRUE	GV -> MII	GV -> MII	oocyte (GV)	oocyte (GV)	Gamete	oocyte (GV)	Gamete	till 8-cell	oocyte (GV)	till 8-cell
oocyte.GV	ENSG00000102781.14	KATNAL1	exonic	always exonic (mostly 3'-UTR)	TRUE	GV -> MII	GV -> MII	oocyte (GV)	oocyte (GV)	Gamete	oocyte (GV)	Gamete	till 8-cell	oocyte (GV)	till 8-cell
oocyte.GV	ENSG00000102858.13	MGRN1	intronic	always intronic	TRUE	GV -> MII	GV -> MII	oocyte (GV)	oocyte (GV)	Gamete	oocyte (GV)	Gamete	till 8-cell	oocyte (GV)	till 8-cell
oocyte.GV	ENSG00000103018.16	CYB5B	exonic	always exonic (mostly 3'-UTR)	TRUE	GV -> MII	GV -> MII	oocyte (GV)	oocyte (GV)	Gamete	oocyte (GV)	Gamete	till 8-cell	oocyte (GV)	till 8-cell
oocyte.GV	ENSG00000103160.12	HSDL1	exonic	always exonic (mostly 3'-UTR)	TRUE	GV -> MII	GV -> MII	oocyte (GV)	oocyte (GV)	Gamete	oocyte (GV)	Gamete	till 8-cell	oocyte (GV)	till 8-cell
oocyte.GV	ENSG00000103196.12	CRISPLD2	exonic	always exonic (mostly 3'-UTR)	TRUE	GV -> MII	GV -> MII	oocyte (GV)	oocyte (GV)	Gamete	oocyte (GV)	Gamete	till 8-cell	oocyte (GV)	till 8-cell
oocyte.GV	ENSG00000103319.12	EEF2K	exonic;mixed	mixed	TRUE	GV -> MII	GV -> MII	oocyte (GV)	oocyte (GV)	Gamete	oocyte (GV)	Gamete	till 8-cell	oocyte (GV)	till 8-cell
oocyte.GV	ENSG00000103528.17	SYT17	intronic	always intronic	TRUE	GV -> MII	GV -> MII	oocyte (GV)	oocyte (GV)	Gamete	oocyte (GV)	Gamete	till 8-cell	oocyte (GV)	till 8-cell
oocyte.GV	ENSG00000103942.13	HOMER2	exonic;intronic;mixed	mixed	TRUE	GV -> MII	GV -> MII	oocyte (GV)	oocyte (GV)	Gamete	oocyte (GV)	Gamete	till 8-cell	oocyte (GV)	till 8-cell
oocyte.GV	ENSG00000104154.7	SLC30A4	exonic	always exonic (mostly 3'-UTR)	TRUE	GV -> MII	GV -> MII	oocyte (GV)	oocyte (GV)	Gamete	oocyte (GV)	Gamete	till 8-cell	oocyte (GV)	till 8-cell
oocyte.GV	ENSG00000104213.12	PDGFRL	intronic	always intronic	TRUE	GV -> MII	GV -> MII	oocyte (GV)	oocyte (GV)	Gamete	oocyte (GV)	Gamete	till 8-cell	oocyte (GV)	till 8-cell
oocyte.GV	ENSG00000104687.14	GSR	exonic	always exonic (mostly 3'-UTR)	TRUE	GV -> MII	GV -> MII	oocyte (GV)	oocyte (GV)	Gamete	oocyte (GV)	Gamete	till 8-cell	oocyte (GV)	till 8-cell
oocyte.GV	ENSG00000104738.18	MCM4	exonic	always exonic (mostly 3'-UTR)	TRUE	GV -> MII	GV -> MII	oocyte (GV)	oocyte (GV)	Gamete	oocyte (GV)	Gamete	till 8-cell	oocyte (GV)	till 8-cell
oocyte.GV	ENSG00000104951.16	IL4I1	intronic	always intronic	TRUE	GV -> MII	GV -> MII	oocyte (GV)	oocyte (GV)	Gamete	oocyte (GV)	Gamete	till 8-cell	oocyte (GV)	till 8-cell
oocyte.GV	ENSG00000105136.20	ZNF419	exonic	always exonic (mostly 3'-UTR)	TRUE	GV -> MII	GV -> MII	oocyte (GV)	oocyte (GV)	Gamete	oocyte (GV)	Gamete	till 8-cell	oocyte (GV)	till 8-cell
oocyte.GV	ENSG00000105447.13	GRWD1	exonic	always exonic (mostly 3'-UTR)	TRUE	GV -> MII	GV -> MII	oocyte (GV)	oocyte (GV)	Gamete	oocyte (GV)	Gamete	till 8-cell	oocyte (GV)	till 8-cell
oocyte.GV	ENSG00000105708.9	ZNF14	exonic	always exonic (mostly 3'-UTR)	TRUE	GV -> MII	GV -> MII	oocyte (GV)	oocyte (GV)	Gamete	oocyte (GV)	Gamete	till 8-cell	oocyte (GV)	till 8-cell
oocyte.GV	ENSG00000105793.15	GTPBP10	exonic	always exonic (mostly 3'-UTR)	TRUE	GV -> MII	GV -> MII	oocyte (GV)	oocyte (GV)	Gamete	oocyte (GV)	Gamete	till 8-cell	oocyte (GV)	till 8-cell
oocyte.GV	ENSG00000105856.14	HBP1	exonic	always exonic (mostly 3'-UTR)	TRUE	GV -> MII	GV -> MII	oocyte (GV)	oocyte (GV)	Gamete	oocyte (GV)	Gamete	till 8-cell	oocyte (GV)	till 8-cell
oocyte.GV	ENSG00000106327.13	TFR2	intronic	always intronic	TRUE	GV -> MII	GV -> MII	oocyte (GV)	oocyte (GV)	Gamete	oocyte (GV)	Gamete	till 8-cell	oocyte (GV)	till 8-cell
oocyte.GV	ENSG00000106772.18	PRUNE2	intronic	always intronic	TRUE	GV -> MII	GV -> MII	oocyte (GV)	oocyte (GV)	Gamete	oocyte (GV)	Gamete	till 8-cell	oocyte (GV)	till 8-cell
oocyte.GV	ENSG00000106789.13	CORO2A	exonic	always exonic (mostly 3'-UTR)	TRUE	GV -> MII	GV -> MII	oocyte (GV)	oocyte (GV)	Gamete	oocyte (GV)	Gamete	till 8-cell	oocyte (GV)	till 8-cell
oocyte.GV	ENSG00000107201.10	DDX58	exonic	always exonic (mostly 3'-UTR)	TRUE	GV -> MII	GV -> MII	oocyte (GV)	oocyte (GV)	Gamete	oocyte (GV)	Gamete	till 8-cell	oocyte (GV)	till 8-cell
oocyte.GV	ENSG00000107362.13	ABHD17B	exonic	always exonic (mostly 3'-UTR)	TRUE	GV -> MII	GV -> MII	oocyte (GV)	oocyte (GV)	Gamete	oocyte (GV)	Gamete	till 8-cell	oocyte (GV)	till 8-cell
oocyte.GV	ENSG00000107611.15	CUBN	exonic	always exonic (mostly 3'-UTR)	TRUE	GV -> MII	GV -> MII	oocyte (GV)	oocyte (GV)	Gamete	oocyte (GV)	Gamete	till 8-cell	oocyte (GV)	till 8-cell
oocyte.GV	ENSG00000108423.15	TUBD1	exonic	always exonic (mostly 3'-UTR)	TRUE	GV -> MII	GV -> MII	oocyte (GV)	oocyte (GV)	Gamete	oocyte (GV)	Gamete	till 8-cell	oocyte (GV)	till 8-cell
oocyte.GV	ENSG00000108433.16	GOSR2	exonic	always exonic (mostly 3'-UTR)	TRUE	GV -> MII	GV -> MII	oocyte (GV)	oocyte (GV)	Gamete	oocyte (GV)	Gamete	till 8-cell	oocyte (GV)	till 8-cell
oocyte.GV	ENSG00000108854.16	SMURF2	exonic	always exonic (mostly 3'-UTR)	TRUE	GV -> MII	GV -> MII	oocyte (GV)	oocyte (GV)	Gamete	oocyte (GV)	Gamete	till 8-cell	oocyte (GV)	till 8-cell
oocyte.GV	ENSG00000109452.12	INPP4B	intronic	always intronic	TRUE	GV -> MII	GV -> MII	oocyte (GV)	oocyte (GV)	Gamete	oocyte (GV)	Gamete	till 8-cell	oocyte (GV)	till 8-cell
oocyte.GV	ENSG00000109572.14	CLCN3	intronic	always intronic	TRUE	GV -> MII	GV -> MII	oocyte (GV)	oocyte (GV)	Gamete	oocyte (GV)	Gamete	till 8-cell	oocyte (GV)	till 8-cell
oocyte.GV	ENSG00000109685.18	NSD2	intronic	always intronic	TRUE	GV -> MII	GV -> MII	oocyte (GV)	oocyte (GV)	Gamete	oocyte (GV)	Gamete	till 8-cell	oocyte (GV)	till 8-cell
oocyte.GV	ENSG00000109814.12	UGDH	exonic	always exonic (mostly 3'-UTR)	TRUE	GV -> MII	GV -> MII	oocyte (GV)	oocyte (GV)	Gamete	oocyte (GV)	Gamete	till 8-cell	oocyte (GV)	till 8-cell
oocyte.GV	ENSG00000110025.13	SNX15	exonic	always exonic (mostly 3'-UTR)	TRUE	GV -> MII	GV -> MII	oocyte (GV)	oocyte (GV)	Gamete	oocyte (GV)	Gamete	till 8-cell	oocyte (GV)	till 8-cell
oocyte.GV	ENSG00000110906.13	KCTD10	exonic	always exonic (mostly 3'-UTR)	TRUE	GV -> MII	GV -> MII	oocyte (GV)	oocyte (GV)	Gamete	oocyte (GV)	Gamete	till 8-cell	oocyte (GV)	till 8-cell
oocyte.GV	ENSG00000111058.8	ACSS3	intronic	always intronic	TRUE	GV -> MII	GV -> MII	oocyte (GV)	oocyte (GV)	Gamete	oocyte (GV)	Gamete	till 8-cell	oocyte (GV)	till 8-cell
oocyte.GV	ENSG00000111249.14	CUX2	intronic	always intronic	TRUE	GV -> MII	GV -> MII	oocyte (GV)	oocyte (GV)	Gamete	oocyte (GV)	Gamete	till 8-cell	oocyte (GV)	till 8-cell
oocyte.GV	ENSG00000111261.14		not REE-targeted	not REE-targeted	FALSE	GV -> MII	GV -> MII	oocyte (GV)	oocyte (GV)	Gamete	oocyte (GV)	Gamete	till 8-cell	oocyte (GV)	till 8-cell
oocyte.GV	ENSG00000111450.14	STX2	exonic	always exonic (mostly 3'-UTR)	TRUE	GV -> MII	GV -> MII	oocyte (GV)	oocyte (GV)	Gamete	oocyte (GV)	Gamete	till 8-cell	oocyte (GV)	till 8-cell
oocyte.GV	ENSG00000111897.7	SERINC1	exonic	always exonic (mostly 3'-UTR)	TRUE	GV -> MII	GV -> MII	oocyte (GV)	oocyte (GV)	Gamete	oocyte (GV)	Gamete	till 8-cell	oocyte (GV)	till 8-cell
oocyte.GV	ENSG00000112293.15	GPLD1	exonic	always exonic (mostly 3'-UTR)	TRUE	GV -> MII	GV -> MII	oocyte (GV)	oocyte (GV)	Gamete	oocyte (GV)	Gamete	till 8-cell	oocyte (GV)	till 8-cell
oocyte.GV	ENSG00000112365.4	ZBTB24	exonic	always exonic (mostly 3'-UTR)	TRUE	GV -> MII	GV -> MII	oocyte (GV)	oocyte (GV)	Gamete	oocyte (GV)	Gamete	till 8-cell	oocyte (GV)	till 8-cell
oocyte.GV	ENSG00000113318.11	MSH3	exonic	always exonic (mostly 3'-UTR)	TRUE	GV -> MII	GV -> MII	oocyte (GV)	oocyte (GV)	Gamete	oocyte (GV)	Gamete	till 8-cell	oocyte (GV)	till 8-cell
oocyte.GV	ENSG00000113456.19	RAD1	exonic	always exonic (mostly 3'-UTR)	TRUE	GV -> MII	GV -> MII	oocyte (GV)	oocyte (GV)	Gamete	oocyte (GV)	Gamete	till 8-cell	oocyte (GV)	till 8-cell
oocyte.GV	ENSG00000113838.13	TBCCD1	exonic	always exonic (mostly 3'-UTR)	TRUE	GV -> MII	GV -> MII	oocyte (GV)	oocyte (GV)	Gamete	oocyte (GV)	Gamete	till 8-cell	oocyte (GV)	till 8-cell
oocyte.GV	ENSG00000114302.16	PRKAR2A	exonic	always exonic (mostly 3'-UTR)	TRUE	GV -> MII	GV -> MII	oocyte (GV)	oocyte (GV)	Gamete	oocyte (GV)	Gamete	till 8-cell	oocyte (GV)	till 8-cell
oocyte.GV	ENSG00000114450.10	GNB4	exonic	always exonic (mostly 3'-UTR)	TRUE	GV -> MII	GV -> MII	oocyte (GV)	oocyte (GV)	Gamete	oocyte (GV)	Gamete	till 8-cell	oocyte (GV)	till 8-cell
oocyte.GV	ENSG00000114656.12	KIAA1257	intronic	always intronic	TRUE	GV -> MII	GV -> MII	oocyte (GV)	oocyte (GV)	Gamete	oocyte (GV)	Gamete	till 8-cell	oocyte (GV)	till 8-cell
oocyte.GV	ENSG00000114744.9	COMMD2	exonic	always exonic (mostly 3'-UTR)	TRUE	GV -> MII	GV -> MII	oocyte (GV)	oocyte (GV)	Gamete	oocyte (GV)	Gamete	till 8-cell	oocyte (GV)	till 8-cell
oocyte.GV	ENSG00000114850.6	SSR3	exonic	always exonic (mostly 3'-UTR)	TRUE	GV -> MII	GV -> MII	oocyte (GV)	oocyte (GV)	Gamete	oocyte (GV)	Gamete	till 8-cell	oocyte (GV)	till 8-cell
oocyte.GV	ENSG00000115020.17	PIKFYVE	exonic	always exonic (mostly 3'-UTR)	TRUE	GV -> MII	GV -> MII	oocyte (GV)	oocyte (GV)	Gamete	oocyte (GV)	Gamete	till 8-cell	oocyte (GV)	till 8-cell
oocyte.GV	ENSG00000115252.18	PDE1A	intronic	always intronic	TRUE	GV -> MII	GV -> MII	oocyte (GV)	oocyte (GV)	Gamete	oocyte (GV)	Gamete	till 8-cell	oocyte (GV)	till 8-cell
oocyte.GV	ENSG00000115425.14	PECR	mixed	mixed	TRUE	GV -> MII	GV -> MII	oocyte (GV)	oocyte (GV)	Gamete	oocyte (GV)	Gamete	till 8-cell	oocyte (GV)	till 8-cell
oocyte.GV	ENSG00000115486.12	GGCX	exonic	always exonic (mostly 3'-UTR)	TRUE	GV -> MII	GV -> MII	oocyte (GV)	oocyte (GV)	Gamete	oocyte (GV)	Gamete	till 8-cell	oocyte (GV)	till 8-cell
oocyte.GV	ENSG00000115504.14		not REE-targeted	not REE-targeted	FALSE	GV -> MII	GV -> MII	oocyte (GV)	oocyte (GV)	Gamete	oocyte (GV)	Gamete	till 8-cell	oocyte (GV)	till 8-cell
oocyte.GV	ENSG00000115520.8	COQ10B	exonic	always exonic (mostly 3'-UTR)	TRUE	GV -> MII	GV -> MII	oocyte (GV)	oocyte (GV)	Gamete	oocyte (GV)	Gamete	till 8-cell	oocyte (GV)	till 8-cell
oocyte.GV	ENSG00000115946.8	PNO1	exonic	always exonic (mostly 3'-UTR)	TRUE	GV -> MII	GV -> MII	oocyte (GV)	oocyte (GV)	Gamete	oocyte (GV)	Gamete	till 8-cell	oocyte (GV)	till 8-cell
oocyte.GV	ENSG00000116127.18	ALMS1	intronic	always intronic	TRUE	GV -> MII	GV -> MII	oocyte (GV)	oocyte (GV)	Gamete	oocyte (GV)	Gamete	till 8-cell	oocyte (GV)	till 8-cell
oocyte.GV	ENSG00000116497.18	S100PBP	mixed	mixed	TRUE	GV -> MII	GV -> MII	oocyte (GV)	oocyte (GV)	Gamete	oocyte (GV)	Gamete	till 8-cell	oocyte (GV)	till 8-cell
oocyte.GV	ENSG00000117222.14	RBBP5	exonic	always exonic (mostly 3'-UTR)	TRUE	GV -> MII	GV -> MII	oocyte (GV)	oocyte (GV)	Gamete	oocyte (GV)	Gamete	till 8-cell	oocyte (GV)	till 8-cell
oocyte.GV	ENSG00000117280.13	RAB29	exonic	always exonic (mostly 3'-UTR)	TRUE	GV -> MII	GV -> MII	oocyte (GV)	oocyte (GV)	Gamete	oocyte (GV)	Gamete	till 8-cell	oocyte (GV)	till 8-cell
oocyte.GV	ENSG00000117758.14	STX12	exonic	always exonic (mostly 3'-UTR)	TRUE	GV -> MII	GV -> MII	oocyte (GV)	oocyte (GV)	Gamete	oocyte (GV)	Gamete	till 8-cell	oocyte (GV)	till 8-cell
oocyte.GV	ENSG00000118307.19	CASC1	intronic	always intronic	TRUE	GV -> MII	GV -> MII	oocyte (GV)	oocyte (GV)	Gamete	oocyte (GV)	Gamete	till 8-cell	oocyte (GV)	till 8-cell
oocyte.GV	ENSG00000118491.10	ZC2HC1B	intronic	always intronic	TRUE	GV -> MII	GV -> MII	oocyte (GV)	oocyte (GV)	Gamete	oocyte (GV)	Gamete	till 8-cell	oocyte (GV)	till 8-cell
oocyte.GV	ENSG00000119541.10	VPS4B	exonic	always exonic (mostly 3'-UTR)	TRUE	GV -> MII	GV -> MII	oocyte (GV)	oocyte (GV)	Gamete	oocyte (GV)	Gamete	till 8-cell	oocyte (GV)	till 8-cell
oocyte.GV	ENSG00000119616.11	FCF1	exonic	always exonic (mostly 3'-UTR)	TRUE	GV -> MII	GV -> MII	oocyte (GV)	oocyte (GV)	Gamete	oocyte (GV)	Gamete	till 8-cell	oocyte (GV)	till 8-cell
oocyte.GV	ENSG00000120253.14	NUP43	exonic	always exonic (mostly 3'-UTR)	TRUE	GV -> MII	GV -> MII	oocyte (GV)	oocyte (GV)	Gamete	oocyte (GV)	Gamete	till 8-cell	oocyte (GV)	till 8-cell
oocyte.GV	ENSG00000120278.16	PLEKHG1	exonic	always exonic (mostly 3'-UTR)	TRUE	GV -> MII	GV -> MII	oocyte (GV)	oocyte (GV)	Gamete	oocyte (GV)	Gamete	till 8-cell	oocyte (GV)	till 8-cell
oocyte.GV	ENSG00000120334.15	CENPL	exonic	always exonic (mostly 3'-UTR)	TRUE	GV -> MII	GV -> MII	oocyte (GV)	oocyte (GV)	Gamete	oocyte (GV)	Gamete	till 8-cell	oocyte (GV)	till 8-cell
oocyte.GV	ENSG00000120727.13	PAIP2	intronic	always intronic	TRUE	GV -> MII	GV -> MII	oocyte (GV)	oocyte (GV)	Gamete	oocyte (GV)	Gamete	till 8-cell	oocyte (GV)	till 8-cell
oocyte.GV	ENSG00000120756.13		not REE-targeted	not REE-targeted	FALSE	GV -> MII	GV -> MII	oocyte (GV)	oocyte (GV)	Gamete	oocyte (GV)	Gamete	till 8-cell	oocyte (GV)	till 8-cell
oocyte.GV	ENSG00000120802.13	TMPO	exonic	always exonic (mostly 3'-UTR)	TRUE	GV -> MII	GV -> MII	oocyte (GV)	oocyte (GV)	Gamete	oocyte (GV)	Gamete	till 8-cell	oocyte (GV)	till 8-cell
oocyte.GV	ENSG00000120868.13	APAF1	exonic	always exonic (mostly 3'-UTR)	TRUE	GV -> MII	GV -> MII	oocyte (GV)	oocyte (GV)	Gamete	oocyte (GV)	Gamete	till 8-cell	oocyte (GV)	till 8-cell
oocyte.GV	ENSG00000120899.18	PTK2B	intronic	always intronic	TRUE	GV -> MII	GV -> MII	oocyte (GV)	oocyte (GV)	Gamete	oocyte (GV)	Gamete	till 8-cell	oocyte (GV)	till 8-cell
oocyte.GV	ENSG00000120948.17	TARDBP	intronic	always intronic	TRUE	GV -> MII	GV -> MII	oocyte (GV)	oocyte (GV)	Gamete	oocyte (GV)	Gamete	till 8-cell	oocyte (GV)	till 8-cell
oocyte.GV	ENSG00000121039.10	RDH10	exonic	always exonic (mostly 3'-UTR)	TRUE	GV -> MII	GV -> MII	oocyte (GV)	oocyte (GV)	Gamete	oocyte (GV)	Gamete	till 8-cell	oocyte (GV)	till 8-cell
oocyte.GV	ENSG00000121236.21	TRIM6	exonic	always exonic (mostly 3'-UTR)	TRUE	GV -> MII	GV -> MII	oocyte (GV)	oocyte (GV)	Gamete	oocyte (GV)	Gamete	till 8-cell	oocyte (GV)	till 8-cell
oocyte.GV	ENSG00000121406.9	ZNF549	exonic;mixed	mixed	TRUE	GV -> MII	GV -> MII	oocyte (GV)	oocyte (GV)	Gamete	oocyte (GV)	Gamete	till 8-cell	oocyte (GV)	till 8-cell
oocyte.GV	ENSG00000121542.12	SEC22A	exonic	always exonic (mostly 3'-UTR)	TRUE	GV -> MII	GV -> MII	oocyte (GV)	oocyte (GV)	Gamete	oocyte (GV)	Gamete	till 8-cell	oocyte (GV)	till 8-cell
oocyte.GV	ENSG00000121644.19	DESI2	intronic	always intronic	TRUE	GV -> MII	GV -> MII	oocyte (GV)	oocyte (GV)	Gamete	oocyte (GV)	Gamete	till 8-cell	oocyte (GV)	till 8-cell
oocyte.GV	ENSG00000122203.15	KIAA1191	exonic	always exonic (mostly 3'-UTR)	TRUE	GV -> MII	GV -> MII	oocyte (GV)	oocyte (GV)	Gamete	oocyte (GV)	Gamete	till 8-cell	oocyte (GV)	till 8-cell
oocyte.GV	ENSG00000122218.16	COPA	exonic	always exonic (mostly 3'-UTR)	TRUE	GV -> MII	GV -> MII	oocyte (GV)	oocyte (GV)	Gamete	oocyte (GV)	Gamete	till 8-cell	oocyte (GV)	till 8-cell
oocyte.GV	ENSG00000122378.14	PRXL2A	exonic	always exonic (mostly 3'-UTR)	TRUE	GV -> MII	GV -> MII	oocyte (GV)	oocyte (GV)	Gamete	oocyte (GV)	Gamete	till 8-cell	oocyte (GV)	till 8-cell
oocyte.GV	ENSG00000122417.15	ODF2L	exonic	always exonic (mostly 3'-UTR)	TRUE	GV -> MII	GV -> MII	oocyte (GV)	oocyte (GV)	Gamete	oocyte (GV)	Gamete	till 8-cell	oocyte (GV)	till 8-cell
oocyte.GV	ENSG00000122557.10	HERPUD2	exonic	always exonic (mostly 3'-UTR)	TRUE	GV -> MII	GV -> MII	oocyte (GV)	oocyte (GV)	Gamete	oocyte (GV)	Gamete	till 8-cell	oocyte (GV)	till 8-cell
oocyte.GV	ENSG00000123473.15	STIL	exonic	always exonic (mostly 3'-UTR)	TRUE	GV -> MII	GV -> MII	oocyte (GV)	oocyte (GV)	Gamete	oocyte (GV)	Gamete	till 8-cell	oocyte (GV)	till 8-cell
oocyte.GV	ENSG00000123485.12	HJURP	exonic	always exonic (mostly 3'-UTR)	TRUE	GV -> MII	GV -> MII	oocyte (GV)	oocyte (GV)	Gamete	oocyte (GV)	Gamete	till 8-cell	oocyte (GV)	till 8-cell
oocyte.GV	ENSG00000123600.19	METTL8	intronic	always intronic	TRUE	GV -> MII	GV -> MII	oocyte (GV)	oocyte (GV)	Gamete	oocyte (GV)	Gamete	till 8-cell	oocyte (GV)	till 8-cell
oocyte.GV	ENSG00000124222.22	STX16	exonic	always exonic (mostly 3'-UTR)	TRUE	GV -> MII	GV -> MII	oocyte (GV)	oocyte (GV)	Gamete	oocyte (GV)	Gamete	till 8-cell	oocyte (GV)	till 8-cell
oocyte.GV	ENSG00000125037.12	EMC3	exonic	always exonic (mostly 3'-UTR)	TRUE	GV -> MII	GV -> MII	oocyte (GV)	oocyte (GV)	Gamete	oocyte (GV)	Gamete	till 8-cell	oocyte (GV)	till 8-cell
oocyte.GV	ENSG00000125375.15	DMAC2L	exonic	always exonic (mostly 3'-UTR)	TRUE	GV -> MII	GV -> MII	oocyte (GV)	oocyte (GV)	Gamete	oocyte (GV)	Gamete	till 8-cell	oocyte (GV)	till 8-cell
oocyte.GV	ENSG00000125482.13	TTF1	exonic	always exonic (mostly 3'-UTR)	TRUE	GV -> MII	GV -> MII	oocyte (GV)	oocyte (GV)	Gamete	oocyte (GV)	Gamete	till 8-cell	oocyte (GV)	till 8-cell
oocyte.GV	ENSG00000125630.15	POLR1B	exonic	always exonic (mostly 3'-UTR)	TRUE	GV -> MII	GV -> MII	oocyte (GV)	oocyte (GV)	Gamete	oocyte (GV)	Gamete	till 8-cell	oocyte (GV)	till 8-cell
oocyte.GV	ENSG00000125952.20	MAX	intronic	always intronic	TRUE	GV -> MII	GV -> MII	oocyte (GV)	oocyte (GV)	Gamete	oocyte (GV)	Gamete	till 8-cell	oocyte (GV)	till 8-cell
oocyte.GV	ENSG00000126067.12	PSMB2	exonic	always exonic (mostly 3'-UTR)	TRUE	GV -> MII	GV -> MII	oocyte (GV)	oocyte (GV)	Gamete	oocyte (GV)	Gamete	till 8-cell	oocyte (GV)	till 8-cell
oocyte.GV	ENSG00000126214.21	KLC1	intronic	always intronic	TRUE	GV -> MII	GV -> MII	oocyte (GV)	oocyte (GV)	Gamete	oocyte (GV)	Gamete	till 8-cell	oocyte (GV)	till 8-cell
oocyte.GV	ENSG00000126787.13	DLGAP5	intronic	always intronic	TRUE	GV -> MII	GV -> MII	oocyte (GV)	oocyte (GV)	Gamete	oocyte (GV)	Gamete	till 8-cell	oocyte (GV)	till 8-cell
oocyte.GV	ENSG00000127191.18	TRAF2	intronic	always intronic	TRUE	GV -> MII	GV -> MII	oocyte (GV)	oocyte (GV)	Gamete	oocyte (GV)	Gamete	till 8-cell	oocyte (GV)	till 8-cell
oocyte.GV	ENSG00000127423.10	AUNIP	exonic	always exonic (mostly 3'-UTR)	TRUE	GV -> MII	GV -> MII	oocyte (GV)	oocyte (GV)	Gamete	oocyte (GV)	Gamete	till 8-cell	oocyte (GV)	till 8-cell
oocyte.GV	ENSG00000127903.14	ZNF835	exonic	always exonic (mostly 3'-UTR)	TRUE	GV -> MII	GV -> MII	oocyte (GV)	oocyte (GV)	Gamete	oocyte (GV)	Gamete	till 8-cell	oocyte (GV)	till 8-cell
oocyte.GV	ENSG00000127993.16	RBM48	exonic	always exonic (mostly 3'-UTR)	TRUE	GV -> MII	GV -> MII	oocyte (GV)	oocyte (GV)	Gamete	oocyte (GV)	Gamete	till 8-cell	oocyte (GV)	till 8-cell
oocyte.GV	ENSG00000128050.8	PAICS	exonic	always exonic (mostly 3'-UTR)	TRUE	GV -> MII	GV -> MII	oocyte (GV)	oocyte (GV)	Gamete	oocyte (GV)	Gamete	till 8-cell	oocyte (GV)	till 8-cell
oocyte.GV	ENSG00000128581.17	IFT22	exonic	always exonic (mostly 3'-UTR)	TRUE	GV -> MII	GV -> MII	oocyte (GV)	oocyte (GV)	Gamete	oocyte (GV)	Gamete	till 8-cell	oocyte (GV)	till 8-cell
oocyte.GV	ENSG00000128918.15	ALDH1A2	intronic	always intronic	TRUE	GV -> MII	GV -> MII	oocyte (GV)	oocyte (GV)	Gamete	oocyte (GV)	Gamete	till 8-cell	oocyte (GV)	till 8-cell
oocyte.GV	ENSG00000128928.10	IVD	exonic	always exonic (mostly 3'-UTR)	TRUE	GV -> MII	GV -> MII	oocyte (GV)	oocyte (GV)	Gamete	oocyte (GV)	Gamete	till 8-cell	oocyte (GV)	till 8-cell
oocyte.GV	ENSG00000129158.11		not REE-targeted	not REE-targeted	FALSE	GV -> MII	GV -> MII	oocyte (GV)	oocyte (GV)	Gamete	oocyte (GV)	Gamete	till 8-cell	oocyte (GV)	till 8-cell
oocyte.GV	ENSG00000130348.11	QRSL1	exonic	always exonic (mostly 3'-UTR)	TRUE	GV -> MII	GV -> MII	oocyte (GV)	oocyte (GV)	Gamete	oocyte (GV)	Gamete	till 8-cell	oocyte (GV)	till 8-cell
oocyte.GV	ENSG00000130517.14	PGPEP1	exonic	always exonic (mostly 3'-UTR)	TRUE	GV -> MII	GV -> MII	oocyte (GV)	oocyte (GV)	Gamete	oocyte (GV)	Gamete	till 8-cell	oocyte (GV)	till 8-cell
oocyte.GV	ENSG00000130741.11	EIF2S3	exonic	always exonic (mostly 3'-UTR)	TRUE	GV -> MII	GV -> MII	oocyte (GV)	oocyte (GV)	Gamete	oocyte (GV)	Gamete	till 8-cell	oocyte (GV)	till 8-cell
oocyte.GV	ENSG00000130764.10	LRRC47	exonic	always exonic (mostly 3'-UTR)	TRUE	GV -> MII	GV -> MII	oocyte (GV)	oocyte (GV)	Gamete	oocyte (GV)	Gamete	till 8-cell	oocyte (GV)	till 8-cell
oocyte.GV	ENSG00000130772.14	MED18	exonic	always exonic (mostly 3'-UTR)	TRUE	GV -> MII	GV -> MII	oocyte (GV)	oocyte (GV)	Gamete	oocyte (GV)	Gamete	till 8-cell	oocyte (GV)	till 8-cell
oocyte.GV	ENSG00000130818.12	ZNF426	exonic	always exonic (mostly 3'-UTR)	TRUE	GV -> MII	GV -> MII	oocyte (GV)	oocyte (GV)	Gamete	oocyte (GV)	Gamete	till 8-cell	oocyte (GV)	till 8-cell
oocyte.GV	ENSG00000130921.8	C12orf65	exonic	always exonic (mostly 3'-UTR)	TRUE	GV -> MII	GV -> MII	oocyte (GV)	oocyte (GV)	Gamete	oocyte (GV)	Gamete	till 8-cell	oocyte (GV)	till 8-cell
oocyte.GV	ENSG00000131381.12	RBSN	exonic	always exonic (mostly 3'-UTR)	TRUE	GV -> MII	GV -> MII	oocyte (GV)	oocyte (GV)	Gamete	oocyte (GV)	Gamete	till 8-cell	oocyte (GV)	till 8-cell
oocyte.GV	ENSG00000131844.16	MCCC2	exonic	always exonic (mostly 3'-UTR)	TRUE	GV -> MII	GV -> MII	oocyte (GV)	oocyte (GV)	Gamete	oocyte (GV)	Gamete	till 8-cell	oocyte (GV)	till 8-cell
oocyte.GV	ENSG00000131941.8	RHPN2	exonic	always exonic (mostly 3'-UTR)	TRUE	GV -> MII	GV -> MII	oocyte (GV)	oocyte (GV)	Gamete	oocyte (GV)	Gamete	till 8-cell	oocyte (GV)	till 8-cell
oocyte.GV	ENSG00000131944.10		not REE-targeted	not REE-targeted	FALSE	GV -> MII	GV -> MII	oocyte (GV)	oocyte (GV)	Gamete	oocyte (GV)	Gamete	till 8-cell	oocyte (GV)	till 8-cell
oocyte.GV	ENSG00000132205.11	EMILIN2	exonic	always exonic (mostly 3'-UTR)	TRUE	GV -> MII	GV -> MII	oocyte (GV)	oocyte (GV)	Gamete	oocyte (GV)	Gamete	till 8-cell	oocyte (GV)	till 8-cell
oocyte.GV	ENSG00000132286.12	TIMM10B	exonic	always exonic (mostly 3'-UTR)	TRUE	GV -> MII	GV -> MII	oocyte (GV)	oocyte (GV)	Gamete	oocyte (GV)	Gamete	till 8-cell	oocyte (GV)	till 8-cell
oocyte.GV	ENSG00000132326.12	PER2	exonic	always exonic (mostly 3'-UTR)	TRUE	GV -> MII	GV -> MII	oocyte (GV)	oocyte (GV)	Gamete	oocyte (GV)	Gamete	till 8-cell	oocyte (GV)	till 8-cell
oocyte.GV	ENSG00000132549.18	VPS13B	exonic;intronic;mixed	mixed	TRUE	GV -> MII	GV -> MII	oocyte (GV)	oocyte (GV)	Gamete	oocyte (GV)	Gamete	till 8-cell	oocyte (GV)	till 8-cell
oocyte.GV	ENSG00000132603.15	NIP7	exonic	always exonic (mostly 3'-UTR)	TRUE	GV -> MII	GV -> MII	oocyte (GV)	oocyte (GV)	Gamete	oocyte (GV)	Gamete	till 8-cell	oocyte (GV)	till 8-cell
oocyte.GV	ENSG00000132604.11	TERF2	exonic	always exonic (mostly 3'-UTR)	TRUE	GV -> MII	GV -> MII	oocyte (GV)	oocyte (GV)	Gamete	oocyte (GV)	Gamete	till 8-cell	oocyte (GV)	till 8-cell
oocyte.GV	ENSG00000132824.14	SERINC3	exonic	always exonic (mostly 3'-UTR)	TRUE	GV -> MII	GV -> MII	oocyte (GV)	oocyte (GV)	Gamete	oocyte (GV)	Gamete	till 8-cell	oocyte (GV)	till 8-cell
oocyte.GV	ENSG00000132950.19	ZMYM5	exonic	always exonic (mostly 3'-UTR)	TRUE	GV -> MII	GV -> MII	oocyte (GV)	oocyte (GV)	Gamete	oocyte (GV)	Gamete	till 8-cell	oocyte (GV)	till 8-cell
oocyte.GV	ENSG00000133056.13	PIK3C2B	exonic	always exonic (mostly 3'-UTR)	TRUE	GV -> MII	GV -> MII	oocyte (GV)	oocyte (GV)	Gamete	oocyte (GV)	Gamete	till 8-cell	oocyte (GV)	till 8-cell
oocyte.GV	ENSG00000133256.12	PDE6B	exonic	always exonic (mostly 3'-UTR)	TRUE	GV -> MII	GV -> MII	oocyte (GV)	oocyte (GV)	Gamete	oocyte (GV)	Gamete	till 8-cell	oocyte (GV)	till 8-cell
oocyte.GV	ENSG00000133313.15	CNDP2	exonic	always exonic (mostly 3'-UTR)	TRUE	GV -> MII	GV -> MII	oocyte (GV)	oocyte (GV)	Gamete	oocyte (GV)	Gamete	till 8-cell	oocyte (GV)	till 8-cell
oocyte.GV	ENSG00000133789.15	SWAP70	exonic	always exonic (mostly 3'-UTR)	TRUE	GV -> MII	GV -> MII	oocyte (GV)	oocyte (GV)	Gamete	oocyte (GV)	Gamete	till 8-cell	oocyte (GV)	till 8-cell
oocyte.GV	ENSG00000133983.16		not REE-targeted	not REE-targeted	FALSE	GV -> MII	GV -> MII	oocyte (GV)	oocyte (GV)	Gamete	oocyte (GV)	Gamete	till 8-cell	oocyte (GV)	till 8-cell
oocyte.GV	ENSG00000133997.11	MED6	exonic	always exonic (mostly 3'-UTR)	TRUE	GV -> MII	GV -> MII	oocyte (GV)	oocyte (GV)	Gamete	oocyte (GV)	Gamete	till 8-cell	oocyte (GV)	till 8-cell
oocyte.GV	ENSG00000134020.8	PEBP4	intronic	always intronic	TRUE	GV -> MII	GV -> MII	oocyte (GV)	oocyte (GV)	Gamete	oocyte (GV)	Gamete	till 8-cell	oocyte (GV)	till 8-cell
oocyte.GV	ENSG00000134070.5	IRAK2	exonic	always exonic (mostly 3'-UTR)	TRUE	GV -> MII	GV -> MII	oocyte (GV)	oocyte (GV)	Gamete	oocyte (GV)	Gamete	till 8-cell	oocyte (GV)	till 8-cell
oocyte.GV	ENSG00000134077.16	THUMPD3	exonic	always exonic (mostly 3'-UTR)	TRUE	GV -> MII	GV -> MII	oocyte (GV)	oocyte (GV)	Gamete	oocyte (GV)	Gamete	till 8-cell	oocyte (GV)	till 8-cell
oocyte.GV	ENSG00000134086.7	VHL	exonic	always exonic (mostly 3'-UTR)	TRUE	GV -> MII	GV -> MII	oocyte (GV)	oocyte (GV)	Gamete	oocyte (GV)	Gamete	till 8-cell	oocyte (GV)	till 8-cell
oocyte.GV	ENSG00000134253.10	TRIM45	exonic	always exonic (mostly 3'-UTR)	TRUE	GV -> MII	GV -> MII	oocyte (GV)	oocyte (GV)	Gamete	oocyte (GV)	Gamete	till 8-cell	oocyte (GV)	till 8-cell
oocyte.GV	ENSG00000135074.15	ADAM19	exonic	always exonic (mostly 3'-UTR)	TRUE	GV -> MII	GV -> MII	oocyte (GV)	oocyte (GV)	Gamete	oocyte (GV)	Gamete	till 8-cell	oocyte (GV)	till 8-cell
oocyte.GV	ENSG00000135245.10	HILPDA	exonic	always exonic (mostly 3'-UTR)	TRUE	GV -> MII	GV -> MII	oocyte (GV)	oocyte (GV)	Gamete	oocyte (GV)	Gamete	till 8-cell	oocyte (GV)	till 8-cell
oocyte.GV	ENSG00000135269.18		not REE-targeted	not REE-targeted	FALSE	GV -> MII	GV -> MII	oocyte (GV)	oocyte (GV)	Gamete	oocyte (GV)	Gamete	till 8-cell	oocyte (GV)	till 8-cell
oocyte.GV	ENSG00000135299.17	ANKRD6	intronic	always intronic	TRUE	GV -> MII	GV -> MII	oocyte (GV)	oocyte (GV)	Gamete	oocyte (GV)	Gamete	till 8-cell	oocyte (GV)	till 8-cell
oocyte.GV	ENSG00000135596.18	MICAL1	intronic	always intronic	TRUE	GV -> MII	GV -> MII	oocyte (GV)	oocyte (GV)	Gamete	oocyte (GV)	Gamete	till 8-cell	oocyte (GV)	till 8-cell
oocyte.GV	ENSG00000135677.11	GNS	exonic	always exonic (mostly 3'-UTR)	TRUE	GV -> MII	GV -> MII	oocyte (GV)	oocyte (GV)	Gamete	oocyte (GV)	Gamete	till 8-cell	oocyte (GV)	till 8-cell
oocyte.GV	ENSG00000135679.25	MDM2	exonic	always exonic (mostly 3'-UTR)	TRUE	GV -> MII	GV -> MII	oocyte (GV)	oocyte (GV)	Gamete	oocyte (GV)	Gamete	till 8-cell	oocyte (GV)	till 8-cell
oocyte.GV	ENSG00000135900.4	MRPL44	exonic	always exonic (mostly 3'-UTR)	TRUE	GV -> MII	GV -> MII	oocyte (GV)	oocyte (GV)	Gamete	oocyte (GV)	Gamete	till 8-cell	oocyte (GV)	till 8-cell
oocyte.GV	ENSG00000136159.4		not REE-targeted	not REE-targeted	FALSE	GV -> MII	GV -> MII	oocyte (GV)	oocyte (GV)	Gamete	oocyte (GV)	Gamete	till 8-cell	oocyte (GV)	till 8-cell
oocyte.GV	ENSG00000136536.15	MARCH7	intronic	always intronic	TRUE	GV -> MII	GV -> MII	oocyte (GV)	oocyte (GV)	Gamete	oocyte (GV)	Gamete	till 8-cell	oocyte (GV)	till 8-cell
oocyte.GV	ENSG00000136758.18	YME1L1	exonic	always exonic (mostly 3'-UTR)	TRUE	GV -> MII	GV -> MII	oocyte (GV)	oocyte (GV)	Gamete	oocyte (GV)	Gamete	till 8-cell	oocyte (GV)	till 8-cell
oocyte.GV	ENSG00000136819.15	C9orf78	exonic	always exonic (mostly 3'-UTR)	TRUE	GV -> MII	GV -> MII	oocyte (GV)	oocyte (GV)	Gamete	oocyte (GV)	Gamete	till 8-cell	oocyte (GV)	till 8-cell
oocyte.GV	ENSG00000136868.11	SLC31A1	exonic	always exonic (mostly 3'-UTR)	TRUE	GV -> MII	GV -> MII	oocyte (GV)	oocyte (GV)	Gamete	oocyte (GV)	Gamete	till 8-cell	oocyte (GV)	till 8-cell
oocyte.GV	ENSG00000136875.12	PRPF4	exonic	always exonic (mostly 3'-UTR)	TRUE	GV -> MII	GV -> MII	oocyte (GV)	oocyte (GV)	Gamete	oocyte (GV)	Gamete	till 8-cell	oocyte (GV)	till 8-cell
oocyte.GV	ENSG00000137054.16	POLR1E	exonic	always exonic (mostly 3'-UTR)	TRUE	GV -> MII	GV -> MII	oocyte (GV)	oocyte (GV)	Gamete	oocyte (GV)	Gamete	till 8-cell	oocyte (GV)	till 8-cell
oocyte.GV	ENSG00000137106.18	GRHPR	intronic	always intronic	TRUE	GV -> MII	GV -> MII	oocyte (GV)	oocyte (GV)	Gamete	oocyte (GV)	Gamete	till 8-cell	oocyte (GV)	till 8-cell
oocyte.GV	ENSG00000137145.20	DENND4C	exonic	always exonic (mostly 3'-UTR)	TRUE	GV -> MII	GV -> MII	oocyte (GV)	oocyte (GV)	Gamete	oocyte (GV)	Gamete	till 8-cell	oocyte (GV)	till 8-cell
oocyte.GV	ENSG00000137274.13	BPHL	exonic	always exonic (mostly 3'-UTR)	TRUE	GV -> MII	GV -> MII	oocyte (GV)	oocyte (GV)	Gamete	oocyte (GV)	Gamete	till 8-cell	oocyte (GV)	till 8-cell
oocyte.GV	ENSG00000137364.5	TPMT	exonic	always exonic (mostly 3'-UTR)	TRUE	GV -> MII	GV -> MII	oocyte (GV)	oocyte (GV)	Gamete	oocyte (GV)	Gamete	till 8-cell	oocyte (GV)	till 8-cell
oocyte.GV	ENSG00000137413.16	TAF8	exonic	always exonic (mostly 3'-UTR)	TRUE	GV -> MII	GV -> MII	oocyte (GV)	oocyte (GV)	Gamete	oocyte (GV)	Gamete	till 8-cell	oocyte (GV)	till 8-cell
oocyte.GV	ENSG00000137692.12	DCUN1D5	intronic	always intronic	TRUE	GV -> MII	GV -> MII	oocyte (GV)	oocyte (GV)	Gamete	oocyte (GV)	Gamete	till 8-cell	oocyte (GV)	till 8-cell
oocyte.GV	ENSG00000137707.13		not REE-targeted	not REE-targeted	FALSE	GV -> MII	GV -> MII	oocyte (GV)	oocyte (GV)	Gamete	oocyte (GV)	Gamete	till 8-cell	oocyte (GV)	till 8-cell
oocyte.GV	ENSG00000137713.16	PPP2R1B	exonic	always exonic (mostly 3'-UTR)	TRUE	GV -> MII	GV -> MII	oocyte (GV)	oocyte (GV)	Gamete	oocyte (GV)	Gamete	till 8-cell	oocyte (GV)	till 8-cell
oocyte.GV	ENSG00000137819.14	PAQR5	intronic	always intronic	TRUE	GV -> MII	GV -> MII	oocyte (GV)	oocyte (GV)	Gamete	oocyte (GV)	Gamete	till 8-cell	oocyte (GV)	till 8-cell
oocyte.GV	ENSG00000137822.12	TUBGCP4	exonic	always exonic (mostly 3'-UTR)	TRUE	GV -> MII	GV -> MII	oocyte (GV)	oocyte (GV)	Gamete	oocyte (GV)	Gamete	till 8-cell	oocyte (GV)	till 8-cell
oocyte.GV	ENSG00000137948.18		not REE-targeted	not REE-targeted	FALSE	GV -> MII	GV -> MII	oocyte (GV)	oocyte (GV)	Gamete	oocyte (GV)	Gamete	till 8-cell	oocyte (GV)	till 8-cell
oocyte.GV	ENSG00000137992.14		not REE-targeted	not REE-targeted	FALSE	GV -> MII	GV -> MII	oocyte (GV)	oocyte (GV)	Gamete	oocyte (GV)	Gamete	till 8-cell	oocyte (GV)	till 8-cell
oocyte.GV	ENSG00000138031.14	ADCY3	intronic	always intronic	TRUE	GV -> MII	GV -> MII	oocyte (GV)	oocyte (GV)	Gamete	oocyte (GV)	Gamete	till 8-cell	oocyte (GV)	till 8-cell
oocyte.GV	ENSG00000138079.14	SLC3A1	mixed	mixed	TRUE	GV -> MII	GV -> MII	oocyte (GV)	oocyte (GV)	Gamete	oocyte (GV)	Gamete	till 8-cell	oocyte (GV)	till 8-cell
oocyte.GV	ENSG00000138433.16	CIR1	exonic	always exonic (mostly 3'-UTR)	TRUE	GV -> MII	GV -> MII	oocyte (GV)	oocyte (GV)	Gamete	oocyte (GV)	Gamete	till 8-cell	oocyte (GV)	till 8-cell
oocyte.GV	ENSG00000138439.12		not REE-targeted	not REE-targeted	FALSE	GV -> MII	GV -> MII	oocyte (GV)	oocyte (GV)	Gamete	oocyte (GV)	Gamete	till 8-cell	oocyte (GV)	till 8-cell
oocyte.GV	ENSG00000138758.11		not REE-targeted	not REE-targeted	FALSE	GV -> MII	GV -> MII	oocyte (GV)	oocyte (GV)	Gamete	oocyte (GV)	Gamete	till 8-cell	oocyte (GV)	till 8-cell
oocyte.GV	ENSG00000138780.14	GSTCD	exonic	always exonic (mostly 3'-UTR)	TRUE	GV -> MII	GV -> MII	oocyte (GV)	oocyte (GV)	Gamete	oocyte (GV)	Gamete	till 8-cell	oocyte (GV)	till 8-cell
oocyte.GV	ENSG00000138794.10		not REE-targeted	not REE-targeted	FALSE	GV -> MII	GV -> MII	oocyte (GV)	oocyte (GV)	Gamete	oocyte (GV)	Gamete	till 8-cell	oocyte (GV)	till 8-cell
oocyte.GV	ENSG00000139496.16	NUP58	exonic	always exonic (mostly 3'-UTR)	TRUE	GV -> MII	GV -> MII	oocyte (GV)	oocyte (GV)	Gamete	oocyte (GV)	Gamete	till 8-cell	oocyte (GV)	till 8-cell
oocyte.GV	ENSG00000139618.15	BRCA2	exonic	always exonic (mostly 3'-UTR)	TRUE	GV -> MII	GV -> MII	oocyte (GV)	oocyte (GV)	Gamete	oocyte (GV)	Gamete	till 8-cell	oocyte (GV)	till 8-cell
oocyte.GV	ENSG00000140009.18	ESR2	intronic	always intronic	TRUE	GV -> MII	GV -> MII	oocyte (GV)	oocyte (GV)	Gamete	oocyte (GV)	Gamete	till 8-cell	oocyte (GV)	till 8-cell
oocyte.GV	ENSG00000140297.13	GCNT3	exonic	always exonic (mostly 3'-UTR)	TRUE	GV -> MII	GV -> MII	oocyte (GV)	oocyte (GV)	Gamete	oocyte (GV)	Gamete	till 8-cell	oocyte (GV)	till 8-cell
oocyte.GV	ENSG00000140830.9	TXNL4B	exonic	always exonic (mostly 3'-UTR)	TRUE	GV -> MII	GV -> MII	oocyte (GV)	oocyte (GV)	Gamete	oocyte (GV)	Gamete	till 8-cell	oocyte (GV)	till 8-cell
oocyte.GV	ENSG00000141510.17		not REE-targeted	not REE-targeted	FALSE	GV -> MII	GV -> MII	oocyte (GV)	oocyte (GV)	Gamete	oocyte (GV)	Gamete	till 8-cell	oocyte (GV)	till 8-cell
oocyte.GV	ENSG00000141627.13	DYM	intronic	always intronic	TRUE	GV -> MII	GV -> MII	oocyte (GV)	oocyte (GV)	Gamete	oocyte (GV)	Gamete	till 8-cell	oocyte (GV)	till 8-cell
oocyte.GV	ENSG00000142166.13	IFNAR1	exonic	always exonic (mostly 3'-UTR)	TRUE	GV -> MII	GV -> MII	oocyte (GV)	oocyte (GV)	Gamete	oocyte (GV)	Gamete	till 8-cell	oocyte (GV)	till 8-cell
oocyte.GV	ENSG00000142512.15	SIGLEC10	exonic	always exonic (mostly 3'-UTR)	TRUE	GV -> MII	GV -> MII	oocyte (GV)	oocyte (GV)	Gamete	oocyte (GV)	Gamete	till 8-cell	oocyte (GV)	till 8-cell
oocyte.GV	ENSG00000142867.14		not REE-targeted	not REE-targeted	FALSE	GV -> MII	GV -> MII	oocyte (GV)	oocyte (GV)	Gamete	oocyte (GV)	Gamete	till 8-cell	oocyte (GV)	till 8-cell
oocyte.GV	ENSG00000143194.13	MAEL	intronic	always intronic	TRUE	GV -> MII	GV -> MII	oocyte (GV)	oocyte (GV)	Gamete	oocyte (GV)	Gamete	till 8-cell	oocyte (GV)	till 8-cell
oocyte.GV	ENSG00000143374.17	TARS2	exonic	always exonic (mostly 3'-UTR)	TRUE	GV -> MII	GV -> MII	oocyte (GV)	oocyte (GV)	Gamete	oocyte (GV)	Gamete	till 8-cell	oocyte (GV)	till 8-cell
oocyte.GV	ENSG00000143493.13	INTS7	exonic	always exonic (mostly 3'-UTR)	TRUE	GV -> MII	GV -> MII	oocyte (GV)	oocyte (GV)	Gamete	oocyte (GV)	Gamete	till 8-cell	oocyte (GV)	till 8-cell
oocyte.GV	ENSG00000143858.12	SYT2	exonic	always exonic (mostly 3'-UTR)	TRUE	GV -> MII	GV -> MII	oocyte (GV)	oocyte (GV)	Gamete	oocyte (GV)	Gamete	till 8-cell	oocyte (GV)	till 8-cell
oocyte.GV	ENSG00000143882.12	ATP6V1C2	intronic	always intronic	TRUE	GV -> MII	GV -> MII	oocyte (GV)	oocyte (GV)	Gamete	oocyte (GV)	Gamete	till 8-cell	oocyte (GV)	till 8-cell
oocyte.GV	ENSG00000144320.14	LNPK	exonic	always exonic (mostly 3'-UTR)	TRUE	GV -> MII	GV -> MII	oocyte (GV)	oocyte (GV)	Gamete	oocyte (GV)	Gamete	till 8-cell	oocyte (GV)	till 8-cell
oocyte.GV	ENSG00000144401.14	METTL21A	exonic	always exonic (mostly 3'-UTR)	TRUE	GV -> MII	GV -> MII	oocyte (GV)	oocyte (GV)	Gamete	oocyte (GV)	Gamete	till 8-cell	oocyte (GV)	till 8-cell
oocyte.GV	ENSG00000144791.10	LIMD1	exonic	always exonic (mostly 3'-UTR)	TRUE	GV -> MII	GV -> MII	oocyte (GV)	oocyte (GV)	Gamete	oocyte (GV)	Gamete	till 8-cell	oocyte (GV)	till 8-cell
oocyte.GV	ENSG00000145332.14		not REE-targeted	not REE-targeted	FALSE	GV -> MII	GV -> MII	oocyte (GV)	oocyte (GV)	Gamete	oocyte (GV)	Gamete	till 8-cell	oocyte (GV)	till 8-cell
oocyte.GV	ENSG00000145604.16	SKP2	exonic	always exonic (mostly 3'-UTR)	TRUE	GV -> MII	GV -> MII	oocyte (GV)	oocyte (GV)	Gamete	oocyte (GV)	Gamete	till 8-cell	oocyte (GV)	till 8-cell
oocyte.GV	ENSG00000145794.17	MEGF10	intronic	always intronic	TRUE	GV -> MII	GV -> MII	oocyte (GV)	oocyte (GV)	Gamete	oocyte (GV)	Gamete	till 8-cell	oocyte (GV)	till 8-cell
oocyte.GV	ENSG00000145817.17	YIPF5	exonic	always exonic (mostly 3'-UTR)	TRUE	GV -> MII	GV -> MII	oocyte (GV)	oocyte (GV)	Gamete	oocyte (GV)	Gamete	till 8-cell	oocyte (GV)	till 8-cell
oocyte.GV	ENSG00000146038.12	DCDC2	exonic	always exonic (mostly 3'-UTR)	TRUE	GV -> MII	GV -> MII	oocyte (GV)	oocyte (GV)	Gamete	oocyte (GV)	Gamete	till 8-cell	oocyte (GV)	till 8-cell
oocyte.GV	ENSG00000146282.18	RARS2	exonic	always exonic (mostly 3'-UTR)	TRUE	GV -> MII	GV -> MII	oocyte (GV)	oocyte (GV)	Gamete	oocyte (GV)	Gamete	till 8-cell	oocyte (GV)	till 8-cell
oocyte.GV	ENSG00000146453.13	PNLDC1	intronic	always intronic	TRUE	GV -> MII	GV -> MII	oocyte (GV)	oocyte (GV)	Gamete	oocyte (GV)	Gamete	till 8-cell	oocyte (GV)	till 8-cell
oocyte.GV	ENSG00000146463.12		not REE-targeted	not REE-targeted	FALSE	GV -> MII	GV -> MII	oocyte (GV)	oocyte (GV)	Gamete	oocyte (GV)	Gamete	till 8-cell	oocyte (GV)	till 8-cell
oocyte.GV	ENSG00000146574.15		not REE-targeted	not REE-targeted	FALSE	GV -> MII	GV -> MII	oocyte (GV)	oocyte (GV)	Gamete	oocyte (GV)	Gamete	till 8-cell	oocyte (GV)	till 8-cell
oocyte.GV	ENSG00000147144.13	CCDC120	exonic	always exonic (mostly 3'-UTR)	TRUE	GV -> MII	GV -> MII	oocyte (GV)	oocyte (GV)	Gamete	oocyte (GV)	Gamete	till 8-cell	oocyte (GV)	till 8-cell
oocyte.GV	ENSG00000147724.12	FAM135B	intronic	always intronic	TRUE	GV -> MII	GV -> MII	oocyte (GV)	oocyte (GV)	Gamete	oocyte (GV)	Gamete	till 8-cell	oocyte (GV)	till 8-cell
oocyte.GV	ENSG00000148153.14	INIP	exonic	always exonic (mostly 3'-UTR)	TRUE	GV -> MII	GV -> MII	oocyte (GV)	oocyte (GV)	Gamete	oocyte (GV)	Gamete	till 8-cell	oocyte (GV)	till 8-cell
oocyte.GV	ENSG00000148175.13		not REE-targeted	not REE-targeted	FALSE	GV -> MII	GV -> MII	oocyte (GV)	oocyte (GV)	Gamete	oocyte (GV)	Gamete	till 8-cell	oocyte (GV)	till 8-cell
oocyte.GV	ENSG00000148200.17	NR6A1	exonic	always exonic (mostly 3'-UTR)	TRUE	GV -> MII	GV -> MII	oocyte (GV)	oocyte (GV)	Gamete	oocyte (GV)	Gamete	till 8-cell	oocyte (GV)	till 8-cell
oocyte.GV	ENSG00000148396.18	SEC16A	exonic	always exonic (mostly 3'-UTR)	TRUE	GV -> MII	GV -> MII	oocyte (GV)	oocyte (GV)	Gamete	oocyte (GV)	Gamete	till 8-cell	oocyte (GV)	till 8-cell
oocyte.GV	ENSG00000148484.18	RSU1	intronic	always intronic	TRUE	GV -> MII	GV -> MII	oocyte (GV)	oocyte (GV)	Gamete	oocyte (GV)	Gamete	till 8-cell	oocyte (GV)	till 8-cell
oocyte.GV	ENSG00000148950.11	IMMP1L	intronic	always intronic	TRUE	GV -> MII	GV -> MII	oocyte (GV)	oocyte (GV)	Gamete	oocyte (GV)	Gamete	till 8-cell	oocyte (GV)	till 8-cell
oocyte.GV	ENSG00000149554.13	CHEK1	exonic;mixed	mixed	TRUE	GV -> MII	GV -> MII	oocyte (GV)	oocyte (GV)	Gamete	oocyte (GV)	Gamete	till 8-cell	oocyte (GV)	till 8-cell
oocyte.GV	ENSG00000149636.15	DSN1	exonic	always exonic (mostly 3'-UTR)	TRUE	GV -> MII	GV -> MII	oocyte (GV)	oocyte (GV)	Gamete	oocyte (GV)	Gamete	till 8-cell	oocyte (GV)	till 8-cell
oocyte.GV	ENSG00000149716.12	LTO1	exonic	always exonic (mostly 3'-UTR)	TRUE	GV -> MII	GV -> MII	oocyte (GV)	oocyte (GV)	Gamete	oocyte (GV)	Gamete	till 8-cell	oocyte (GV)	till 8-cell
oocyte.GV	ENSG00000149972.11		not REE-targeted	not REE-targeted	FALSE	GV -> MII	GV -> MII	oocyte (GV)	oocyte (GV)	Gamete	oocyte (GV)	Gamete	till 8-cell	oocyte (GV)	till 8-cell
oocyte.GV	ENSG00000150275.18	PCDH15	intronic	always intronic	TRUE	GV -> MII	GV -> MII	oocyte (GV)	oocyte (GV)	Gamete	oocyte (GV)	Gamete	till 8-cell	oocyte (GV)	till 8-cell
oocyte.GV	ENSG00000150477.15	KIAA1328	exonic	always exonic (mostly 3'-UTR)	TRUE	GV -> MII	GV -> MII	oocyte (GV)	oocyte (GV)	Gamete	oocyte (GV)	Gamete	till 8-cell	oocyte (GV)	till 8-cell
oocyte.GV	ENSG00000151014.6	NOCT	exonic	always exonic (mostly 3'-UTR)	TRUE	GV -> MII	GV -> MII	oocyte (GV)	oocyte (GV)	Gamete	oocyte (GV)	Gamete	till 8-cell	oocyte (GV)	till 8-cell
oocyte.GV	ENSG00000151150.22	ANK3	intronic	always intronic	TRUE	GV -> MII	GV -> MII	oocyte (GV)	oocyte (GV)	Gamete	oocyte (GV)	Gamete	till 8-cell	oocyte (GV)	till 8-cell
oocyte.GV	ENSG00000151304.6	SRFBP1	exonic	always exonic (mostly 3'-UTR)	TRUE	GV -> MII	GV -> MII	oocyte (GV)	oocyte (GV)	Gamete	oocyte (GV)	Gamete	till 8-cell	oocyte (GV)	till 8-cell
oocyte.GV	ENSG00000151327.12	FAM177A1	exonic	always exonic (mostly 3'-UTR)	TRUE	GV -> MII	GV -> MII	oocyte (GV)	oocyte (GV)	Gamete	oocyte (GV)	Gamete	till 8-cell	oocyte (GV)	till 8-cell
oocyte.GV	ENSG00000152078.10	TLCD4	exonic	always exonic (mostly 3'-UTR)	TRUE	GV -> MII	GV -> MII	oocyte (GV)	oocyte (GV)	Gamete	oocyte (GV)	Gamete	till 8-cell	oocyte (GV)	till 8-cell
oocyte.GV	ENSG00000152104.12	PTPN14	exonic	always exonic (mostly 3'-UTR)	TRUE	GV -> MII	GV -> MII	oocyte (GV)	oocyte (GV)	Gamete	oocyte (GV)	Gamete	till 8-cell	oocyte (GV)	till 8-cell
oocyte.GV	ENSG00000152402.10	GUCY1A2	intronic	always intronic	TRUE	GV -> MII	GV -> MII	oocyte (GV)	oocyte (GV)	Gamete	oocyte (GV)	Gamete	till 8-cell	oocyte (GV)	till 8-cell
oocyte.GV	ENSG00000152413.15	HOMER1	intronic	always intronic	TRUE	GV -> MII	GV -> MII	oocyte (GV)	oocyte (GV)	Gamete	oocyte (GV)	Gamete	till 8-cell	oocyte (GV)	till 8-cell
oocyte.GV	ENSG00000152439.13	ZNF773	exonic	always exonic (mostly 3'-UTR)	TRUE	GV -> MII	GV -> MII	oocyte (GV)	oocyte (GV)	Gamete	oocyte (GV)	Gamete	till 8-cell	oocyte (GV)	till 8-cell
oocyte.GV	ENSG00000152455.16	SUV39H2	exonic	always exonic (mostly 3'-UTR)	TRUE	GV -> MII	GV -> MII	oocyte (GV)	oocyte (GV)	Gamete	oocyte (GV)	Gamete	till 8-cell	oocyte (GV)	till 8-cell
oocyte.GV	ENSG00000152910.19	CNTNAP4	intronic	always intronic	TRUE	GV -> MII	GV -> MII	oocyte (GV)	oocyte (GV)	Gamete	oocyte (GV)	Gamete	till 8-cell	oocyte (GV)	till 8-cell
oocyte.GV	ENSG00000153044.10	CENPH	exonic	always exonic (mostly 3'-UTR)	TRUE	GV -> MII	GV -> MII	oocyte (GV)	oocyte (GV)	Gamete	oocyte (GV)	Gamete	till 8-cell	oocyte (GV)	till 8-cell
oocyte.GV	ENSG00000153767.10	GTF2E1	exonic	always exonic (mostly 3'-UTR)	TRUE	GV -> MII	GV -> MII	oocyte (GV)	oocyte (GV)	Gamete	oocyte (GV)	Gamete	till 8-cell	oocyte (GV)	till 8-cell
oocyte.GV	ENSG00000153956.16	CACNA2D1	intronic	always intronic	TRUE	GV -> MII	GV -> MII	oocyte (GV)	oocyte (GV)	Gamete	oocyte (GV)	Gamete	till 8-cell	oocyte (GV)	till 8-cell
oocyte.GV	ENSG00000154309.8		not REE-targeted	not REE-targeted	FALSE	GV -> MII	GV -> MII	oocyte (GV)	oocyte (GV)	Gamete	oocyte (GV)	Gamete	till 8-cell	oocyte (GV)	till 8-cell
oocyte.GV	ENSG00000154743.18	TSEN2	exonic	always exonic (mostly 3'-UTR)	TRUE	GV -> MII	GV -> MII	oocyte (GV)	oocyte (GV)	Gamete	oocyte (GV)	Gamete	till 8-cell	oocyte (GV)	till 8-cell
oocyte.GV	ENSG00000154945.7	ANKRD40	exonic	always exonic (mostly 3'-UTR)	TRUE	GV -> MII	GV -> MII	oocyte (GV)	oocyte (GV)	Gamete	oocyte (GV)	Gamete	till 8-cell	oocyte (GV)	till 8-cell
oocyte.GV	ENSG00000155858.6	LSM11	exonic	always exonic (mostly 3'-UTR)	TRUE	GV -> MII	GV -> MII	oocyte (GV)	oocyte (GV)	Gamete	oocyte (GV)	Gamete	till 8-cell	oocyte (GV)	till 8-cell
oocyte.GV	ENSG00000155906.19	RMND1	exonic	always exonic (mostly 3'-UTR)	TRUE	GV -> MII	GV -> MII	oocyte (GV)	oocyte (GV)	Gamete	oocyte (GV)	Gamete	till 8-cell	oocyte (GV)	till 8-cell
oocyte.GV	ENSG00000156049.7		not REE-targeted	not REE-targeted	FALSE	GV -> MII	GV -> MII	oocyte (GV)	oocyte (GV)	Gamete	oocyte (GV)	Gamete	till 8-cell	oocyte (GV)	till 8-cell
oocyte.GV	ENSG00000156050.10	FAM161B	exonic	always exonic (mostly 3'-UTR)	TRUE	GV -> MII	GV -> MII	oocyte (GV)	oocyte (GV)	Gamete	oocyte (GV)	Gamete	till 8-cell	oocyte (GV)	till 8-cell
oocyte.GV	ENSG00000156384.14	SFR1	exonic	always exonic (mostly 3'-UTR)	TRUE	GV -> MII	GV -> MII	oocyte (GV)	oocyte (GV)	Gamete	oocyte (GV)	Gamete	till 8-cell	oocyte (GV)	till 8-cell
oocyte.GV	ENSG00000156831.8	NSMCE2	intronic	always intronic	TRUE	GV -> MII	GV -> MII	oocyte (GV)	oocyte (GV)	Gamete	oocyte (GV)	Gamete	till 8-cell	oocyte (GV)	till 8-cell
oocyte.GV	ENSG00000157224.16	CLDN12	intronic	always intronic	TRUE	GV -> MII	GV -> MII	oocyte (GV)	oocyte (GV)	Gamete	oocyte (GV)	Gamete	till 8-cell	oocyte (GV)	till 8-cell
oocyte.GV	ENSG00000157429.16	ZNF19	exonic	always exonic (mostly 3'-UTR)	TRUE	GV -> MII	GV -> MII	oocyte (GV)	oocyte (GV)	Gamete	oocyte (GV)	Gamete	till 8-cell	oocyte (GV)	till 8-cell
oocyte.GV	ENSG00000157538.14	VPS26C	exonic	always exonic (mostly 3'-UTR)	TRUE	GV -> MII	GV -> MII	oocyte (GV)	oocyte (GV)	Gamete	oocyte (GV)	Gamete	till 8-cell	oocyte (GV)	till 8-cell
oocyte.GV	ENSG00000157693.15	TMEM268	exonic	always exonic (mostly 3'-UTR)	TRUE	GV -> MII	GV -> MII	oocyte (GV)	oocyte (GV)	Gamete	oocyte (GV)	Gamete	till 8-cell	oocyte (GV)	till 8-cell
oocyte.GV	ENSG00000157703.15	SVOPL	intronic	always intronic	TRUE	GV -> MII	GV -> MII	oocyte (GV)	oocyte (GV)	Gamete	oocyte (GV)	Gamete	till 8-cell	oocyte (GV)	till 8-cell
oocyte.GV	ENSG00000157823.17	AP3S2	exonic	always exonic (mostly 3'-UTR)	TRUE	GV -> MII	GV -> MII	oocyte (GV)	oocyte (GV)	Gamete	oocyte (GV)	Gamete	till 8-cell	oocyte (GV)	till 8-cell
oocyte.GV	ENSG00000157895.11	C12orf43	exonic	always exonic (mostly 3'-UTR)	TRUE	GV -> MII	GV -> MII	oocyte (GV)	oocyte (GV)	Gamete	oocyte (GV)	Gamete	till 8-cell	oocyte (GV)	till 8-cell
oocyte.GV	ENSG00000158201.10		not REE-targeted	not REE-targeted	FALSE	GV -> MII	GV -> MII	oocyte (GV)	oocyte (GV)	Gamete	oocyte (GV)	Gamete	till 8-cell	oocyte (GV)	till 8-cell
oocyte.GV	ENSG00000158486.13	DNAH3	intronic	always intronic	TRUE	GV -> MII	GV -> MII	oocyte (GV)	oocyte (GV)	Gamete	oocyte (GV)	Gamete	till 8-cell	oocyte (GV)	till 8-cell
oocyte.GV	ENSG00000158604.15	TMED4	exonic	always exonic (mostly 3'-UTR)	TRUE	GV -> MII	GV -> MII	oocyte (GV)	oocyte (GV)	Gamete	oocyte (GV)	Gamete	till 8-cell	oocyte (GV)	till 8-cell
oocyte.GV	ENSG00000159110.19	IFNAR2	exonic	always exonic (mostly 3'-UTR)	TRUE	GV -> MII	GV -> MII	oocyte (GV)	oocyte (GV)	Gamete	oocyte (GV)	Gamete	till 8-cell	oocyte (GV)	till 8-cell
oocyte.GV	ENSG00000160194.18	NDUFV3	exonic	always exonic (mostly 3'-UTR)	TRUE	GV -> MII	GV -> MII	oocyte (GV)	oocyte (GV)	Gamete	oocyte (GV)	Gamete	till 8-cell	oocyte (GV)	till 8-cell
oocyte.GV	ENSG00000160505.16	NLRP4	intronic	always intronic	TRUE	GV -> MII	GV -> MII	oocyte (GV)	oocyte (GV)	Gamete	oocyte (GV)	Gamete	till 8-cell	oocyte (GV)	till 8-cell
oocyte.GV	ENSG00000161243.9	FBXO27	exonic	always exonic (mostly 3'-UTR)	TRUE	GV -> MII	GV -> MII	oocyte (GV)	oocyte (GV)	Gamete	oocyte (GV)	Gamete	till 8-cell	oocyte (GV)	till 8-cell
oocyte.GV	ENSG00000161905.12		not REE-targeted	not REE-targeted	FALSE	GV -> MII	GV -> MII	oocyte (GV)	oocyte (GV)	Gamete	oocyte (GV)	Gamete	till 8-cell	oocyte (GV)	till 8-cell
oocyte.GV	ENSG00000161921.15	CXCL16	exonic	always exonic (mostly 3'-UTR)	TRUE	GV -> MII	GV -> MII	oocyte (GV)	oocyte (GV)	Gamete	oocyte (GV)	Gamete	till 8-cell	oocyte (GV)	till 8-cell
oocyte.GV	ENSG00000162104.10	ADCY9	intronic	always intronic	TRUE	GV -> MII	GV -> MII	oocyte (GV)	oocyte (GV)	Gamete	oocyte (GV)	Gamete	till 8-cell	oocyte (GV)	till 8-cell
oocyte.GV	ENSG00000162430.17	SELENON	exonic	always exonic (mostly 3'-UTR)	TRUE	GV -> MII	GV -> MII	oocyte (GV)	oocyte (GV)	Gamete	oocyte (GV)	Gamete	till 8-cell	oocyte (GV)	till 8-cell
oocyte.GV	ENSG00000162493.16	PDPN	exonic	always exonic (mostly 3'-UTR)	TRUE	GV -> MII	GV -> MII	oocyte (GV)	oocyte (GV)	Gamete	oocyte (GV)	Gamete	till 8-cell	oocyte (GV)	till 8-cell
oocyte.GV	ENSG00000162592.10	CCDC27	intronic	always intronic	TRUE	GV -> MII	GV -> MII	oocyte (GV)	oocyte (GV)	Gamete	oocyte (GV)	Gamete	till 8-cell	oocyte (GV)	till 8-cell
oocyte.GV	ENSG00000162813.18	BPNT1	exonic	always exonic (mostly 3'-UTR)	TRUE	GV -> MII	GV -> MII	oocyte (GV)	oocyte (GV)	Gamete	oocyte (GV)	Gamete	till 8-cell	oocyte (GV)	till 8-cell
oocyte.GV	ENSG00000162999.13	DUSP19	exonic	always exonic (mostly 3'-UTR)	TRUE	GV -> MII	GV -> MII	oocyte (GV)	oocyte (GV)	Gamete	oocyte (GV)	Gamete	till 8-cell	oocyte (GV)	till 8-cell
oocyte.GV	ENSG00000163249.12	CCNYL1	exonic	always exonic (mostly 3'-UTR)	TRUE	GV -> MII	GV -> MII	oocyte (GV)	oocyte (GV)	Gamete	oocyte (GV)	Gamete	till 8-cell	oocyte (GV)	till 8-cell
oocyte.GV	ENSG00000163257.11	DCAF16	exonic	always exonic (mostly 3'-UTR)	TRUE	GV -> MII	GV -> MII	oocyte (GV)	oocyte (GV)	Gamete	oocyte (GV)	Gamete	till 8-cell	oocyte (GV)	till 8-cell
oocyte.GV	ENSG00000163378.14	EOGT	exonic	always exonic (mostly 3'-UTR)	TRUE	GV -> MII	GV -> MII	oocyte (GV)	oocyte (GV)	Gamete	oocyte (GV)	Gamete	till 8-cell	oocyte (GV)	till 8-cell
oocyte.GV	ENSG00000163380.15		not REE-targeted	not REE-targeted	FALSE	GV -> MII	GV -> MII	oocyte (GV)	oocyte (GV)	Gamete	oocyte (GV)	Gamete	till 8-cell	oocyte (GV)	till 8-cell
oocyte.GV	ENSG00000163596.16		not REE-targeted	not REE-targeted	FALSE	GV -> MII	GV -> MII	oocyte (GV)	oocyte (GV)	Gamete	oocyte (GV)	Gamete	till 8-cell	oocyte (GV)	till 8-cell
oocyte.GV	ENSG00000163632.14	C3orf49	exonic	always exonic (mostly 3'-UTR)	TRUE	GV -> MII	GV -> MII	oocyte (GV)	oocyte (GV)	Gamete	oocyte (GV)	Gamete	till 8-cell	oocyte (GV)	till 8-cell
oocyte.GV	ENSG00000163638.13	ADAMTS9	intronic	always intronic	TRUE	GV -> MII	GV -> MII	oocyte (GV)	oocyte (GV)	Gamete	oocyte (GV)	Gamete	till 8-cell	oocyte (GV)	till 8-cell
oocyte.GV	ENSG00000163683.12	SMIM14	exonic	always exonic (mostly 3'-UTR)	TRUE	GV -> MII	GV -> MII	oocyte (GV)	oocyte (GV)	Gamete	oocyte (GV)	Gamete	till 8-cell	oocyte (GV)	till 8-cell
oocyte.GV	ENSG00000163684.11	RPP14	exonic	always exonic (mostly 3'-UTR)	TRUE	GV -> MII	GV -> MII	oocyte (GV)	oocyte (GV)	Gamete	oocyte (GV)	Gamete	till 8-cell	oocyte (GV)	till 8-cell
oocyte.GV	ENSG00000163872.16	YEATS2	exonic	always exonic (mostly 3'-UTR)	TRUE	GV -> MII	GV -> MII	oocyte (GV)	oocyte (GV)	Gamete	oocyte (GV)	Gamete	till 8-cell	oocyte (GV)	till 8-cell
oocyte.GV	ENSG00000163900.11	TMEM41A	exonic	always exonic (mostly 3'-UTR)	TRUE	GV -> MII	GV -> MII	oocyte (GV)	oocyte (GV)	Gamete	oocyte (GV)	Gamete	till 8-cell	oocyte (GV)	till 8-cell
oocyte.GV	ENSG00000163946.13	TASOR	exonic	always exonic (mostly 3'-UTR)	TRUE	GV -> MII	GV -> MII	oocyte (GV)	oocyte (GV)	Gamete	oocyte (GV)	Gamete	till 8-cell	oocyte (GV)	till 8-cell
oocyte.GV	ENSG00000164049.14	FBXW12	intronic	always intronic	TRUE	GV -> MII	GV -> MII	oocyte (GV)	oocyte (GV)	Gamete	oocyte (GV)	Gamete	till 8-cell	oocyte (GV)	till 8-cell
oocyte.GV	ENSG00000164168.8	TMEM184C	exonic	always exonic (mostly 3'-UTR)	TRUE	GV -> MII	GV -> MII	oocyte (GV)	oocyte (GV)	Gamete	oocyte (GV)	Gamete	till 8-cell	oocyte (GV)	till 8-cell
oocyte.GV	ENSG00000164609.10	SLU7	exonic	always exonic (mostly 3'-UTR)	TRUE	GV -> MII	GV -> MII	oocyte (GV)	oocyte (GV)	Gamete	oocyte (GV)	Gamete	till 8-cell	oocyte (GV)	till 8-cell
oocyte.GV	ENSG00000164733.21	CTSB	exonic	always exonic (mostly 3'-UTR)	TRUE	GV -> MII	GV -> MII	oocyte (GV)	oocyte (GV)	Gamete	oocyte (GV)	Gamete	till 8-cell	oocyte (GV)	till 8-cell
oocyte.GV	ENSG00000164751.15	PEX2	exonic	always exonic (mostly 3'-UTR)	TRUE	GV -> MII	GV -> MII	oocyte (GV)	oocyte (GV)	Gamete	oocyte (GV)	Gamete	till 8-cell	oocyte (GV)	till 8-cell
oocyte.GV	ENSG00000164933.12	SLC25A32	exonic	always exonic (mostly 3'-UTR)	TRUE	GV -> MII	GV -> MII	oocyte (GV)	oocyte (GV)	Gamete	oocyte (GV)	Gamete	till 8-cell	oocyte (GV)	till 8-cell
oocyte.GV	ENSG00000164975.15		not REE-targeted	not REE-targeted	FALSE	GV -> MII	GV -> MII	oocyte (GV)	oocyte (GV)	Gamete	oocyte (GV)	Gamete	till 8-cell	oocyte (GV)	till 8-cell
oocyte.GV	ENSG00000165219.22	GAPVD1	exonic	always exonic (mostly 3'-UTR)	TRUE	GV -> MII	GV -> MII	oocyte (GV)	oocyte (GV)	Gamete	oocyte (GV)	Gamete	till 8-cell	oocyte (GV)	till 8-cell
oocyte.GV	ENSG00000165416.14	SUGT1	exonic	always exonic (mostly 3'-UTR)	TRUE	GV -> MII	GV -> MII	oocyte (GV)	oocyte (GV)	Gamete	oocyte (GV)	Gamete	till 8-cell	oocyte (GV)	till 8-cell
oocyte.GV	ENSG00000165714.11	BORCS5	exonic	always exonic (mostly 3'-UTR)	TRUE	GV -> MII	GV -> MII	oocyte (GV)	oocyte (GV)	Gamete	oocyte (GV)	Gamete	till 8-cell	oocyte (GV)	till 8-cell
oocyte.GV	ENSG00000165863.17	C10orf82	intronic	always intronic	TRUE	GV -> MII	GV -> MII	oocyte (GV)	oocyte (GV)	Gamete	oocyte (GV)	Gamete	till 8-cell	oocyte (GV)	till 8-cell
oocyte.GV	ENSG00000165934.13	CPSF2	exonic	always exonic (mostly 3'-UTR)	TRUE	GV -> MII	GV -> MII	oocyte (GV)	oocyte (GV)	Gamete	oocyte (GV)	Gamete	till 8-cell	oocyte (GV)	till 8-cell
oocyte.GV	ENSG00000166170.9	BAG5	exonic	always exonic (mostly 3'-UTR)	TRUE	GV -> MII	GV -> MII	oocyte (GV)	oocyte (GV)	Gamete	oocyte (GV)	Gamete	till 8-cell	oocyte (GV)	till 8-cell
oocyte.GV	ENSG00000166295.9	ANAPC16	exonic	always exonic (mostly 3'-UTR)	TRUE	GV -> MII	GV -> MII	oocyte (GV)	oocyte (GV)	Gamete	oocyte (GV)	Gamete	till 8-cell	oocyte (GV)	till 8-cell
oocyte.GV	ENSG00000166452.12	AKIP1	exonic	always exonic (mostly 3'-UTR)	TRUE	GV -> MII	GV -> MII	oocyte (GV)	oocyte (GV)	Gamete	oocyte (GV)	Gamete	till 8-cell	oocyte (GV)	till 8-cell
oocyte.GV	ENSG00000166455.13	C16orf46	intronic	always intronic	TRUE	GV -> MII	GV -> MII	oocyte (GV)	oocyte (GV)	Gamete	oocyte (GV)	Gamete	till 8-cell	oocyte (GV)	till 8-cell
oocyte.GV	ENSG00000166471.11	TMEM41B	exonic	always exonic (mostly 3'-UTR)	TRUE	GV -> MII	GV -> MII	oocyte (GV)	oocyte (GV)	Gamete	oocyte (GV)	Gamete	till 8-cell	oocyte (GV)	till 8-cell
oocyte.GV	ENSG00000166558.10	SLC38A8	intronic	always intronic	TRUE	GV -> MII	GV -> MII	oocyte (GV)	oocyte (GV)	Gamete	oocyte (GV)	Gamete	till 8-cell	oocyte (GV)	till 8-cell
oocyte.GV	ENSG00000166669.13	ATF7IP2	exonic	always exonic (mostly 3'-UTR)	TRUE	GV -> MII	GV -> MII	oocyte (GV)	oocyte (GV)	Gamete	oocyte (GV)	Gamete	till 8-cell	oocyte (GV)	till 8-cell
oocyte.GV	ENSG00000166855.9	CLPX	exonic	always exonic (mostly 3'-UTR)	TRUE	GV -> MII	GV -> MII	oocyte (GV)	oocyte (GV)	Gamete	oocyte (GV)	Gamete	till 8-cell	oocyte (GV)	till 8-cell
oocyte.GV	ENSG00000167065.13	DUSP18	mixed	mixed	TRUE	GV -> MII	GV -> MII	oocyte (GV)	oocyte (GV)	Gamete	oocyte (GV)	Gamete	till 8-cell	oocyte (GV)	till 8-cell
oocyte.GV	ENSG00000167117.9	ANKRD40CL	exonic	always exonic (mostly 3'-UTR)	TRUE	GV -> MII	GV -> MII	oocyte (GV)	oocyte (GV)	Gamete	oocyte (GV)	Gamete	till 8-cell	oocyte (GV)	till 8-cell
oocyte.GV	ENSG00000167186.11	COQ7	exonic	always exonic (mostly 3'-UTR)	TRUE	GV -> MII	GV -> MII	oocyte (GV)	oocyte (GV)	Gamete	oocyte (GV)	Gamete	till 8-cell	oocyte (GV)	till 8-cell
oocyte.GV	ENSG00000167210.17	LOXHD1	intronic	always intronic	TRUE	GV -> MII	GV -> MII	oocyte (GV)	oocyte (GV)	Gamete	oocyte (GV)	Gamete	till 8-cell	oocyte (GV)	till 8-cell
oocyte.GV	ENSG00000167553.15	TUBA1C	exonic	always exonic (mostly 3'-UTR)	TRUE	GV -> MII	GV -> MII	oocyte (GV)	oocyte (GV)	Gamete	oocyte (GV)	Gamete	till 8-cell	oocyte (GV)	till 8-cell
oocyte.GV	ENSG00000167625.11	ZNF526	exonic	always exonic (mostly 3'-UTR)	TRUE	GV -> MII	GV -> MII	oocyte (GV)	oocyte (GV)	Gamete	oocyte (GV)	Gamete	till 8-cell	oocyte (GV)	till 8-cell
oocyte.GV	ENSG00000168092.14	PAFAH1B2	exonic	always exonic (mostly 3'-UTR)	TRUE	GV -> MII	GV -> MII	oocyte (GV)	oocyte (GV)	Gamete	oocyte (GV)	Gamete	till 8-cell	oocyte (GV)	till 8-cell
oocyte.GV	ENSG00000168228.15	ZCCHC4	exonic	always exonic (mostly 3'-UTR)	TRUE	GV -> MII	GV -> MII	oocyte (GV)	oocyte (GV)	Gamete	oocyte (GV)	Gamete	till 8-cell	oocyte (GV)	till 8-cell
oocyte.GV	ENSG00000168411.14	RFWD3	exonic	always exonic (mostly 3'-UTR)	TRUE	GV -> MII	GV -> MII	oocyte (GV)	oocyte (GV)	Gamete	oocyte (GV)	Gamete	till 8-cell	oocyte (GV)	till 8-cell
oocyte.GV	ENSG00000168438.15		not REE-targeted	not REE-targeted	FALSE	GV -> MII	GV -> MII	oocyte (GV)	oocyte (GV)	Gamete	oocyte (GV)	Gamete	till 8-cell	oocyte (GV)	till 8-cell
oocyte.GV	ENSG00000168672.4		not REE-targeted	not REE-targeted	FALSE	GV -> MII	GV -> MII	oocyte (GV)	oocyte (GV)	Gamete	oocyte (GV)	Gamete	till 8-cell	oocyte (GV)	till 8-cell
oocyte.GV	ENSG00000168778.12		not REE-targeted	not REE-targeted	FALSE	GV -> MII	GV -> MII	oocyte (GV)	oocyte (GV)	Gamete	oocyte (GV)	Gamete	till 8-cell	oocyte (GV)	till 8-cell
oocyte.GV	ENSG00000168843.14	FSTL5	intronic	always intronic	TRUE	GV -> MII	GV -> MII	oocyte (GV)	oocyte (GV)	Gamete	oocyte (GV)	Gamete	till 8-cell	oocyte (GV)	till 8-cell
oocyte.GV	ENSG00000169155.10		not REE-targeted	not REE-targeted	FALSE	GV -> MII	GV -> MII	oocyte (GV)	oocyte (GV)	Gamete	oocyte (GV)	Gamete	till 8-cell	oocyte (GV)	till 8-cell
oocyte.GV	ENSG00000169282.17	KCNAB1	intronic	always intronic	TRUE	GV -> MII	GV -> MII	oocyte (GV)	oocyte (GV)	Gamete	oocyte (GV)	Gamete	till 8-cell	oocyte (GV)	till 8-cell
oocyte.GV	ENSG00000169291.10	SHE	exonic	always exonic (mostly 3'-UTR)	TRUE	GV -> MII	GV -> MII	oocyte (GV)	oocyte (GV)	Gamete	oocyte (GV)	Gamete	till 8-cell	oocyte (GV)	till 8-cell
oocyte.GV	ENSG00000169375.16	SIN3A	exonic	always exonic (mostly 3'-UTR)	TRUE	GV -> MII	GV -> MII	oocyte (GV)	oocyte (GV)	Gamete	oocyte (GV)	Gamete	till 8-cell	oocyte (GV)	till 8-cell
oocyte.GV	ENSG00000169609.14	C15orf40	exonic	always exonic (mostly 3'-UTR)	TRUE	GV -> MII	GV -> MII	oocyte (GV)	oocyte (GV)	Gamete	oocyte (GV)	Gamete	till 8-cell	oocyte (GV)	till 8-cell
oocyte.GV	ENSG00000169857.8	AVEN	intronic	always intronic	TRUE	GV -> MII	GV -> MII	oocyte (GV)	oocyte (GV)	Gamete	oocyte (GV)	Gamete	till 8-cell	oocyte (GV)	till 8-cell
oocyte.GV	ENSG00000169895.6	SYAP1	exonic	always exonic (mostly 3'-UTR)	TRUE	GV -> MII	GV -> MII	oocyte (GV)	oocyte (GV)	Gamete	oocyte (GV)	Gamete	till 8-cell	oocyte (GV)	till 8-cell
oocyte.GV	ENSG00000169905.12	TOR1AIP2	exonic	always exonic (mostly 3'-UTR)	TRUE	GV -> MII	GV -> MII	oocyte (GV)	oocyte (GV)	Gamete	oocyte (GV)	Gamete	till 8-cell	oocyte (GV)	till 8-cell
oocyte.GV	ENSG00000169914.6	OTUD3	exonic	always exonic (mostly 3'-UTR)	TRUE	GV -> MII	GV -> MII	oocyte (GV)	oocyte (GV)	Gamete	oocyte (GV)	Gamete	till 8-cell	oocyte (GV)	till 8-cell
oocyte.GV	ENSG00000170325.14	PRDM10	intronic	always intronic	TRUE	GV -> MII	GV -> MII	oocyte (GV)	oocyte (GV)	Gamete	oocyte (GV)	Gamete	till 8-cell	oocyte (GV)	till 8-cell
oocyte.GV	ENSG00000170634.13	ACYP2	intronic	always intronic	TRUE	GV -> MII	GV -> MII	oocyte (GV)	oocyte (GV)	Gamete	oocyte (GV)	Gamete	till 8-cell	oocyte (GV)	till 8-cell
oocyte.GV	ENSG00000170949.17	ZNF160	exonic	always exonic (mostly 3'-UTR)	TRUE	GV -> MII	GV -> MII	oocyte (GV)	oocyte (GV)	Gamete	oocyte (GV)	Gamete	till 8-cell	oocyte (GV)	till 8-cell
oocyte.GV	ENSG00000171017.11	LRRC8E	exonic	always exonic (mostly 3'-UTR)	TRUE	GV -> MII	GV -> MII	oocyte (GV)	oocyte (GV)	Gamete	oocyte (GV)	Gamete	till 8-cell	oocyte (GV)	till 8-cell
oocyte.GV	ENSG00000171241.9	SHCBP1	exonic	always exonic (mostly 3'-UTR)	TRUE	GV -> MII	GV -> MII	oocyte (GV)	oocyte (GV)	Gamete	oocyte (GV)	Gamete	till 8-cell	oocyte (GV)	till 8-cell
oocyte.GV	ENSG00000171365.17	CLCN5	exonic	always exonic (mostly 3'-UTR)	TRUE	GV -> MII	GV -> MII	oocyte (GV)	oocyte (GV)	Gamete	oocyte (GV)	Gamete	till 8-cell	oocyte (GV)	till 8-cell
oocyte.GV	ENSG00000171466.10	ZNF562	exonic	always exonic (mostly 3'-UTR)	TRUE	GV -> MII	GV -> MII	oocyte (GV)	oocyte (GV)	Gamete	oocyte (GV)	Gamete	till 8-cell	oocyte (GV)	till 8-cell
oocyte.GV	ENSG00000171475.14	WIPF2	exonic	always exonic (mostly 3'-UTR)	TRUE	GV -> MII	GV -> MII	oocyte (GV)	oocyte (GV)	Gamete	oocyte (GV)	Gamete	till 8-cell	oocyte (GV)	till 8-cell
oocyte.GV	ENSG00000171490.13	RSL1D1	exonic	always exonic (mostly 3'-UTR)	TRUE	GV -> MII	GV -> MII	oocyte (GV)	oocyte (GV)	Gamete	oocyte (GV)	Gamete	till 8-cell	oocyte (GV)	till 8-cell
oocyte.GV	ENSG00000171497.5	PPID	exonic	always exonic (mostly 3'-UTR)	TRUE	GV -> MII	GV -> MII	oocyte (GV)	oocyte (GV)	Gamete	oocyte (GV)	Gamete	till 8-cell	oocyte (GV)	till 8-cell
oocyte.GV	ENSG00000171792.11	RHNO1	exonic	always exonic (mostly 3'-UTR)	TRUE	GV -> MII	GV -> MII	oocyte (GV)	oocyte (GV)	Gamete	oocyte (GV)	Gamete	till 8-cell	oocyte (GV)	till 8-cell
oocyte.GV	ENSG00000171827.10		not REE-targeted	not REE-targeted	FALSE	GV -> MII	GV -> MII	oocyte (GV)	oocyte (GV)	Gamete	oocyte (GV)	Gamete	till 8-cell	oocyte (GV)	till 8-cell
oocyte.GV	ENSG00000171865.10	RNASEH1	exonic	always exonic (mostly 3'-UTR)	TRUE	GV -> MII	GV -> MII	oocyte (GV)	oocyte (GV)	Gamete	oocyte (GV)	Gamete	till 8-cell	oocyte (GV)	till 8-cell
oocyte.GV	ENSG00000172081.14	MOB3A	exonic	always exonic (mostly 3'-UTR)	TRUE	GV -> MII	GV -> MII	oocyte (GV)	oocyte (GV)	Gamete	oocyte (GV)	Gamete	till 8-cell	oocyte (GV)	till 8-cell
oocyte.GV	ENSG00000172159.16	FRMD3	exonic	always exonic (mostly 3'-UTR)	TRUE	GV -> MII	GV -> MII	oocyte (GV)	oocyte (GV)	Gamete	oocyte (GV)	Gamete	till 8-cell	oocyte (GV)	till 8-cell
oocyte.GV	ENSG00000172456.17	FGGY	intronic	always intronic	TRUE	GV -> MII	GV -> MII	oocyte (GV)	oocyte (GV)	Gamete	oocyte (GV)	Gamete	till 8-cell	oocyte (GV)	till 8-cell
oocyte.GV	ENSG00000172590.18	MRPL52	exonic	always exonic (mostly 3'-UTR)	TRUE	GV -> MII	GV -> MII	oocyte (GV)	oocyte (GV)	Gamete	oocyte (GV)	Gamete	till 8-cell	oocyte (GV)	till 8-cell
oocyte.GV	ENSG00000172687.13	ZNF738	exonic	always exonic (mostly 3'-UTR)	TRUE	GV -> MII	GV -> MII	oocyte (GV)	oocyte (GV)	Gamete	oocyte (GV)	Gamete	till 8-cell	oocyte (GV)	till 8-cell
oocyte.GV	ENSG00000172795.16		not REE-targeted	not REE-targeted	FALSE	GV -> MII	GV -> MII	oocyte (GV)	oocyte (GV)	Gamete	oocyte (GV)	Gamete	till 8-cell	oocyte (GV)	till 8-cell
oocyte.GV	ENSG00000173011.12	TADA2B	exonic	always exonic (mostly 3'-UTR)	TRUE	GV -> MII	GV -> MII	oocyte (GV)	oocyte (GV)	Gamete	oocyte (GV)	Gamete	till 8-cell	oocyte (GV)	till 8-cell
oocyte.GV	ENSG00000173611.17	SCAI	exonic;intronic;mixed	mixed	TRUE	GV -> MII	GV -> MII	oocyte (GV)	oocyte (GV)	Gamete	oocyte (GV)	Gamete	till 8-cell	oocyte (GV)	till 8-cell
oocyte.GV	ENSG00000173960.14	UBXN2A	exonic	always exonic (mostly 3'-UTR)	TRUE	GV -> MII	GV -> MII	oocyte (GV)	oocyte (GV)	Gamete	oocyte (GV)	Gamete	till 8-cell	oocyte (GV)	till 8-cell
oocyte.GV	ENSG00000174013.8		not REE-targeted	not REE-targeted	FALSE	GV -> MII	GV -> MII	oocyte (GV)	oocyte (GV)	Gamete	oocyte (GV)	Gamete	till 8-cell	oocyte (GV)	till 8-cell
oocyte.GV	ENSG00000174574.16		not REE-targeted	not REE-targeted	FALSE	GV -> MII	GV -> MII	oocyte (GV)	oocyte (GV)	Gamete	oocyte (GV)	Gamete	till 8-cell	oocyte (GV)	till 8-cell
oocyte.GV	ENSG00000174720.16		not REE-targeted	not REE-targeted	FALSE	GV -> MII	GV -> MII	oocyte (GV)	oocyte (GV)	Gamete	oocyte (GV)	Gamete	till 8-cell	oocyte (GV)	till 8-cell
oocyte.GV	ENSG00000174844.14		not REE-targeted	not REE-targeted	FALSE	GV -> MII	GV -> MII	oocyte (GV)	oocyte (GV)	Gamete	oocyte (GV)	Gamete	till 8-cell	oocyte (GV)	till 8-cell
oocyte.GV	ENSG00000174928.16	C3orf33	exonic	always exonic (mostly 3'-UTR)	TRUE	GV -> MII	GV -> MII	oocyte (GV)	oocyte (GV)	Gamete	oocyte (GV)	Gamete	till 8-cell	oocyte (GV)	till 8-cell
oocyte.GV	ENSG00000175220.12	ARHGAP1	exonic	always exonic (mostly 3'-UTR)	TRUE	GV -> MII	GV -> MII	oocyte (GV)	oocyte (GV)	Gamete	oocyte (GV)	Gamete	till 8-cell	oocyte (GV)	till 8-cell
oocyte.GV	ENSG00000175352.11	NRIP3	exonic	always exonic (mostly 3'-UTR)	TRUE	GV -> MII	GV -> MII	oocyte (GV)	oocyte (GV)	Gamete	oocyte (GV)	Gamete	till 8-cell	oocyte (GV)	till 8-cell
oocyte.GV	ENSG00000175866.15	BAIAP2	intronic	always intronic	TRUE	GV -> MII	GV -> MII	oocyte (GV)	oocyte (GV)	Gamete	oocyte (GV)	Gamete	till 8-cell	oocyte (GV)	till 8-cell
oocyte.GV	ENSG00000176105.14	YES1	exonic	always exonic (mostly 3'-UTR)	TRUE	GV -> MII	GV -> MII	oocyte (GV)	oocyte (GV)	Gamete	oocyte (GV)	Gamete	till 8-cell	oocyte (GV)	till 8-cell
oocyte.GV	ENSG00000176208.9		not REE-targeted	not REE-targeted	FALSE	GV -> MII	GV -> MII	oocyte (GV)	oocyte (GV)	Gamete	oocyte (GV)	Gamete	till 8-cell	oocyte (GV)	till 8-cell
oocyte.GV	ENSG00000176371.14		not REE-targeted	not REE-targeted	FALSE	GV -> MII	GV -> MII	oocyte (GV)	oocyte (GV)	Gamete	oocyte (GV)	Gamete	till 8-cell	oocyte (GV)	till 8-cell
oocyte.GV	ENSG00000176390.12	CRLF3	exonic	always exonic (mostly 3'-UTR)	TRUE	GV -> MII	GV -> MII	oocyte (GV)	oocyte (GV)	Gamete	oocyte (GV)	Gamete	till 8-cell	oocyte (GV)	till 8-cell
oocyte.GV	ENSG00000176953.12	NFATC2IP	exonic	always exonic (mostly 3'-UTR)	TRUE	GV -> MII	GV -> MII	oocyte (GV)	oocyte (GV)	Gamete	oocyte (GV)	Gamete	till 8-cell	oocyte (GV)	till 8-cell
oocyte.GV	ENSG00000177479.19	ARIH2	exonic	always exonic (mostly 3'-UTR)	TRUE	GV -> MII	GV -> MII	oocyte (GV)	oocyte (GV)	Gamete	oocyte (GV)	Gamete	till 8-cell	oocyte (GV)	till 8-cell
oocyte.GV	ENSG00000177556.12	ATOX1	intronic	always intronic	TRUE	GV -> MII	GV -> MII	oocyte (GV)	oocyte (GV)	Gamete	oocyte (GV)	Gamete	till 8-cell	oocyte (GV)	till 8-cell
oocyte.GV	ENSG00000177842.12	ZNF620	exonic	always exonic (mostly 3'-UTR)	TRUE	GV -> MII	GV -> MII	oocyte (GV)	oocyte (GV)	Gamete	oocyte (GV)	Gamete	till 8-cell	oocyte (GV)	till 8-cell
oocyte.GV	ENSG00000177981.11		not REE-targeted	not REE-targeted	FALSE	GV -> MII	GV -> MII	oocyte (GV)	oocyte (GV)	Gamete	oocyte (GV)	Gamete	till 8-cell	oocyte (GV)	till 8-cell
oocyte.GV	ENSG00000178177.15	LCORL	intronic	always intronic	TRUE	GV -> MII	GV -> MII	oocyte (GV)	oocyte (GV)	Gamete	oocyte (GV)	Gamete	till 8-cell	oocyte (GV)	till 8-cell
oocyte.GV	ENSG00000178935.5	ZNF552	exonic	always exonic (mostly 3'-UTR)	TRUE	GV -> MII	GV -> MII	oocyte (GV)	oocyte (GV)	Gamete	oocyte (GV)	Gamete	till 8-cell	oocyte (GV)	till 8-cell
oocyte.GV	ENSG00000179284.5		not REE-targeted	not REE-targeted	FALSE	GV -> MII	GV -> MII	oocyte (GV)	oocyte (GV)	Gamete	oocyte (GV)	Gamete	till 8-cell	oocyte (GV)	till 8-cell
oocyte.GV	ENSG00000179820.16	MYADM	exonic	always exonic (mostly 3'-UTR)	TRUE	GV -> MII	GV -> MII	oocyte (GV)	oocyte (GV)	Gamete	oocyte (GV)	Gamete	till 8-cell	oocyte (GV)	till 8-cell
oocyte.GV	ENSG00000180185.11		not REE-targeted	not REE-targeted	FALSE	GV -> MII	GV -> MII	oocyte (GV)	oocyte (GV)	Gamete	oocyte (GV)	Gamete	till 8-cell	oocyte (GV)	till 8-cell
oocyte.GV	ENSG00000181192.12	DHTKD1	exonic	always exonic (mostly 3'-UTR)	TRUE	GV -> MII	GV -> MII	oocyte (GV)	oocyte (GV)	Gamete	oocyte (GV)	Gamete	till 8-cell	oocyte (GV)	till 8-cell
oocyte.GV	ENSG00000181894.15	ZNF329	exonic	always exonic (mostly 3'-UTR)	TRUE	GV -> MII	GV -> MII	oocyte (GV)	oocyte (GV)	Gamete	oocyte (GV)	Gamete	till 8-cell	oocyte (GV)	till 8-cell
oocyte.GV	ENSG00000182013.18	PNMA8A	exonic	always exonic (mostly 3'-UTR)	TRUE	GV -> MII	GV -> MII	oocyte (GV)	oocyte (GV)	Gamete	oocyte (GV)	Gamete	till 8-cell	oocyte (GV)	till 8-cell
oocyte.GV	ENSG00000182054.9	IDH2	exonic	always exonic (mostly 3'-UTR)	TRUE	GV -> MII	GV -> MII	oocyte (GV)	oocyte (GV)	Gamete	oocyte (GV)	Gamete	till 8-cell	oocyte (GV)	till 8-cell
oocyte.GV	ENSG00000182256.13		not REE-targeted	not REE-targeted	FALSE	GV -> MII	GV -> MII	oocyte (GV)	oocyte (GV)	Gamete	oocyte (GV)	Gamete	till 8-cell	oocyte (GV)	till 8-cell
oocyte.GV	ENSG00000182472.9	CAPN12	intronic	always intronic	TRUE	GV -> MII	GV -> MII	oocyte (GV)	oocyte (GV)	Gamete	oocyte (GV)	Gamete	till 8-cell	oocyte (GV)	till 8-cell
oocyte.GV	ENSG00000182749.5	PAQR7	exonic	always exonic (mostly 3'-UTR)	TRUE	GV -> MII	GV -> MII	oocyte (GV)	oocyte (GV)	Gamete	oocyte (GV)	Gamete	till 8-cell	oocyte (GV)	till 8-cell
oocyte.GV	ENSG00000182963.10	GJC1	exonic	always exonic (mostly 3'-UTR)	TRUE	GV -> MII	GV -> MII	oocyte (GV)	oocyte (GV)	Gamete	oocyte (GV)	Gamete	till 8-cell	oocyte (GV)	till 8-cell
oocyte.GV	ENSG00000182983.15	ZNF662	exonic	always exonic (mostly 3'-UTR)	TRUE	GV -> MII	GV -> MII	oocyte (GV)	oocyte (GV)	Gamete	oocyte (GV)	Gamete	till 8-cell	oocyte (GV)	till 8-cell
oocyte.GV	ENSG00000183155.5	RABIF	exonic	always exonic (mostly 3'-UTR)	TRUE	GV -> MII	GV -> MII	oocyte (GV)	oocyte (GV)	Gamete	oocyte (GV)	Gamete	till 8-cell	oocyte (GV)	till 8-cell
oocyte.GV	ENSG00000183230.17	CTNNA3	intronic	always intronic	TRUE	GV -> MII	GV -> MII	oocyte (GV)	oocyte (GV)	Gamete	oocyte (GV)	Gamete	till 8-cell	oocyte (GV)	till 8-cell
oocyte.GV	ENSG00000183287.14	CCBE1	exonic	always exonic (mostly 3'-UTR)	TRUE	GV -> MII	GV -> MII	oocyte (GV)	oocyte (GV)	Gamete	oocyte (GV)	Gamete	till 8-cell	oocyte (GV)	till 8-cell
oocyte.GV	ENSG00000183324.11	REC114	intronic	always intronic	TRUE	GV -> MII	GV -> MII	oocyte (GV)	oocyte (GV)	Gamete	oocyte (GV)	Gamete	till 8-cell	oocyte (GV)	till 8-cell
oocyte.GV	ENSG00000183520.12	UTP11	exonic	always exonic (mostly 3'-UTR)	TRUE	GV -> MII	GV -> MII	oocyte (GV)	oocyte (GV)	Gamete	oocyte (GV)	Gamete	till 8-cell	oocyte (GV)	till 8-cell
oocyte.GV	ENSG00000183647.10	ZNF530	exonic;intronic;mixed	mixed	TRUE	GV -> MII	GV -> MII	oocyte (GV)	oocyte (GV)	Gamete	oocyte (GV)	Gamete	till 8-cell	oocyte (GV)	till 8-cell
oocyte.GV	ENSG00000183671.12	GPR1	exonic	always exonic (mostly 3'-UTR)	TRUE	GV -> MII	GV -> MII	oocyte (GV)	oocyte (GV)	Gamete	oocyte (GV)	Gamete	till 8-cell	oocyte (GV)	till 8-cell
oocyte.GV	ENSG00000184571.13	PIWIL3	intronic	always intronic	TRUE	GV -> MII	GV -> MII	oocyte (GV)	oocyte (GV)	Gamete	oocyte (GV)	Gamete	till 8-cell	oocyte (GV)	till 8-cell
oocyte.GV	ENSG00000184635.16		not REE-targeted	not REE-targeted	FALSE	GV -> MII	GV -> MII	oocyte (GV)	oocyte (GV)	Gamete	oocyte (GV)	Gamete	till 8-cell	oocyte (GV)	till 8-cell
oocyte.GV	ENSG00000184743.13		not REE-targeted	not REE-targeted	FALSE	GV -> MII	GV -> MII	oocyte (GV)	oocyte (GV)	Gamete	oocyte (GV)	Gamete	till 8-cell	oocyte (GV)	till 8-cell
oocyte.GV	ENSG00000184949.16	FAM227A	exonic	always exonic (mostly 3'-UTR)	TRUE	GV -> MII	GV -> MII	oocyte (GV)	oocyte (GV)	Gamete	oocyte (GV)	Gamete	till 8-cell	oocyte (GV)	till 8-cell
oocyte.GV	ENSG00000184992.12		not REE-targeted	not REE-targeted	FALSE	GV -> MII	GV -> MII	oocyte (GV)	oocyte (GV)	Gamete	oocyte (GV)	Gamete	till 8-cell	oocyte (GV)	till 8-cell
oocyte.GV	ENSG00000185055.11	EFCAB10	intronic;mixed	mixed	TRUE	GV -> MII	GV -> MII	oocyte (GV)	oocyte (GV)	Gamete	oocyte (GV)	Gamete	till 8-cell	oocyte (GV)	till 8-cell
oocyte.GV	ENSG00000185155.11	MIXL1	exonic	always exonic (mostly 3'-UTR)	TRUE	GV -> MII	GV -> MII	oocyte (GV)	oocyte (GV)	Gamete	oocyte (GV)	Gamete	till 8-cell	oocyte (GV)	till 8-cell
oocyte.GV	ENSG00000185298.13	CCDC137	exonic	always exonic (mostly 3'-UTR)	TRUE	GV -> MII	GV -> MII	oocyte (GV)	oocyte (GV)	Gamete	oocyte (GV)	Gamete	till 8-cell	oocyte (GV)	till 8-cell
oocyte.GV	ENSG00000185414.20	MRPL30	exonic	always exonic (mostly 3'-UTR)	TRUE	GV -> MII	GV -> MII	oocyte (GV)	oocyte (GV)	Gamete	oocyte (GV)	Gamete	till 8-cell	oocyte (GV)	till 8-cell
oocyte.GV	ENSG00000185467.7	KPNA7	intronic	always intronic	TRUE	GV -> MII	GV -> MII	oocyte (GV)	oocyte (GV)	Gamete	oocyte (GV)	Gamete	till 8-cell	oocyte (GV)	till 8-cell
oocyte.GV	ENSG00000185792.10	NLRP9	intronic	always intronic	TRUE	GV -> MII	GV -> MII	oocyte (GV)	oocyte (GV)	Gamete	oocyte (GV)	Gamete	till 8-cell	oocyte (GV)	till 8-cell
oocyte.GV	ENSG00000185900.10	POMK	exonic	always exonic (mostly 3'-UTR)	TRUE	GV -> MII	GV -> MII	oocyte (GV)	oocyte (GV)	Gamete	oocyte (GV)	Gamete	till 8-cell	oocyte (GV)	till 8-cell
oocyte.GV	ENSG00000186001.14	LRCH3	exonic	always exonic (mostly 3'-UTR)	TRUE	GV -> MII	GV -> MII	oocyte (GV)	oocyte (GV)	Gamete	oocyte (GV)	Gamete	till 8-cell	oocyte (GV)	till 8-cell
oocyte.GV	ENSG00000186020.13	ZNF529	exonic	always exonic (mostly 3'-UTR)	TRUE	GV -> MII	GV -> MII	oocyte (GV)	oocyte (GV)	Gamete	oocyte (GV)	Gamete	till 8-cell	oocyte (GV)	till 8-cell
oocyte.GV	ENSG00000186088.16	GSAP	intronic	always intronic	TRUE	GV -> MII	GV -> MII	oocyte (GV)	oocyte (GV)	Gamete	oocyte (GV)	Gamete	till 8-cell	oocyte (GV)	till 8-cell
oocyte.GV	ENSG00000186314.11	PRELID2	exonic	always exonic (mostly 3'-UTR)	TRUE	GV -> MII	GV -> MII	oocyte (GV)	oocyte (GV)	Gamete	oocyte (GV)	Gamete	till 8-cell	oocyte (GV)	till 8-cell
oocyte.GV	ENSG00000186532.12	SMYD4	intronic;mixed	mixed	TRUE	GV -> MII	GV -> MII	oocyte (GV)	oocyte (GV)	Gamete	oocyte (GV)	Gamete	till 8-cell	oocyte (GV)	till 8-cell
oocyte.GV	ENSG00000186812.13	ZNF397	exonic	always exonic (mostly 3'-UTR)	TRUE	GV -> MII	GV -> MII	oocyte (GV)	oocyte (GV)	Gamete	oocyte (GV)	Gamete	till 8-cell	oocyte (GV)	till 8-cell
oocyte.GV	ENSG00000187239.17		not REE-targeted	not REE-targeted	FALSE	GV -> MII	GV -> MII	oocyte (GV)	oocyte (GV)	Gamete	oocyte (GV)	Gamete	till 8-cell	oocyte (GV)	till 8-cell
oocyte.GV	ENSG00000187446.12	CHP1	exonic	always exonic (mostly 3'-UTR)	TRUE	GV -> MII	GV -> MII	oocyte (GV)	oocyte (GV)	Gamete	oocyte (GV)	Gamete	till 8-cell	oocyte (GV)	till 8-cell
oocyte.GV	ENSG00000187609.16	EXD3	exonic	always exonic (mostly 3'-UTR)	TRUE	GV -> MII	GV -> MII	oocyte (GV)	oocyte (GV)	Gamete	oocyte (GV)	Gamete	till 8-cell	oocyte (GV)	till 8-cell
oocyte.GV	ENSG00000187720.14	THSD4	intronic	always intronic	TRUE	GV -> MII	GV -> MII	oocyte (GV)	oocyte (GV)	Gamete	oocyte (GV)	Gamete	till 8-cell	oocyte (GV)	till 8-cell
oocyte.GV	ENSG00000187950.8	OVCH1	intronic	always intronic	TRUE	GV -> MII	GV -> MII	oocyte (GV)	oocyte (GV)	Gamete	oocyte (GV)	Gamete	till 8-cell	oocyte (GV)	till 8-cell
oocyte.GV	ENSG00000188215.10	DCUN1D3	exonic	always exonic (mostly 3'-UTR)	TRUE	GV -> MII	GV -> MII	oocyte (GV)	oocyte (GV)	Gamete	oocyte (GV)	Gamete	till 8-cell	oocyte (GV)	till 8-cell
oocyte.GV	ENSG00000188529.15	SRSF10	exonic	always exonic (mostly 3'-UTR)	TRUE	GV -> MII	GV -> MII	oocyte (GV)	oocyte (GV)	Gamete	oocyte (GV)	Gamete	till 8-cell	oocyte (GV)	till 8-cell
oocyte.GV	ENSG00000188735.13	TMEM120B	exonic	always exonic (mostly 3'-UTR)	TRUE	GV -> MII	GV -> MII	oocyte (GV)	oocyte (GV)	Gamete	oocyte (GV)	Gamete	till 8-cell	oocyte (GV)	till 8-cell
oocyte.GV	ENSG00000188785.12	ZNF548	exonic	always exonic (mostly 3'-UTR)	TRUE	GV -> MII	GV -> MII	oocyte (GV)	oocyte (GV)	Gamete	oocyte (GV)	Gamete	till 8-cell	oocyte (GV)	till 8-cell
oocyte.GV	ENSG00000188917.15	TRMT2B	exonic	always exonic (mostly 3'-UTR)	TRUE	GV -> MII	GV -> MII	oocyte (GV)	oocyte (GV)	Gamete	oocyte (GV)	Gamete	till 8-cell	oocyte (GV)	till 8-cell
oocyte.GV	ENSG00000188938.17	FAM120AOS	exonic	always exonic (mostly 3'-UTR)	TRUE	GV -> MII	GV -> MII	oocyte (GV)	oocyte (GV)	Gamete	oocyte (GV)	Gamete	till 8-cell	oocyte (GV)	till 8-cell
oocyte.GV	ENSG00000189114.7	BLOC1S3	exonic	always exonic (mostly 3'-UTR)	TRUE	GV -> MII	GV -> MII	oocyte (GV)	oocyte (GV)	Gamete	oocyte (GV)	Gamete	till 8-cell	oocyte (GV)	till 8-cell
oocyte.GV	ENSG00000196199.14	MPHOSPH8	exonic	always exonic (mostly 3'-UTR)	TRUE	GV -> MII	GV -> MII	oocyte (GV)	oocyte (GV)	Gamete	oocyte (GV)	Gamete	till 8-cell	oocyte (GV)	till 8-cell
oocyte.GV	ENSG00000196214.11		not REE-targeted	not REE-targeted	FALSE	GV -> MII	GV -> MII	oocyte (GV)	oocyte (GV)	Gamete	oocyte (GV)	Gamete	till 8-cell	oocyte (GV)	till 8-cell
oocyte.GV	ENSG00000196262.14	PPIA	exonic	always exonic (mostly 3'-UTR)	TRUE	GV -> MII	GV -> MII	oocyte (GV)	oocyte (GV)	Gamete	oocyte (GV)	Gamete	till 8-cell	oocyte (GV)	till 8-cell
oocyte.GV	ENSG00000196277.16	GRM7	intronic	always intronic	TRUE	GV -> MII	GV -> MII	oocyte (GV)	oocyte (GV)	Gamete	oocyte (GV)	Gamete	till 8-cell	oocyte (GV)	till 8-cell
oocyte.GV	ENSG00000196290.15	NIF3L1	intronic	always intronic	TRUE	GV -> MII	GV -> MII	oocyte (GV)	oocyte (GV)	Gamete	oocyte (GV)	Gamete	till 8-cell	oocyte (GV)	till 8-cell
oocyte.GV	ENSG00000196417.13	ZNF765	exonic	always exonic (mostly 3'-UTR)	TRUE	GV -> MII	GV -> MII	oocyte (GV)	oocyte (GV)	Gamete	oocyte (GV)	Gamete	till 8-cell	oocyte (GV)	till 8-cell
oocyte.GV	ENSG00000196418.12	ZNF124	intronic	always intronic	TRUE	GV -> MII	GV -> MII	oocyte (GV)	oocyte (GV)	Gamete	oocyte (GV)	Gamete	till 8-cell	oocyte (GV)	till 8-cell
oocyte.GV	ENSG00000196584.3	XRCC2	exonic	always exonic (mostly 3'-UTR)	TRUE	GV -> MII	GV -> MII	oocyte (GV)	oocyte (GV)	Gamete	oocyte (GV)	Gamete	till 8-cell	oocyte (GV)	till 8-cell
oocyte.GV	ENSG00000196636.7	SDHAF3	intronic	always intronic	TRUE	GV -> MII	GV -> MII	oocyte (GV)	oocyte (GV)	Gamete	oocyte (GV)	Gamete	till 8-cell	oocyte (GV)	till 8-cell
oocyte.GV	ENSG00000196646.12	ZNF136	exonic	always exonic (mostly 3'-UTR)	TRUE	GV -> MII	GV -> MII	oocyte (GV)	oocyte (GV)	Gamete	oocyte (GV)	Gamete	till 8-cell	oocyte (GV)	till 8-cell
oocyte.GV	ENSG00000196678.14	ERI2	intronic	always intronic	TRUE	GV -> MII	GV -> MII	oocyte (GV)	oocyte (GV)	Gamete	oocyte (GV)	Gamete	till 8-cell	oocyte (GV)	till 8-cell
oocyte.GV	ENSG00000196743.9	GM2A	exonic	always exonic (mostly 3'-UTR)	TRUE	GV -> MII	GV -> MII	oocyte (GV)	oocyte (GV)	Gamete	oocyte (GV)	Gamete	till 8-cell	oocyte (GV)	till 8-cell
oocyte.GV	ENSG00000197128.11	ZNF772	exonic	always exonic (mostly 3'-UTR)	TRUE	GV -> MII	GV -> MII	oocyte (GV)	oocyte (GV)	Gamete	oocyte (GV)	Gamete	till 8-cell	oocyte (GV)	till 8-cell
oocyte.GV	ENSG00000197405.8	C5AR1	intronic	always intronic	TRUE	GV -> MII	GV -> MII	oocyte (GV)	oocyte (GV)	Gamete	oocyte (GV)	Gamete	till 8-cell	oocyte (GV)	till 8-cell
oocyte.GV	ENSG00000197410.14	DCHS2	intronic	always intronic	TRUE	GV -> MII	GV -> MII	oocyte (GV)	oocyte (GV)	Gamete	oocyte (GV)	Gamete	till 8-cell	oocyte (GV)	till 8-cell
oocyte.GV	ENSG00000197548.12	ATG7	intronic	always intronic	TRUE	GV -> MII	GV -> MII	oocyte (GV)	oocyte (GV)	Gamete	oocyte (GV)	Gamete	till 8-cell	oocyte (GV)	till 8-cell
oocyte.GV	ENSG00000197826.11	CFAP299	intronic	always intronic	TRUE	GV -> MII	GV -> MII	oocyte (GV)	oocyte (GV)	Gamete	oocyte (GV)	Gamete	till 8-cell	oocyte (GV)	till 8-cell
oocyte.GV	ENSG00000197857.13	ZNF44	exonic	always exonic (mostly 3'-UTR)	TRUE	GV -> MII	GV -> MII	oocyte (GV)	oocyte (GV)	Gamete	oocyte (GV)	Gamete	till 8-cell	oocyte (GV)	till 8-cell
oocyte.GV	ENSG00000197928.10		not REE-targeted	not REE-targeted	FALSE	GV -> MII	GV -> MII	oocyte (GV)	oocyte (GV)	Gamete	oocyte (GV)	Gamete	till 8-cell	oocyte (GV)	till 8-cell
oocyte.GV	ENSG00000198380.12	GFPT1	exonic	always exonic (mostly 3'-UTR)	TRUE	GV -> MII	GV -> MII	oocyte (GV)	oocyte (GV)	Gamete	oocyte (GV)	Gamete	till 8-cell	oocyte (GV)	till 8-cell
oocyte.GV	ENSG00000198466.12	ZNF587	exonic	always exonic (mostly 3'-UTR)	TRUE	GV -> MII	GV -> MII	oocyte (GV)	oocyte (GV)	Gamete	oocyte (GV)	Gamete	till 8-cell	oocyte (GV)	till 8-cell
oocyte.GV	ENSG00000198538.11	ZNF28	exonic;intronic;mixed	mixed	TRUE	GV -> MII	GV -> MII	oocyte (GV)	oocyte (GV)	Gamete	oocyte (GV)	Gamete	till 8-cell	oocyte (GV)	till 8-cell
oocyte.GV	ENSG00000198625.13	MDM4	exonic	always exonic (mostly 3'-UTR)	TRUE	GV -> MII	GV -> MII	oocyte (GV)	oocyte (GV)	Gamete	oocyte (GV)	Gamete	till 8-cell	oocyte (GV)	till 8-cell
oocyte.GV	ENSG00000198912.11	C1orf174	exonic	always exonic (mostly 3'-UTR)	TRUE	GV -> MII	GV -> MII	oocyte (GV)	oocyte (GV)	Gamete	oocyte (GV)	Gamete	till 8-cell	oocyte (GV)	till 8-cell
oocyte.GV	ENSG00000203995.10	ZYG11A	exonic	always exonic (mostly 3'-UTR)	TRUE	GV -> MII	GV -> MII	oocyte (GV)	oocyte (GV)	Gamete	oocyte (GV)	Gamete	till 8-cell	oocyte (GV)	till 8-cell
oocyte.GV	ENSG00000204084.13	INPP5B	exonic	always exonic (mostly 3'-UTR)	TRUE	GV -> MII	GV -> MII	oocyte (GV)	oocyte (GV)	Gamete	oocyte (GV)	Gamete	till 8-cell	oocyte (GV)	till 8-cell
oocyte.GV	ENSG00000204104.12	TRAF3IP1	exonic	always exonic (mostly 3'-UTR)	TRUE	GV -> MII	GV -> MII	oocyte (GV)	oocyte (GV)	Gamete	oocyte (GV)	Gamete	till 8-cell	oocyte (GV)	till 8-cell
oocyte.GV	ENSG00000204514.10	ZNF814	mixed	mixed	TRUE	GV -> MII	GV -> MII	oocyte (GV)	oocyte (GV)	Gamete	oocyte (GV)	Gamete	till 8-cell	oocyte (GV)	till 8-cell
oocyte.GV	ENSG00000204604.11	ZNF468	exonic	always exonic (mostly 3'-UTR)	TRUE	GV -> MII	GV -> MII	oocyte (GV)	oocyte (GV)	Gamete	oocyte (GV)	Gamete	till 8-cell	oocyte (GV)	till 8-cell
oocyte.GV	ENSG00000205683.11	DPF3	intronic	always intronic	TRUE	GV -> MII	GV -> MII	oocyte (GV)	oocyte (GV)	Gamete	oocyte (GV)	Gamete	till 8-cell	oocyte (GV)	till 8-cell
oocyte.GV	ENSG00000206053.13	JPT2	exonic	always exonic (mostly 3'-UTR)	TRUE	GV -> MII	GV -> MII	oocyte (GV)	oocyte (GV)	Gamete	oocyte (GV)	Gamete	till 8-cell	oocyte (GV)	till 8-cell
oocyte.GV	ENSG00000206527.10	HACD2	exonic	always exonic (mostly 3'-UTR)	TRUE	GV -> MII	GV -> MII	oocyte (GV)	oocyte (GV)	Gamete	oocyte (GV)	Gamete	till 8-cell	oocyte (GV)	till 8-cell
oocyte.GV	ENSG00000213024.11	NUP62	exonic	always exonic (mostly 3'-UTR)	TRUE	GV -> MII	GV -> MII	oocyte (GV)	oocyte (GV)	Gamete	oocyte (GV)	Gamete	till 8-cell	oocyte (GV)	till 8-cell
oocyte.GV	ENSG00000213066.13	FGFR1OP	exonic	always exonic (mostly 3'-UTR)	TRUE	GV -> MII	GV -> MII	oocyte (GV)	oocyte (GV)	Gamete	oocyte (GV)	Gamete	till 8-cell	oocyte (GV)	till 8-cell
oocyte.GV	ENSG00000213139.8	CRYGS	exonic	always exonic (mostly 3'-UTR)	TRUE	GV -> MII	GV -> MII	oocyte (GV)	oocyte (GV)	Gamete	oocyte (GV)	Gamete	till 8-cell	oocyte (GV)	till 8-cell
oocyte.GV	ENSG00000213186.8	TRIM59	exonic	always exonic (mostly 3'-UTR)	TRUE	GV -> MII	GV -> MII	oocyte (GV)	oocyte (GV)	Gamete	oocyte (GV)	Gamete	till 8-cell	oocyte (GV)	till 8-cell
oocyte.GV	ENSG00000213380.15	COG8	exonic	always exonic (mostly 3'-UTR)	TRUE	GV -> MII	GV -> MII	oocyte (GV)	oocyte (GV)	Gamete	oocyte (GV)	Gamete	till 8-cell	oocyte (GV)	till 8-cell
oocyte.GV	ENSG00000213463.5		not REE-targeted	not REE-targeted	FALSE	GV -> MII	GV -> MII	oocyte (GV)	oocyte (GV)	Gamete	oocyte (GV)	Gamete	till 8-cell	oocyte (GV)	till 8-cell
oocyte.GV	ENSG00000214087.8	ARL16	exonic	always exonic (mostly 3'-UTR)	TRUE	GV -> MII	GV -> MII	oocyte (GV)	oocyte (GV)	Gamete	oocyte (GV)	Gamete	till 8-cell	oocyte (GV)	till 8-cell
oocyte.GV	ENSG00000214456.8	PLIN5	exonic;intronic;mixed	mixed	TRUE	GV -> MII	GV -> MII	oocyte (GV)	oocyte (GV)	Gamete	oocyte (GV)	Gamete	till 8-cell	oocyte (GV)	till 8-cell
oocyte.GV	ENSG00000214595.11	EML6	intronic	always intronic	TRUE	GV -> MII	GV -> MII	oocyte (GV)	oocyte (GV)	Gamete	oocyte (GV)	Gamete	till 8-cell	oocyte (GV)	till 8-cell
oocyte.GV	ENSG00000218739.10	CEBPZOS	exonic	always exonic (mostly 3'-UTR)	TRUE	GV -> MII	GV -> MII	oocyte (GV)	oocyte (GV)	Gamete	oocyte (GV)	Gamete	till 8-cell	oocyte (GV)	till 8-cell
oocyte.GV	ENSG00000221923.9	ZNF880	exonic	always exonic (mostly 3'-UTR)	TRUE	GV -> MII	GV -> MII	oocyte (GV)	oocyte (GV)	Gamete	oocyte (GV)	Gamete	till 8-cell	oocyte (GV)	till 8-cell
oocyte.GV	ENSG00000221955.10	SLC12A8	exonic	always exonic (mostly 3'-UTR)	TRUE	GV -> MII	GV -> MII	oocyte (GV)	oocyte (GV)	Gamete	oocyte (GV)	Gamete	till 8-cell	oocyte (GV)	till 8-cell
oocyte.GV	ENSG00000223496.3	EXOSC6	exonic	always exonic (mostly 3'-UTR)	TRUE	GV -> MII	GV -> MII	oocyte (GV)	oocyte (GV)	Gamete	oocyte (GV)	Gamete	till 8-cell	oocyte (GV)	till 8-cell
oocyte.GV	ENSG00000225973.4	PIGBOS1	exonic	always exonic (mostly 3'-UTR)	TRUE	GV -> MII	GV -> MII	oocyte (GV)	oocyte (GV)	Gamete	oocyte (GV)	Gamete	till 8-cell	oocyte (GV)	till 8-cell
oocyte.GV	ENSG00000237190.4	CDKN2AIPNL	exonic	always exonic (mostly 3'-UTR)	TRUE	GV -> MII	GV -> MII	oocyte (GV)	oocyte (GV)	Gamete	oocyte (GV)	Gamete	till 8-cell	oocyte (GV)	till 8-cell
oocyte.GV	ENSG00000237440.9	ZNF737	exonic	always exonic (mostly 3'-UTR)	TRUE	GV -> MII	GV -> MII	oocyte (GV)	oocyte (GV)	Gamete	oocyte (GV)	Gamete	till 8-cell	oocyte (GV)	till 8-cell
oocyte.GV	ENSG00000240303.8	ACAD11	exonic	always exonic (mostly 3'-UTR)	TRUE	GV -> MII	GV -> MII	oocyte (GV)	oocyte (GV)	Gamete	oocyte (GV)	Gamete	till 8-cell	oocyte (GV)	till 8-cell
oocyte.GV	ENSG00000240747.7	KRBOX1	intronic	always intronic	TRUE	GV -> MII	GV -> MII	oocyte (GV)	oocyte (GV)	Gamete	oocyte (GV)	Gamete	till 8-cell	oocyte (GV)	till 8-cell
oocyte.GV	ENSG00000241186.10	TDGF1	exonic	always exonic (mostly 3'-UTR)	TRUE	GV -> MII	GV -> MII	oocyte (GV)	oocyte (GV)	Gamete	oocyte (GV)	Gamete	till 8-cell	oocyte (GV)	till 8-cell
oocyte.GV	ENSG00000241258.7	CRCP	exonic	always exonic (mostly 3'-UTR)	TRUE	GV -> MII	GV -> MII	oocyte (GV)	oocyte (GV)	Gamete	oocyte (GV)	Gamete	till 8-cell	oocyte (GV)	till 8-cell
oocyte.GV	ENSG00000242259.8		not REE-targeted	not REE-targeted	FALSE	GV -> MII	GV -> MII	oocyte (GV)	oocyte (GV)	Gamete	oocyte (GV)	Gamete	till 8-cell	oocyte (GV)	till 8-cell
oocyte.GV	ENSG00000243667.7	WDR92	exonic	always exonic (mostly 3'-UTR)	TRUE	GV -> MII	GV -> MII	oocyte (GV)	oocyte (GV)	Gamete	oocyte (GV)	Gamete	till 8-cell	oocyte (GV)	till 8-cell
oocyte.GV	ENSG00000244038.9	DDOST	exonic	always exonic (mostly 3'-UTR)	TRUE	GV -> MII	GV -> MII	oocyte (GV)	oocyte (GV)	Gamete	oocyte (GV)	Gamete	till 8-cell	oocyte (GV)	till 8-cell
oocyte.GV	ENSG00000247077.7	PGAM5	exonic	always exonic (mostly 3'-UTR)	TRUE	GV -> MII	GV -> MII	oocyte (GV)	oocyte (GV)	Gamete	oocyte (GV)	Gamete	till 8-cell	oocyte (GV)	till 8-cell
oocyte.GV	ENSG00000249624.9	AP000295.1	intronic	always intronic	TRUE	GV -> MII	GV -> MII	oocyte (GV)	oocyte (GV)	Gamete	oocyte (GV)	Gamete	till 8-cell	oocyte (GV)	till 8-cell
oocyte.GV	ENSG00000250021.7	ARPIN-AP3S2	exonic	always exonic (mostly 3'-UTR)	TRUE	GV -> MII	GV -> MII	oocyte (GV)	oocyte (GV)	Gamete	oocyte (GV)	Gamete	till 8-cell	oocyte (GV)	till 8-cell
oocyte.GV	ENSG00000253313.6	C1orf210	exonic	always exonic (mostly 3'-UTR)	TRUE	GV -> MII	GV -> MII	oocyte (GV)	oocyte (GV)	Gamete	oocyte (GV)	Gamete	till 8-cell	oocyte (GV)	till 8-cell
oocyte.GV	ENSG00000255154.7	HTD2	exonic	always exonic (mostly 3'-UTR)	TRUE	GV -> MII	GV -> MII	oocyte (GV)	oocyte (GV)	Gamete	oocyte (GV)	Gamete	till 8-cell	oocyte (GV)	till 8-cell
oocyte.GV	ENSG00000256053.7	COA8	exonic	always exonic (mostly 3'-UTR)	TRUE	GV -> MII	GV -> MII	oocyte (GV)	oocyte (GV)	Gamete	oocyte (GV)	Gamete	till 8-cell	oocyte (GV)	till 8-cell
oocyte.GV	ENSG00000256500.5	AL139300.1	intronic	always intronic	TRUE	GV -> MII	GV -> MII	oocyte (GV)	oocyte (GV)	Gamete	oocyte (GV)	Gamete	till 8-cell	oocyte (GV)	till 8-cell
oocyte.GV	ENSG00000258429.2	PDF	exonic	always exonic (mostly 3'-UTR)	TRUE	GV -> MII	GV -> MII	oocyte (GV)	oocyte (GV)	Gamete	oocyte (GV)	Gamete	till 8-cell	oocyte (GV)	till 8-cell
oocyte.GV	ENSG00000258588.3	TRIM6-TRIM34	intronic	always intronic	TRUE	GV -> MII	GV -> MII	oocyte (GV)	oocyte (GV)	Gamete	oocyte (GV)	Gamete	till 8-cell	oocyte (GV)	till 8-cell
oocyte.GV	ENSG00000258644.6		not REE-targeted	not REE-targeted	FALSE	GV -> MII	GV -> MII	oocyte (GV)	oocyte (GV)	Gamete	oocyte (GV)	Gamete	till 8-cell	oocyte (GV)	till 8-cell
oocyte.GV	ENSG00000260643.2	AC092718.3	intronic;mixed	mixed	TRUE	GV -> MII	GV -> MII	oocyte (GV)	oocyte (GV)	Gamete	oocyte (GV)	Gamete	till 8-cell	oocyte (GV)	till 8-cell
oocyte.GV	ENSG00000264522.6	OTUD7B	exonic	always exonic (mostly 3'-UTR)	TRUE	GV -> MII	GV -> MII	oocyte (GV)	oocyte (GV)	Gamete	oocyte (GV)	Gamete	till 8-cell	oocyte (GV)	till 8-cell
oocyte.GV	ENSG00000265303.1		not REE-targeted	not REE-targeted	FALSE	GV -> MII	GV -> MII	oocyte (GV)	oocyte (GV)	Gamete	oocyte (GV)	Gamete	till 8-cell	oocyte (GV)	till 8-cell
oocyte.GV	ENSG00000267041.6	ZNF850	exonic	always exonic (mostly 3'-UTR)	TRUE	GV -> MII	GV -> MII	oocyte (GV)	oocyte (GV)	Gamete	oocyte (GV)	Gamete	till 8-cell	oocyte (GV)	till 8-cell
oocyte.GV	ENSG00000267368.1	UPK3BL1	exonic	always exonic (mostly 3'-UTR)	TRUE	GV -> MII	GV -> MII	oocyte (GV)	oocyte (GV)	Gamete	oocyte (GV)	Gamete	till 8-cell	oocyte (GV)	till 8-cell
oocyte.GV	ENSG00000268163.1	AC004076.1	intronic	always intronic	TRUE	GV -> MII	GV -> MII	oocyte (GV)	oocyte (GV)	Gamete	oocyte (GV)	Gamete	till 8-cell	oocyte (GV)	till 8-cell
oocyte.GV	ENSG00000268533.1	AC003002.2	intronic	always intronic	TRUE	GV -> MII	GV -> MII	oocyte (GV)	oocyte (GV)	Gamete	oocyte (GV)	Gamete	till 8-cell	oocyte (GV)	till 8-cell
oocyte.GV	ENSG00000268750.7	AC010522.1	intronic	always intronic	TRUE	GV -> MII	GV -> MII	oocyte (GV)	oocyte (GV)	Gamete	oocyte (GV)	Gamete	till 8-cell	oocyte (GV)	till 8-cell
oocyte.GV	ENSG00000268790.5	AC008764.4	intronic	always intronic	TRUE	GV -> MII	GV -> MII	oocyte (GV)	oocyte (GV)	Gamete	oocyte (GV)	Gamete	till 8-cell	oocyte (GV)	till 8-cell
oocyte.GV	ENSG00000269343.8	ZNF587B	exonic;mixed	mixed	TRUE	GV -> MII	GV -> MII	oocyte (GV)	oocyte (GV)	Gamete	oocyte (GV)	Gamete	till 8-cell	oocyte (GV)	till 8-cell
oocyte.GV	ENSG00000269533.5	AC003002.3	intronic	always intronic	TRUE	GV -> MII	GV -> MII	oocyte (GV)	oocyte (GV)	Gamete	oocyte (GV)	Gamete	till 8-cell	oocyte (GV)	till 8-cell
oocyte.GV	ENSG00000271092.5	TLCD4-RWDD3	intronic	always intronic	TRUE	GV -> MII	GV -> MII	oocyte (GV)	oocyte (GV)	Gamete	oocyte (GV)	Gamete	till 8-cell	oocyte (GV)	till 8-cell
oocyte.GV	ENSG00000273045.6	C2orf15	exonic	always exonic (mostly 3'-UTR)	TRUE	GV -> MII	GV -> MII	oocyte (GV)	oocyte (GV)	Gamete	oocyte (GV)	Gamete	till 8-cell	oocyte (GV)	till 8-cell
oocyte.GV	ENSG00000275674.1	AC091167.6	intronic	always intronic	TRUE	GV -> MII	GV -> MII	oocyte (GV)	oocyte (GV)	Gamete	oocyte (GV)	Gamete	till 8-cell	oocyte (GV)	till 8-cell
oocyte.GV	ENSG00000280571.2	AC006059.2	intronic	always intronic	TRUE	GV -> MII	GV -> MII	oocyte (GV)	oocyte (GV)	Gamete	oocyte (GV)	Gamete	till 8-cell	oocyte (GV)	till 8-cell
oocyte.GV	ENSG00000280670.3	CCDC163	exonic	always exonic (mostly 3'-UTR)	TRUE	GV -> MII	GV -> MII	oocyte (GV)	oocyte (GV)	Gamete	oocyte (GV)	Gamete	till 8-cell	oocyte (GV)	till 8-cell
oocyte.GV	ENSG00000283900.1		not REE-targeted	not REE-targeted	FALSE	GV -> MII	GV -> MII	oocyte (GV)	oocyte (GV)	Gamete	oocyte (GV)	Gamete	till 8-cell	oocyte (GV)	till 8-cell
oocyte.GV	ENSG00000284512.1	AC092718.8	intronic	always intronic	TRUE	GV -> MII	GV -> MII	oocyte (GV)	oocyte (GV)	Gamete	oocyte (GV)	Gamete	till 8-cell	oocyte (GV)	till 8-cell
oocyte.GV	ENSG00000285920.2	AC087721.2	intronic	always intronic	TRUE	GV -> MII	GV -> MII	oocyte (GV)	oocyte (GV)	Gamete	oocyte (GV)	Gamete	till 8-cell	oocyte (GV)	till 8-cell
oocyte.GV	ENSG00000285953.1	AC000120.3	intronic	always intronic	TRUE	GV -> MII	GV -> MII	oocyte (GV)	oocyte (GV)	Gamete	oocyte (GV)	Gamete	till 8-cell	oocyte (GV)	till 8-cell
oocyte.GV	ENSG00000285982.1	AC012213.5	exonic	always exonic (mostly 3'-UTR)	TRUE	GV -> MII	GV -> MII	oocyte (GV)	oocyte (GV)	Gamete	oocyte (GV)	Gamete	till 8-cell	oocyte (GV)	till 8-cell
oocyte.GV	ENSG00000286098.1	AC008770.4	intronic	always intronic	TRUE	GV -> MII	GV -> MII	oocyte (GV)	oocyte (GV)	Gamete	oocyte (GV)	Gamete	till 8-cell	oocyte (GV)	till 8-cell
oocyte.GV	ENSG00000286169.1	AHRR	intronic	always intronic	TRUE	GV -> MII	GV -> MII	oocyte (GV)	oocyte (GV)	Gamete	oocyte (GV)	Gamete	till 8-cell	oocyte (GV)	till 8-cell
oocyte.GV	ENSG00000287856.1	AL445524.2	intronic	always intronic	TRUE	GV -> MII	GV -> MII	oocyte (GV)	oocyte (GV)	Gamete	oocyte (GV)	Gamete	till 8-cell	oocyte (GV)	till 8-cell
oocyte.MII	ENSG00000001631.15		not REE-targeted	not REE-targeted	FALSE	GV -> MII	GV -> MII	oocyte (MII)	oocyte (MII)	Gamete	oocyte (MII)	Gamete	till 8-cell	oocyte (MII)	till 8-cell
oocyte.MII	ENSG00000004468.13		not REE-targeted	not REE-targeted	FALSE	GV -> MII	GV -> MII	oocyte (MII)	oocyte (MII)	Gamete	oocyte (MII)	Gamete	till 8-cell	oocyte (MII)	till 8-cell
oocyte.MII	ENSG00000004897.12		not REE-targeted	not REE-targeted	FALSE	GV -> MII	GV -> MII	oocyte (MII)	oocyte (MII)	Gamete	oocyte (MII)	Gamete	till 8-cell	oocyte (MII)	till 8-cell
oocyte.MII	ENSG00000005471.17	ABCB4	intronic	always intronic	TRUE	GV -> MII	GV -> MII	oocyte (MII)	oocyte (MII)	Gamete	oocyte (MII)	Gamete	till 8-cell	oocyte (MII)	till 8-cell
oocyte.MII	ENSG00000006747.15	SCIN	exonic	always exonic (mostly 3'-UTR)	TRUE	GV -> MII	GV -> MII	oocyte (MII)	oocyte (MII)	Gamete	oocyte (MII)	Gamete	till 8-cell	oocyte (MII)	till 8-cell
oocyte.MII	ENSG00000007047.15	MARK4	intronic	always intronic	TRUE	GV -> MII	GV -> MII	oocyte (MII)	oocyte (MII)	Gamete	oocyte (MII)	Gamete	till 8-cell	oocyte (MII)	till 8-cell
oocyte.MII	ENSG00000007237.18		not REE-targeted	not REE-targeted	FALSE	GV -> MII	GV -> MII	oocyte (MII)	oocyte (MII)	Gamete	oocyte (MII)	Gamete	till 8-cell	oocyte (MII)	till 8-cell
oocyte.MII	ENSG00000012504.15	NR1H4	intronic	always intronic	TRUE	GV -> MII	GV -> MII	oocyte (MII)	oocyte (MII)	Gamete	oocyte (MII)	Gamete	till 8-cell	oocyte (MII)	till 8-cell
oocyte.MII	ENSG00000013374.16		not REE-targeted	not REE-targeted	FALSE	GV -> MII	GV -> MII	oocyte (MII)	oocyte (MII)	Gamete	oocyte (MII)	Gamete	till 8-cell	oocyte (MII)	till 8-cell
oocyte.MII	ENSG00000018610.14	CXorf56	exonic	always exonic (mostly 3'-UTR)	TRUE	GV -> MII	GV -> MII	oocyte (MII)	oocyte (MII)	Gamete	oocyte (MII)	Gamete	till 8-cell	oocyte (MII)	till 8-cell
oocyte.MII	ENSG00000021574.12	SPAST	exonic	always exonic (mostly 3'-UTR)	TRUE	GV -> MII	GV -> MII	oocyte (MII)	oocyte (MII)	Gamete	oocyte (MII)	Gamete	till 8-cell	oocyte (MII)	till 8-cell
oocyte.MII	ENSG00000023909.10	GCLM	exonic	always exonic (mostly 3'-UTR)	TRUE	GV -> MII	GV -> MII	oocyte (MII)	oocyte (MII)	Gamete	oocyte (MII)	Gamete	till 8-cell	oocyte (MII)	till 8-cell
oocyte.MII	ENSG00000025800.14		not REE-targeted	not REE-targeted	FALSE	GV -> MII	GV -> MII	oocyte (MII)	oocyte (MII)	Gamete	oocyte (MII)	Gamete	till 8-cell	oocyte (MII)	till 8-cell
oocyte.MII	ENSG00000029725.17		not REE-targeted	not REE-targeted	FALSE	GV -> MII	GV -> MII	oocyte (MII)	oocyte (MII)	Gamete	oocyte (MII)	Gamete	till 8-cell	oocyte (MII)	till 8-cell
oocyte.MII	ENSG00000040487.13		not REE-targeted	not REE-targeted	FALSE	GV -> MII	GV -> MII	oocyte (MII)	oocyte (MII)	Gamete	oocyte (MII)	Gamete	till 8-cell	oocyte (MII)	till 8-cell
oocyte.MII	ENSG00000042088.14	TDP1	exonic	always exonic (mostly 3'-UTR)	TRUE	GV -> MII	GV -> MII	oocyte (MII)	oocyte (MII)	Gamete	oocyte (MII)	Gamete	till 8-cell	oocyte (MII)	till 8-cell
oocyte.MII	ENSG00000047662.5	FAM184B	exonic	always exonic (mostly 3'-UTR)	TRUE	GV -> MII	GV -> MII	oocyte (MII)	oocyte (MII)	Gamete	oocyte (MII)	Gamete	till 8-cell	oocyte (MII)	till 8-cell
oocyte.MII	ENSG00000048544.6	MRPS10	exonic	always exonic (mostly 3'-UTR)	TRUE	GV -> MII	GV -> MII	oocyte (MII)	oocyte (MII)	Gamete	oocyte (MII)	Gamete	till 8-cell	oocyte (MII)	till 8-cell
oocyte.MII	ENSG00000049541.11		not REE-targeted	not REE-targeted	FALSE	GV -> MII	GV -> MII	oocyte (MII)	oocyte (MII)	Gamete	oocyte (MII)	Gamete	till 8-cell	oocyte (MII)	till 8-cell
oocyte.MII	ENSG00000050405.13		not REE-targeted	not REE-targeted	FALSE	GV -> MII	GV -> MII	oocyte (MII)	oocyte (MII)	Gamete	oocyte (MII)	Gamete	till 8-cell	oocyte (MII)	till 8-cell
oocyte.MII	ENSG00000051596.9		not REE-targeted	not REE-targeted	FALSE	GV -> MII	GV -> MII	oocyte (MII)	oocyte (MII)	Gamete	oocyte (MII)	Gamete	till 8-cell	oocyte (MII)	till 8-cell
oocyte.MII	ENSG00000052723.11	SIKE1	exonic	always exonic (mostly 3'-UTR)	TRUE	GV -> MII	GV -> MII	oocyte (MII)	oocyte (MII)	Gamete	oocyte (MII)	Gamete	till 8-cell	oocyte (MII)	till 8-cell
oocyte.MII	ENSG00000052802.13	MSMO1	exonic	always exonic (mostly 3'-UTR)	TRUE	GV -> MII	GV -> MII	oocyte (MII)	oocyte (MII)	Gamete	oocyte (MII)	Gamete	till 8-cell	oocyte (MII)	till 8-cell
oocyte.MII	ENSG00000052841.15		not REE-targeted	not REE-targeted	FALSE	GV -> MII	GV -> MII	oocyte (MII)	oocyte (MII)	Gamete	oocyte (MII)	Gamete	till 8-cell	oocyte (MII)	till 8-cell
oocyte.MII	ENSG00000053108.17	FSTL4	intronic	always intronic	TRUE	GV -> MII	GV -> MII	oocyte (MII)	oocyte (MII)	Gamete	oocyte (MII)	Gamete	till 8-cell	oocyte (MII)	till 8-cell
oocyte.MII	ENSG00000053372.5	MRTO4	exonic	always exonic (mostly 3'-UTR)	TRUE	GV -> MII	GV -> MII	oocyte (MII)	oocyte (MII)	Gamete	oocyte (MII)	Gamete	till 8-cell	oocyte (MII)	till 8-cell
oocyte.MII	ENSG00000055211.14	GINM1	exonic	always exonic (mostly 3'-UTR)	TRUE	GV -> MII	GV -> MII	oocyte (MII)	oocyte (MII)	Gamete	oocyte (MII)	Gamete	till 8-cell	oocyte (MII)	till 8-cell
oocyte.MII	ENSG00000055332.18	EIF2AK2	exonic	always exonic (mostly 3'-UTR)	TRUE	GV -> MII	GV -> MII	oocyte (MII)	oocyte (MII)	Gamete	oocyte (MII)	Gamete	till 8-cell	oocyte (MII)	till 8-cell
oocyte.MII	ENSG00000055917.15		not REE-targeted	not REE-targeted	FALSE	GV -> MII	GV -> MII	oocyte (MII)	oocyte (MII)	Gamete	oocyte (MII)	Gamete	till 8-cell	oocyte (MII)	till 8-cell
oocyte.MII	ENSG00000056277.16	ZNF280C	exonic	always exonic (mostly 3'-UTR)	TRUE	GV -> MII	GV -> MII	oocyte (MII)	oocyte (MII)	Gamete	oocyte (MII)	Gamete	till 8-cell	oocyte (MII)	till 8-cell
oocyte.MII	ENSG00000058262.10	SEC61A1	exonic	always exonic (mostly 3'-UTR)	TRUE	GV -> MII	GV -> MII	oocyte (MII)	oocyte (MII)	Gamete	oocyte (MII)	Gamete	till 8-cell	oocyte (MII)	till 8-cell
oocyte.MII	ENSG00000060709.15	RIMBP2	intronic	always intronic	TRUE	GV -> MII	GV -> MII	oocyte (MII)	oocyte (MII)	Gamete	oocyte (MII)	Gamete	till 8-cell	oocyte (MII)	till 8-cell
oocyte.MII	ENSG00000063438.17		not REE-targeted	not REE-targeted	FALSE	GV -> MII	GV -> MII	oocyte (MII)	oocyte (MII)	Gamete	oocyte (MII)	Gamete	till 8-cell	oocyte (MII)	till 8-cell
oocyte.MII	ENSG00000063601.17		not REE-targeted	not REE-targeted	FALSE	GV -> MII	GV -> MII	oocyte (MII)	oocyte (MII)	Gamete	oocyte (MII)	Gamete	till 8-cell	oocyte (MII)	till 8-cell
oocyte.MII	ENSG00000064651.14	SLC12A2	exonic	always exonic (mostly 3'-UTR)	TRUE	GV -> MII	GV -> MII	oocyte (MII)	oocyte (MII)	Gamete	oocyte (MII)	Gamete	till 8-cell	oocyte (MII)	till 8-cell
oocyte.MII	ENSG00000064655.19		not REE-targeted	not REE-targeted	FALSE	GV -> MII	GV -> MII	oocyte (MII)	oocyte (MII)	Gamete	oocyte (MII)	Gamete	till 8-cell	oocyte (MII)	till 8-cell
oocyte.MII	ENSG00000065457.10	ADAT1	intronic	always intronic	TRUE	GV -> MII	GV -> MII	oocyte (MII)	oocyte (MII)	Gamete	oocyte (MII)	Gamete	till 8-cell	oocyte (MII)	till 8-cell
oocyte.MII	ENSG00000066230.12		not REE-targeted	not REE-targeted	FALSE	GV -> MII	GV -> MII	oocyte (MII)	oocyte (MII)	Gamete	oocyte (MII)	Gamete	till 8-cell	oocyte (MII)	till 8-cell
oocyte.MII	ENSG00000066405.13	CLDN18	exonic	always exonic (mostly 3'-UTR)	TRUE	GV -> MII	GV -> MII	oocyte (MII)	oocyte (MII)	Gamete	oocyte (MII)	Gamete	till 8-cell	oocyte (MII)	till 8-cell
oocyte.MII	ENSG00000067057.17	PFKP	intronic	always intronic	TRUE	GV -> MII	GV -> MII	oocyte (MII)	oocyte (MII)	Gamete	oocyte (MII)	Gamete	till 8-cell	oocyte (MII)	till 8-cell
oocyte.MII	ENSG00000068305.17		not REE-targeted	not REE-targeted	FALSE	GV -> MII	GV -> MII	oocyte (MII)	oocyte (MII)	Gamete	oocyte (MII)	Gamete	till 8-cell	oocyte (MII)	till 8-cell
oocyte.MII	ENSG00000069974.16	RAB27A	intronic	always intronic	TRUE	GV -> MII	GV -> MII	oocyte (MII)	oocyte (MII)	Gamete	oocyte (MII)	Gamete	till 8-cell	oocyte (MII)	till 8-cell
oocyte.MII	ENSG00000074527.12		not REE-targeted	not REE-targeted	FALSE	GV -> MII	GV -> MII	oocyte (MII)	oocyte (MII)	Gamete	oocyte (MII)	Gamete	till 8-cell	oocyte (MII)	till 8-cell
oocyte.MII	ENSG00000075131.10		not REE-targeted	not REE-targeted	FALSE	GV -> MII	GV -> MII	oocyte (MII)	oocyte (MII)	Gamete	oocyte (MII)	Gamete	till 8-cell	oocyte (MII)	till 8-cell
oocyte.MII	ENSG00000078043.16	PIAS2	exonic	always exonic (mostly 3'-UTR)	TRUE	GV -> MII	GV -> MII	oocyte (MII)	oocyte (MII)	Gamete	oocyte (MII)	Gamete	till 8-cell	oocyte (MII)	till 8-cell
oocyte.MII	ENSG00000080371.6		not REE-targeted	not REE-targeted	FALSE	GV -> MII	GV -> MII	oocyte (MII)	oocyte (MII)	Gamete	oocyte (MII)	Gamete	till 8-cell	oocyte (MII)	till 8-cell
oocyte.MII	ENSG00000081059.20	TCF7	exonic	always exonic (mostly 3'-UTR)	TRUE	GV -> MII	GV -> MII	oocyte (MII)	oocyte (MII)	Gamete	oocyte (MII)	Gamete	till 8-cell	oocyte (MII)	till 8-cell
oocyte.MII	ENSG00000081665.14	ZNF506	exonic	always exonic (mostly 3'-UTR)	TRUE	GV -> MII	GV -> MII	oocyte (MII)	oocyte (MII)	Gamete	oocyte (MII)	Gamete	till 8-cell	oocyte (MII)	till 8-cell
oocyte.MII	ENSG00000083099.11	LYRM2	exonic	always exonic (mostly 3'-UTR)	TRUE	GV -> MII	GV -> MII	oocyte (MII)	oocyte (MII)	Gamete	oocyte (MII)	Gamete	till 8-cell	oocyte (MII)	till 8-cell
oocyte.MII	ENSG00000084623.11	EIF3I	exonic	always exonic (mostly 3'-UTR)	TRUE	GV -> MII	GV -> MII	oocyte (MII)	oocyte (MII)	Gamete	oocyte (MII)	Gamete	till 8-cell	oocyte (MII)	till 8-cell
oocyte.MII	ENSG00000087263.17	OGFOD1	exonic	always exonic (mostly 3'-UTR)	TRUE	GV -> MII	GV -> MII	oocyte (MII)	oocyte (MII)	Gamete	oocyte (MII)	Gamete	till 8-cell	oocyte (MII)	till 8-cell
oocyte.MII	ENSG00000087338.5	GMCL1	exonic	always exonic (mostly 3'-UTR)	TRUE	GV -> MII	GV -> MII	oocyte (MII)	oocyte (MII)	Gamete	oocyte (MII)	Gamete	till 8-cell	oocyte (MII)	till 8-cell
oocyte.MII	ENSG00000087586.17	AURKA	exonic	always exonic (mostly 3'-UTR)	TRUE	GV -> MII	GV -> MII	oocyte (MII)	oocyte (MII)	Gamete	oocyte (MII)	Gamete	till 8-cell	oocyte (MII)	till 8-cell
oocyte.MII	ENSG00000090054.15	SPTLC1	exonic	always exonic (mostly 3'-UTR)	TRUE	GV -> MII	GV -> MII	oocyte (MII)	oocyte (MII)	Gamete	oocyte (MII)	Gamete	till 8-cell	oocyte (MII)	till 8-cell
oocyte.MII	ENSG00000090470.15	PDCD7	exonic	always exonic (mostly 3'-UTR)	TRUE	GV -> MII	GV -> MII	oocyte (MII)	oocyte (MII)	Gamete	oocyte (MII)	Gamete	till 8-cell	oocyte (MII)	till 8-cell
oocyte.MII	ENSG00000090615.15	GOLGA3	exonic	always exonic (mostly 3'-UTR)	TRUE	GV -> MII	GV -> MII	oocyte (MII)	oocyte (MII)	Gamete	oocyte (MII)	Gamete	till 8-cell	oocyte (MII)	till 8-cell
oocyte.MII	ENSG00000090889.12		not REE-targeted	not REE-targeted	FALSE	GV -> MII	GV -> MII	oocyte (MII)	oocyte (MII)	Gamete	oocyte (MII)	Gamete	till 8-cell	oocyte (MII)	till 8-cell
oocyte.MII	ENSG00000091651.9	ORC6	exonic	always exonic (mostly 3'-UTR)	TRUE	GV -> MII	GV -> MII	oocyte (MII)	oocyte (MII)	Gamete	oocyte (MII)	Gamete	till 8-cell	oocyte (MII)	till 8-cell
oocyte.MII	ENSG00000092470.12	WDR76	exonic	always exonic (mostly 3'-UTR)	TRUE	GV -> MII	GV -> MII	oocyte (MII)	oocyte (MII)	Gamete	oocyte (MII)	Gamete	till 8-cell	oocyte (MII)	till 8-cell
oocyte.MII	ENSG00000092531.10	SNAP23	exonic	always exonic (mostly 3'-UTR)	TRUE	GV -> MII	GV -> MII	oocyte (MII)	oocyte (MII)	Gamete	oocyte (MII)	Gamete	till 8-cell	oocyte (MII)	till 8-cell
oocyte.MII	ENSG00000092853.14	CLSPN	exonic	always exonic (mostly 3'-UTR)	TRUE	GV -> MII	GV -> MII	oocyte (MII)	oocyte (MII)	Gamete	oocyte (MII)	Gamete	till 8-cell	oocyte (MII)	till 8-cell
oocyte.MII	ENSG00000092871.16	RFFL	exonic	always exonic (mostly 3'-UTR)	TRUE	GV -> MII	GV -> MII	oocyte (MII)	oocyte (MII)	Gamete	oocyte (MII)	Gamete	till 8-cell	oocyte (MII)	till 8-cell
oocyte.MII	ENSG00000094804.12		not REE-targeted	not REE-targeted	FALSE	GV -> MII	GV -> MII	oocyte (MII)	oocyte (MII)	Gamete	oocyte (MII)	Gamete	till 8-cell	oocyte (MII)	till 8-cell
oocyte.MII	ENSG00000095139.14		not REE-targeted	not REE-targeted	FALSE	GV -> MII	GV -> MII	oocyte (MII)	oocyte (MII)	Gamete	oocyte (MII)	Gamete	till 8-cell	oocyte (MII)	till 8-cell
oocyte.MII	ENSG00000095261.14	PSMD5	exonic	always exonic (mostly 3'-UTR)	TRUE	GV -> MII	GV -> MII	oocyte (MII)	oocyte (MII)	Gamete	oocyte (MII)	Gamete	till 8-cell	oocyte (MII)	till 8-cell
oocyte.MII	ENSG00000095485.18		not REE-targeted	not REE-targeted	FALSE	GV -> MII	GV -> MII	oocyte (MII)	oocyte (MII)	Gamete	oocyte (MII)	Gamete	till 8-cell	oocyte (MII)	till 8-cell
oocyte.MII	ENSG00000095627.9	TDRD1	exonic;mixed	mixed	TRUE	GV -> MII	GV -> MII	oocyte (MII)	oocyte (MII)	Gamete	oocyte (MII)	Gamete	till 8-cell	oocyte (MII)	till 8-cell
oocyte.MII	ENSG00000099139.13	PCSK5	intronic	always intronic	TRUE	GV -> MII	GV -> MII	oocyte (MII)	oocyte (MII)	Gamete	oocyte (MII)	Gamete	till 8-cell	oocyte (MII)	till 8-cell
oocyte.MII	ENSG00000099338.23		not REE-targeted	not REE-targeted	FALSE	GV -> MII	GV -> MII	oocyte (MII)	oocyte (MII)	Gamete	oocyte (MII)	Gamete	till 8-cell	oocyte (MII)	till 8-cell
oocyte.MII	ENSG00000099942.13	CRKL	exonic	always exonic (mostly 3'-UTR)	TRUE	GV -> MII	GV -> MII	oocyte (MII)	oocyte (MII)	Gamete	oocyte (MII)	Gamete	till 8-cell	oocyte (MII)	till 8-cell
oocyte.MII	ENSG00000100209.10		not REE-targeted	not REE-targeted	FALSE	GV -> MII	GV -> MII	oocyte (MII)	oocyte (MII)	Gamete	oocyte (MII)	Gamete	till 8-cell	oocyte (MII)	till 8-cell
oocyte.MII	ENSG00000100228.12		not REE-targeted	not REE-targeted	FALSE	GV -> MII	GV -> MII	oocyte (MII)	oocyte (MII)	Gamete	oocyte (MII)	Gamete	till 8-cell	oocyte (MII)	till 8-cell
oocyte.MII	ENSG00000100364.18		not REE-targeted	not REE-targeted	FALSE	GV -> MII	GV -> MII	oocyte (MII)	oocyte (MII)	Gamete	oocyte (MII)	Gamete	till 8-cell	oocyte (MII)	till 8-cell
oocyte.MII	ENSG00000100376.12	FAM118A	exonic	always exonic (mostly 3'-UTR)	TRUE	GV -> MII	GV -> MII	oocyte (MII)	oocyte (MII)	Gamete	oocyte (MII)	Gamete	till 8-cell	oocyte (MII)	till 8-cell
oocyte.MII	ENSG00000100393.13		not REE-targeted	not REE-targeted	FALSE	GV -> MII	GV -> MII	oocyte (MII)	oocyte (MII)	Gamete	oocyte (MII)	Gamete	till 8-cell	oocyte (MII)	till 8-cell
oocyte.MII	ENSG00000100554.12		not REE-targeted	not REE-targeted	FALSE	GV -> MII	GV -> MII	oocyte (MII)	oocyte (MII)	Gamete	oocyte (MII)	Gamete	till 8-cell	oocyte (MII)	till 8-cell
oocyte.MII	ENSG00000101003.10	GINS1	exonic	always exonic (mostly 3'-UTR)	TRUE	GV -> MII	GV -> MII	oocyte (MII)	oocyte (MII)	Gamete	oocyte (MII)	Gamete	till 8-cell	oocyte (MII)	till 8-cell
oocyte.MII	ENSG00000101079.21	NDRG3	exonic	always exonic (mostly 3'-UTR)	TRUE	GV -> MII	GV -> MII	oocyte (MII)	oocyte (MII)	Gamete	oocyte (MII)	Gamete	till 8-cell	oocyte (MII)	till 8-cell
oocyte.MII	ENSG00000101082.14		not REE-targeted	not REE-targeted	FALSE	GV -> MII	GV -> MII	oocyte (MII)	oocyte (MII)	Gamete	oocyte (MII)	Gamete	till 8-cell	oocyte (MII)	till 8-cell
oocyte.MII	ENSG00000101109.12		not REE-targeted	not REE-targeted	FALSE	GV -> MII	GV -> MII	oocyte (MII)	oocyte (MII)	Gamete	oocyte (MII)	Gamete	till 8-cell	oocyte (MII)	till 8-cell
oocyte.MII	ENSG00000101138.12	CSTF1	exonic	always exonic (mostly 3'-UTR)	TRUE	GV -> MII	GV -> MII	oocyte (MII)	oocyte (MII)	Gamete	oocyte (MII)	Gamete	till 8-cell	oocyte (MII)	till 8-cell
oocyte.MII	ENSG00000101190.13	TCFL5	intronic;mixed	mixed	TRUE	GV -> MII	GV -> MII	oocyte (MII)	oocyte (MII)	Gamete	oocyte (MII)	Gamete	till 8-cell	oocyte (MII)	till 8-cell
oocyte.MII	ENSG00000101347.9	SAMHD1	exonic	always exonic (mostly 3'-UTR)	TRUE	GV -> MII	GV -> MII	oocyte (MII)	oocyte (MII)	Gamete	oocyte (MII)	Gamete	till 8-cell	oocyte (MII)	till 8-cell
oocyte.MII	ENSG00000101464.10	PIGU	intronic	always intronic	TRUE	GV -> MII	GV -> MII	oocyte (MII)	oocyte (MII)	Gamete	oocyte (MII)	Gamete	till 8-cell	oocyte (MII)	till 8-cell
oocyte.MII	ENSG00000101557.15	USP14	exonic	always exonic (mostly 3'-UTR)	TRUE	GV -> MII	GV -> MII	oocyte (MII)	oocyte (MII)	Gamete	oocyte (MII)	Gamete	till 8-cell	oocyte (MII)	till 8-cell
oocyte.MII	ENSG00000101871.14	MID1	intronic	always intronic	TRUE	GV -> MII	GV -> MII	oocyte (MII)	oocyte (MII)	Gamete	oocyte (MII)	Gamete	till 8-cell	oocyte (MII)	till 8-cell
oocyte.MII	ENSG00000102158.19		not REE-targeted	not REE-targeted	FALSE	GV -> MII	GV -> MII	oocyte (MII)	oocyte (MII)	Gamete	oocyte (MII)	Gamete	till 8-cell	oocyte (MII)	till 8-cell
oocyte.MII	ENSG00000102174.9		not REE-targeted	not REE-targeted	FALSE	GV -> MII	GV -> MII	oocyte (MII)	oocyte (MII)	Gamete	oocyte (MII)	Gamete	till 8-cell	oocyte (MII)	till 8-cell
oocyte.MII	ENSG00000102317.18	RBM3	exonic	always exonic (mostly 3'-UTR)	TRUE	GV -> MII	GV -> MII	oocyte (MII)	oocyte (MII)	Gamete	oocyte (MII)	Gamete	till 8-cell	oocyte (MII)	till 8-cell
oocyte.MII	ENSG00000102781.14	KATNAL1	exonic	always exonic (mostly 3'-UTR)	TRUE	GV -> MII	GV -> MII	oocyte (MII)	oocyte (MII)	Gamete	oocyte (MII)	Gamete	till 8-cell	oocyte (MII)	till 8-cell
oocyte.MII	ENSG00000102858.13		not REE-targeted	not REE-targeted	FALSE	GV -> MII	GV -> MII	oocyte (MII)	oocyte (MII)	Gamete	oocyte (MII)	Gamete	till 8-cell	oocyte (MII)	till 8-cell
oocyte.MII	ENSG00000103018.16	CYB5B	exonic	always exonic (mostly 3'-UTR)	TRUE	GV -> MII	GV -> MII	oocyte (MII)	oocyte (MII)	Gamete	oocyte (MII)	Gamete	till 8-cell	oocyte (MII)	till 8-cell
oocyte.MII	ENSG00000103160.12	HSDL1	exonic	always exonic (mostly 3'-UTR)	TRUE	GV -> MII	GV -> MII	oocyte (MII)	oocyte (MII)	Gamete	oocyte (MII)	Gamete	till 8-cell	oocyte (MII)	till 8-cell
oocyte.MII	ENSG00000103196.12	CRISPLD2	exonic	always exonic (mostly 3'-UTR)	TRUE	GV -> MII	GV -> MII	oocyte (MII)	oocyte (MII)	Gamete	oocyte (MII)	Gamete	till 8-cell	oocyte (MII)	till 8-cell
oocyte.MII	ENSG00000103319.12		not REE-targeted	not REE-targeted	FALSE	GV -> MII	GV -> MII	oocyte (MII)	oocyte (MII)	Gamete	oocyte (MII)	Gamete	till 8-cell	oocyte (MII)	till 8-cell
oocyte.MII	ENSG00000103528.17		not REE-targeted	not REE-targeted	FALSE	GV -> MII	GV -> MII	oocyte (MII)	oocyte (MII)	Gamete	oocyte (MII)	Gamete	till 8-cell	oocyte (MII)	till 8-cell
oocyte.MII	ENSG00000103942.13		not REE-targeted	not REE-targeted	FALSE	GV -> MII	GV -> MII	oocyte (MII)	oocyte (MII)	Gamete	oocyte (MII)	Gamete	till 8-cell	oocyte (MII)	till 8-cell
oocyte.MII	ENSG00000104154.7		not REE-targeted	not REE-targeted	FALSE	GV -> MII	GV -> MII	oocyte (MII)	oocyte (MII)	Gamete	oocyte (MII)	Gamete	till 8-cell	oocyte (MII)	till 8-cell
oocyte.MII	ENSG00000104213.12		not REE-targeted	not REE-targeted	FALSE	GV -> MII	GV -> MII	oocyte (MII)	oocyte (MII)	Gamete	oocyte (MII)	Gamete	till 8-cell	oocyte (MII)	till 8-cell
oocyte.MII	ENSG00000104687.14		not REE-targeted	not REE-targeted	FALSE	GV -> MII	GV -> MII	oocyte (MII)	oocyte (MII)	Gamete	oocyte (MII)	Gamete	till 8-cell	oocyte (MII)	till 8-cell
oocyte.MII	ENSG00000104738.18	MCM4	exonic	always exonic (mostly 3'-UTR)	TRUE	GV -> MII	GV -> MII	oocyte (MII)	oocyte (MII)	Gamete	oocyte (MII)	Gamete	till 8-cell	oocyte (MII)	till 8-cell
oocyte.MII	ENSG00000104951.16	IL4I1	intronic	always intronic	TRUE	GV -> MII	GV -> MII	oocyte (MII)	oocyte (MII)	Gamete	oocyte (MII)	Gamete	till 8-cell	oocyte (MII)	till 8-cell
oocyte.MII	ENSG00000105136.20		not REE-targeted	not REE-targeted	FALSE	GV -> MII	GV -> MII	oocyte (MII)	oocyte (MII)	Gamete	oocyte (MII)	Gamete	till 8-cell	oocyte (MII)	till 8-cell
oocyte.MII	ENSG00000105447.13		not REE-targeted	not REE-targeted	FALSE	GV -> MII	GV -> MII	oocyte (MII)	oocyte (MII)	Gamete	oocyte (MII)	Gamete	till 8-cell	oocyte (MII)	till 8-cell
oocyte.MII	ENSG00000105708.9	ZNF14	exonic	always exonic (mostly 3'-UTR)	TRUE	GV -> MII	GV -> MII	oocyte (MII)	oocyte (MII)	Gamete	oocyte (MII)	Gamete	till 8-cell	oocyte (MII)	till 8-cell
oocyte.MII	ENSG00000105793.15	GTPBP10	exonic	always exonic (mostly 3'-UTR)	TRUE	GV -> MII	GV -> MII	oocyte (MII)	oocyte (MII)	Gamete	oocyte (MII)	Gamete	till 8-cell	oocyte (MII)	till 8-cell
oocyte.MII	ENSG00000105856.14		not REE-targeted	not REE-targeted	FALSE	GV -> MII	GV -> MII	oocyte (MII)	oocyte (MII)	Gamete	oocyte (MII)	Gamete	till 8-cell	oocyte (MII)	till 8-cell
oocyte.MII	ENSG00000106327.13		not REE-targeted	not REE-targeted	FALSE	GV -> MII	GV -> MII	oocyte (MII)	oocyte (MII)	Gamete	oocyte (MII)	Gamete	till 8-cell	oocyte (MII)	till 8-cell
oocyte.MII	ENSG00000106772.18	PRUNE2	intronic	always intronic	TRUE	GV -> MII	GV -> MII	oocyte (MII)	oocyte (MII)	Gamete	oocyte (MII)	Gamete	till 8-cell	oocyte (MII)	till 8-cell
oocyte.MII	ENSG00000106789.13	CORO2A	exonic	always exonic (mostly 3'-UTR)	TRUE	GV -> MII	GV -> MII	oocyte (MII)	oocyte (MII)	Gamete	oocyte (MII)	Gamete	till 8-cell	oocyte (MII)	till 8-cell
oocyte.MII	ENSG00000107201.10		not REE-targeted	not REE-targeted	FALSE	GV -> MII	GV -> MII	oocyte (MII)	oocyte (MII)	Gamete	oocyte (MII)	Gamete	till 8-cell	oocyte (MII)	till 8-cell
oocyte.MII	ENSG00000107362.13	ABHD17B	exonic	always exonic (mostly 3'-UTR)	TRUE	GV -> MII	GV -> MII	oocyte (MII)	oocyte (MII)	Gamete	oocyte (MII)	Gamete	till 8-cell	oocyte (MII)	till 8-cell
oocyte.MII	ENSG00000107611.15		not REE-targeted	not REE-targeted	FALSE	GV -> MII	GV -> MII	oocyte (MII)	oocyte (MII)	Gamete	oocyte (MII)	Gamete	till 8-cell	oocyte (MII)	till 8-cell
oocyte.MII	ENSG00000108423.15	TUBD1	exonic	always exonic (mostly 3'-UTR)	TRUE	GV -> MII	GV -> MII	oocyte (MII)	oocyte (MII)	Gamete	oocyte (MII)	Gamete	till 8-cell	oocyte (MII)	till 8-cell
oocyte.MII	ENSG00000108433.16		not REE-targeted	not REE-targeted	FALSE	GV -> MII	GV -> MII	oocyte (MII)	oocyte (MII)	Gamete	oocyte (MII)	Gamete	till 8-cell	oocyte (MII)	till 8-cell
oocyte.MII	ENSG00000108854.16	SMURF2	exonic	always exonic (mostly 3'-UTR)	TRUE	GV -> MII	GV -> MII	oocyte (MII)	oocyte (MII)	Gamete	oocyte (MII)	Gamete	till 8-cell	oocyte (MII)	till 8-cell
oocyte.MII	ENSG00000109452.12		not REE-targeted	not REE-targeted	FALSE	GV -> MII	GV -> MII	oocyte (MII)	oocyte (MII)	Gamete	oocyte (MII)	Gamete	till 8-cell	oocyte (MII)	till 8-cell
oocyte.MII	ENSG00000109572.14		not REE-targeted	not REE-targeted	FALSE	GV -> MII	GV -> MII	oocyte (MII)	oocyte (MII)	Gamete	oocyte (MII)	Gamete	till 8-cell	oocyte (MII)	till 8-cell
oocyte.MII	ENSG00000109685.18	NSD2	intronic	always intronic	TRUE	GV -> MII	GV -> MII	oocyte (MII)	oocyte (MII)	Gamete	oocyte (MII)	Gamete	till 8-cell	oocyte (MII)	till 8-cell
oocyte.MII	ENSG00000109814.12	UGDH	exonic	always exonic (mostly 3'-UTR)	TRUE	GV -> MII	GV -> MII	oocyte (MII)	oocyte (MII)	Gamete	oocyte (MII)	Gamete	till 8-cell	oocyte (MII)	till 8-cell
oocyte.MII	ENSG00000110025.13		not REE-targeted	not REE-targeted	FALSE	GV -> MII	GV -> MII	oocyte (MII)	oocyte (MII)	Gamete	oocyte (MII)	Gamete	till 8-cell	oocyte (MII)	till 8-cell
oocyte.MII	ENSG00000110906.13		not REE-targeted	not REE-targeted	FALSE	GV -> MII	GV -> MII	oocyte (MII)	oocyte (MII)	Gamete	oocyte (MII)	Gamete	till 8-cell	oocyte (MII)	till 8-cell
oocyte.MII	ENSG00000111058.8		not REE-targeted	not REE-targeted	FALSE	GV -> MII	GV -> MII	oocyte (MII)	oocyte (MII)	Gamete	oocyte (MII)	Gamete	till 8-cell	oocyte (MII)	till 8-cell
oocyte.MII	ENSG00000111249.14		not REE-targeted	not REE-targeted	FALSE	GV -> MII	GV -> MII	oocyte (MII)	oocyte (MII)	Gamete	oocyte (MII)	Gamete	till 8-cell	oocyte (MII)	till 8-cell
oocyte.MII	ENSG00000111261.14	MANSC1	exonic	always exonic (mostly 3'-UTR)	TRUE	GV -> MII	GV -> MII	oocyte (MII)	oocyte (MII)	Gamete	oocyte (MII)	Gamete	till 8-cell	oocyte (MII)	till 8-cell
oocyte.MII	ENSG00000111450.14	STX2	exonic	always exonic (mostly 3'-UTR)	TRUE	GV -> MII	GV -> MII	oocyte (MII)	oocyte (MII)	Gamete	oocyte (MII)	Gamete	till 8-cell	oocyte (MII)	till 8-cell
oocyte.MII	ENSG00000111897.7	SERINC1	exonic	always exonic (mostly 3'-UTR)	TRUE	GV -> MII	GV -> MII	oocyte (MII)	oocyte (MII)	Gamete	oocyte (MII)	Gamete	till 8-cell	oocyte (MII)	till 8-cell
oocyte.MII	ENSG00000112293.15	GPLD1	exonic	always exonic (mostly 3'-UTR)	TRUE	GV -> MII	GV -> MII	oocyte (MII)	oocyte (MII)	Gamete	oocyte (MII)	Gamete	till 8-cell	oocyte (MII)	till 8-cell
oocyte.MII	ENSG00000112365.4		not REE-targeted	not REE-targeted	FALSE	GV -> MII	GV -> MII	oocyte (MII)	oocyte (MII)	Gamete	oocyte (MII)	Gamete	till 8-cell	oocyte (MII)	till 8-cell
oocyte.MII	ENSG00000113318.11	MSH3	exonic	always exonic (mostly 3'-UTR)	TRUE	GV -> MII	GV -> MII	oocyte (MII)	oocyte (MII)	Gamete	oocyte (MII)	Gamete	till 8-cell	oocyte (MII)	till 8-cell
oocyte.MII	ENSG00000113456.19	RAD1	exonic	always exonic (mostly 3'-UTR)	TRUE	GV -> MII	GV -> MII	oocyte (MII)	oocyte (MII)	Gamete	oocyte (MII)	Gamete	till 8-cell	oocyte (MII)	till 8-cell
oocyte.MII	ENSG00000113838.13	TBCCD1	exonic	always exonic (mostly 3'-UTR)	TRUE	GV -> MII	GV -> MII	oocyte (MII)	oocyte (MII)	Gamete	oocyte (MII)	Gamete	till 8-cell	oocyte (MII)	till 8-cell
oocyte.MII	ENSG00000114302.16	PRKAR2A	exonic	always exonic (mostly 3'-UTR)	TRUE	GV -> MII	GV -> MII	oocyte (MII)	oocyte (MII)	Gamete	oocyte (MII)	Gamete	till 8-cell	oocyte (MII)	till 8-cell
oocyte.MII	ENSG00000114450.10		not REE-targeted	not REE-targeted	FALSE	GV -> MII	GV -> MII	oocyte (MII)	oocyte (MII)	Gamete	oocyte (MII)	Gamete	till 8-cell	oocyte (MII)	till 8-cell
oocyte.MII	ENSG00000114656.12		not REE-targeted	not REE-targeted	FALSE	GV -> MII	GV -> MII	oocyte (MII)	oocyte (MII)	Gamete	oocyte (MII)	Gamete	till 8-cell	oocyte (MII)	till 8-cell
oocyte.MII	ENSG00000114744.9	COMMD2	exonic	always exonic (mostly 3'-UTR)	TRUE	GV -> MII	GV -> MII	oocyte (MII)	oocyte (MII)	Gamete	oocyte (MII)	Gamete	till 8-cell	oocyte (MII)	till 8-cell
oocyte.MII	ENSG00000114850.6	SSR3	exonic	always exonic (mostly 3'-UTR)	TRUE	GV -> MII	GV -> MII	oocyte (MII)	oocyte (MII)	Gamete	oocyte (MII)	Gamete	till 8-cell	oocyte (MII)	till 8-cell
oocyte.MII	ENSG00000115020.17	PIKFYVE	exonic	always exonic (mostly 3'-UTR)	TRUE	GV -> MII	GV -> MII	oocyte (MII)	oocyte (MII)	Gamete	oocyte (MII)	Gamete	till 8-cell	oocyte (MII)	till 8-cell
oocyte.MII	ENSG00000115252.18		not REE-targeted	not REE-targeted	FALSE	GV -> MII	GV -> MII	oocyte (MII)	oocyte (MII)	Gamete	oocyte (MII)	Gamete	till 8-cell	oocyte (MII)	till 8-cell
oocyte.MII	ENSG00000115425.14	PECR	exonic;intronic;mixed	mixed	TRUE	GV -> MII	GV -> MII	oocyte (MII)	oocyte (MII)	Gamete	oocyte (MII)	Gamete	till 8-cell	oocyte (MII)	till 8-cell
oocyte.MII	ENSG00000115486.12		not REE-targeted	not REE-targeted	FALSE	GV -> MII	GV -> MII	oocyte (MII)	oocyte (MII)	Gamete	oocyte (MII)	Gamete	till 8-cell	oocyte (MII)	till 8-cell
oocyte.MII	ENSG00000115504.14	EHBP1	intronic	always intronic	TRUE	GV -> MII	GV -> MII	oocyte (MII)	oocyte (MII)	Gamete	oocyte (MII)	Gamete	till 8-cell	oocyte (MII)	till 8-cell
oocyte.MII	ENSG00000115520.8	COQ10B	exonic	always exonic (mostly 3'-UTR)	TRUE	GV -> MII	GV -> MII	oocyte (MII)	oocyte (MII)	Gamete	oocyte (MII)	Gamete	till 8-cell	oocyte (MII)	till 8-cell
oocyte.MII	ENSG00000115946.8		not REE-targeted	not REE-targeted	FALSE	GV -> MII	GV -> MII	oocyte (MII)	oocyte (MII)	Gamete	oocyte (MII)	Gamete	till 8-cell	oocyte (MII)	till 8-cell
oocyte.MII	ENSG00000116127.18		not REE-targeted	not REE-targeted	FALSE	GV -> MII	GV -> MII	oocyte (MII)	oocyte (MII)	Gamete	oocyte (MII)	Gamete	till 8-cell	oocyte (MII)	till 8-cell
oocyte.MII	ENSG00000116497.18	S100PBP	intronic	always intronic	TRUE	GV -> MII	GV -> MII	oocyte (MII)	oocyte (MII)	Gamete	oocyte (MII)	Gamete	till 8-cell	oocyte (MII)	till 8-cell
oocyte.MII	ENSG00000117222.14	RBBP5	exonic	always exonic (mostly 3'-UTR)	TRUE	GV -> MII	GV -> MII	oocyte (MII)	oocyte (MII)	Gamete	oocyte (MII)	Gamete	till 8-cell	oocyte (MII)	till 8-cell
oocyte.MII	ENSG00000117280.13	RAB29	exonic	always exonic (mostly 3'-UTR)	TRUE	GV -> MII	GV -> MII	oocyte (MII)	oocyte (MII)	Gamete	oocyte (MII)	Gamete	till 8-cell	oocyte (MII)	till 8-cell
oocyte.MII	ENSG00000117758.14		not REE-targeted	not REE-targeted	FALSE	GV -> MII	GV -> MII	oocyte (MII)	oocyte (MII)	Gamete	oocyte (MII)	Gamete	till 8-cell	oocyte (MII)	till 8-cell
oocyte.MII	ENSG00000118307.19	CASC1	intronic	always intronic	TRUE	GV -> MII	GV -> MII	oocyte (MII)	oocyte (MII)	Gamete	oocyte (MII)	Gamete	till 8-cell	oocyte (MII)	till 8-cell
oocyte.MII	ENSG00000118491.10		not REE-targeted	not REE-targeted	FALSE	GV -> MII	GV -> MII	oocyte (MII)	oocyte (MII)	Gamete	oocyte (MII)	Gamete	till 8-cell	oocyte (MII)	till 8-cell
oocyte.MII	ENSG00000119541.10	VPS4B	exonic	always exonic (mostly 3'-UTR)	TRUE	GV -> MII	GV -> MII	oocyte (MII)	oocyte (MII)	Gamete	oocyte (MII)	Gamete	till 8-cell	oocyte (MII)	till 8-cell
oocyte.MII	ENSG00000119616.11		not REE-targeted	not REE-targeted	FALSE	GV -> MII	GV -> MII	oocyte (MII)	oocyte (MII)	Gamete	oocyte (MII)	Gamete	till 8-cell	oocyte (MII)	till 8-cell
oocyte.MII	ENSG00000120253.14	NUP43	exonic	always exonic (mostly 3'-UTR)	TRUE	GV -> MII	GV -> MII	oocyte (MII)	oocyte (MII)	Gamete	oocyte (MII)	Gamete	till 8-cell	oocyte (MII)	till 8-cell
oocyte.MII	ENSG00000120278.16	PLEKHG1	exonic	always exonic (mostly 3'-UTR)	TRUE	GV -> MII	GV -> MII	oocyte (MII)	oocyte (MII)	Gamete	oocyte (MII)	Gamete	till 8-cell	oocyte (MII)	till 8-cell
oocyte.MII	ENSG00000120334.15		not REE-targeted	not REE-targeted	FALSE	GV -> MII	GV -> MII	oocyte (MII)	oocyte (MII)	Gamete	oocyte (MII)	Gamete	till 8-cell	oocyte (MII)	till 8-cell
oocyte.MII	ENSG00000120727.13	PAIP2	intronic	always intronic	TRUE	GV -> MII	GV -> MII	oocyte (MII)	oocyte (MII)	Gamete	oocyte (MII)	Gamete	till 8-cell	oocyte (MII)	till 8-cell
oocyte.MII	ENSG00000120756.13	PLS1	intronic	always intronic	TRUE	GV -> MII	GV -> MII	oocyte (MII)	oocyte (MII)	Gamete	oocyte (MII)	Gamete	till 8-cell	oocyte (MII)	till 8-cell
oocyte.MII	ENSG00000120802.13	TMPO	exonic	always exonic (mostly 3'-UTR)	TRUE	GV -> MII	GV -> MII	oocyte (MII)	oocyte (MII)	Gamete	oocyte (MII)	Gamete	till 8-cell	oocyte (MII)	till 8-cell
oocyte.MII	ENSG00000120868.13		not REE-targeted	not REE-targeted	FALSE	GV -> MII	GV -> MII	oocyte (MII)	oocyte (MII)	Gamete	oocyte (MII)	Gamete	till 8-cell	oocyte (MII)	till 8-cell
oocyte.MII	ENSG00000120899.18		not REE-targeted	not REE-targeted	FALSE	GV -> MII	GV -> MII	oocyte (MII)	oocyte (MII)	Gamete	oocyte (MII)	Gamete	till 8-cell	oocyte (MII)	till 8-cell
oocyte.MII	ENSG00000120948.17		not REE-targeted	not REE-targeted	FALSE	GV -> MII	GV -> MII	oocyte (MII)	oocyte (MII)	Gamete	oocyte (MII)	Gamete	till 8-cell	oocyte (MII)	till 8-cell
oocyte.MII	ENSG00000121039.10	RDH10	exonic	always exonic (mostly 3'-UTR)	TRUE	GV -> MII	GV -> MII	oocyte (MII)	oocyte (MII)	Gamete	oocyte (MII)	Gamete	till 8-cell	oocyte (MII)	till 8-cell
oocyte.MII	ENSG00000121236.21	TRIM6	exonic	always exonic (mostly 3'-UTR)	TRUE	GV -> MII	GV -> MII	oocyte (MII)	oocyte (MII)	Gamete	oocyte (MII)	Gamete	till 8-cell	oocyte (MII)	till 8-cell
oocyte.MII	ENSG00000121406.9	ZNF549	exonic	always exonic (mostly 3'-UTR)	TRUE	GV -> MII	GV -> MII	oocyte (MII)	oocyte (MII)	Gamete	oocyte (MII)	Gamete	till 8-cell	oocyte (MII)	till 8-cell
oocyte.MII	ENSG00000121542.12		not REE-targeted	not REE-targeted	FALSE	GV -> MII	GV -> MII	oocyte (MII)	oocyte (MII)	Gamete	oocyte (MII)	Gamete	till 8-cell	oocyte (MII)	till 8-cell
oocyte.MII	ENSG00000121644.19		not REE-targeted	not REE-targeted	FALSE	GV -> MII	GV -> MII	oocyte (MII)	oocyte (MII)	Gamete	oocyte (MII)	Gamete	till 8-cell	oocyte (MII)	till 8-cell
oocyte.MII	ENSG00000122203.15	KIAA1191	exonic	always exonic (mostly 3'-UTR)	TRUE	GV -> MII	GV -> MII	oocyte (MII)	oocyte (MII)	Gamete	oocyte (MII)	Gamete	till 8-cell	oocyte (MII)	till 8-cell
oocyte.MII	ENSG00000122218.16		not REE-targeted	not REE-targeted	FALSE	GV -> MII	GV -> MII	oocyte (MII)	oocyte (MII)	Gamete	oocyte (MII)	Gamete	till 8-cell	oocyte (MII)	till 8-cell
oocyte.MII	ENSG00000122378.14	PRXL2A	exonic	always exonic (mostly 3'-UTR)	TRUE	GV -> MII	GV -> MII	oocyte (MII)	oocyte (MII)	Gamete	oocyte (MII)	Gamete	till 8-cell	oocyte (MII)	till 8-cell
oocyte.MII	ENSG00000122417.15		not REE-targeted	not REE-targeted	FALSE	GV -> MII	GV -> MII	oocyte (MII)	oocyte (MII)	Gamete	oocyte (MII)	Gamete	till 8-cell	oocyte (MII)	till 8-cell
oocyte.MII	ENSG00000122557.10	HERPUD2	exonic	always exonic (mostly 3'-UTR)	TRUE	GV -> MII	GV -> MII	oocyte (MII)	oocyte (MII)	Gamete	oocyte (MII)	Gamete	till 8-cell	oocyte (MII)	till 8-cell
oocyte.MII	ENSG00000123473.15	STIL	exonic	always exonic (mostly 3'-UTR)	TRUE	GV -> MII	GV -> MII	oocyte (MII)	oocyte (MII)	Gamete	oocyte (MII)	Gamete	till 8-cell	oocyte (MII)	till 8-cell
oocyte.MII	ENSG00000123485.12		not REE-targeted	not REE-targeted	FALSE	GV -> MII	GV -> MII	oocyte (MII)	oocyte (MII)	Gamete	oocyte (MII)	Gamete	till 8-cell	oocyte (MII)	till 8-cell
oocyte.MII	ENSG00000123600.19		not REE-targeted	not REE-targeted	FALSE	GV -> MII	GV -> MII	oocyte (MII)	oocyte (MII)	Gamete	oocyte (MII)	Gamete	till 8-cell	oocyte (MII)	till 8-cell
oocyte.MII	ENSG00000124222.22	STX16	exonic	always exonic (mostly 3'-UTR)	TRUE	GV -> MII	GV -> MII	oocyte (MII)	oocyte (MII)	Gamete	oocyte (MII)	Gamete	till 8-cell	oocyte (MII)	till 8-cell
oocyte.MII	ENSG00000125037.12		not REE-targeted	not REE-targeted	FALSE	GV -> MII	GV -> MII	oocyte (MII)	oocyte (MII)	Gamete	oocyte (MII)	Gamete	till 8-cell	oocyte (MII)	till 8-cell
oocyte.MII	ENSG00000125375.15	DMAC2L	exonic	always exonic (mostly 3'-UTR)	TRUE	GV -> MII	GV -> MII	oocyte (MII)	oocyte (MII)	Gamete	oocyte (MII)	Gamete	till 8-cell	oocyte (MII)	till 8-cell
oocyte.MII	ENSG00000125482.13		not REE-targeted	not REE-targeted	FALSE	GV -> MII	GV -> MII	oocyte (MII)	oocyte (MII)	Gamete	oocyte (MII)	Gamete	till 8-cell	oocyte (MII)	till 8-cell
oocyte.MII	ENSG00000125630.15		not REE-targeted	not REE-targeted	FALSE	GV -> MII	GV -> MII	oocyte (MII)	oocyte (MII)	Gamete	oocyte (MII)	Gamete	till 8-cell	oocyte (MII)	till 8-cell
oocyte.MII	ENSG00000125952.20		not REE-targeted	not REE-targeted	FALSE	GV -> MII	GV -> MII	oocyte (MII)	oocyte (MII)	Gamete	oocyte (MII)	Gamete	till 8-cell	oocyte (MII)	till 8-cell
oocyte.MII	ENSG00000126067.12	PSMB2	exonic	always exonic (mostly 3'-UTR)	TRUE	GV -> MII	GV -> MII	oocyte (MII)	oocyte (MII)	Gamete	oocyte (MII)	Gamete	till 8-cell	oocyte (MII)	till 8-cell
oocyte.MII	ENSG00000126214.21	KLC1	intronic	always intronic	TRUE	GV -> MII	GV -> MII	oocyte (MII)	oocyte (MII)	Gamete	oocyte (MII)	Gamete	till 8-cell	oocyte (MII)	till 8-cell
oocyte.MII	ENSG00000126787.13	DLGAP5	intronic	always intronic	TRUE	GV -> MII	GV -> MII	oocyte (MII)	oocyte (MII)	Gamete	oocyte (MII)	Gamete	till 8-cell	oocyte (MII)	till 8-cell
oocyte.MII	ENSG00000127191.18	TRAF2	intronic	always intronic	TRUE	GV -> MII	GV -> MII	oocyte (MII)	oocyte (MII)	Gamete	oocyte (MII)	Gamete	till 8-cell	oocyte (MII)	till 8-cell
oocyte.MII	ENSG00000127423.10	AUNIP	exonic	always exonic (mostly 3'-UTR)	TRUE	GV -> MII	GV -> MII	oocyte (MII)	oocyte (MII)	Gamete	oocyte (MII)	Gamete	till 8-cell	oocyte (MII)	till 8-cell
oocyte.MII	ENSG00000127903.14	ZNF835	exonic	always exonic (mostly 3'-UTR)	TRUE	GV -> MII	GV -> MII	oocyte (MII)	oocyte (MII)	Gamete	oocyte (MII)	Gamete	till 8-cell	oocyte (MII)	till 8-cell
oocyte.MII	ENSG00000127993.16	RBM48	exonic	always exonic (mostly 3'-UTR)	TRUE	GV -> MII	GV -> MII	oocyte (MII)	oocyte (MII)	Gamete	oocyte (MII)	Gamete	till 8-cell	oocyte (MII)	till 8-cell
oocyte.MII	ENSG00000128050.8		not REE-targeted	not REE-targeted	FALSE	GV -> MII	GV -> MII	oocyte (MII)	oocyte (MII)	Gamete	oocyte (MII)	Gamete	till 8-cell	oocyte (MII)	till 8-cell
oocyte.MII	ENSG00000128581.17		not REE-targeted	not REE-targeted	FALSE	GV -> MII	GV -> MII	oocyte (MII)	oocyte (MII)	Gamete	oocyte (MII)	Gamete	till 8-cell	oocyte (MII)	till 8-cell
oocyte.MII	ENSG00000128918.15	ALDH1A2	intronic	always intronic	TRUE	GV -> MII	GV -> MII	oocyte (MII)	oocyte (MII)	Gamete	oocyte (MII)	Gamete	till 8-cell	oocyte (MII)	till 8-cell
oocyte.MII	ENSG00000128928.10	IVD	exonic	always exonic (mostly 3'-UTR)	TRUE	GV -> MII	GV -> MII	oocyte (MII)	oocyte (MII)	Gamete	oocyte (MII)	Gamete	till 8-cell	oocyte (MII)	till 8-cell
oocyte.MII	ENSG00000129158.11	SERGEF	intronic	always intronic	TRUE	GV -> MII	GV -> MII	oocyte (MII)	oocyte (MII)	Gamete	oocyte (MII)	Gamete	till 8-cell	oocyte (MII)	till 8-cell
oocyte.MII	ENSG00000130348.11		not REE-targeted	not REE-targeted	FALSE	GV -> MII	GV -> MII	oocyte (MII)	oocyte (MII)	Gamete	oocyte (MII)	Gamete	till 8-cell	oocyte (MII)	till 8-cell
oocyte.MII	ENSG00000130517.14	PGPEP1	exonic	always exonic (mostly 3'-UTR)	TRUE	GV -> MII	GV -> MII	oocyte (MII)	oocyte (MII)	Gamete	oocyte (MII)	Gamete	till 8-cell	oocyte (MII)	till 8-cell
oocyte.MII	ENSG00000130741.11	EIF2S3	exonic	always exonic (mostly 3'-UTR)	TRUE	GV -> MII	GV -> MII	oocyte (MII)	oocyte (MII)	Gamete	oocyte (MII)	Gamete	till 8-cell	oocyte (MII)	till 8-cell
oocyte.MII	ENSG00000130764.10	LRRC47	exonic	always exonic (mostly 3'-UTR)	TRUE	GV -> MII	GV -> MII	oocyte (MII)	oocyte (MII)	Gamete	oocyte (MII)	Gamete	till 8-cell	oocyte (MII)	till 8-cell
oocyte.MII	ENSG00000130772.14		not REE-targeted	not REE-targeted	FALSE	GV -> MII	GV -> MII	oocyte (MII)	oocyte (MII)	Gamete	oocyte (MII)	Gamete	till 8-cell	oocyte (MII)	till 8-cell
oocyte.MII	ENSG00000130818.12	ZNF426	exonic	always exonic (mostly 3'-UTR)	TRUE	GV -> MII	GV -> MII	oocyte (MII)	oocyte (MII)	Gamete	oocyte (MII)	Gamete	till 8-cell	oocyte (MII)	till 8-cell
oocyte.MII	ENSG00000130921.8	C12orf65	exonic	always exonic (mostly 3'-UTR)	TRUE	GV -> MII	GV -> MII	oocyte (MII)	oocyte (MII)	Gamete	oocyte (MII)	Gamete	till 8-cell	oocyte (MII)	till 8-cell
oocyte.MII	ENSG00000131381.12		not REE-targeted	not REE-targeted	FALSE	GV -> MII	GV -> MII	oocyte (MII)	oocyte (MII)	Gamete	oocyte (MII)	Gamete	till 8-cell	oocyte (MII)	till 8-cell
oocyte.MII	ENSG00000131844.16	MCCC2	exonic	always exonic (mostly 3'-UTR)	TRUE	GV -> MII	GV -> MII	oocyte (MII)	oocyte (MII)	Gamete	oocyte (MII)	Gamete	till 8-cell	oocyte (MII)	till 8-cell
oocyte.MII	ENSG00000131941.8	RHPN2	exonic	always exonic (mostly 3'-UTR)	TRUE	GV -> MII	GV -> MII	oocyte (MII)	oocyte (MII)	Gamete	oocyte (MII)	Gamete	till 8-cell	oocyte (MII)	till 8-cell
oocyte.MII	ENSG00000131944.10	FAAP24	exonic	always exonic (mostly 3'-UTR)	TRUE	GV -> MII	GV -> MII	oocyte (MII)	oocyte (MII)	Gamete	oocyte (MII)	Gamete	till 8-cell	oocyte (MII)	till 8-cell
oocyte.MII	ENSG00000132205.11		not REE-targeted	not REE-targeted	FALSE	GV -> MII	GV -> MII	oocyte (MII)	oocyte (MII)	Gamete	oocyte (MII)	Gamete	till 8-cell	oocyte (MII)	till 8-cell
oocyte.MII	ENSG00000132286.12		not REE-targeted	not REE-targeted	FALSE	GV -> MII	GV -> MII	oocyte (MII)	oocyte (MII)	Gamete	oocyte (MII)	Gamete	till 8-cell	oocyte (MII)	till 8-cell
oocyte.MII	ENSG00000132326.12	PER2	exonic	always exonic (mostly 3'-UTR)	TRUE	GV -> MII	GV -> MII	oocyte (MII)	oocyte (MII)	Gamete	oocyte (MII)	Gamete	till 8-cell	oocyte (MII)	till 8-cell
oocyte.MII	ENSG00000132549.18		not REE-targeted	not REE-targeted	FALSE	GV -> MII	GV -> MII	oocyte (MII)	oocyte (MII)	Gamete	oocyte (MII)	Gamete	till 8-cell	oocyte (MII)	till 8-cell
oocyte.MII	ENSG00000132603.15	NIP7	exonic	always exonic (mostly 3'-UTR)	TRUE	GV -> MII	GV -> MII	oocyte (MII)	oocyte (MII)	Gamete	oocyte (MII)	Gamete	till 8-cell	oocyte (MII)	till 8-cell
oocyte.MII	ENSG00000132604.11		not REE-targeted	not REE-targeted	FALSE	GV -> MII	GV -> MII	oocyte (MII)	oocyte (MII)	Gamete	oocyte (MII)	Gamete	till 8-cell	oocyte (MII)	till 8-cell
oocyte.MII	ENSG00000132824.14	SERINC3	exonic	always exonic (mostly 3'-UTR)	TRUE	GV -> MII	GV -> MII	oocyte (MII)	oocyte (MII)	Gamete	oocyte (MII)	Gamete	till 8-cell	oocyte (MII)	till 8-cell
oocyte.MII	ENSG00000132950.19		not REE-targeted	not REE-targeted	FALSE	GV -> MII	GV -> MII	oocyte (MII)	oocyte (MII)	Gamete	oocyte (MII)	Gamete	till 8-cell	oocyte (MII)	till 8-cell
oocyte.MII	ENSG00000133056.13	PIK3C2B	exonic	always exonic (mostly 3'-UTR)	TRUE	GV -> MII	GV -> MII	oocyte (MII)	oocyte (MII)	Gamete	oocyte (MII)	Gamete	till 8-cell	oocyte (MII)	till 8-cell
oocyte.MII	ENSG00000133256.12	PDE6B	exonic	always exonic (mostly 3'-UTR)	TRUE	GV -> MII	GV -> MII	oocyte (MII)	oocyte (MII)	Gamete	oocyte (MII)	Gamete	till 8-cell	oocyte (MII)	till 8-cell
oocyte.MII	ENSG00000133313.15		not REE-targeted	not REE-targeted	FALSE	GV -> MII	GV -> MII	oocyte (MII)	oocyte (MII)	Gamete	oocyte (MII)	Gamete	till 8-cell	oocyte (MII)	till 8-cell
oocyte.MII	ENSG00000133789.15	SWAP70	exonic	always exonic (mostly 3'-UTR)	TRUE	GV -> MII	GV -> MII	oocyte (MII)	oocyte (MII)	Gamete	oocyte (MII)	Gamete	till 8-cell	oocyte (MII)	till 8-cell
oocyte.MII	ENSG00000133983.16	COX16	exonic;intronic;mixed	mixed	TRUE	GV -> MII	GV -> MII	oocyte (MII)	oocyte (MII)	Gamete	oocyte (MII)	Gamete	till 8-cell	oocyte (MII)	till 8-cell
oocyte.MII	ENSG00000133997.11	MED6	exonic	always exonic (mostly 3'-UTR)	TRUE	GV -> MII	GV -> MII	oocyte (MII)	oocyte (MII)	Gamete	oocyte (MII)	Gamete	till 8-cell	oocyte (MII)	till 8-cell
oocyte.MII	ENSG00000134020.8		not REE-targeted	not REE-targeted	FALSE	GV -> MII	GV -> MII	oocyte (MII)	oocyte (MII)	Gamete	oocyte (MII)	Gamete	till 8-cell	oocyte (MII)	till 8-cell
oocyte.MII	ENSG00000134070.5		not REE-targeted	not REE-targeted	FALSE	GV -> MII	GV -> MII	oocyte (MII)	oocyte (MII)	Gamete	oocyte (MII)	Gamete	till 8-cell	oocyte (MII)	till 8-cell
oocyte.MII	ENSG00000134077.16		not REE-targeted	not REE-targeted	FALSE	GV -> MII	GV -> MII	oocyte (MII)	oocyte (MII)	Gamete	oocyte (MII)	Gamete	till 8-cell	oocyte (MII)	till 8-cell
oocyte.MII	ENSG00000134086.7		not REE-targeted	not REE-targeted	FALSE	GV -> MII	GV -> MII	oocyte (MII)	oocyte (MII)	Gamete	oocyte (MII)	Gamete	till 8-cell	oocyte (MII)	till 8-cell
oocyte.MII	ENSG00000134253.10		not REE-targeted	not REE-targeted	FALSE	GV -> MII	GV -> MII	oocyte (MII)	oocyte (MII)	Gamete	oocyte (MII)	Gamete	till 8-cell	oocyte (MII)	till 8-cell
oocyte.MII	ENSG00000135074.15	ADAM19	exonic	always exonic (mostly 3'-UTR)	TRUE	GV -> MII	GV -> MII	oocyte (MII)	oocyte (MII)	Gamete	oocyte (MII)	Gamete	till 8-cell	oocyte (MII)	till 8-cell
oocyte.MII	ENSG00000135245.10	HILPDA	exonic	always exonic (mostly 3'-UTR)	TRUE	GV -> MII	GV -> MII	oocyte (MII)	oocyte (MII)	Gamete	oocyte (MII)	Gamete	till 8-cell	oocyte (MII)	till 8-cell
oocyte.MII	ENSG00000135269.18	TES	exonic	always exonic (mostly 3'-UTR)	TRUE	GV -> MII	GV -> MII	oocyte (MII)	oocyte (MII)	Gamete	oocyte (MII)	Gamete	till 8-cell	oocyte (MII)	till 8-cell
oocyte.MII	ENSG00000135299.17		not REE-targeted	not REE-targeted	FALSE	GV -> MII	GV -> MII	oocyte (MII)	oocyte (MII)	Gamete	oocyte (MII)	Gamete	till 8-cell	oocyte (MII)	till 8-cell
oocyte.MII	ENSG00000135596.18		not REE-targeted	not REE-targeted	FALSE	GV -> MII	GV -> MII	oocyte (MII)	oocyte (MII)	Gamete	oocyte (MII)	Gamete	till 8-cell	oocyte (MII)	till 8-cell
oocyte.MII	ENSG00000135677.11	GNS	exonic	always exonic (mostly 3'-UTR)	TRUE	GV -> MII	GV -> MII	oocyte (MII)	oocyte (MII)	Gamete	oocyte (MII)	Gamete	till 8-cell	oocyte (MII)	till 8-cell
oocyte.MII	ENSG00000135679.25		not REE-targeted	not REE-targeted	FALSE	GV -> MII	GV -> MII	oocyte (MII)	oocyte (MII)	Gamete	oocyte (MII)	Gamete	till 8-cell	oocyte (MII)	till 8-cell
oocyte.MII	ENSG00000135900.4	MRPL44	exonic	always exonic (mostly 3'-UTR)	TRUE	GV -> MII	GV -> MII	oocyte (MII)	oocyte (MII)	Gamete	oocyte (MII)	Gamete	till 8-cell	oocyte (MII)	till 8-cell
oocyte.MII	ENSG00000136159.4	NUDT15	exonic	always exonic (mostly 3'-UTR)	TRUE	GV -> MII	GV -> MII	oocyte (MII)	oocyte (MII)	Gamete	oocyte (MII)	Gamete	till 8-cell	oocyte (MII)	till 8-cell
oocyte.MII	ENSG00000136536.15		not REE-targeted	not REE-targeted	FALSE	GV -> MII	GV -> MII	oocyte (MII)	oocyte (MII)	Gamete	oocyte (MII)	Gamete	till 8-cell	oocyte (MII)	till 8-cell
oocyte.MII	ENSG00000136758.18	YME1L1	exonic	always exonic (mostly 3'-UTR)	TRUE	GV -> MII	GV -> MII	oocyte (MII)	oocyte (MII)	Gamete	oocyte (MII)	Gamete	till 8-cell	oocyte (MII)	till 8-cell
oocyte.MII	ENSG00000136819.15	C9orf78	exonic	always exonic (mostly 3'-UTR)	TRUE	GV -> MII	GV -> MII	oocyte (MII)	oocyte (MII)	Gamete	oocyte (MII)	Gamete	till 8-cell	oocyte (MII)	till 8-cell
oocyte.MII	ENSG00000136868.11		not REE-targeted	not REE-targeted	FALSE	GV -> MII	GV -> MII	oocyte (MII)	oocyte (MII)	Gamete	oocyte (MII)	Gamete	till 8-cell	oocyte (MII)	till 8-cell
oocyte.MII	ENSG00000136875.12	PRPF4	exonic	always exonic (mostly 3'-UTR)	TRUE	GV -> MII	GV -> MII	oocyte (MII)	oocyte (MII)	Gamete	oocyte (MII)	Gamete	till 8-cell	oocyte (MII)	till 8-cell
oocyte.MII	ENSG00000137054.16	POLR1E	exonic	always exonic (mostly 3'-UTR)	TRUE	GV -> MII	GV -> MII	oocyte (MII)	oocyte (MII)	Gamete	oocyte (MII)	Gamete	till 8-cell	oocyte (MII)	till 8-cell
oocyte.MII	ENSG00000137106.18		not REE-targeted	not REE-targeted	FALSE	GV -> MII	GV -> MII	oocyte (MII)	oocyte (MII)	Gamete	oocyte (MII)	Gamete	till 8-cell	oocyte (MII)	till 8-cell
oocyte.MII	ENSG00000137145.20	DENND4C	exonic	always exonic (mostly 3'-UTR)	TRUE	GV -> MII	GV -> MII	oocyte (MII)	oocyte (MII)	Gamete	oocyte (MII)	Gamete	till 8-cell	oocyte (MII)	till 8-cell
oocyte.MII	ENSG00000137274.13		not REE-targeted	not REE-targeted	FALSE	GV -> MII	GV -> MII	oocyte (MII)	oocyte (MII)	Gamete	oocyte (MII)	Gamete	till 8-cell	oocyte (MII)	till 8-cell
oocyte.MII	ENSG00000137364.5	TPMT	exonic	always exonic (mostly 3'-UTR)	TRUE	GV -> MII	GV -> MII	oocyte (MII)	oocyte (MII)	Gamete	oocyte (MII)	Gamete	till 8-cell	oocyte (MII)	till 8-cell
oocyte.MII	ENSG00000137413.16	TAF8	exonic	always exonic (mostly 3'-UTR)	TRUE	GV -> MII	GV -> MII	oocyte (MII)	oocyte (MII)	Gamete	oocyte (MII)	Gamete	till 8-cell	oocyte (MII)	till 8-cell
oocyte.MII	ENSG00000137692.12	DCUN1D5	intronic	always intronic	TRUE	GV -> MII	GV -> MII	oocyte (MII)	oocyte (MII)	Gamete	oocyte (MII)	Gamete	till 8-cell	oocyte (MII)	till 8-cell
oocyte.MII	ENSG00000137707.13	BTG4	intronic	always intronic	TRUE	GV -> MII	GV -> MII	oocyte (MII)	oocyte (MII)	Gamete	oocyte (MII)	Gamete	till 8-cell	oocyte (MII)	till 8-cell
oocyte.MII	ENSG00000137713.16	PPP2R1B	exonic	always exonic (mostly 3'-UTR)	TRUE	GV -> MII	GV -> MII	oocyte (MII)	oocyte (MII)	Gamete	oocyte (MII)	Gamete	till 8-cell	oocyte (MII)	till 8-cell
oocyte.MII	ENSG00000137819.14		not REE-targeted	not REE-targeted	FALSE	GV -> MII	GV -> MII	oocyte (MII)	oocyte (MII)	Gamete	oocyte (MII)	Gamete	till 8-cell	oocyte (MII)	till 8-cell
oocyte.MII	ENSG00000137822.12	TUBGCP4	exonic	always exonic (mostly 3'-UTR)	TRUE	GV -> MII	GV -> MII	oocyte (MII)	oocyte (MII)	Gamete	oocyte (MII)	Gamete	till 8-cell	oocyte (MII)	till 8-cell
oocyte.MII	ENSG00000137948.18	BRDT	exonic;intronic;mixed	mixed	TRUE	GV -> MII	GV -> MII	oocyte (MII)	oocyte (MII)	Gamete	oocyte (MII)	Gamete	till 8-cell	oocyte (MII)	till 8-cell
oocyte.MII	ENSG00000137992.14	DBT	exonic	always exonic (mostly 3'-UTR)	TRUE	GV -> MII	GV -> MII	oocyte (MII)	oocyte (MII)	Gamete	oocyte (MII)	Gamete	till 8-cell	oocyte (MII)	till 8-cell
oocyte.MII	ENSG00000138031.14	ADCY3	intronic	always intronic	TRUE	GV -> MII	GV -> MII	oocyte (MII)	oocyte (MII)	Gamete	oocyte (MII)	Gamete	till 8-cell	oocyte (MII)	till 8-cell
oocyte.MII	ENSG00000138079.14	SLC3A1	mixed	mixed	TRUE	GV -> MII	GV -> MII	oocyte (MII)	oocyte (MII)	Gamete	oocyte (MII)	Gamete	till 8-cell	oocyte (MII)	till 8-cell
oocyte.MII	ENSG00000138433.16		not REE-targeted	not REE-targeted	FALSE	GV -> MII	GV -> MII	oocyte (MII)	oocyte (MII)	Gamete	oocyte (MII)	Gamete	till 8-cell	oocyte (MII)	till 8-cell
oocyte.MII	ENSG00000138439.12	FAM117B	exonic;intronic;mixed	mixed	TRUE	GV -> MII	GV -> MII	oocyte (MII)	oocyte (MII)	Gamete	oocyte (MII)	Gamete	till 8-cell	oocyte (MII)	till 8-cell
oocyte.MII	ENSG00000138758.11	SEPTIN11	exonic	always exonic (mostly 3'-UTR)	TRUE	GV -> MII	GV -> MII	oocyte (MII)	oocyte (MII)	Gamete	oocyte (MII)	Gamete	till 8-cell	oocyte (MII)	till 8-cell
oocyte.MII	ENSG00000138780.14	GSTCD	exonic	always exonic (mostly 3'-UTR)	TRUE	GV -> MII	GV -> MII	oocyte (MII)	oocyte (MII)	Gamete	oocyte (MII)	Gamete	till 8-cell	oocyte (MII)	till 8-cell
oocyte.MII	ENSG00000138794.10	CASP6	exonic	always exonic (mostly 3'-UTR)	TRUE	GV -> MII	GV -> MII	oocyte (MII)	oocyte (MII)	Gamete	oocyte (MII)	Gamete	till 8-cell	oocyte (MII)	till 8-cell
oocyte.MII	ENSG00000139496.16	NUP58	exonic	always exonic (mostly 3'-UTR)	TRUE	GV -> MII	GV -> MII	oocyte (MII)	oocyte (MII)	Gamete	oocyte (MII)	Gamete	till 8-cell	oocyte (MII)	till 8-cell
oocyte.MII	ENSG00000139618.15	BRCA2	exonic	always exonic (mostly 3'-UTR)	TRUE	GV -> MII	GV -> MII	oocyte (MII)	oocyte (MII)	Gamete	oocyte (MII)	Gamete	till 8-cell	oocyte (MII)	till 8-cell
oocyte.MII	ENSG00000140009.18	ESR2	intronic	always intronic	TRUE	GV -> MII	GV -> MII	oocyte (MII)	oocyte (MII)	Gamete	oocyte (MII)	Gamete	till 8-cell	oocyte (MII)	till 8-cell
oocyte.MII	ENSG00000140297.13		not REE-targeted	not REE-targeted	FALSE	GV -> MII	GV -> MII	oocyte (MII)	oocyte (MII)	Gamete	oocyte (MII)	Gamete	till 8-cell	oocyte (MII)	till 8-cell
oocyte.MII	ENSG00000140830.9		not REE-targeted	not REE-targeted	FALSE	GV -> MII	GV -> MII	oocyte (MII)	oocyte (MII)	Gamete	oocyte (MII)	Gamete	till 8-cell	oocyte (MII)	till 8-cell
oocyte.MII	ENSG00000141510.17	TP53	exonic	always exonic (mostly 3'-UTR)	TRUE	GV -> MII	GV -> MII	oocyte (MII)	oocyte (MII)	Gamete	oocyte (MII)	Gamete	till 8-cell	oocyte (MII)	till 8-cell
oocyte.MII	ENSG00000141627.13	DYM	intronic	always intronic	TRUE	GV -> MII	GV -> MII	oocyte (MII)	oocyte (MII)	Gamete	oocyte (MII)	Gamete	till 8-cell	oocyte (MII)	till 8-cell
oocyte.MII	ENSG00000142166.13		not REE-targeted	not REE-targeted	FALSE	GV -> MII	GV -> MII	oocyte (MII)	oocyte (MII)	Gamete	oocyte (MII)	Gamete	till 8-cell	oocyte (MII)	till 8-cell
oocyte.MII	ENSG00000142512.15	SIGLEC10	exonic	always exonic (mostly 3'-UTR)	TRUE	GV -> MII	GV -> MII	oocyte (MII)	oocyte (MII)	Gamete	oocyte (MII)	Gamete	till 8-cell	oocyte (MII)	till 8-cell
oocyte.MII	ENSG00000142867.14	BCL10	exonic	always exonic (mostly 3'-UTR)	TRUE	GV -> MII	GV -> MII	oocyte (MII)	oocyte (MII)	Gamete	oocyte (MII)	Gamete	till 8-cell	oocyte (MII)	till 8-cell
oocyte.MII	ENSG00000143194.13		not REE-targeted	not REE-targeted	FALSE	GV -> MII	GV -> MII	oocyte (MII)	oocyte (MII)	Gamete	oocyte (MII)	Gamete	till 8-cell	oocyte (MII)	till 8-cell
oocyte.MII	ENSG00000143374.17		not REE-targeted	not REE-targeted	FALSE	GV -> MII	GV -> MII	oocyte (MII)	oocyte (MII)	Gamete	oocyte (MII)	Gamete	till 8-cell	oocyte (MII)	till 8-cell
oocyte.MII	ENSG00000143493.13		not REE-targeted	not REE-targeted	FALSE	GV -> MII	GV -> MII	oocyte (MII)	oocyte (MII)	Gamete	oocyte (MII)	Gamete	till 8-cell	oocyte (MII)	till 8-cell
oocyte.MII	ENSG00000143858.12		not REE-targeted	not REE-targeted	FALSE	GV -> MII	GV -> MII	oocyte (MII)	oocyte (MII)	Gamete	oocyte (MII)	Gamete	till 8-cell	oocyte (MII)	till 8-cell
oocyte.MII	ENSG00000143882.12	ATP6V1C2	intronic	always intronic	TRUE	GV -> MII	GV -> MII	oocyte (MII)	oocyte (MII)	Gamete	oocyte (MII)	Gamete	till 8-cell	oocyte (MII)	till 8-cell
oocyte.MII	ENSG00000144320.14		not REE-targeted	not REE-targeted	FALSE	GV -> MII	GV -> MII	oocyte (MII)	oocyte (MII)	Gamete	oocyte (MII)	Gamete	till 8-cell	oocyte (MII)	till 8-cell
oocyte.MII	ENSG00000144401.14	METTL21A	exonic	always exonic (mostly 3'-UTR)	TRUE	GV -> MII	GV -> MII	oocyte (MII)	oocyte (MII)	Gamete	oocyte (MII)	Gamete	till 8-cell	oocyte (MII)	till 8-cell
oocyte.MII	ENSG00000144791.10		not REE-targeted	not REE-targeted	FALSE	GV -> MII	GV -> MII	oocyte (MII)	oocyte (MII)	Gamete	oocyte (MII)	Gamete	till 8-cell	oocyte (MII)	till 8-cell
oocyte.MII	ENSG00000145332.14	KLHL8	exonic	always exonic (mostly 3'-UTR)	TRUE	GV -> MII	GV -> MII	oocyte (MII)	oocyte (MII)	Gamete	oocyte (MII)	Gamete	till 8-cell	oocyte (MII)	till 8-cell
oocyte.MII	ENSG00000145604.16	SKP2	exonic	always exonic (mostly 3'-UTR)	TRUE	GV -> MII	GV -> MII	oocyte (MII)	oocyte (MII)	Gamete	oocyte (MII)	Gamete	till 8-cell	oocyte (MII)	till 8-cell
oocyte.MII	ENSG00000145794.17	MEGF10	intronic	always intronic	TRUE	GV -> MII	GV -> MII	oocyte (MII)	oocyte (MII)	Gamete	oocyte (MII)	Gamete	till 8-cell	oocyte (MII)	till 8-cell
oocyte.MII	ENSG00000145817.17	YIPF5	exonic	always exonic (mostly 3'-UTR)	TRUE	GV -> MII	GV -> MII	oocyte (MII)	oocyte (MII)	Gamete	oocyte (MII)	Gamete	till 8-cell	oocyte (MII)	till 8-cell
oocyte.MII	ENSG00000146038.12	DCDC2	exonic	always exonic (mostly 3'-UTR)	TRUE	GV -> MII	GV -> MII	oocyte (MII)	oocyte (MII)	Gamete	oocyte (MII)	Gamete	till 8-cell	oocyte (MII)	till 8-cell
oocyte.MII	ENSG00000146282.18	RARS2	exonic	always exonic (mostly 3'-UTR)	TRUE	GV -> MII	GV -> MII	oocyte (MII)	oocyte (MII)	Gamete	oocyte (MII)	Gamete	till 8-cell	oocyte (MII)	till 8-cell
oocyte.MII	ENSG00000146453.13		not REE-targeted	not REE-targeted	FALSE	GV -> MII	GV -> MII	oocyte (MII)	oocyte (MII)	Gamete	oocyte (MII)	Gamete	till 8-cell	oocyte (MII)	till 8-cell
oocyte.MII	ENSG00000146463.12	ZMYM4	intronic	always intronic	TRUE	GV -> MII	GV -> MII	oocyte (MII)	oocyte (MII)	Gamete	oocyte (MII)	Gamete	till 8-cell	oocyte (MII)	till 8-cell
oocyte.MII	ENSG00000146574.15	CCZ1B	exonic	always exonic (mostly 3'-UTR)	TRUE	GV -> MII	GV -> MII	oocyte (MII)	oocyte (MII)	Gamete	oocyte (MII)	Gamete	till 8-cell	oocyte (MII)	till 8-cell
oocyte.MII	ENSG00000147144.13	CCDC120	exonic	always exonic (mostly 3'-UTR)	TRUE	GV -> MII	GV -> MII	oocyte (MII)	oocyte (MII)	Gamete	oocyte (MII)	Gamete	till 8-cell	oocyte (MII)	till 8-cell
oocyte.MII	ENSG00000147724.12		not REE-targeted	not REE-targeted	FALSE	GV -> MII	GV -> MII	oocyte (MII)	oocyte (MII)	Gamete	oocyte (MII)	Gamete	till 8-cell	oocyte (MII)	till 8-cell
oocyte.MII	ENSG00000148153.14	INIP	exonic	always exonic (mostly 3'-UTR)	TRUE	GV -> MII	GV -> MII	oocyte (MII)	oocyte (MII)	Gamete	oocyte (MII)	Gamete	till 8-cell	oocyte (MII)	till 8-cell
oocyte.MII	ENSG00000148175.13	STOM	exonic	always exonic (mostly 3'-UTR)	TRUE	GV -> MII	GV -> MII	oocyte (MII)	oocyte (MII)	Gamete	oocyte (MII)	Gamete	till 8-cell	oocyte (MII)	till 8-cell
oocyte.MII	ENSG00000148200.17	NR6A1	exonic	always exonic (mostly 3'-UTR)	TRUE	GV -> MII	GV -> MII	oocyte (MII)	oocyte (MII)	Gamete	oocyte (MII)	Gamete	till 8-cell	oocyte (MII)	till 8-cell
oocyte.MII	ENSG00000148396.18		not REE-targeted	not REE-targeted	FALSE	GV -> MII	GV -> MII	oocyte (MII)	oocyte (MII)	Gamete	oocyte (MII)	Gamete	till 8-cell	oocyte (MII)	till 8-cell
oocyte.MII	ENSG00000148484.18	RSU1	intronic	always intronic	TRUE	GV -> MII	GV -> MII	oocyte (MII)	oocyte (MII)	Gamete	oocyte (MII)	Gamete	till 8-cell	oocyte (MII)	till 8-cell
oocyte.MII	ENSG00000148950.11	IMMP1L	intronic	always intronic	TRUE	GV -> MII	GV -> MII	oocyte (MII)	oocyte (MII)	Gamete	oocyte (MII)	Gamete	till 8-cell	oocyte (MII)	till 8-cell
oocyte.MII	ENSG00000149554.13	CHEK1	exonic;intronic;mixed	mixed	TRUE	GV -> MII	GV -> MII	oocyte (MII)	oocyte (MII)	Gamete	oocyte (MII)	Gamete	till 8-cell	oocyte (MII)	till 8-cell
oocyte.MII	ENSG00000149636.15	DSN1	exonic	always exonic (mostly 3'-UTR)	TRUE	GV -> MII	GV -> MII	oocyte (MII)	oocyte (MII)	Gamete	oocyte (MII)	Gamete	till 8-cell	oocyte (MII)	till 8-cell
oocyte.MII	ENSG00000149716.12		not REE-targeted	not REE-targeted	FALSE	GV -> MII	GV -> MII	oocyte (MII)	oocyte (MII)	Gamete	oocyte (MII)	Gamete	till 8-cell	oocyte (MII)	till 8-cell
oocyte.MII	ENSG00000149972.11	CNTN5	intronic	always intronic	TRUE	GV -> MII	GV -> MII	oocyte (MII)	oocyte (MII)	Gamete	oocyte (MII)	Gamete	till 8-cell	oocyte (MII)	till 8-cell
oocyte.MII	ENSG00000150275.18	PCDH15	intronic	always intronic	TRUE	GV -> MII	GV -> MII	oocyte (MII)	oocyte (MII)	Gamete	oocyte (MII)	Gamete	till 8-cell	oocyte (MII)	till 8-cell
oocyte.MII	ENSG00000150477.15		not REE-targeted	not REE-targeted	FALSE	GV -> MII	GV -> MII	oocyte (MII)	oocyte (MII)	Gamete	oocyte (MII)	Gamete	till 8-cell	oocyte (MII)	till 8-cell
oocyte.MII	ENSG00000151014.6		not REE-targeted	not REE-targeted	FALSE	GV -> MII	GV -> MII	oocyte (MII)	oocyte (MII)	Gamete	oocyte (MII)	Gamete	till 8-cell	oocyte (MII)	till 8-cell
oocyte.MII	ENSG00000151150.22	ANK3	intronic	always intronic	TRUE	GV -> MII	GV -> MII	oocyte (MII)	oocyte (MII)	Gamete	oocyte (MII)	Gamete	till 8-cell	oocyte (MII)	till 8-cell
oocyte.MII	ENSG00000151304.6		not REE-targeted	not REE-targeted	FALSE	GV -> MII	GV -> MII	oocyte (MII)	oocyte (MII)	Gamete	oocyte (MII)	Gamete	till 8-cell	oocyte (MII)	till 8-cell
oocyte.MII	ENSG00000151327.12	FAM177A1	exonic	always exonic (mostly 3'-UTR)	TRUE	GV -> MII	GV -> MII	oocyte (MII)	oocyte (MII)	Gamete	oocyte (MII)	Gamete	till 8-cell	oocyte (MII)	till 8-cell
oocyte.MII	ENSG00000152078.10	TLCD4	exonic	always exonic (mostly 3'-UTR)	TRUE	GV -> MII	GV -> MII	oocyte (MII)	oocyte (MII)	Gamete	oocyte (MII)	Gamete	till 8-cell	oocyte (MII)	till 8-cell
oocyte.MII	ENSG00000152104.12		not REE-targeted	not REE-targeted	FALSE	GV -> MII	GV -> MII	oocyte (MII)	oocyte (MII)	Gamete	oocyte (MII)	Gamete	till 8-cell	oocyte (MII)	till 8-cell
oocyte.MII	ENSG00000152402.10		not REE-targeted	not REE-targeted	FALSE	GV -> MII	GV -> MII	oocyte (MII)	oocyte (MII)	Gamete	oocyte (MII)	Gamete	till 8-cell	oocyte (MII)	till 8-cell
oocyte.MII	ENSG00000152413.15	HOMER1	intronic	always intronic	TRUE	GV -> MII	GV -> MII	oocyte (MII)	oocyte (MII)	Gamete	oocyte (MII)	Gamete	till 8-cell	oocyte (MII)	till 8-cell
oocyte.MII	ENSG00000152439.13	ZNF773	exonic	always exonic (mostly 3'-UTR)	TRUE	GV -> MII	GV -> MII	oocyte (MII)	oocyte (MII)	Gamete	oocyte (MII)	Gamete	till 8-cell	oocyte (MII)	till 8-cell
oocyte.MII	ENSG00000152455.16		not REE-targeted	not REE-targeted	FALSE	GV -> MII	GV -> MII	oocyte (MII)	oocyte (MII)	Gamete	oocyte (MII)	Gamete	till 8-cell	oocyte (MII)	till 8-cell
oocyte.MII	ENSG00000152910.19		not REE-targeted	not REE-targeted	FALSE	GV -> MII	GV -> MII	oocyte (MII)	oocyte (MII)	Gamete	oocyte (MII)	Gamete	till 8-cell	oocyte (MII)	till 8-cell
oocyte.MII	ENSG00000153044.10	CENPH	exonic	always exonic (mostly 3'-UTR)	TRUE	GV -> MII	GV -> MII	oocyte (MII)	oocyte (MII)	Gamete	oocyte (MII)	Gamete	till 8-cell	oocyte (MII)	till 8-cell
oocyte.MII	ENSG00000153767.10	GTF2E1	exonic	always exonic (mostly 3'-UTR)	TRUE	GV -> MII	GV -> MII	oocyte (MII)	oocyte (MII)	Gamete	oocyte (MII)	Gamete	till 8-cell	oocyte (MII)	till 8-cell
oocyte.MII	ENSG00000153956.16		not REE-targeted	not REE-targeted	FALSE	GV -> MII	GV -> MII	oocyte (MII)	oocyte (MII)	Gamete	oocyte (MII)	Gamete	till 8-cell	oocyte (MII)	till 8-cell
oocyte.MII	ENSG00000154309.8	DISP1	intronic	always intronic	TRUE	GV -> MII	GV -> MII	oocyte (MII)	oocyte (MII)	Gamete	oocyte (MII)	Gamete	till 8-cell	oocyte (MII)	till 8-cell
oocyte.MII	ENSG00000154743.18		not REE-targeted	not REE-targeted	FALSE	GV -> MII	GV -> MII	oocyte (MII)	oocyte (MII)	Gamete	oocyte (MII)	Gamete	till 8-cell	oocyte (MII)	till 8-cell
oocyte.MII	ENSG00000154945.7	ANKRD40	exonic	always exonic (mostly 3'-UTR)	TRUE	GV -> MII	GV -> MII	oocyte (MII)	oocyte (MII)	Gamete	oocyte (MII)	Gamete	till 8-cell	oocyte (MII)	till 8-cell
oocyte.MII	ENSG00000155858.6		not REE-targeted	not REE-targeted	FALSE	GV -> MII	GV -> MII	oocyte (MII)	oocyte (MII)	Gamete	oocyte (MII)	Gamete	till 8-cell	oocyte (MII)	till 8-cell
oocyte.MII	ENSG00000155906.19		not REE-targeted	not REE-targeted	FALSE	GV -> MII	GV -> MII	oocyte (MII)	oocyte (MII)	Gamete	oocyte (MII)	Gamete	till 8-cell	oocyte (MII)	till 8-cell
oocyte.MII	ENSG00000156049.7	GNA14	intronic	always intronic	TRUE	GV -> MII	GV -> MII	oocyte (MII)	oocyte (MII)	Gamete	oocyte (MII)	Gamete	till 8-cell	oocyte (MII)	till 8-cell
oocyte.MII	ENSG00000156050.10		not REE-targeted	not REE-targeted	FALSE	GV -> MII	GV -> MII	oocyte (MII)	oocyte (MII)	Gamete	oocyte (MII)	Gamete	till 8-cell	oocyte (MII)	till 8-cell
oocyte.MII	ENSG00000156384.14	SFR1	exonic	always exonic (mostly 3'-UTR)	TRUE	GV -> MII	GV -> MII	oocyte (MII)	oocyte (MII)	Gamete	oocyte (MII)	Gamete	till 8-cell	oocyte (MII)	till 8-cell
oocyte.MII	ENSG00000156831.8	NSMCE2	intronic	always intronic	TRUE	GV -> MII	GV -> MII	oocyte (MII)	oocyte (MII)	Gamete	oocyte (MII)	Gamete	till 8-cell	oocyte (MII)	till 8-cell
oocyte.MII	ENSG00000157224.16	CLDN12	intronic	always intronic	TRUE	GV -> MII	GV -> MII	oocyte (MII)	oocyte (MII)	Gamete	oocyte (MII)	Gamete	till 8-cell	oocyte (MII)	till 8-cell
oocyte.MII	ENSG00000157429.16		not REE-targeted	not REE-targeted	FALSE	GV -> MII	GV -> MII	oocyte (MII)	oocyte (MII)	Gamete	oocyte (MII)	Gamete	till 8-cell	oocyte (MII)	till 8-cell
oocyte.MII	ENSG00000157538.14	VPS26C	exonic	always exonic (mostly 3'-UTR)	TRUE	GV -> MII	GV -> MII	oocyte (MII)	oocyte (MII)	Gamete	oocyte (MII)	Gamete	till 8-cell	oocyte (MII)	till 8-cell
oocyte.MII	ENSG00000157693.15		not REE-targeted	not REE-targeted	FALSE	GV -> MII	GV -> MII	oocyte (MII)	oocyte (MII)	Gamete	oocyte (MII)	Gamete	till 8-cell	oocyte (MII)	till 8-cell
oocyte.MII	ENSG00000157703.15	SVOPL	intronic	always intronic	TRUE	GV -> MII	GV -> MII	oocyte (MII)	oocyte (MII)	Gamete	oocyte (MII)	Gamete	till 8-cell	oocyte (MII)	till 8-cell
oocyte.MII	ENSG00000157823.17		not REE-targeted	not REE-targeted	FALSE	GV -> MII	GV -> MII	oocyte (MII)	oocyte (MII)	Gamete	oocyte (MII)	Gamete	till 8-cell	oocyte (MII)	till 8-cell
oocyte.MII	ENSG00000157895.11	C12orf43	exonic	always exonic (mostly 3'-UTR)	TRUE	GV -> MII	GV -> MII	oocyte (MII)	oocyte (MII)	Gamete	oocyte (MII)	Gamete	till 8-cell	oocyte (MII)	till 8-cell
oocyte.MII	ENSG00000158201.10	ABHD3	intronic	always intronic	TRUE	GV -> MII	GV -> MII	oocyte (MII)	oocyte (MII)	Gamete	oocyte (MII)	Gamete	till 8-cell	oocyte (MII)	till 8-cell
oocyte.MII	ENSG00000158486.13		not REE-targeted	not REE-targeted	FALSE	GV -> MII	GV -> MII	oocyte (MII)	oocyte (MII)	Gamete	oocyte (MII)	Gamete	till 8-cell	oocyte (MII)	till 8-cell
oocyte.MII	ENSG00000158604.15	TMED4	exonic	always exonic (mostly 3'-UTR)	TRUE	GV -> MII	GV -> MII	oocyte (MII)	oocyte (MII)	Gamete	oocyte (MII)	Gamete	till 8-cell	oocyte (MII)	till 8-cell
oocyte.MII	ENSG00000159110.19		not REE-targeted	not REE-targeted	FALSE	GV -> MII	GV -> MII	oocyte (MII)	oocyte (MII)	Gamete	oocyte (MII)	Gamete	till 8-cell	oocyte (MII)	till 8-cell
oocyte.MII	ENSG00000160194.18		not REE-targeted	not REE-targeted	FALSE	GV -> MII	GV -> MII	oocyte (MII)	oocyte (MII)	Gamete	oocyte (MII)	Gamete	till 8-cell	oocyte (MII)	till 8-cell
oocyte.MII	ENSG00000160505.16	NLRP4	intronic	always intronic	TRUE	GV -> MII	GV -> MII	oocyte (MII)	oocyte (MII)	Gamete	oocyte (MII)	Gamete	till 8-cell	oocyte (MII)	till 8-cell
oocyte.MII	ENSG00000161243.9	FBXO27	exonic	always exonic (mostly 3'-UTR)	TRUE	GV -> MII	GV -> MII	oocyte (MII)	oocyte (MII)	Gamete	oocyte (MII)	Gamete	till 8-cell	oocyte (MII)	till 8-cell
oocyte.MII	ENSG00000161905.12	ALOX15	exonic	always exonic (mostly 3'-UTR)	TRUE	GV -> MII	GV -> MII	oocyte (MII)	oocyte (MII)	Gamete	oocyte (MII)	Gamete	till 8-cell	oocyte (MII)	till 8-cell
oocyte.MII	ENSG00000161921.15	CXCL16	exonic	always exonic (mostly 3'-UTR)	TRUE	GV -> MII	GV -> MII	oocyte (MII)	oocyte (MII)	Gamete	oocyte (MII)	Gamete	till 8-cell	oocyte (MII)	till 8-cell
oocyte.MII	ENSG00000162104.10		not REE-targeted	not REE-targeted	FALSE	GV -> MII	GV -> MII	oocyte (MII)	oocyte (MII)	Gamete	oocyte (MII)	Gamete	till 8-cell	oocyte (MII)	till 8-cell
oocyte.MII	ENSG00000162430.17		not REE-targeted	not REE-targeted	FALSE	GV -> MII	GV -> MII	oocyte (MII)	oocyte (MII)	Gamete	oocyte (MII)	Gamete	till 8-cell	oocyte (MII)	till 8-cell
oocyte.MII	ENSG00000162493.16	PDPN	exonic	always exonic (mostly 3'-UTR)	TRUE	GV -> MII	GV -> MII	oocyte (MII)	oocyte (MII)	Gamete	oocyte (MII)	Gamete	till 8-cell	oocyte (MII)	till 8-cell
oocyte.MII	ENSG00000162592.10	CCDC27	intronic	always intronic	TRUE	GV -> MII	GV -> MII	oocyte (MII)	oocyte (MII)	Gamete	oocyte (MII)	Gamete	till 8-cell	oocyte (MII)	till 8-cell
oocyte.MII	ENSG00000162813.18		not REE-targeted	not REE-targeted	FALSE	GV -> MII	GV -> MII	oocyte (MII)	oocyte (MII)	Gamete	oocyte (MII)	Gamete	till 8-cell	oocyte (MII)	till 8-cell
oocyte.MII	ENSG00000162999.13	DUSP19	exonic	always exonic (mostly 3'-UTR)	TRUE	GV -> MII	GV -> MII	oocyte (MII)	oocyte (MII)	Gamete	oocyte (MII)	Gamete	till 8-cell	oocyte (MII)	till 8-cell
oocyte.MII	ENSG00000163249.12	CCNYL1	exonic	always exonic (mostly 3'-UTR)	TRUE	GV -> MII	GV -> MII	oocyte (MII)	oocyte (MII)	Gamete	oocyte (MII)	Gamete	till 8-cell	oocyte (MII)	till 8-cell
oocyte.MII	ENSG00000163257.11		not REE-targeted	not REE-targeted	FALSE	GV -> MII	GV -> MII	oocyte (MII)	oocyte (MII)	Gamete	oocyte (MII)	Gamete	till 8-cell	oocyte (MII)	till 8-cell
oocyte.MII	ENSG00000163378.14	EOGT	exonic	always exonic (mostly 3'-UTR)	TRUE	GV -> MII	GV -> MII	oocyte (MII)	oocyte (MII)	Gamete	oocyte (MII)	Gamete	till 8-cell	oocyte (MII)	till 8-cell
oocyte.MII	ENSG00000163380.15	LMOD3	exonic	always exonic (mostly 3'-UTR)	TRUE	GV -> MII	GV -> MII	oocyte (MII)	oocyte (MII)	Gamete	oocyte (MII)	Gamete	till 8-cell	oocyte (MII)	till 8-cell
oocyte.MII	ENSG00000163596.16	ICA1L	exonic	always exonic (mostly 3'-UTR)	TRUE	GV -> MII	GV -> MII	oocyte (MII)	oocyte (MII)	Gamete	oocyte (MII)	Gamete	till 8-cell	oocyte (MII)	till 8-cell
oocyte.MII	ENSG00000163632.14		not REE-targeted	not REE-targeted	FALSE	GV -> MII	GV -> MII	oocyte (MII)	oocyte (MII)	Gamete	oocyte (MII)	Gamete	till 8-cell	oocyte (MII)	till 8-cell
oocyte.MII	ENSG00000163638.13		not REE-targeted	not REE-targeted	FALSE	GV -> MII	GV -> MII	oocyte (MII)	oocyte (MII)	Gamete	oocyte (MII)	Gamete	till 8-cell	oocyte (MII)	till 8-cell
oocyte.MII	ENSG00000163683.12	SMIM14	exonic	always exonic (mostly 3'-UTR)	TRUE	GV -> MII	GV -> MII	oocyte (MII)	oocyte (MII)	Gamete	oocyte (MII)	Gamete	till 8-cell	oocyte (MII)	till 8-cell
oocyte.MII	ENSG00000163684.11	RPP14	exonic	always exonic (mostly 3'-UTR)	TRUE	GV -> MII	GV -> MII	oocyte (MII)	oocyte (MII)	Gamete	oocyte (MII)	Gamete	till 8-cell	oocyte (MII)	till 8-cell
oocyte.MII	ENSG00000163872.16		not REE-targeted	not REE-targeted	FALSE	GV -> MII	GV -> MII	oocyte (MII)	oocyte (MII)	Gamete	oocyte (MII)	Gamete	till 8-cell	oocyte (MII)	till 8-cell
oocyte.MII	ENSG00000163900.11	TMEM41A	exonic	always exonic (mostly 3'-UTR)	TRUE	GV -> MII	GV -> MII	oocyte (MII)	oocyte (MII)	Gamete	oocyte (MII)	Gamete	till 8-cell	oocyte (MII)	till 8-cell
oocyte.MII	ENSG00000163946.13	TASOR	exonic	always exonic (mostly 3'-UTR)	TRUE	GV -> MII	GV -> MII	oocyte (MII)	oocyte (MII)	Gamete	oocyte (MII)	Gamete	till 8-cell	oocyte (MII)	till 8-cell
oocyte.MII	ENSG00000164049.14		not REE-targeted	not REE-targeted	FALSE	GV -> MII	GV -> MII	oocyte (MII)	oocyte (MII)	Gamete	oocyte (MII)	Gamete	till 8-cell	oocyte (MII)	till 8-cell
oocyte.MII	ENSG00000164168.8		not REE-targeted	not REE-targeted	FALSE	GV -> MII	GV -> MII	oocyte (MII)	oocyte (MII)	Gamete	oocyte (MII)	Gamete	till 8-cell	oocyte (MII)	till 8-cell
oocyte.MII	ENSG00000164609.10		not REE-targeted	not REE-targeted	FALSE	GV -> MII	GV -> MII	oocyte (MII)	oocyte (MII)	Gamete	oocyte (MII)	Gamete	till 8-cell	oocyte (MII)	till 8-cell
oocyte.MII	ENSG00000164733.21		not REE-targeted	not REE-targeted	FALSE	GV -> MII	GV -> MII	oocyte (MII)	oocyte (MII)	Gamete	oocyte (MII)	Gamete	till 8-cell	oocyte (MII)	till 8-cell
oocyte.MII	ENSG00000164751.15	PEX2	exonic	always exonic (mostly 3'-UTR)	TRUE	GV -> MII	GV -> MII	oocyte (MII)	oocyte (MII)	Gamete	oocyte (MII)	Gamete	till 8-cell	oocyte (MII)	till 8-cell
oocyte.MII	ENSG00000164933.12	SLC25A32	exonic	always exonic (mostly 3'-UTR)	TRUE	GV -> MII	GV -> MII	oocyte (MII)	oocyte (MII)	Gamete	oocyte (MII)	Gamete	till 8-cell	oocyte (MII)	till 8-cell
oocyte.MII	ENSG00000164975.15	SNAPC3	exonic	always exonic (mostly 3'-UTR)	TRUE	GV -> MII	GV -> MII	oocyte (MII)	oocyte (MII)	Gamete	oocyte (MII)	Gamete	till 8-cell	oocyte (MII)	till 8-cell
oocyte.MII	ENSG00000165219.22		not REE-targeted	not REE-targeted	FALSE	GV -> MII	GV -> MII	oocyte (MII)	oocyte (MII)	Gamete	oocyte (MII)	Gamete	till 8-cell	oocyte (MII)	till 8-cell
oocyte.MII	ENSG00000165416.14		not REE-targeted	not REE-targeted	FALSE	GV -> MII	GV -> MII	oocyte (MII)	oocyte (MII)	Gamete	oocyte (MII)	Gamete	till 8-cell	oocyte (MII)	till 8-cell
oocyte.MII	ENSG00000165714.11		not REE-targeted	not REE-targeted	FALSE	GV -> MII	GV -> MII	oocyte (MII)	oocyte (MII)	Gamete	oocyte (MII)	Gamete	till 8-cell	oocyte (MII)	till 8-cell
oocyte.MII	ENSG00000165863.17	C10orf82	intronic	always intronic	TRUE	GV -> MII	GV -> MII	oocyte (MII)	oocyte (MII)	Gamete	oocyte (MII)	Gamete	till 8-cell	oocyte (MII)	till 8-cell
oocyte.MII	ENSG00000165934.13		not REE-targeted	not REE-targeted	FALSE	GV -> MII	GV -> MII	oocyte (MII)	oocyte (MII)	Gamete	oocyte (MII)	Gamete	till 8-cell	oocyte (MII)	till 8-cell
oocyte.MII	ENSG00000166170.9		not REE-targeted	not REE-targeted	FALSE	GV -> MII	GV -> MII	oocyte (MII)	oocyte (MII)	Gamete	oocyte (MII)	Gamete	till 8-cell	oocyte (MII)	till 8-cell
oocyte.MII	ENSG00000166295.9	ANAPC16	exonic	always exonic (mostly 3'-UTR)	TRUE	GV -> MII	GV -> MII	oocyte (MII)	oocyte (MII)	Gamete	oocyte (MII)	Gamete	till 8-cell	oocyte (MII)	till 8-cell
oocyte.MII	ENSG00000166452.12	AKIP1	exonic	always exonic (mostly 3'-UTR)	TRUE	GV -> MII	GV -> MII	oocyte (MII)	oocyte (MII)	Gamete	oocyte (MII)	Gamete	till 8-cell	oocyte (MII)	till 8-cell
oocyte.MII	ENSG00000166455.13		not REE-targeted	not REE-targeted	FALSE	GV -> MII	GV -> MII	oocyte (MII)	oocyte (MII)	Gamete	oocyte (MII)	Gamete	till 8-cell	oocyte (MII)	till 8-cell
oocyte.MII	ENSG00000166471.11	TMEM41B	exonic	always exonic (mostly 3'-UTR)	TRUE	GV -> MII	GV -> MII	oocyte (MII)	oocyte (MII)	Gamete	oocyte (MII)	Gamete	till 8-cell	oocyte (MII)	till 8-cell
oocyte.MII	ENSG00000166558.10		not REE-targeted	not REE-targeted	FALSE	GV -> MII	GV -> MII	oocyte (MII)	oocyte (MII)	Gamete	oocyte (MII)	Gamete	till 8-cell	oocyte (MII)	till 8-cell
oocyte.MII	ENSG00000166669.13		not REE-targeted	not REE-targeted	FALSE	GV -> MII	GV -> MII	oocyte (MII)	oocyte (MII)	Gamete	oocyte (MII)	Gamete	till 8-cell	oocyte (MII)	till 8-cell
oocyte.MII	ENSG00000166855.9	CLPX	exonic	always exonic (mostly 3'-UTR)	TRUE	GV -> MII	GV -> MII	oocyte (MII)	oocyte (MII)	Gamete	oocyte (MII)	Gamete	till 8-cell	oocyte (MII)	till 8-cell
oocyte.MII	ENSG00000167065.13	DUSP18	exonic;mixed	mixed	TRUE	GV -> MII	GV -> MII	oocyte (MII)	oocyte (MII)	Gamete	oocyte (MII)	Gamete	till 8-cell	oocyte (MII)	till 8-cell
oocyte.MII	ENSG00000167117.9		not REE-targeted	not REE-targeted	FALSE	GV -> MII	GV -> MII	oocyte (MII)	oocyte (MII)	Gamete	oocyte (MII)	Gamete	till 8-cell	oocyte (MII)	till 8-cell
oocyte.MII	ENSG00000167186.11	COQ7	exonic	always exonic (mostly 3'-UTR)	TRUE	GV -> MII	GV -> MII	oocyte (MII)	oocyte (MII)	Gamete	oocyte (MII)	Gamete	till 8-cell	oocyte (MII)	till 8-cell
oocyte.MII	ENSG00000167210.17		not REE-targeted	not REE-targeted	FALSE	GV -> MII	GV -> MII	oocyte (MII)	oocyte (MII)	Gamete	oocyte (MII)	Gamete	till 8-cell	oocyte (MII)	till 8-cell
oocyte.MII	ENSG00000167553.15		not REE-targeted	not REE-targeted	FALSE	GV -> MII	GV -> MII	oocyte (MII)	oocyte (MII)	Gamete	oocyte (MII)	Gamete	till 8-cell	oocyte (MII)	till 8-cell
oocyte.MII	ENSG00000167625.11		not REE-targeted	not REE-targeted	FALSE	GV -> MII	GV -> MII	oocyte (MII)	oocyte (MII)	Gamete	oocyte (MII)	Gamete	till 8-cell	oocyte (MII)	till 8-cell
oocyte.MII	ENSG00000168092.14	PAFAH1B2	exonic	always exonic (mostly 3'-UTR)	TRUE	GV -> MII	GV -> MII	oocyte (MII)	oocyte (MII)	Gamete	oocyte (MII)	Gamete	till 8-cell	oocyte (MII)	till 8-cell
oocyte.MII	ENSG00000168228.15		not REE-targeted	not REE-targeted	FALSE	GV -> MII	GV -> MII	oocyte (MII)	oocyte (MII)	Gamete	oocyte (MII)	Gamete	till 8-cell	oocyte (MII)	till 8-cell
oocyte.MII	ENSG00000168411.14	RFWD3	exonic	always exonic (mostly 3'-UTR)	TRUE	GV -> MII	GV -> MII	oocyte (MII)	oocyte (MII)	Gamete	oocyte (MII)	Gamete	till 8-cell	oocyte (MII)	till 8-cell
oocyte.MII	ENSG00000168438.15	CDC40	exonic	always exonic (mostly 3'-UTR)	TRUE	GV -> MII	GV -> MII	oocyte (MII)	oocyte (MII)	Gamete	oocyte (MII)	Gamete	till 8-cell	oocyte (MII)	till 8-cell
oocyte.MII	ENSG00000168672.4	LRATD2	exonic	always exonic (mostly 3'-UTR)	TRUE	GV -> MII	GV -> MII	oocyte (MII)	oocyte (MII)	Gamete	oocyte (MII)	Gamete	till 8-cell	oocyte (MII)	till 8-cell
oocyte.MII	ENSG00000168778.12	TCTN2	exonic	always exonic (mostly 3'-UTR)	TRUE	GV -> MII	GV -> MII	oocyte (MII)	oocyte (MII)	Gamete	oocyte (MII)	Gamete	till 8-cell	oocyte (MII)	till 8-cell
oocyte.MII	ENSG00000168843.14	FSTL5	intronic	always intronic	TRUE	GV -> MII	GV -> MII	oocyte (MII)	oocyte (MII)	Gamete	oocyte (MII)	Gamete	till 8-cell	oocyte (MII)	till 8-cell
oocyte.MII	ENSG00000169155.10	ZBTB43	exonic	always exonic (mostly 3'-UTR)	TRUE	GV -> MII	GV -> MII	oocyte (MII)	oocyte (MII)	Gamete	oocyte (MII)	Gamete	till 8-cell	oocyte (MII)	till 8-cell
oocyte.MII	ENSG00000169282.17		not REE-targeted	not REE-targeted	FALSE	GV -> MII	GV -> MII	oocyte (MII)	oocyte (MII)	Gamete	oocyte (MII)	Gamete	till 8-cell	oocyte (MII)	till 8-cell
oocyte.MII	ENSG00000169291.10		not REE-targeted	not REE-targeted	FALSE	GV -> MII	GV -> MII	oocyte (MII)	oocyte (MII)	Gamete	oocyte (MII)	Gamete	till 8-cell	oocyte (MII)	till 8-cell
oocyte.MII	ENSG00000169375.16	SIN3A	exonic;intronic;mixed	mixed	TRUE	GV -> MII	GV -> MII	oocyte (MII)	oocyte (MII)	Gamete	oocyte (MII)	Gamete	till 8-cell	oocyte (MII)	till 8-cell
oocyte.MII	ENSG00000169609.14	C15orf40	exonic	always exonic (mostly 3'-UTR)	TRUE	GV -> MII	GV -> MII	oocyte (MII)	oocyte (MII)	Gamete	oocyte (MII)	Gamete	till 8-cell	oocyte (MII)	till 8-cell
oocyte.MII	ENSG00000169857.8	AVEN	intronic	always intronic	TRUE	GV -> MII	GV -> MII	oocyte (MII)	oocyte (MII)	Gamete	oocyte (MII)	Gamete	till 8-cell	oocyte (MII)	till 8-cell
oocyte.MII	ENSG00000169895.6	SYAP1	exonic	always exonic (mostly 3'-UTR)	TRUE	GV -> MII	GV -> MII	oocyte (MII)	oocyte (MII)	Gamete	oocyte (MII)	Gamete	till 8-cell	oocyte (MII)	till 8-cell
oocyte.MII	ENSG00000169905.12	TOR1AIP2	exonic	always exonic (mostly 3'-UTR)	TRUE	GV -> MII	GV -> MII	oocyte (MII)	oocyte (MII)	Gamete	oocyte (MII)	Gamete	till 8-cell	oocyte (MII)	till 8-cell
oocyte.MII	ENSG00000169914.6	OTUD3	exonic	always exonic (mostly 3'-UTR)	TRUE	GV -> MII	GV -> MII	oocyte (MII)	oocyte (MII)	Gamete	oocyte (MII)	Gamete	till 8-cell	oocyte (MII)	till 8-cell
oocyte.MII	ENSG00000170325.14	PRDM10	intronic	always intronic	TRUE	GV -> MII	GV -> MII	oocyte (MII)	oocyte (MII)	Gamete	oocyte (MII)	Gamete	till 8-cell	oocyte (MII)	till 8-cell
oocyte.MII	ENSG00000170634.13		not REE-targeted	not REE-targeted	FALSE	GV -> MII	GV -> MII	oocyte (MII)	oocyte (MII)	Gamete	oocyte (MII)	Gamete	till 8-cell	oocyte (MII)	till 8-cell
oocyte.MII	ENSG00000170949.17	ZNF160	exonic	always exonic (mostly 3'-UTR)	TRUE	GV -> MII	GV -> MII	oocyte (MII)	oocyte (MII)	Gamete	oocyte (MII)	Gamete	till 8-cell	oocyte (MII)	till 8-cell
oocyte.MII	ENSG00000171017.11		not REE-targeted	not REE-targeted	FALSE	GV -> MII	GV -> MII	oocyte (MII)	oocyte (MII)	Gamete	oocyte (MII)	Gamete	till 8-cell	oocyte (MII)	till 8-cell
oocyte.MII	ENSG00000171241.9	SHCBP1	exonic	always exonic (mostly 3'-UTR)	TRUE	GV -> MII	GV -> MII	oocyte (MII)	oocyte (MII)	Gamete	oocyte (MII)	Gamete	till 8-cell	oocyte (MII)	till 8-cell
oocyte.MII	ENSG00000171365.17	CLCN5	exonic	always exonic (mostly 3'-UTR)	TRUE	GV -> MII	GV -> MII	oocyte (MII)	oocyte (MII)	Gamete	oocyte (MII)	Gamete	till 8-cell	oocyte (MII)	till 8-cell
oocyte.MII	ENSG00000171466.10		not REE-targeted	not REE-targeted	FALSE	GV -> MII	GV -> MII	oocyte (MII)	oocyte (MII)	Gamete	oocyte (MII)	Gamete	till 8-cell	oocyte (MII)	till 8-cell
oocyte.MII	ENSG00000171475.14		not REE-targeted	not REE-targeted	FALSE	GV -> MII	GV -> MII	oocyte (MII)	oocyte (MII)	Gamete	oocyte (MII)	Gamete	till 8-cell	oocyte (MII)	till 8-cell
oocyte.MII	ENSG00000171490.13		not REE-targeted	not REE-targeted	FALSE	GV -> MII	GV -> MII	oocyte (MII)	oocyte (MII)	Gamete	oocyte (MII)	Gamete	till 8-cell	oocyte (MII)	till 8-cell
oocyte.MII	ENSG00000171497.5	PPID	exonic	always exonic (mostly 3'-UTR)	TRUE	GV -> MII	GV -> MII	oocyte (MII)	oocyte (MII)	Gamete	oocyte (MII)	Gamete	till 8-cell	oocyte (MII)	till 8-cell
oocyte.MII	ENSG00000171792.11		not REE-targeted	not REE-targeted	FALSE	GV -> MII	GV -> MII	oocyte (MII)	oocyte (MII)	Gamete	oocyte (MII)	Gamete	till 8-cell	oocyte (MII)	till 8-cell
oocyte.MII	ENSG00000171827.10	ZNF570	exonic	always exonic (mostly 3'-UTR)	TRUE	GV -> MII	GV -> MII	oocyte (MII)	oocyte (MII)	Gamete	oocyte (MII)	Gamete	till 8-cell	oocyte (MII)	till 8-cell
oocyte.MII	ENSG00000171865.10		not REE-targeted	not REE-targeted	FALSE	GV -> MII	GV -> MII	oocyte (MII)	oocyte (MII)	Gamete	oocyte (MII)	Gamete	till 8-cell	oocyte (MII)	till 8-cell
oocyte.MII	ENSG00000172081.14		not REE-targeted	not REE-targeted	FALSE	GV -> MII	GV -> MII	oocyte (MII)	oocyte (MII)	Gamete	oocyte (MII)	Gamete	till 8-cell	oocyte (MII)	till 8-cell
oocyte.MII	ENSG00000172159.16		not REE-targeted	not REE-targeted	FALSE	GV -> MII	GV -> MII	oocyte (MII)	oocyte (MII)	Gamete	oocyte (MII)	Gamete	till 8-cell	oocyte (MII)	till 8-cell
oocyte.MII	ENSG00000172456.17	FGGY	intronic	always intronic	TRUE	GV -> MII	GV -> MII	oocyte (MII)	oocyte (MII)	Gamete	oocyte (MII)	Gamete	till 8-cell	oocyte (MII)	till 8-cell
oocyte.MII	ENSG00000172590.18		not REE-targeted	not REE-targeted	FALSE	GV -> MII	GV -> MII	oocyte (MII)	oocyte (MII)	Gamete	oocyte (MII)	Gamete	till 8-cell	oocyte (MII)	till 8-cell
oocyte.MII	ENSG00000172687.13	ZNF738	exonic	always exonic (mostly 3'-UTR)	TRUE	GV -> MII	GV -> MII	oocyte (MII)	oocyte (MII)	Gamete	oocyte (MII)	Gamete	till 8-cell	oocyte (MII)	till 8-cell
oocyte.MII	ENSG00000172795.16	DCP2	exonic	always exonic (mostly 3'-UTR)	TRUE	GV -> MII	GV -> MII	oocyte (MII)	oocyte (MII)	Gamete	oocyte (MII)	Gamete	till 8-cell	oocyte (MII)	till 8-cell
oocyte.MII	ENSG00000173011.12		not REE-targeted	not REE-targeted	FALSE	GV -> MII	GV -> MII	oocyte (MII)	oocyte (MII)	Gamete	oocyte (MII)	Gamete	till 8-cell	oocyte (MII)	till 8-cell
oocyte.MII	ENSG00000173611.17	SCAI	intronic	always intronic	TRUE	GV -> MII	GV -> MII	oocyte (MII)	oocyte (MII)	Gamete	oocyte (MII)	Gamete	till 8-cell	oocyte (MII)	till 8-cell
oocyte.MII	ENSG00000173960.14		not REE-targeted	not REE-targeted	FALSE	GV -> MII	GV -> MII	oocyte (MII)	oocyte (MII)	Gamete	oocyte (MII)	Gamete	till 8-cell	oocyte (MII)	till 8-cell
oocyte.MII	ENSG00000174013.8	FBXO45	exonic	always exonic (mostly 3'-UTR)	TRUE	GV -> MII	GV -> MII	oocyte (MII)	oocyte (MII)	Gamete	oocyte (MII)	Gamete	till 8-cell	oocyte (MII)	till 8-cell
oocyte.MII	ENSG00000174574.16	AKIRIN1	exonic	always exonic (mostly 3'-UTR)	TRUE	GV -> MII	GV -> MII	oocyte (MII)	oocyte (MII)	Gamete	oocyte (MII)	Gamete	till 8-cell	oocyte (MII)	till 8-cell
oocyte.MII	ENSG00000174720.16	LARP7	intronic	always intronic	TRUE	GV -> MII	GV -> MII	oocyte (MII)	oocyte (MII)	Gamete	oocyte (MII)	Gamete	till 8-cell	oocyte (MII)	till 8-cell
oocyte.MII	ENSG00000174844.14	DNAH12	intronic	always intronic	TRUE	GV -> MII	GV -> MII	oocyte (MII)	oocyte (MII)	Gamete	oocyte (MII)	Gamete	till 8-cell	oocyte (MII)	till 8-cell
oocyte.MII	ENSG00000174928.16	C3orf33	exonic	always exonic (mostly 3'-UTR)	TRUE	GV -> MII	GV -> MII	oocyte (MII)	oocyte (MII)	Gamete	oocyte (MII)	Gamete	till 8-cell	oocyte (MII)	till 8-cell
oocyte.MII	ENSG00000175220.12	ARHGAP1	exonic	always exonic (mostly 3'-UTR)	TRUE	GV -> MII	GV -> MII	oocyte (MII)	oocyte (MII)	Gamete	oocyte (MII)	Gamete	till 8-cell	oocyte (MII)	till 8-cell
oocyte.MII	ENSG00000175352.11		not REE-targeted	not REE-targeted	FALSE	GV -> MII	GV -> MII	oocyte (MII)	oocyte (MII)	Gamete	oocyte (MII)	Gamete	till 8-cell	oocyte (MII)	till 8-cell
oocyte.MII	ENSG00000175866.15		not REE-targeted	not REE-targeted	FALSE	GV -> MII	GV -> MII	oocyte (MII)	oocyte (MII)	Gamete	oocyte (MII)	Gamete	till 8-cell	oocyte (MII)	till 8-cell
oocyte.MII	ENSG00000176105.14	YES1	exonic	always exonic (mostly 3'-UTR)	TRUE	GV -> MII	GV -> MII	oocyte (MII)	oocyte (MII)	Gamete	oocyte (MII)	Gamete	till 8-cell	oocyte (MII)	till 8-cell
oocyte.MII	ENSG00000176208.9	ATAD5	exonic	always exonic (mostly 3'-UTR)	TRUE	GV -> MII	GV -> MII	oocyte (MII)	oocyte (MII)	Gamete	oocyte (MII)	Gamete	till 8-cell	oocyte (MII)	till 8-cell
oocyte.MII	ENSG00000176371.14	ZSCAN2	intronic	always intronic	TRUE	GV -> MII	GV -> MII	oocyte (MII)	oocyte (MII)	Gamete	oocyte (MII)	Gamete	till 8-cell	oocyte (MII)	till 8-cell
oocyte.MII	ENSG00000176390.12		not REE-targeted	not REE-targeted	FALSE	GV -> MII	GV -> MII	oocyte (MII)	oocyte (MII)	Gamete	oocyte (MII)	Gamete	till 8-cell	oocyte (MII)	till 8-cell
oocyte.MII	ENSG00000176953.12	NFATC2IP	exonic	always exonic (mostly 3'-UTR)	TRUE	GV -> MII	GV -> MII	oocyte (MII)	oocyte (MII)	Gamete	oocyte (MII)	Gamete	till 8-cell	oocyte (MII)	till 8-cell
oocyte.MII	ENSG00000177479.19		not REE-targeted	not REE-targeted	FALSE	GV -> MII	GV -> MII	oocyte (MII)	oocyte (MII)	Gamete	oocyte (MII)	Gamete	till 8-cell	oocyte (MII)	till 8-cell
oocyte.MII	ENSG00000177556.12	ATOX1	intronic	always intronic	TRUE	GV -> MII	GV -> MII	oocyte (MII)	oocyte (MII)	Gamete	oocyte (MII)	Gamete	till 8-cell	oocyte (MII)	till 8-cell
oocyte.MII	ENSG00000177842.12		not REE-targeted	not REE-targeted	FALSE	GV -> MII	GV -> MII	oocyte (MII)	oocyte (MII)	Gamete	oocyte (MII)	Gamete	till 8-cell	oocyte (MII)	till 8-cell
oocyte.MII	ENSG00000177981.11	ASB8	exonic	always exonic (mostly 3'-UTR)	TRUE	GV -> MII	GV -> MII	oocyte (MII)	oocyte (MII)	Gamete	oocyte (MII)	Gamete	till 8-cell	oocyte (MII)	till 8-cell
oocyte.MII	ENSG00000178177.15	LCORL	intronic	always intronic	TRUE	GV -> MII	GV -> MII	oocyte (MII)	oocyte (MII)	Gamete	oocyte (MII)	Gamete	till 8-cell	oocyte (MII)	till 8-cell
oocyte.MII	ENSG00000178935.5		not REE-targeted	not REE-targeted	FALSE	GV -> MII	GV -> MII	oocyte (MII)	oocyte (MII)	Gamete	oocyte (MII)	Gamete	till 8-cell	oocyte (MII)	till 8-cell
oocyte.MII	ENSG00000179284.5	DAND5	exonic	always exonic (mostly 3'-UTR)	TRUE	GV -> MII	GV -> MII	oocyte (MII)	oocyte (MII)	Gamete	oocyte (MII)	Gamete	till 8-cell	oocyte (MII)	till 8-cell
oocyte.MII	ENSG00000179820.16		not REE-targeted	not REE-targeted	FALSE	GV -> MII	GV -> MII	oocyte (MII)	oocyte (MII)	Gamete	oocyte (MII)	Gamete	till 8-cell	oocyte (MII)	till 8-cell
oocyte.MII	ENSG00000180185.11	FAHD1	exonic	always exonic (mostly 3'-UTR)	TRUE	GV -> MII	GV -> MII	oocyte (MII)	oocyte (MII)	Gamete	oocyte (MII)	Gamete	till 8-cell	oocyte (MII)	till 8-cell
oocyte.MII	ENSG00000181192.12		not REE-targeted	not REE-targeted	FALSE	GV -> MII	GV -> MII	oocyte (MII)	oocyte (MII)	Gamete	oocyte (MII)	Gamete	till 8-cell	oocyte (MII)	till 8-cell
oocyte.MII	ENSG00000181894.15		not REE-targeted	not REE-targeted	FALSE	GV -> MII	GV -> MII	oocyte (MII)	oocyte (MII)	Gamete	oocyte (MII)	Gamete	till 8-cell	oocyte (MII)	till 8-cell
oocyte.MII	ENSG00000182013.18		not REE-targeted	not REE-targeted	FALSE	GV -> MII	GV -> MII	oocyte (MII)	oocyte (MII)	Gamete	oocyte (MII)	Gamete	till 8-cell	oocyte (MII)	till 8-cell
[truncated: 1,225 more rows]
