# Supplementary material for: Recurrent RNA edits in human preimplantation potentially enhance maternal mRNA clearance
Source: Commun Biol. 2022 Dec 21;5:1400. doi: 10.1038/s42003-022-04338-0 (PMC9772385; doi:10.1038/s42003-022-04338-0)
Supplement: Supplementary file 27 — Supplementary Data 23 [file 42003_2022_4338_MOESM27_ESM.csv]

stage	Annotation.corrected	lost.type	entity	count	stage.description	stage.description.no.newline	category	stage.AtoG	category.AtoG	before.or.after.8.cell	stage.description.reverse.ordered	lost.type.renamed	Annotation.corrected.renamed
2-cell	3_prime_UTR_variant	completely.lost.in.GSE95477.old.mother.embryos		0	2-cell	2-cell	Pre-implantation	2-cell	Pre-implantation	till 8-cell	2-cell	GSE95477 embryos from old mothers	3'-UTR
2-cell	3_prime_UTR_variant	completely.lost.in.GSE133854.AG.embryos		0	2-cell	2-cell	Pre-implantation	2-cell	Pre-implantation	till 8-cell	2-cell	GSE133854 AG embryos	3'-UTR
2-cell	3_prime_UTR_variant	completely.lost.in.GSE133854.PG.embryos	count.of.RE	1	2-cell	2-cell	Pre-implantation	2-cell	Pre-implantation	till 8-cell	2-cell	GSE133854 PG embryos	3'-UTR
2-cell	intron_variant	completely.lost.in.GSE95477.old.mother.embryos		0	2-cell	2-cell	Pre-implantation	2-cell	Pre-implantation	till 8-cell	2-cell	GSE95477 embryos from old mothers	intronic
2-cell	intron_variant	completely.lost.in.GSE133854.AG.embryos		0	2-cell	2-cell	Pre-implantation	2-cell	Pre-implantation	till 8-cell	2-cell	GSE133854 AG embryos	intronic
2-cell	intron_variant	completely.lost.in.GSE133854.PG.embryos		0	2-cell	2-cell	Pre-implantation	2-cell	Pre-implantation	till 8-cell	2-cell	GSE133854 PG embryos	intronic
2-cell	missense_variant	completely.lost.in.GSE95477.old.mother.embryos		0	2-cell	2-cell	Pre-implantation	2-cell	Pre-implantation	till 8-cell	2-cell	GSE95477 embryos from old mothers	missense
2-cell	missense_variant	completely.lost.in.GSE133854.AG.embryos		0	2-cell	2-cell	Pre-implantation	2-cell	Pre-implantation	till 8-cell	2-cell	GSE133854 AG embryos	missense
2-cell	missense_variant	completely.lost.in.GSE133854.PG.embryos		0	2-cell	2-cell	Pre-implantation	2-cell	Pre-implantation	till 8-cell	2-cell	GSE133854 PG embryos	missense
oocyte.GV	3_prime_UTR_variant	completely.lost.in.GSE95477.old.mother.embryos	count.of.RE	5	oocyte (GV)	oocyte (GV)	Gamete	oocyte (GV)	Gamete	till 8-cell	oocyte (GV)	GSE95477 embryos from old mothers	3'-UTR
oocyte.GV	3_prime_UTR_variant	completely.lost.in.GSE133854.AG.embryos		0	oocyte (GV)	oocyte (GV)	Gamete	oocyte (GV)	Gamete	till 8-cell	oocyte (GV)	GSE133854 AG embryos	3'-UTR
oocyte.GV	3_prime_UTR_variant	completely.lost.in.GSE133854.PG.embryos		0	oocyte (GV)	oocyte (GV)	Gamete	oocyte (GV)	Gamete	till 8-cell	oocyte (GV)	GSE133854 PG embryos	3'-UTR
oocyte.GV	intron_variant	completely.lost.in.GSE95477.old.mother.embryos	count.of.RE	3	oocyte (GV)	oocyte (GV)	Gamete	oocyte (GV)	Gamete	till 8-cell	oocyte (GV)	GSE95477 embryos from old mothers	intronic
oocyte.GV	intron_variant	completely.lost.in.GSE133854.AG.embryos		0	oocyte (GV)	oocyte (GV)	Gamete	oocyte (GV)	Gamete	till 8-cell	oocyte (GV)	GSE133854 AG embryos	intronic
oocyte.GV	intron_variant	completely.lost.in.GSE133854.PG.embryos		0	oocyte (GV)	oocyte (GV)	Gamete	oocyte (GV)	Gamete	till 8-cell	oocyte (GV)	GSE133854 PG embryos	intronic
oocyte.GV	missense_variant	completely.lost.in.GSE95477.old.mother.embryos		0	oocyte (GV)	oocyte (GV)	Gamete	oocyte (GV)	Gamete	till 8-cell	oocyte (GV)	GSE95477 embryos from old mothers	missense
oocyte.GV	missense_variant	completely.lost.in.GSE133854.AG.embryos		0	oocyte (GV)	oocyte (GV)	Gamete	oocyte (GV)	Gamete	till 8-cell	oocyte (GV)	GSE133854 AG embryos	missense
oocyte.GV	missense_variant	completely.lost.in.GSE133854.PG.embryos		0	oocyte (GV)	oocyte (GV)	Gamete	oocyte (GV)	Gamete	till 8-cell	oocyte (GV)	GSE133854 PG embryos	missense
oocyte.MII	3_prime_UTR_variant	completely.lost.in.GSE95477.old.mother.embryos	count.of.RE	12	oocyte (MII)	oocyte (MII)	Gamete	oocyte (MII)	Gamete	till 8-cell	oocyte (MII)	GSE95477 embryos from old mothers	3'-UTR
oocyte.MII	3_prime_UTR_variant	completely.lost.in.GSE133854.AG.embryos		0	oocyte (MII)	oocyte (MII)	Gamete	oocyte (MII)	Gamete	till 8-cell	oocyte (MII)	GSE133854 AG embryos	3'-UTR
oocyte.MII	3_prime_UTR_variant	completely.lost.in.GSE133854.PG.embryos		0	oocyte (MII)	oocyte (MII)	Gamete	oocyte (MII)	Gamete	till 8-cell	oocyte (MII)	GSE133854 PG embryos	3'-UTR
oocyte.MII	intron_variant	completely.lost.in.GSE95477.old.mother.embryos	count.of.RE	3	oocyte (MII)	oocyte (MII)	Gamete	oocyte (MII)	Gamete	till 8-cell	oocyte (MII)	GSE95477 embryos from old mothers	intronic
oocyte.MII	intron_variant	completely.lost.in.GSE133854.AG.embryos		0	oocyte (MII)	oocyte (MII)	Gamete	oocyte (MII)	Gamete	till 8-cell	oocyte (MII)	GSE133854 AG embryos	intronic
oocyte.MII	intron_variant	completely.lost.in.GSE133854.PG.embryos		0	oocyte (MII)	oocyte (MII)	Gamete	oocyte (MII)	Gamete	till 8-cell	oocyte (MII)	GSE133854 PG embryos	intronic
oocyte.MII	missense_variant	completely.lost.in.GSE95477.old.mother.embryos		0	oocyte (MII)	oocyte (MII)	Gamete	oocyte (MII)	Gamete	till 8-cell	oocyte (MII)	GSE95477 embryos from old mothers	missense
oocyte.MII	missense_variant	completely.lost.in.GSE133854.AG.embryos		0	oocyte (MII)	oocyte (MII)	Gamete	oocyte (MII)	Gamete	till 8-cell	oocyte (MII)	GSE133854 AG embryos	missense
oocyte.MII	missense_variant	completely.lost.in.GSE133854.PG.embryos		0	oocyte (MII)	oocyte (MII)	Gamete	oocyte (MII)	Gamete	till 8-cell	oocyte (MII)	GSE133854 PG embryos	missense
zygote	3_prime_UTR_variant	completely.lost.in.GSE95477.old.mother.embryos		0	zygote	zygote	Pre-implantation	zygote	Pre-implantation	till 8-cell	zygote	GSE95477 embryos from old mothers	3'-UTR
zygote	3_prime_UTR_variant	completely.lost.in.GSE133854.AG.embryos	count.of.RE	50	zygote	zygote	Pre-implantation	zygote	Pre-implantation	till 8-cell	zygote	GSE133854 AG embryos	3'-UTR
zygote	3_prime_UTR_variant	completely.lost.in.GSE133854.PG.embryos	count.of.RE	17	zygote	zygote	Pre-implantation	zygote	Pre-implantation	till 8-cell	zygote	GSE133854 PG embryos	3'-UTR
zygote	intron_variant	completely.lost.in.GSE95477.old.mother.embryos		0	zygote	zygote	Pre-implantation	zygote	Pre-implantation	till 8-cell	zygote	GSE95477 embryos from old mothers	intronic
zygote	intron_variant	completely.lost.in.GSE133854.AG.embryos	count.of.RE	17	zygote	zygote	Pre-implantation	zygote	Pre-implantation	till 8-cell	zygote	GSE133854 AG embryos	intronic
zygote	intron_variant	completely.lost.in.GSE133854.PG.embryos	count.of.RE	11	zygote	zygote	Pre-implantation	zygote	Pre-implantation	till 8-cell	zygote	GSE133854 PG embryos	intronic
zygote	missense_variant	completely.lost.in.GSE95477.old.mother.embryos		0	zygote	zygote	Pre-implantation	zygote	Pre-implantation	till 8-cell	zygote	GSE95477 embryos from old mothers	missense
zygote	missense_variant	completely.lost.in.GSE133854.AG.embryos		0	zygote	zygote	Pre-implantation	zygote	Pre-implantation	till 8-cell	zygote	GSE133854 AG embryos	missense
zygote	missense_variant	completely.lost.in.GSE133854.PG.embryos	count.of.RE	1	zygote	zygote	Pre-implantation	zygote	Pre-implantation	till 8-cell	zygote	GSE133854 PG embryos	missense
