# Supplementary material for: Recurrent RNA edits in human preimplantation potentially enhance maternal mRNA clearance
Source: Commun Biol. 2022 Dec 21;5:1400. doi: 10.1038/s42003-022-04338-0 (PMC9772385; doi:10.1038/s42003-022-04338-0)
Supplement: Supplementary file 28 — Supplementary Data 24 [file 42003_2022_4338_MOESM28_ESM.csv]

ID	Description	GeneRatio	BgRatio	pvalue	p.adjust	qvalue	geneID	Count	ontology	p.adjusted.BH.used.in.the.manuscript	Description.renamed
GO:0050657	nucleic acid transport	4/40	222/21081	0.000812616248088582	0.0582044572498959	0.046326215436876	ENSG00000139496/ENSG00000132604/ENSG00000213024/ENSG00000164609	4	BP	0.0599118512530537	nucleic acid transport
GO:0050658	RNA transport	4/40	222/21081	0.000812616248088582	0.0582044572498959	0.046326215436876	ENSG00000139496/ENSG00000132604/ENSG00000213024/ENSG00000164609	4	BP	0.0599118512530537	RNA transport
GO:0051236	establishment of RNA localization	4/40	225/21081	0.000854256434216545	0.0582044572498959	0.046326215436876	ENSG00000139496/ENSG00000132604/ENSG00000213024/ENSG00000164609	4	BP	0.0599118512530537	establishment of RNA localization
GO:0018205	peptidyl-lysine modification	5/40	440/21081	0.00139571797757539	0.0582044572498959	0.046326215436876	ENSG00000149554/ENSG00000139496/ENSG00000213024/ENSG00000163872/ENSG00000197181	5	BP	0.0629424430181405	peptidyl-lysine modification
GO:0006403	RNA localization	4/40	263/21081	0.00152025499038319	0.0582044572498959	0.046326215436876	ENSG00000139496/ENSG00000132604/ENSG00000213024/ENSG00000164609	4	BP	0.0629424430181405	RNA localization
GO:0015931	nucleobase-containing compound transport	4/40	285/21081	0.00203823325941613	0.0582044572498959	0.046326215436876	ENSG00000139496/ENSG00000132604/ENSG00000213024/ENSG00000164609	4	BP	0.0629424430181405	nucleobase-containing compound transport
GO:0031503	protein-containing complex localization	4/40	309/21081	0.00273061816634708	0.0600035838092165	0.0477581800753821	ENSG00000139496/ENSG00000132604/ENSG00000213024/ENSG00000164609	4	BP	0.0652865979772074	protein-containing complex localization
