# Supplementary material for: Recurrent RNA edits in human preimplantation potentially enhance maternal mRNA clearance
Source: Commun Biol. 2022 Dec 21;5:1400. doi: 10.1038/s42003-022-04338-0 (PMC9772385; doi:10.1038/s42003-022-04338-0)
Supplement: Supplementary file 29 — Supplementary Data 25 [file 42003_2022_4338_MOESM29_ESM.csv]

stage.description.ordered	RE__is.site.gained.IS.FALSE__total.count	RE__is.site.gained.IS.TRUE__total.count	observed.edit__is.site.gained.IS.FALSE__total.count	observed.edit__is.site.gained.IS.TRUE__total.count	chisq.pvalue.raw	chisq.pvalue.adjusted
oocyte (GV)	200	198	1590	1040	0.000141954123826017	0.000236590206376696
oocyte (MII)	174	165	2808	1597	6.74667119185629e-06	3.37333559592814e-05
zygote	103	94	2161	1289	0.00454624599833929	0.00568280749792412
2-cell	135	134	3108	1809	2.31379811218171e-05	5.78449528045427e-05
4-cell	49	42	2795	1619	0.0810356791030195	0.0810356791030195
