# Supplementary material for: Recurrent RNA edits in human preimplantation potentially enhance maternal mRNA clearance
Source: Commun Biol. 2022 Dec 21;5:1400. doi: 10.1038/s42003-022-04338-0 (PMC9772385; doi:10.1038/s42003-022-04338-0)
Supplement: Supplementary file 30 — Supplementary Data 26 [file 42003_2022_4338_MOESM30_ESM.csv]

stage	Gene_ID	SAMPLE	metric	value	metric.renamed	value.clipped	value.clipped.reformatted	stage.description	stage.description.no.newline	category	stage.AtoG	category.AtoG	before.or.after.8.cell	stage.description.ordered
2-cell	ENSG00000006453.14	GSM1833288	count.of.edits.gaining.miRNA.sites	0	MBS gain	(-Inf,0]	0	2-cell	2-cell	Pre-implantation	2-cell	Pre-implantation	till 8-cell	2-cell
2-cell	ENSG00000006453.14	GSM1833289	count.of.edits.gaining.miRNA.sites	0	MBS gain	(-Inf,0]	0	2-cell	2-cell	Pre-implantation	2-cell	Pre-implantation	till 8-cell	2-cell
2-cell	ENSG00000006453.14	GSM1833290	count.of.edits.gaining.miRNA.sites	0	MBS gain	(-Inf,0]	0	2-cell	2-cell	Pre-implantation	2-cell	Pre-implantation	till 8-cell	2-cell
2-cell	ENSG00000006453.14	GSM1833291	count.of.edits.gaining.miRNA.sites	0	MBS gain	(-Inf,0]	0	2-cell	2-cell	Pre-implantation	2-cell	Pre-implantation	till 8-cell	2-cell
2-cell	ENSG00000006453.14	GSM2706260	count.of.edits.gaining.miRNA.sites	0	MBS gain	(-Inf,0]	0	2-cell	2-cell	Pre-implantation	2-cell	Pre-implantation	till 8-cell	2-cell
2-cell	ENSG00000006453.14	GSM2706261	count.of.edits.gaining.miRNA.sites	0	MBS gain	(-Inf,0]	0	2-cell	2-cell	Pre-implantation	2-cell	Pre-implantation	till 8-cell	2-cell
2-cell	ENSG00000006453.14	GSM3928363	count.of.edits.gaining.miRNA.sites	0	MBS gain	(-Inf,0]	0	2-cell	2-cell	Pre-implantation	2-cell	Pre-implantation	till 8-cell	2-cell
2-cell	ENSG00000006453.14	GSM3928364	count.of.edits.gaining.miRNA.sites	0	MBS gain	(-Inf,0]	0	2-cell	2-cell	Pre-implantation	2-cell	Pre-implantation	till 8-cell	2-cell
2-cell	ENSG00000006453.14	GSM3928366	count.of.edits.gaining.miRNA.sites	0	MBS gain	(-Inf,0]	0	2-cell	2-cell	Pre-implantation	2-cell	Pre-implantation	till 8-cell	2-cell
2-cell	ENSG00000006453.14	GSM3928368	count.of.edits.gaining.miRNA.sites	0	MBS gain	(-Inf,0]	0	2-cell	2-cell	Pre-implantation	2-cell	Pre-implantation	till 8-cell	2-cell
2-cell	ENSG00000006453.14	GSM3928371	count.of.edits.gaining.miRNA.sites	0	MBS gain	(-Inf,0]	0	2-cell	2-cell	Pre-implantation	2-cell	Pre-implantation	till 8-cell	2-cell
2-cell	ENSG00000006453.14	GSM896809	count.of.edits.gaining.miRNA.sites	0	MBS gain	(-Inf,0]	0	2-cell	2-cell	Pre-implantation	2-cell	Pre-implantation	till 8-cell	2-cell
2-cell	ENSG00000006453.14	GSM896810	count.of.edits.gaining.miRNA.sites	0	MBS gain	(-Inf,0]	0	2-cell	2-cell	Pre-implantation	2-cell	Pre-implantation	till 8-cell	2-cell
2-cell	ENSG00000006453.14	GSM896811	count.of.edits.gaining.miRNA.sites	0	MBS gain	(-Inf,0]	0	2-cell	2-cell	Pre-implantation	2-cell	Pre-implantation	till 8-cell	2-cell
2-cell	ENSG00000006453.14	GSM896812	count.of.edits.gaining.miRNA.sites	0	MBS gain	(-Inf,0]	0	2-cell	2-cell	Pre-implantation	2-cell	Pre-implantation	till 8-cell	2-cell
2-cell	ENSG00000006747.15	GSM1833288	count.of.edits.gaining.miRNA.sites	0	MBS gain	(-Inf,0]	0	2-cell	2-cell	Pre-implantation	2-cell	Pre-implantation	till 8-cell	2-cell
2-cell	ENSG00000006747.15	GSM1833289	count.of.edits.gaining.miRNA.sites	0	MBS gain	(-Inf,0]	0	2-cell	2-cell	Pre-implantation	2-cell	Pre-implantation	till 8-cell	2-cell
2-cell	ENSG00000006747.15	GSM1833290	count.of.edits.gaining.miRNA.sites	1	MBS gain	(0,1]	1	2-cell	2-cell	Pre-implantation	2-cell	Pre-implantation	till 8-cell	2-cell
2-cell	ENSG00000006747.15	GSM1833291	count.of.edits.gaining.miRNA.sites	0	MBS gain	(-Inf,0]	0	2-cell	2-cell	Pre-implantation	2-cell	Pre-implantation	till 8-cell	2-cell
2-cell	ENSG00000006747.15	GSM2706237	count.of.edits.gaining.miRNA.sites	1	MBS gain	(0,1]	1	2-cell	2-cell	Pre-implantation	2-cell	Pre-implantation	till 8-cell	2-cell
2-cell	ENSG00000006747.15	GSM2706260	count.of.edits.gaining.miRNA.sites	1	MBS gain	(0,1]	1	2-cell	2-cell	Pre-implantation	2-cell	Pre-implantation	till 8-cell	2-cell
2-cell	ENSG00000006747.15	GSM3928362	count.of.edits.gaining.miRNA.sites	1	MBS gain	(0,1]	1	2-cell	2-cell	Pre-implantation	2-cell	Pre-implantation	till 8-cell	2-cell
2-cell	ENSG00000006747.15	GSM3928363	count.of.edits.gaining.miRNA.sites	1	MBS gain	(0,1]	1	2-cell	2-cell	Pre-implantation	2-cell	Pre-implantation	till 8-cell	2-cell
2-cell	ENSG00000006747.15	GSM3928364	count.of.edits.gaining.miRNA.sites	1	MBS gain	(0,1]	1	2-cell	2-cell	Pre-implantation	2-cell	Pre-implantation	till 8-cell	2-cell
2-cell	ENSG00000006747.15	GSM3928365	count.of.edits.gaining.miRNA.sites	1	MBS gain	(0,1]	1	2-cell	2-cell	Pre-implantation	2-cell	Pre-implantation	till 8-cell	2-cell
2-cell	ENSG00000006747.15	GSM3928366	count.of.edits.gaining.miRNA.sites	1	MBS gain	(0,1]	1	2-cell	2-cell	Pre-implantation	2-cell	Pre-implantation	till 8-cell	2-cell
2-cell	ENSG00000006747.15	GSM3928367	count.of.edits.gaining.miRNA.sites	1	MBS gain	(0,1]	1	2-cell	2-cell	Pre-implantation	2-cell	Pre-implantation	till 8-cell	2-cell
2-cell	ENSG00000006747.15	GSM3928368	count.of.edits.gaining.miRNA.sites	0	MBS gain	(-Inf,0]	0	2-cell	2-cell	Pre-implantation	2-cell	Pre-implantation	till 8-cell	2-cell
2-cell	ENSG00000006747.15	GSM3928369	count.of.edits.gaining.miRNA.sites	0	MBS gain	(-Inf,0]	0	2-cell	2-cell	Pre-implantation	2-cell	Pre-implantation	till 8-cell	2-cell
2-cell	ENSG00000006747.15	GSM3928370	count.of.edits.gaining.miRNA.sites	1	MBS gain	(0,1]	1	2-cell	2-cell	Pre-implantation	2-cell	Pre-implantation	till 8-cell	2-cell
2-cell	ENSG00000006747.15	GSM3928371	count.of.edits.gaining.miRNA.sites	0	MBS gain	(-Inf,0]	0	2-cell	2-cell	Pre-implantation	2-cell	Pre-implantation	till 8-cell	2-cell
2-cell	ENSG00000006747.15	GSM896812	count.of.edits.gaining.miRNA.sites	1	MBS gain	(0,1]	1	2-cell	2-cell	Pre-implantation	2-cell	Pre-implantation	till 8-cell	2-cell
2-cell	ENSG00000006747.15	GSM896813	count.of.edits.gaining.miRNA.sites	1	MBS gain	(0,1]	1	2-cell	2-cell	Pre-implantation	2-cell	Pre-implantation	till 8-cell	2-cell
2-cell	ENSG00000006747.15	GSM1160120	count.of.edits.gaining.miRNA.sites	1	MBS gain	(0,1]	1	2-cell	2-cell	Pre-implantation	2-cell	Pre-implantation	till 8-cell	2-cell
2-cell	ENSG00000006747.15	GSM2706238	count.of.edits.gaining.miRNA.sites	1	MBS gain	(0,1]	1	2-cell	2-cell	Pre-implantation	2-cell	Pre-implantation	till 8-cell	2-cell
2-cell	ENSG00000006747.15	GSM896811	count.of.edits.gaining.miRNA.sites	1	MBS gain	(0,1]	1	2-cell	2-cell	Pre-implantation	2-cell	Pre-implantation	till 8-cell	2-cell
2-cell	ENSG00000006747.15	GSM896810	count.of.edits.gaining.miRNA.sites	1	MBS gain	(0,1]	1	2-cell	2-cell	Pre-implantation	2-cell	Pre-implantation	till 8-cell	2-cell
2-cell	ENSG00000006747.15	GSM1160121	count.of.edits.gaining.miRNA.sites	1	MBS gain	(0,1]	1	2-cell	2-cell	Pre-implantation	2-cell	Pre-implantation	till 8-cell	2-cell
2-cell	ENSG00000006747.15	GSM1160122	count.of.edits.gaining.miRNA.sites	1	MBS gain	(0,1]	1	2-cell	2-cell	Pre-implantation	2-cell	Pre-implantation	till 8-cell	2-cell
2-cell	ENSG00000006747.15	GSM2706261	count.of.edits.gaining.miRNA.sites	0	MBS gain	(-Inf,0]	0	2-cell	2-cell	Pre-implantation	2-cell	Pre-implantation	till 8-cell	2-cell
2-cell	ENSG00000006747.15	GSM896809	count.of.edits.gaining.miRNA.sites	1	MBS gain	(0,1]	1	2-cell	2-cell	Pre-implantation	2-cell	Pre-implantation	till 8-cell	2-cell
2-cell	ENSG00000006747.15	GSM896814	count.of.edits.gaining.miRNA.sites	1	MBS gain	(0,1]	1	2-cell	2-cell	Pre-implantation	2-cell	Pre-implantation	till 8-cell	2-cell
2-cell	ENSG00000007237.18	GSM1160120	count.of.edits.gaining.miRNA.sites	2	MBS gain	(1,2]	2	2-cell	2-cell	Pre-implantation	2-cell	Pre-implantation	till 8-cell	2-cell
2-cell	ENSG00000007237.18	GSM1833288	count.of.edits.gaining.miRNA.sites	1	MBS gain	(0,1]	1	2-cell	2-cell	Pre-implantation	2-cell	Pre-implantation	till 8-cell	2-cell
2-cell	ENSG00000007237.18	GSM1833291	count.of.edits.gaining.miRNA.sites	2	MBS gain	(1,2]	2	2-cell	2-cell	Pre-implantation	2-cell	Pre-implantation	till 8-cell	2-cell
2-cell	ENSG00000007237.18	GSM2706237	count.of.edits.gaining.miRNA.sites	2	MBS gain	(1,2]	2	2-cell	2-cell	Pre-implantation	2-cell	Pre-implantation	till 8-cell	2-cell
2-cell	ENSG00000007237.18	GSM2706238	count.of.edits.gaining.miRNA.sites	1	MBS gain	(0,1]	1	2-cell	2-cell	Pre-implantation	2-cell	Pre-implantation	till 8-cell	2-cell
2-cell	ENSG00000007237.18	GSM2706261	count.of.edits.gaining.miRNA.sites	2	MBS gain	(1,2]	2	2-cell	2-cell	Pre-implantation	2-cell	Pre-implantation	till 8-cell	2-cell
2-cell	ENSG00000007237.18	GSM3928363	count.of.edits.gaining.miRNA.sites	2	MBS gain	(1,2]	2	2-cell	2-cell	Pre-implantation	2-cell	Pre-implantation	till 8-cell	2-cell
2-cell	ENSG00000007237.18	GSM3928365	count.of.edits.gaining.miRNA.sites	2	MBS gain	(1,2]	2	2-cell	2-cell	Pre-implantation	2-cell	Pre-implantation	till 8-cell	2-cell
2-cell	ENSG00000007237.18	GSM3928366	count.of.edits.gaining.miRNA.sites	2	MBS gain	(1,2]	2	2-cell	2-cell	Pre-implantation	2-cell	Pre-implantation	till 8-cell	2-cell
2-cell	ENSG00000007237.18	GSM3928367	count.of.edits.gaining.miRNA.sites	2	MBS gain	(1,2]	2	2-cell	2-cell	Pre-implantation	2-cell	Pre-implantation	till 8-cell	2-cell
2-cell	ENSG00000007237.18	GSM3928370	count.of.edits.gaining.miRNA.sites	2	MBS gain	(1,2]	2	2-cell	2-cell	Pre-implantation	2-cell	Pre-implantation	till 8-cell	2-cell
2-cell	ENSG00000007237.18	GSM3928371	count.of.edits.gaining.miRNA.sites	2	MBS gain	(1,2]	2	2-cell	2-cell	Pre-implantation	2-cell	Pre-implantation	till 8-cell	2-cell
2-cell	ENSG00000007237.18	GSM896810	count.of.edits.gaining.miRNA.sites	2	MBS gain	(1,2]	2	2-cell	2-cell	Pre-implantation	2-cell	Pre-implantation	till 8-cell	2-cell
2-cell	ENSG00000007237.18	GSM896813	count.of.edits.gaining.miRNA.sites	1	MBS gain	(0,1]	1	2-cell	2-cell	Pre-implantation	2-cell	Pre-implantation	till 8-cell	2-cell
2-cell	ENSG00000007237.18	GSM896814	count.of.edits.gaining.miRNA.sites	1	MBS gain	(0,1]	1	2-cell	2-cell	Pre-implantation	2-cell	Pre-implantation	till 8-cell	2-cell
2-cell	ENSG00000007237.18	GSM2706260	count.of.edits.gaining.miRNA.sites	2	MBS gain	(1,2]	2	2-cell	2-cell	Pre-implantation	2-cell	Pre-implantation	till 8-cell	2-cell
2-cell	ENSG00000007237.18	GSM3928364	count.of.edits.gaining.miRNA.sites	2	MBS gain	(1,2]	2	2-cell	2-cell	Pre-implantation	2-cell	Pre-implantation	till 8-cell	2-cell
2-cell	ENSG00000007237.18	GSM896809	count.of.edits.gaining.miRNA.sites	0	MBS gain	(-Inf,0]	0	2-cell	2-cell	Pre-implantation	2-cell	Pre-implantation	till 8-cell	2-cell
2-cell	ENSG00000007237.18	GSM1833290	count.of.edits.gaining.miRNA.sites	2	MBS gain	(1,2]	2	2-cell	2-cell	Pre-implantation	2-cell	Pre-implantation	till 8-cell	2-cell
2-cell	ENSG00000007237.18	GSM3928369	count.of.edits.gaining.miRNA.sites	1	MBS gain	(0,1]	1	2-cell	2-cell	Pre-implantation	2-cell	Pre-implantation	till 8-cell	2-cell
2-cell	ENSG00000007237.18	GSM896812	count.of.edits.gaining.miRNA.sites	1	MBS gain	(0,1]	1	2-cell	2-cell	Pre-implantation	2-cell	Pre-implantation	till 8-cell	2-cell
2-cell	ENSG00000007237.18	GSM3928362	count.of.edits.gaining.miRNA.sites	0	MBS gain	(-Inf,0]	0	2-cell	2-cell	Pre-implantation	2-cell	Pre-implantation	till 8-cell	2-cell
2-cell	ENSG00000007237.18	GSM3928368	count.of.edits.gaining.miRNA.sites	0	MBS gain	(-Inf,0]	0	2-cell	2-cell	Pre-implantation	2-cell	Pre-implantation	till 8-cell	2-cell
2-cell	ENSG00000007237.18	GSM896811	count.of.edits.gaining.miRNA.sites	0	MBS gain	(-Inf,0]	0	2-cell	2-cell	Pre-implantation	2-cell	Pre-implantation	till 8-cell	2-cell
2-cell	ENSG00000011405.13	GSM1833288	count.of.edits.gaining.miRNA.sites	1	MBS gain	(0,1]	1	2-cell	2-cell	Pre-implantation	2-cell	Pre-implantation	till 8-cell	2-cell
2-cell	ENSG00000011405.13	GSM1833289	count.of.edits.gaining.miRNA.sites	1	MBS gain	(0,1]	1	2-cell	2-cell	Pre-implantation	2-cell	Pre-implantation	till 8-cell	2-cell
2-cell	ENSG00000011405.13	GSM1833290	count.of.edits.gaining.miRNA.sites	1	MBS gain	(0,1]	1	2-cell	2-cell	Pre-implantation	2-cell	Pre-implantation	till 8-cell	2-cell
2-cell	ENSG00000011405.13	GSM2706237	count.of.edits.gaining.miRNA.sites	1	MBS gain	(0,1]	1	2-cell	2-cell	Pre-implantation	2-cell	Pre-implantation	till 8-cell	2-cell
2-cell	ENSG00000011405.13	GSM2706238	count.of.edits.gaining.miRNA.sites	1	MBS gain	(0,1]	1	2-cell	2-cell	Pre-implantation	2-cell	Pre-implantation	till 8-cell	2-cell
2-cell	ENSG00000011405.13	GSM2706260	count.of.edits.gaining.miRNA.sites	1	MBS gain	(0,1]	1	2-cell	2-cell	Pre-implantation	2-cell	Pre-implantation	till 8-cell	2-cell
2-cell	ENSG00000011405.13	GSM3928362	count.of.edits.gaining.miRNA.sites	1	MBS gain	(0,1]	1	2-cell	2-cell	Pre-implantation	2-cell	Pre-implantation	till 8-cell	2-cell
2-cell	ENSG00000011405.13	GSM3928363	count.of.edits.gaining.miRNA.sites	1	MBS gain	(0,1]	1	2-cell	2-cell	Pre-implantation	2-cell	Pre-implantation	till 8-cell	2-cell
2-cell	ENSG00000011405.13	GSM3928364	count.of.edits.gaining.miRNA.sites	1	MBS gain	(0,1]	1	2-cell	2-cell	Pre-implantation	2-cell	Pre-implantation	till 8-cell	2-cell
2-cell	ENSG00000011405.13	GSM3928365	count.of.edits.gaining.miRNA.sites	1	MBS gain	(0,1]	1	2-cell	2-cell	Pre-implantation	2-cell	Pre-implantation	till 8-cell	2-cell
2-cell	ENSG00000011405.13	GSM3928366	count.of.edits.gaining.miRNA.sites	1	MBS gain	(0,1]	1	2-cell	2-cell	Pre-implantation	2-cell	Pre-implantation	till 8-cell	2-cell
2-cell	ENSG00000011405.13	GSM3928367	count.of.edits.gaining.miRNA.sites	1	MBS gain	(0,1]	1	2-cell	2-cell	Pre-implantation	2-cell	Pre-implantation	till 8-cell	2-cell
2-cell	ENSG00000011405.13	GSM3928369	count.of.edits.gaining.miRNA.sites	1	MBS gain	(0,1]	1	2-cell	2-cell	Pre-implantation	2-cell	Pre-implantation	till 8-cell	2-cell
2-cell	ENSG00000011405.13	GSM3928370	count.of.edits.gaining.miRNA.sites	1	MBS gain	(0,1]	1	2-cell	2-cell	Pre-implantation	2-cell	Pre-implantation	till 8-cell	2-cell
2-cell	ENSG00000011405.13	GSM1160120	count.of.edits.gaining.miRNA.sites	0	MBS gain	(-Inf,0]	0	2-cell	2-cell	Pre-implantation	2-cell	Pre-implantation	till 8-cell	2-cell
2-cell	ENSG00000011405.13	GSM1160121	count.of.edits.gaining.miRNA.sites	0	MBS gain	(-Inf,0]	0	2-cell	2-cell	Pre-implantation	2-cell	Pre-implantation	till 8-cell	2-cell
2-cell	ENSG00000011405.13	GSM1160122	count.of.edits.gaining.miRNA.sites	0	MBS gain	(-Inf,0]	0	2-cell	2-cell	Pre-implantation	2-cell	Pre-implantation	till 8-cell	2-cell
2-cell	ENSG00000011405.13	GSM2706261	count.of.edits.gaining.miRNA.sites	0	MBS gain	(-Inf,0]	0	2-cell	2-cell	Pre-implantation	2-cell	Pre-implantation	till 8-cell	2-cell
2-cell	ENSG00000011405.13	GSM3928368	count.of.edits.gaining.miRNA.sites	0	MBS gain	(-Inf,0]	0	2-cell	2-cell	Pre-implantation	2-cell	Pre-implantation	till 8-cell	2-cell
2-cell	ENSG00000011405.13	GSM3928371	count.of.edits.gaining.miRNA.sites	0	MBS gain	(-Inf,0]	0	2-cell	2-cell	Pre-implantation	2-cell	Pre-implantation	till 8-cell	2-cell
2-cell	ENSG00000018610.14	GSM1833291	count.of.edits.gaining.miRNA.sites	0	MBS gain	(-Inf,0]	0	2-cell	2-cell	Pre-implantation	2-cell	Pre-implantation	till 8-cell	2-cell
2-cell	ENSG00000018610.14	GSM2706237	count.of.edits.gaining.miRNA.sites	0	MBS gain	(-Inf,0]	0	2-cell	2-cell	Pre-implantation	2-cell	Pre-implantation	till 8-cell	2-cell
2-cell	ENSG00000018610.14	GSM2706238	count.of.edits.gaining.miRNA.sites	0	MBS gain	(-Inf,0]	0	2-cell	2-cell	Pre-implantation	2-cell	Pre-implantation	till 8-cell	2-cell
2-cell	ENSG00000018610.14	GSM2706260	count.of.edits.gaining.miRNA.sites	0	MBS gain	(-Inf,0]	0	2-cell	2-cell	Pre-implantation	2-cell	Pre-implantation	till 8-cell	2-cell
2-cell	ENSG00000018610.14	GSM2706261	count.of.edits.gaining.miRNA.sites	0	MBS gain	(-Inf,0]	0	2-cell	2-cell	Pre-implantation	2-cell	Pre-implantation	till 8-cell	2-cell
2-cell	ENSG00000018610.14	GSM3928362	count.of.edits.gaining.miRNA.sites	0	MBS gain	(-Inf,0]	0	2-cell	2-cell	Pre-implantation	2-cell	Pre-implantation	till 8-cell	2-cell
2-cell	ENSG00000018610.14	GSM3928363	count.of.edits.gaining.miRNA.sites	0	MBS gain	(-Inf,0]	0	2-cell	2-cell	Pre-implantation	2-cell	Pre-implantation	till 8-cell	2-cell
2-cell	ENSG00000018610.14	GSM3928364	count.of.edits.gaining.miRNA.sites	0	MBS gain	(-Inf,0]	0	2-cell	2-cell	Pre-implantation	2-cell	Pre-implantation	till 8-cell	2-cell
2-cell	ENSG00000018610.14	GSM3928365	count.of.edits.gaining.miRNA.sites	0	MBS gain	(-Inf,0]	0	2-cell	2-cell	Pre-implantation	2-cell	Pre-implantation	till 8-cell	2-cell
2-cell	ENSG00000018610.14	GSM3928366	count.of.edits.gaining.miRNA.sites	0	MBS gain	(-Inf,0]	0	2-cell	2-cell	Pre-implantation	2-cell	Pre-implantation	till 8-cell	2-cell
2-cell	ENSG00000018610.14	GSM3928367	count.of.edits.gaining.miRNA.sites	0	MBS gain	(-Inf,0]	0	2-cell	2-cell	Pre-implantation	2-cell	Pre-implantation	till 8-cell	2-cell
2-cell	ENSG00000018610.14	GSM3928368	count.of.edits.gaining.miRNA.sites	0	MBS gain	(-Inf,0]	0	2-cell	2-cell	Pre-implantation	2-cell	Pre-implantation	till 8-cell	2-cell
2-cell	ENSG00000018610.14	GSM3928369	count.of.edits.gaining.miRNA.sites	0	MBS gain	(-Inf,0]	0	2-cell	2-cell	Pre-implantation	2-cell	Pre-implantation	till 8-cell	2-cell
2-cell	ENSG00000018610.14	GSM3928370	count.of.edits.gaining.miRNA.sites	0	MBS gain	(-Inf,0]	0	2-cell	2-cell	Pre-implantation	2-cell	Pre-implantation	till 8-cell	2-cell
2-cell	ENSG00000018610.14	GSM896809	count.of.edits.gaining.miRNA.sites	0	MBS gain	(-Inf,0]	0	2-cell	2-cell	Pre-implantation	2-cell	Pre-implantation	till 8-cell	2-cell
2-cell	ENSG00000018610.14	GSM896810	count.of.edits.gaining.miRNA.sites	0	MBS gain	(-Inf,0]	0	2-cell	2-cell	Pre-implantation	2-cell	Pre-implantation	till 8-cell	2-cell
2-cell	ENSG00000018610.14	GSM896811	count.of.edits.gaining.miRNA.sites	0	MBS gain	(-Inf,0]	0	2-cell	2-cell	Pre-implantation	2-cell	Pre-implantation	till 8-cell	2-cell
2-cell	ENSG00000018610.14	GSM896812	count.of.edits.gaining.miRNA.sites	0	MBS gain	(-Inf,0]	0	2-cell	2-cell	Pre-implantation	2-cell	Pre-implantation	till 8-cell	2-cell
2-cell	ENSG00000018610.14	GSM896813	count.of.edits.gaining.miRNA.sites	0	MBS gain	(-Inf,0]	0	2-cell	2-cell	Pre-implantation	2-cell	Pre-implantation	till 8-cell	2-cell
2-cell	ENSG00000018610.14	GSM896814	count.of.edits.gaining.miRNA.sites	0	MBS gain	(-Inf,0]	0	2-cell	2-cell	Pre-implantation	2-cell	Pre-implantation	till 8-cell	2-cell
2-cell	ENSG00000018610.14	GSM1160120	count.of.edits.gaining.miRNA.sites	0	MBS gain	(-Inf,0]	0	2-cell	2-cell	Pre-implantation	2-cell	Pre-implantation	till 8-cell	2-cell
2-cell	ENSG00000018610.14	GSM1160121	count.of.edits.gaining.miRNA.sites	0	MBS gain	(-Inf,0]	0	2-cell	2-cell	Pre-implantation	2-cell	Pre-implantation	till 8-cell	2-cell
2-cell	ENSG00000018610.14	GSM1833290	count.of.edits.gaining.miRNA.sites	0	MBS gain	(-Inf,0]	0	2-cell	2-cell	Pre-implantation	2-cell	Pre-implantation	till 8-cell	2-cell
2-cell	ENSG00000020256.20	GSM1160120	count.of.edits.gaining.miRNA.sites	0	MBS gain	(-Inf,0]	0	2-cell	2-cell	Pre-implantation	2-cell	Pre-implantation	till 8-cell	2-cell
2-cell	ENSG00000020256.20	GSM1160121	count.of.edits.gaining.miRNA.sites	0	MBS gain	(-Inf,0]	0	2-cell	2-cell	Pre-implantation	2-cell	Pre-implantation	till 8-cell	2-cell
2-cell	ENSG00000020256.20	GSM1833288	count.of.edits.gaining.miRNA.sites	0	MBS gain	(-Inf,0]	0	2-cell	2-cell	Pre-implantation	2-cell	Pre-implantation	till 8-cell	2-cell
2-cell	ENSG00000020256.20	GSM1833291	count.of.edits.gaining.miRNA.sites	0	MBS gain	(-Inf,0]	0	2-cell	2-cell	Pre-implantation	2-cell	Pre-implantation	till 8-cell	2-cell
2-cell	ENSG00000020256.20	GSM2706237	count.of.edits.gaining.miRNA.sites	0	MBS gain	(-Inf,0]	0	2-cell	2-cell	Pre-implantation	2-cell	Pre-implantation	till 8-cell	2-cell
2-cell	ENSG00000020256.20	GSM2706260	count.of.edits.gaining.miRNA.sites	0	MBS gain	(-Inf,0]	0	2-cell	2-cell	Pre-implantation	2-cell	Pre-implantation	till 8-cell	2-cell
2-cell	ENSG00000020256.20	GSM3928362	count.of.edits.gaining.miRNA.sites	0	MBS gain	(-Inf,0]	0	2-cell	2-cell	Pre-implantation	2-cell	Pre-implantation	till 8-cell	2-cell
2-cell	ENSG00000020256.20	GSM3928363	count.of.edits.gaining.miRNA.sites	0	MBS gain	(-Inf,0]	0	2-cell	2-cell	Pre-implantation	2-cell	Pre-implantation	till 8-cell	2-cell
2-cell	ENSG00000020256.20	GSM3928365	count.of.edits.gaining.miRNA.sites	0	MBS gain	(-Inf,0]	0	2-cell	2-cell	Pre-implantation	2-cell	Pre-implantation	till 8-cell	2-cell
2-cell	ENSG00000020256.20	GSM3928367	count.of.edits.gaining.miRNA.sites	0	MBS gain	(-Inf,0]	0	2-cell	2-cell	Pre-implantation	2-cell	Pre-implantation	till 8-cell	2-cell
2-cell	ENSG00000020256.20	GSM3928370	count.of.edits.gaining.miRNA.sites	0	MBS gain	(-Inf,0]	0	2-cell	2-cell	Pre-implantation	2-cell	Pre-implantation	till 8-cell	2-cell
2-cell	ENSG00000020256.20	GSM896809	count.of.edits.gaining.miRNA.sites	0	MBS gain	(-Inf,0]	0	2-cell	2-cell	Pre-implantation	2-cell	Pre-implantation	till 8-cell	2-cell
2-cell	ENSG00000020256.20	GSM896810	count.of.edits.gaining.miRNA.sites	0	MBS gain	(-Inf,0]	0	2-cell	2-cell	Pre-implantation	2-cell	Pre-implantation	till 8-cell	2-cell
2-cell	ENSG00000020256.20	GSM896811	count.of.edits.gaining.miRNA.sites	0	MBS gain	(-Inf,0]	0	2-cell	2-cell	Pre-implantation	2-cell	Pre-implantation	till 8-cell	2-cell
2-cell	ENSG00000020256.20	GSM896812	count.of.edits.gaining.miRNA.sites	0	MBS gain	(-Inf,0]	0	2-cell	2-cell	Pre-implantation	2-cell	Pre-implantation	till 8-cell	2-cell
2-cell	ENSG00000020256.20	GSM896813	count.of.edits.gaining.miRNA.sites	0	MBS gain	(-Inf,0]	0	2-cell	2-cell	Pre-implantation	2-cell	Pre-implantation	till 8-cell	2-cell
2-cell	ENSG00000020256.20	GSM896814	count.of.edits.gaining.miRNA.sites	0	MBS gain	(-Inf,0]	0	2-cell	2-cell	Pre-implantation	2-cell	Pre-implantation	till 8-cell	2-cell
2-cell	ENSG00000020256.20	GSM1833290	count.of.edits.gaining.miRNA.sites	0	MBS gain	(-Inf,0]	0	2-cell	2-cell	Pre-implantation	2-cell	Pre-implantation	till 8-cell	2-cell
2-cell	ENSG00000020256.20	GSM2706261	count.of.edits.gaining.miRNA.sites	0	MBS gain	(-Inf,0]	0	2-cell	2-cell	Pre-implantation	2-cell	Pre-implantation	till 8-cell	2-cell
2-cell	ENSG00000020256.20	GSM3928364	count.of.edits.gaining.miRNA.sites	0	MBS gain	(-Inf,0]	0	2-cell	2-cell	Pre-implantation	2-cell	Pre-implantation	till 8-cell	2-cell
2-cell	ENSG00000020256.20	GSM3928371	count.of.edits.gaining.miRNA.sites	0	MBS gain	(-Inf,0]	0	2-cell	2-cell	Pre-implantation	2-cell	Pre-implantation	till 8-cell	2-cell
2-cell	ENSG00000021574.12	GSM1160121	count.of.edits.gaining.miRNA.sites	0	MBS gain	(-Inf,0]	0	2-cell	2-cell	Pre-implantation	2-cell	Pre-implantation	till 8-cell	2-cell
2-cell	ENSG00000021574.12	GSM1833290	count.of.edits.gaining.miRNA.sites	0	MBS gain	(-Inf,0]	0	2-cell	2-cell	Pre-implantation	2-cell	Pre-implantation	till 8-cell	2-cell
2-cell	ENSG00000021574.12	GSM1833291	count.of.edits.gaining.miRNA.sites	0	MBS gain	(-Inf,0]	0	2-cell	2-cell	Pre-implantation	2-cell	Pre-implantation	till 8-cell	2-cell
2-cell	ENSG00000021574.12	GSM2706238	count.of.edits.gaining.miRNA.sites	0	MBS gain	(-Inf,0]	0	2-cell	2-cell	Pre-implantation	2-cell	Pre-implantation	till 8-cell	2-cell
2-cell	ENSG00000021574.12	GSM2706261	count.of.edits.gaining.miRNA.sites	0	MBS gain	(-Inf,0]	0	2-cell	2-cell	Pre-implantation	2-cell	Pre-implantation	till 8-cell	2-cell
2-cell	ENSG00000021574.12	GSM3928362	count.of.edits.gaining.miRNA.sites	0	MBS gain	(-Inf,0]	0	2-cell	2-cell	Pre-implantation	2-cell	Pre-implantation	till 8-cell	2-cell
2-cell	ENSG00000021574.12	GSM3928363	count.of.edits.gaining.miRNA.sites	0	MBS gain	(-Inf,0]	0	2-cell	2-cell	Pre-implantation	2-cell	Pre-implantation	till 8-cell	2-cell
2-cell	ENSG00000021574.12	GSM3928364	count.of.edits.gaining.miRNA.sites	0	MBS gain	(-Inf,0]	0	2-cell	2-cell	Pre-implantation	2-cell	Pre-implantation	till 8-cell	2-cell
2-cell	ENSG00000021574.12	GSM3928365	count.of.edits.gaining.miRNA.sites	0	MBS gain	(-Inf,0]	0	2-cell	2-cell	Pre-implantation	2-cell	Pre-implantation	till 8-cell	2-cell
2-cell	ENSG00000021574.12	GSM3928366	count.of.edits.gaining.miRNA.sites	0	MBS gain	(-Inf,0]	0	2-cell	2-cell	Pre-implantation	2-cell	Pre-implantation	till 8-cell	2-cell
2-cell	ENSG00000021574.12	GSM3928367	count.of.edits.gaining.miRNA.sites	0	MBS gain	(-Inf,0]	0	2-cell	2-cell	Pre-implantation	2-cell	Pre-implantation	till 8-cell	2-cell
2-cell	ENSG00000021574.12	GSM3928368	count.of.edits.gaining.miRNA.sites	0	MBS gain	(-Inf,0]	0	2-cell	2-cell	Pre-implantation	2-cell	Pre-implantation	till 8-cell	2-cell
2-cell	ENSG00000021574.12	GSM3928370	count.of.edits.gaining.miRNA.sites	0	MBS gain	(-Inf,0]	0	2-cell	2-cell	Pre-implantation	2-cell	Pre-implantation	till 8-cell	2-cell
2-cell	ENSG00000021574.12	GSM3928371	count.of.edits.gaining.miRNA.sites	0	MBS gain	(-Inf,0]	0	2-cell	2-cell	Pre-implantation	2-cell	Pre-implantation	till 8-cell	2-cell
2-cell	ENSG00000021574.12	GSM896813	count.of.edits.gaining.miRNA.sites	0	MBS gain	(-Inf,0]	0	2-cell	2-cell	Pre-implantation	2-cell	Pre-implantation	till 8-cell	2-cell
2-cell	ENSG00000021574.12	GSM896814	count.of.edits.gaining.miRNA.sites	0	MBS gain	(-Inf,0]	0	2-cell	2-cell	Pre-implantation	2-cell	Pre-implantation	till 8-cell	2-cell
2-cell	ENSG00000021574.12	GSM2706237	count.of.edits.gaining.miRNA.sites	0	MBS gain	(-Inf,0]	0	2-cell	2-cell	Pre-implantation	2-cell	Pre-implantation	till 8-cell	2-cell
2-cell	ENSG00000021574.12	GSM3928369	count.of.edits.gaining.miRNA.sites	0	MBS gain	(-Inf,0]	0	2-cell	2-cell	Pre-implantation	2-cell	Pre-implantation	till 8-cell	2-cell
2-cell	ENSG00000023909.10	GSM1160120	count.of.edits.gaining.miRNA.sites	1	MBS gain	(0,1]	1	2-cell	2-cell	Pre-implantation	2-cell	Pre-implantation	till 8-cell	2-cell
2-cell	ENSG00000023909.10	GSM2706237	count.of.edits.gaining.miRNA.sites	1	MBS gain	(0,1]	1	2-cell	2-cell	Pre-implantation	2-cell	Pre-implantation	till 8-cell	2-cell
2-cell	ENSG00000023909.10	GSM2706238	count.of.edits.gaining.miRNA.sites	1	MBS gain	(0,1]	1	2-cell	2-cell	Pre-implantation	2-cell	Pre-implantation	till 8-cell	2-cell
2-cell	ENSG00000023909.10	GSM2706261	count.of.edits.gaining.miRNA.sites	1	MBS gain	(0,1]	1	2-cell	2-cell	Pre-implantation	2-cell	Pre-implantation	till 8-cell	2-cell
2-cell	ENSG00000023909.10	GSM3928362	count.of.edits.gaining.miRNA.sites	1	MBS gain	(0,1]	1	2-cell	2-cell	Pre-implantation	2-cell	Pre-implantation	till 8-cell	2-cell
2-cell	ENSG00000023909.10	GSM3928363	count.of.edits.gaining.miRNA.sites	1	MBS gain	(0,1]	1	2-cell	2-cell	Pre-implantation	2-cell	Pre-implantation	till 8-cell	2-cell
2-cell	ENSG00000023909.10	GSM3928364	count.of.edits.gaining.miRNA.sites	1	MBS gain	(0,1]	1	2-cell	2-cell	Pre-implantation	2-cell	Pre-implantation	till 8-cell	2-cell
2-cell	ENSG00000023909.10	GSM3928367	count.of.edits.gaining.miRNA.sites	1	MBS gain	(0,1]	1	2-cell	2-cell	Pre-implantation	2-cell	Pre-implantation	till 8-cell	2-cell
2-cell	ENSG00000023909.10	GSM3928370	count.of.edits.gaining.miRNA.sites	1	MBS gain	(0,1]	1	2-cell	2-cell	Pre-implantation	2-cell	Pre-implantation	till 8-cell	2-cell
2-cell	ENSG00000023909.10	GSM896809	count.of.edits.gaining.miRNA.sites	1	MBS gain	(0,1]	1	2-cell	2-cell	Pre-implantation	2-cell	Pre-implantation	till 8-cell	2-cell
2-cell	ENSG00000023909.10	GSM896810	count.of.edits.gaining.miRNA.sites	1	MBS gain	(0,1]	1	2-cell	2-cell	Pre-implantation	2-cell	Pre-implantation	till 8-cell	2-cell
2-cell	ENSG00000023909.10	GSM896811	count.of.edits.gaining.miRNA.sites	1	MBS gain	(0,1]	1	2-cell	2-cell	Pre-implantation	2-cell	Pre-implantation	till 8-cell	2-cell
2-cell	ENSG00000023909.10	GSM896812	count.of.edits.gaining.miRNA.sites	1	MBS gain	(0,1]	1	2-cell	2-cell	Pre-implantation	2-cell	Pre-implantation	till 8-cell	2-cell
2-cell	ENSG00000023909.10	GSM896813	count.of.edits.gaining.miRNA.sites	1	MBS gain	(0,1]	1	2-cell	2-cell	Pre-implantation	2-cell	Pre-implantation	till 8-cell	2-cell
2-cell	ENSG00000023909.10	GSM896814	count.of.edits.gaining.miRNA.sites	1	MBS gain	(0,1]	1	2-cell	2-cell	Pre-implantation	2-cell	Pre-implantation	till 8-cell	2-cell
2-cell	ENSG00000023909.10	GSM1833290	count.of.edits.gaining.miRNA.sites	0	MBS gain	(-Inf,0]	0	2-cell	2-cell	Pre-implantation	2-cell	Pre-implantation	till 8-cell	2-cell
2-cell	ENSG00000023909.10	GSM1833291	count.of.edits.gaining.miRNA.sites	0	MBS gain	(-Inf,0]	0	2-cell	2-cell	Pre-implantation	2-cell	Pre-implantation	till 8-cell	2-cell
2-cell	ENSG00000023909.10	GSM2706260	count.of.edits.gaining.miRNA.sites	0	MBS gain	(-Inf,0]	0	2-cell	2-cell	Pre-implantation	2-cell	Pre-implantation	till 8-cell	2-cell
2-cell	ENSG00000025800.14	GSM1160120	count.of.edits.gaining.miRNA.sites	1	MBS gain	(0,1]	1	2-cell	2-cell	Pre-implantation	2-cell	Pre-implantation	till 8-cell	2-cell
2-cell	ENSG00000025800.14	GSM1160122	count.of.edits.gaining.miRNA.sites	1	MBS gain	(0,1]	1	2-cell	2-cell	Pre-implantation	2-cell	Pre-implantation	till 8-cell	2-cell
2-cell	ENSG00000025800.14	GSM1833288	count.of.edits.gaining.miRNA.sites	1	MBS gain	(0,1]	1	2-cell	2-cell	Pre-implantation	2-cell	Pre-implantation	till 8-cell	2-cell
2-cell	ENSG00000025800.14	GSM1833289	count.of.edits.gaining.miRNA.sites	1	MBS gain	(0,1]	1	2-cell	2-cell	Pre-implantation	2-cell	Pre-implantation	till 8-cell	2-cell
2-cell	ENSG00000025800.14	GSM1833290	count.of.edits.gaining.miRNA.sites	1	MBS gain	(0,1]	1	2-cell	2-cell	Pre-implantation	2-cell	Pre-implantation	till 8-cell	2-cell
2-cell	ENSG00000025800.14	GSM1833291	count.of.edits.gaining.miRNA.sites	1	MBS gain	(0,1]	1	2-cell	2-cell	Pre-implantation	2-cell	Pre-implantation	till 8-cell	2-cell
2-cell	ENSG00000025800.14	GSM2706237	count.of.edits.gaining.miRNA.sites	1	MBS gain	(0,1]	1	2-cell	2-cell	Pre-implantation	2-cell	Pre-implantation	till 8-cell	2-cell
2-cell	ENSG00000025800.14	GSM2706238	count.of.edits.gaining.miRNA.sites	1	MBS gain	(0,1]	1	2-cell	2-cell	Pre-implantation	2-cell	Pre-implantation	till 8-cell	2-cell
2-cell	ENSG00000025800.14	GSM2706260	count.of.edits.gaining.miRNA.sites	1	MBS gain	(0,1]	1	2-cell	2-cell	Pre-implantation	2-cell	Pre-implantation	till 8-cell	2-cell
2-cell	ENSG00000025800.14	GSM3928362	count.of.edits.gaining.miRNA.sites	1	MBS gain	(0,1]	1	2-cell	2-cell	Pre-implantation	2-cell	Pre-implantation	till 8-cell	2-cell
2-cell	ENSG00000025800.14	GSM3928363	count.of.edits.gaining.miRNA.sites	1	MBS gain	(0,1]	1	2-cell	2-cell	Pre-implantation	2-cell	Pre-implantation	till 8-cell	2-cell
2-cell	ENSG00000025800.14	GSM3928364	count.of.edits.gaining.miRNA.sites	1	MBS gain	(0,1]	1	2-cell	2-cell	Pre-implantation	2-cell	Pre-implantation	till 8-cell	2-cell
2-cell	ENSG00000025800.14	GSM3928365	count.of.edits.gaining.miRNA.sites	0	MBS gain	(-Inf,0]	0	2-cell	2-cell	Pre-implantation	2-cell	Pre-implantation	till 8-cell	2-cell
2-cell	ENSG00000025800.14	GSM3928367	count.of.edits.gaining.miRNA.sites	1	MBS gain	(0,1]	1	2-cell	2-cell	Pre-implantation	2-cell	Pre-implantation	till 8-cell	2-cell
2-cell	ENSG00000025800.14	GSM3928368	count.of.edits.gaining.miRNA.sites	1	MBS gain	(0,1]	1	2-cell	2-cell	Pre-implantation	2-cell	Pre-implantation	till 8-cell	2-cell
2-cell	ENSG00000025800.14	GSM3928369	count.of.edits.gaining.miRNA.sites	1	MBS gain	(0,1]	1	2-cell	2-cell	Pre-implantation	2-cell	Pre-implantation	till 8-cell	2-cell
2-cell	ENSG00000025800.14	GSM3928370	count.of.edits.gaining.miRNA.sites	0	MBS gain	(-Inf,0]	0	2-cell	2-cell	Pre-implantation	2-cell	Pre-implantation	till 8-cell	2-cell
2-cell	ENSG00000025800.14	GSM3928371	count.of.edits.gaining.miRNA.sites	1	MBS gain	(0,1]	1	2-cell	2-cell	Pre-implantation	2-cell	Pre-implantation	till 8-cell	2-cell
2-cell	ENSG00000025800.14	GSM896809	count.of.edits.gaining.miRNA.sites	1	MBS gain	(0,1]	1	2-cell	2-cell	Pre-implantation	2-cell	Pre-implantation	till 8-cell	2-cell
2-cell	ENSG00000025800.14	GSM896810	count.of.edits.gaining.miRNA.sites	1	MBS gain	(0,1]	1	2-cell	2-cell	Pre-implantation	2-cell	Pre-implantation	till 8-cell	2-cell
2-cell	ENSG00000025800.14	GSM896811	count.of.edits.gaining.miRNA.sites	1	MBS gain	(0,1]	1	2-cell	2-cell	Pre-implantation	2-cell	Pre-implantation	till 8-cell	2-cell
2-cell	ENSG00000025800.14	GSM896812	count.of.edits.gaining.miRNA.sites	1	MBS gain	(0,1]	1	2-cell	2-cell	Pre-implantation	2-cell	Pre-implantation	till 8-cell	2-cell
2-cell	ENSG00000025800.14	GSM896813	count.of.edits.gaining.miRNA.sites	0	MBS gain	(-Inf,0]	0	2-cell	2-cell	Pre-implantation	2-cell	Pre-implantation	till 8-cell	2-cell
2-cell	ENSG00000025800.14	GSM896814	count.of.edits.gaining.miRNA.sites	0	MBS gain	(-Inf,0]	0	2-cell	2-cell	Pre-implantation	2-cell	Pre-implantation	till 8-cell	2-cell
2-cell	ENSG00000039068.19	GSM1160120	count.of.edits.gaining.miRNA.sites	0	MBS gain	(-Inf,0]	0	2-cell	2-cell	Pre-implantation	2-cell	Pre-implantation	till 8-cell	2-cell
2-cell	ENSG00000039068.19	GSM1833290	count.of.edits.gaining.miRNA.sites	0	MBS gain	(-Inf,0]	0	2-cell	2-cell	Pre-implantation	2-cell	Pre-implantation	till 8-cell	2-cell
2-cell	ENSG00000039068.19	GSM1833291	count.of.edits.gaining.miRNA.sites	0	MBS gain	(-Inf,0]	0	2-cell	2-cell	Pre-implantation	2-cell	Pre-implantation	till 8-cell	2-cell
2-cell	ENSG00000039068.19	GSM2706237	count.of.edits.gaining.miRNA.sites	0	MBS gain	(-Inf,0]	0	2-cell	2-cell	Pre-implantation	2-cell	Pre-implantation	till 8-cell	2-cell
2-cell	ENSG00000039068.19	GSM2706238	count.of.edits.gaining.miRNA.sites	0	MBS gain	(-Inf,0]	0	2-cell	2-cell	Pre-implantation	2-cell	Pre-implantation	till 8-cell	2-cell
2-cell	ENSG00000039068.19	GSM2706261	count.of.edits.gaining.miRNA.sites	0	MBS gain	(-Inf,0]	0	2-cell	2-cell	Pre-implantation	2-cell	Pre-implantation	till 8-cell	2-cell
2-cell	ENSG00000039068.19	GSM3928364	count.of.edits.gaining.miRNA.sites	0	MBS gain	(-Inf,0]	0	2-cell	2-cell	Pre-implantation	2-cell	Pre-implantation	till 8-cell	2-cell
2-cell	ENSG00000039068.19	GSM3928365	count.of.edits.gaining.miRNA.sites	0	MBS gain	(-Inf,0]	0	2-cell	2-cell	Pre-implantation	2-cell	Pre-implantation	till 8-cell	2-cell
2-cell	ENSG00000039068.19	GSM3928366	count.of.edits.gaining.miRNA.sites	0	MBS gain	(-Inf,0]	0	2-cell	2-cell	Pre-implantation	2-cell	Pre-implantation	till 8-cell	2-cell
2-cell	ENSG00000039068.19	GSM3928367	count.of.edits.gaining.miRNA.sites	0	MBS gain	(-Inf,0]	0	2-cell	2-cell	Pre-implantation	2-cell	Pre-implantation	till 8-cell	2-cell
2-cell	ENSG00000039068.19	GSM3928368	count.of.edits.gaining.miRNA.sites	0	MBS gain	(-Inf,0]	0	2-cell	2-cell	Pre-implantation	2-cell	Pre-implantation	till 8-cell	2-cell
2-cell	ENSG00000039068.19	GSM3928369	count.of.edits.gaining.miRNA.sites	0	MBS gain	(-Inf,0]	0	2-cell	2-cell	Pre-implantation	2-cell	Pre-implantation	till 8-cell	2-cell
2-cell	ENSG00000039068.19	GSM896809	count.of.edits.gaining.miRNA.sites	0	MBS gain	(-Inf,0]	0	2-cell	2-cell	Pre-implantation	2-cell	Pre-implantation	till 8-cell	2-cell
2-cell	ENSG00000039068.19	GSM896810	count.of.edits.gaining.miRNA.sites	0	MBS gain	(-Inf,0]	0	2-cell	2-cell	Pre-implantation	2-cell	Pre-implantation	till 8-cell	2-cell
2-cell	ENSG00000039068.19	GSM896811	count.of.edits.gaining.miRNA.sites	0	MBS gain	(-Inf,0]	0	2-cell	2-cell	Pre-implantation	2-cell	Pre-implantation	till 8-cell	2-cell
2-cell	ENSG00000039068.19	GSM896813	count.of.edits.gaining.miRNA.sites	0	MBS gain	(-Inf,0]	0	2-cell	2-cell	Pre-implantation	2-cell	Pre-implantation	till 8-cell	2-cell
2-cell	ENSG00000039068.19	GSM896814	count.of.edits.gaining.miRNA.sites	0	MBS gain	(-Inf,0]	0	2-cell	2-cell	Pre-implantation	2-cell	Pre-implantation	till 8-cell	2-cell
2-cell	ENSG00000039068.19	GSM1833288	count.of.edits.gaining.miRNA.sites	0	MBS gain	(-Inf,0]	0	2-cell	2-cell	Pre-implantation	2-cell	Pre-implantation	till 8-cell	2-cell
2-cell	ENSG00000039068.19	GSM1833289	count.of.edits.gaining.miRNA.sites	0	MBS gain	(-Inf,0]	0	2-cell	2-cell	Pre-implantation	2-cell	Pre-implantation	till 8-cell	2-cell
2-cell	ENSG00000039068.19	GSM2706260	count.of.edits.gaining.miRNA.sites	0	MBS gain	(-Inf,0]	0	2-cell	2-cell	Pre-implantation	2-cell	Pre-implantation	till 8-cell	2-cell
2-cell	ENSG00000039068.19	GSM3928362	count.of.edits.gaining.miRNA.sites	0	MBS gain	(-Inf,0]	0	2-cell	2-cell	Pre-implantation	2-cell	Pre-implantation	till 8-cell	2-cell
2-cell	ENSG00000039068.19	GSM3928363	count.of.edits.gaining.miRNA.sites	0	MBS gain	(-Inf,0]	0	2-cell	2-cell	Pre-implantation	2-cell	Pre-implantation	till 8-cell	2-cell
2-cell	ENSG00000039068.19	GSM3928370	count.of.edits.gaining.miRNA.sites	0	MBS gain	(-Inf,0]	0	2-cell	2-cell	Pre-implantation	2-cell	Pre-implantation	till 8-cell	2-cell
2-cell	ENSG00000039068.19	GSM896812	count.of.edits.gaining.miRNA.sites	0	MBS gain	(-Inf,0]	0	2-cell	2-cell	Pre-implantation	2-cell	Pre-implantation	till 8-cell	2-cell
2-cell	ENSG00000047662.5	GSM1833290	count.of.edits.gaining.miRNA.sites	0	MBS gain	(-Inf,0]	0	2-cell	2-cell	Pre-implantation	2-cell	Pre-implantation	till 8-cell	2-cell
2-cell	ENSG00000047662.5	GSM1833291	count.of.edits.gaining.miRNA.sites	0	MBS gain	(-Inf,0]	0	2-cell	2-cell	Pre-implantation	2-cell	Pre-implantation	till 8-cell	2-cell
2-cell	ENSG00000047662.5	GSM2706237	count.of.edits.gaining.miRNA.sites	0	MBS gain	(-Inf,0]	0	2-cell	2-cell	Pre-implantation	2-cell	Pre-implantation	till 8-cell	2-cell
2-cell	ENSG00000047662.5	GSM2706238	count.of.edits.gaining.miRNA.sites	0	MBS gain	(-Inf,0]	0	2-cell	2-cell	Pre-implantation	2-cell	Pre-implantation	till 8-cell	2-cell
2-cell	ENSG00000047662.5	GSM2706260	count.of.edits.gaining.miRNA.sites	0	MBS gain	(-Inf,0]	0	2-cell	2-cell	Pre-implantation	2-cell	Pre-implantation	till 8-cell	2-cell
2-cell	ENSG00000047662.5	GSM2706261	count.of.edits.gaining.miRNA.sites	0	MBS gain	(-Inf,0]	0	2-cell	2-cell	Pre-implantation	2-cell	Pre-implantation	till 8-cell	2-cell
2-cell	ENSG00000047662.5	GSM3928362	count.of.edits.gaining.miRNA.sites	0	MBS gain	(-Inf,0]	0	2-cell	2-cell	Pre-implantation	2-cell	Pre-implantation	till 8-cell	2-cell
2-cell	ENSG00000047662.5	GSM3928363	count.of.edits.gaining.miRNA.sites	0	MBS gain	(-Inf,0]	0	2-cell	2-cell	Pre-implantation	2-cell	Pre-implantation	till 8-cell	2-cell
2-cell	ENSG00000047662.5	GSM3928364	count.of.edits.gaining.miRNA.sites	0	MBS gain	(-Inf,0]	0	2-cell	2-cell	Pre-implantation	2-cell	Pre-implantation	till 8-cell	2-cell
2-cell	ENSG00000047662.5	GSM3928365	count.of.edits.gaining.miRNA.sites	0	MBS gain	(-Inf,0]	0	2-cell	2-cell	Pre-implantation	2-cell	Pre-implantation	till 8-cell	2-cell
2-cell	ENSG00000047662.5	GSM3928366	count.of.edits.gaining.miRNA.sites	0	MBS gain	(-Inf,0]	0	2-cell	2-cell	Pre-implantation	2-cell	Pre-implantation	till 8-cell	2-cell
2-cell	ENSG00000047662.5	GSM3928369	count.of.edits.gaining.miRNA.sites	0	MBS gain	(-Inf,0]	0	2-cell	2-cell	Pre-implantation	2-cell	Pre-implantation	till 8-cell	2-cell
2-cell	ENSG00000047662.5	GSM3928370	count.of.edits.gaining.miRNA.sites	0	MBS gain	(-Inf,0]	0	2-cell	2-cell	Pre-implantation	2-cell	Pre-implantation	till 8-cell	2-cell
2-cell	ENSG00000047662.5	GSM896809	count.of.edits.gaining.miRNA.sites	0	MBS gain	(-Inf,0]	0	2-cell	2-cell	Pre-implantation	2-cell	Pre-implantation	till 8-cell	2-cell
2-cell	ENSG00000047662.5	GSM896810	count.of.edits.gaining.miRNA.sites	0	MBS gain	(-Inf,0]	0	2-cell	2-cell	Pre-implantation	2-cell	Pre-implantation	till 8-cell	2-cell
2-cell	ENSG00000047662.5	GSM896812	count.of.edits.gaining.miRNA.sites	0	MBS gain	(-Inf,0]	0	2-cell	2-cell	Pre-implantation	2-cell	Pre-implantation	till 8-cell	2-cell
2-cell	ENSG00000047662.5	GSM896814	count.of.edits.gaining.miRNA.sites	0	MBS gain	(-Inf,0]	0	2-cell	2-cell	Pre-implantation	2-cell	Pre-implantation	till 8-cell	2-cell
2-cell	ENSG00000047662.5	GSM1160120	count.of.edits.gaining.miRNA.sites	0	MBS gain	(-Inf,0]	0	2-cell	2-cell	Pre-implantation	2-cell	Pre-implantation	till 8-cell	2-cell
2-cell	ENSG00000047662.5	GSM3928367	count.of.edits.gaining.miRNA.sites	0	MBS gain	(-Inf,0]	0	2-cell	2-cell	Pre-implantation	2-cell	Pre-implantation	till 8-cell	2-cell
2-cell	ENSG00000047662.5	GSM3928368	count.of.edits.gaining.miRNA.sites	0	MBS gain	(-Inf,0]	0	2-cell	2-cell	Pre-implantation	2-cell	Pre-implantation	till 8-cell	2-cell
2-cell	ENSG00000047662.5	GSM3928371	count.of.edits.gaining.miRNA.sites	0	MBS gain	(-Inf,0]	0	2-cell	2-cell	Pre-implantation	2-cell	Pre-implantation	till 8-cell	2-cell
2-cell	ENSG00000047662.5	GSM896811	count.of.edits.gaining.miRNA.sites	0	MBS gain	(-Inf,0]	0	2-cell	2-cell	Pre-implantation	2-cell	Pre-implantation	till 8-cell	2-cell
2-cell	ENSG00000047662.5	GSM896813	count.of.edits.gaining.miRNA.sites	0	MBS gain	(-Inf,0]	0	2-cell	2-cell	Pre-implantation	2-cell	Pre-implantation	till 8-cell	2-cell
2-cell	ENSG00000047662.5	GSM1833288	count.of.edits.gaining.miRNA.sites	0	MBS gain	(-Inf,0]	0	2-cell	2-cell	Pre-implantation	2-cell	Pre-implantation	till 8-cell	2-cell
2-cell	ENSG00000047662.5	GSM1160122	count.of.edits.gaining.miRNA.sites	0	MBS gain	(-Inf,0]	0	2-cell	2-cell	Pre-implantation	2-cell	Pre-implantation	till 8-cell	2-cell
2-cell	ENSG00000048544.6	GSM1160120	count.of.edits.gaining.miRNA.sites	1	MBS gain	(0,1]	1	2-cell	2-cell	Pre-implantation	2-cell	Pre-implantation	till 8-cell	2-cell
2-cell	ENSG00000048544.6	GSM1160121	count.of.edits.gaining.miRNA.sites	0	MBS gain	(-Inf,0]	0	2-cell	2-cell	Pre-implantation	2-cell	Pre-implantation	till 8-cell	2-cell
2-cell	ENSG00000048544.6	GSM1160122	count.of.edits.gaining.miRNA.sites	1	MBS gain	(0,1]	1	2-cell	2-cell	Pre-implantation	2-cell	Pre-implantation	till 8-cell	2-cell
2-cell	ENSG00000048544.6	GSM1833290	count.of.edits.gaining.miRNA.sites	1	MBS gain	(0,1]	1	2-cell	2-cell	Pre-implantation	2-cell	Pre-implantation	till 8-cell	2-cell
2-cell	ENSG00000048544.6	GSM2706237	count.of.edits.gaining.miRNA.sites	1	MBS gain	(0,1]	1	2-cell	2-cell	Pre-implantation	2-cell	Pre-implantation	till 8-cell	2-cell
2-cell	ENSG00000048544.6	GSM2706238	count.of.edits.gaining.miRNA.sites	1	MBS gain	(0,1]	1	2-cell	2-cell	Pre-implantation	2-cell	Pre-implantation	till 8-cell	2-cell
2-cell	ENSG00000048544.6	GSM2706261	count.of.edits.gaining.miRNA.sites	1	MBS gain	(0,1]	1	2-cell	2-cell	Pre-implantation	2-cell	Pre-implantation	till 8-cell	2-cell
2-cell	ENSG00000048544.6	GSM3928362	count.of.edits.gaining.miRNA.sites	1	MBS gain	(0,1]	1	2-cell	2-cell	Pre-implantation	2-cell	Pre-implantation	till 8-cell	2-cell
2-cell	ENSG00000048544.6	GSM3928363	count.of.edits.gaining.miRNA.sites	1	MBS gain	(0,1]	1	2-cell	2-cell	Pre-implantation	2-cell	Pre-implantation	till 8-cell	2-cell
2-cell	ENSG00000048544.6	GSM3928364	count.of.edits.gaining.miRNA.sites	1	MBS gain	(0,1]	1	2-cell	2-cell	Pre-implantation	2-cell	Pre-implantation	till 8-cell	2-cell
2-cell	ENSG00000048544.6	GSM3928365	count.of.edits.gaining.miRNA.sites	1	MBS gain	(0,1]	1	2-cell	2-cell	Pre-implantation	2-cell	Pre-implantation	till 8-cell	2-cell
2-cell	ENSG00000048544.6	GSM3928366	count.of.edits.gaining.miRNA.sites	1	MBS gain	(0,1]	1	2-cell	2-cell	Pre-implantation	2-cell	Pre-implantation	till 8-cell	2-cell
2-cell	ENSG00000048544.6	GSM3928367	count.of.edits.gaining.miRNA.sites	1	MBS gain	(0,1]	1	2-cell	2-cell	Pre-implantation	2-cell	Pre-implantation	till 8-cell	2-cell
2-cell	ENSG00000048544.6	GSM3928370	count.of.edits.gaining.miRNA.sites	1	MBS gain	(0,1]	1	2-cell	2-cell	Pre-implantation	2-cell	Pre-implantation	till 8-cell	2-cell
2-cell	ENSG00000048544.6	GSM1833288	count.of.edits.gaining.miRNA.sites	1	MBS gain	(0,1]	1	2-cell	2-cell	Pre-implantation	2-cell	Pre-implantation	till 8-cell	2-cell
2-cell	ENSG00000048544.6	GSM1833291	count.of.edits.gaining.miRNA.sites	1	MBS gain	(0,1]	1	2-cell	2-cell	Pre-implantation	2-cell	Pre-implantation	till 8-cell	2-cell
2-cell	ENSG00000048544.6	GSM3928368	count.of.edits.gaining.miRNA.sites	0	MBS gain	(-Inf,0]	0	2-cell	2-cell	Pre-implantation	2-cell	Pre-implantation	till 8-cell	2-cell
2-cell	ENSG00000048544.6	GSM2706260	count.of.edits.gaining.miRNA.sites	0	MBS gain	(-Inf,0]	0	2-cell	2-cell	Pre-implantation	2-cell	Pre-implantation	till 8-cell	2-cell
2-cell	ENSG00000049541.11	GSM1833289	count.of.edits.gaining.miRNA.sites	0	MBS gain	(-Inf,0]	0	2-cell	2-cell	Pre-implantation	2-cell	Pre-implantation	till 8-cell	2-cell
2-cell	ENSG00000049541.11	GSM1833290	count.of.edits.gaining.miRNA.sites	0	MBS gain	(-Inf,0]	0	2-cell	2-cell	Pre-implantation	2-cell	Pre-implantation	till 8-cell	2-cell
2-cell	ENSG00000049541.11	GSM1833291	count.of.edits.gaining.miRNA.sites	0	MBS gain	(-Inf,0]	0	2-cell	2-cell	Pre-implantation	2-cell	Pre-implantation	till 8-cell	2-cell
2-cell	ENSG00000049541.11	GSM2706237	count.of.edits.gaining.miRNA.sites	0	MBS gain	(-Inf,0]	0	2-cell	2-cell	Pre-implantation	2-cell	Pre-implantation	till 8-cell	2-cell
2-cell	ENSG00000049541.11	GSM2706238	count.of.edits.gaining.miRNA.sites	0	MBS gain	(-Inf,0]	0	2-cell	2-cell	Pre-implantation	2-cell	Pre-implantation	till 8-cell	2-cell
2-cell	ENSG00000049541.11	GSM2706261	count.of.edits.gaining.miRNA.sites	0	MBS gain	(-Inf,0]	0	2-cell	2-cell	Pre-implantation	2-cell	Pre-implantation	till 8-cell	2-cell
2-cell	ENSG00000049541.11	GSM3928362	count.of.edits.gaining.miRNA.sites	0	MBS gain	(-Inf,0]	0	2-cell	2-cell	Pre-implantation	2-cell	Pre-implantation	till 8-cell	2-cell
2-cell	ENSG00000049541.11	GSM3928364	count.of.edits.gaining.miRNA.sites	0	MBS gain	(-Inf,0]	0	2-cell	2-cell	Pre-implantation	2-cell	Pre-implantation	till 8-cell	2-cell
2-cell	ENSG00000049541.11	GSM3928365	count.of.edits.gaining.miRNA.sites	0	MBS gain	(-Inf,0]	0	2-cell	2-cell	Pre-implantation	2-cell	Pre-implantation	till 8-cell	2-cell
2-cell	ENSG00000049541.11	GSM3928366	count.of.edits.gaining.miRNA.sites	0	MBS gain	(-Inf,0]	0	2-cell	2-cell	Pre-implantation	2-cell	Pre-implantation	till 8-cell	2-cell
2-cell	ENSG00000049541.11	GSM3928367	count.of.edits.gaining.miRNA.sites	0	MBS gain	(-Inf,0]	0	2-cell	2-cell	Pre-implantation	2-cell	Pre-implantation	till 8-cell	2-cell
2-cell	ENSG00000049541.11	GSM3928368	count.of.edits.gaining.miRNA.sites	0	MBS gain	(-Inf,0]	0	2-cell	2-cell	Pre-implantation	2-cell	Pre-implantation	till 8-cell	2-cell
2-cell	ENSG00000049541.11	GSM3928369	count.of.edits.gaining.miRNA.sites	0	MBS gain	(-Inf,0]	0	2-cell	2-cell	Pre-implantation	2-cell	Pre-implantation	till 8-cell	2-cell
2-cell	ENSG00000049541.11	GSM3928370	count.of.edits.gaining.miRNA.sites	0	MBS gain	(-Inf,0]	0	2-cell	2-cell	Pre-implantation	2-cell	Pre-implantation	till 8-cell	2-cell
2-cell	ENSG00000049541.11	GSM3928371	count.of.edits.gaining.miRNA.sites	0	MBS gain	(-Inf,0]	0	2-cell	2-cell	Pre-implantation	2-cell	Pre-implantation	till 8-cell	2-cell
2-cell	ENSG00000052723.11	GSM1160120	count.of.edits.gaining.miRNA.sites	1	MBS gain	(0,1]	1	2-cell	2-cell	Pre-implantation	2-cell	Pre-implantation	till 8-cell	2-cell
2-cell	ENSG00000052723.11	GSM1160121	count.of.edits.gaining.miRNA.sites	1	MBS gain	(0,1]	1	2-cell	2-cell	Pre-implantation	2-cell	Pre-implantation	till 8-cell	2-cell
2-cell	ENSG00000052723.11	GSM1160122	count.of.edits.gaining.miRNA.sites	1	MBS gain	(0,1]	1	2-cell	2-cell	Pre-implantation	2-cell	Pre-implantation	till 8-cell	2-cell
2-cell	ENSG00000052723.11	GSM2706237	count.of.edits.gaining.miRNA.sites	1	MBS gain	(0,1]	1	2-cell	2-cell	Pre-implantation	2-cell	Pre-implantation	till 8-cell	2-cell
2-cell	ENSG00000052723.11	GSM2706238	count.of.edits.gaining.miRNA.sites	1	MBS gain	(0,1]	1	2-cell	2-cell	Pre-implantation	2-cell	Pre-implantation	till 8-cell	2-cell
2-cell	ENSG00000052723.11	GSM2706260	count.of.edits.gaining.miRNA.sites	1	MBS gain	(0,1]	1	2-cell	2-cell	Pre-implantation	2-cell	Pre-implantation	till 8-cell	2-cell
2-cell	ENSG00000052723.11	GSM2706261	count.of.edits.gaining.miRNA.sites	1	MBS gain	(0,1]	1	2-cell	2-cell	Pre-implantation	2-cell	Pre-implantation	till 8-cell	2-cell
2-cell	ENSG00000052723.11	GSM3928363	count.of.edits.gaining.miRNA.sites	1	MBS gain	(0,1]	1	2-cell	2-cell	Pre-implantation	2-cell	Pre-implantation	till 8-cell	2-cell
2-cell	ENSG00000052723.11	GSM3928364	count.of.edits.gaining.miRNA.sites	1	MBS gain	(0,1]	1	2-cell	2-cell	Pre-implantation	2-cell	Pre-implantation	till 8-cell	2-cell
2-cell	ENSG00000052723.11	GSM3928365	count.of.edits.gaining.miRNA.sites	1	MBS gain	(0,1]	1	2-cell	2-cell	Pre-implantation	2-cell	Pre-implantation	till 8-cell	2-cell
2-cell	ENSG00000052723.11	GSM3928366	count.of.edits.gaining.miRNA.sites	1	MBS gain	(0,1]	1	2-cell	2-cell	Pre-implantation	2-cell	Pre-implantation	till 8-cell	2-cell
2-cell	ENSG00000052723.11	GSM3928367	count.of.edits.gaining.miRNA.sites	1	MBS gain	(0,1]	1	2-cell	2-cell	Pre-implantation	2-cell	Pre-implantation	till 8-cell	2-cell
2-cell	ENSG00000052723.11	GSM3928368	count.of.edits.gaining.miRNA.sites	1	MBS gain	(0,1]	1	2-cell	2-cell	Pre-implantation	2-cell	Pre-implantation	till 8-cell	2-cell
2-cell	ENSG00000052723.11	GSM3928371	count.of.edits.gaining.miRNA.sites	1	MBS gain	(0,1]	1	2-cell	2-cell	Pre-implantation	2-cell	Pre-implantation	till 8-cell	2-cell
2-cell	ENSG00000052723.11	GSM896811	count.of.edits.gaining.miRNA.sites	1	MBS gain	(0,1]	1	2-cell	2-cell	Pre-implantation	2-cell	Pre-implantation	till 8-cell	2-cell
2-cell	ENSG00000052723.11	GSM896813	count.of.edits.gaining.miRNA.sites	1	MBS gain	(0,1]	1	2-cell	2-cell	Pre-implantation	2-cell	Pre-implantation	till 8-cell	2-cell
2-cell	ENSG00000052723.11	GSM896809	count.of.edits.gaining.miRNA.sites	0	MBS gain	(-Inf,0]	0	2-cell	2-cell	Pre-implantation	2-cell	Pre-implantation	till 8-cell	2-cell
2-cell	ENSG00000052723.11	GSM896814	count.of.edits.gaining.miRNA.sites	0	MBS gain	(-Inf,0]	0	2-cell	2-cell	Pre-implantation	2-cell	Pre-implantation	till 8-cell	2-cell
2-cell	ENSG00000052723.11	GSM3928362	count.of.edits.gaining.miRNA.sites	0	MBS gain	(-Inf,0]	0	2-cell	2-cell	Pre-implantation	2-cell	Pre-implantation	till 8-cell	2-cell
2-cell	ENSG00000052723.11	GSM3928369	count.of.edits.gaining.miRNA.sites	0	MBS gain	(-Inf,0]	0	2-cell	2-cell	Pre-implantation	2-cell	Pre-implantation	till 8-cell	2-cell
2-cell	ENSG00000053372.5	GSM1160122	count.of.edits.gaining.miRNA.sites	0	MBS gain	(-Inf,0]	0	2-cell	2-cell	Pre-implantation	2-cell	Pre-implantation	till 8-cell	2-cell
2-cell	ENSG00000053372.5	GSM1833288	count.of.edits.gaining.miRNA.sites	0	MBS gain	(-Inf,0]	0	2-cell	2-cell	Pre-implantation	2-cell	Pre-implantation	till 8-cell	2-cell
2-cell	ENSG00000053372.5	GSM1833290	count.of.edits.gaining.miRNA.sites	1	MBS gain	(0,1]	1	2-cell	2-cell	Pre-implantation	2-cell	Pre-implantation	till 8-cell	2-cell
2-cell	ENSG00000053372.5	GSM1833291	count.of.edits.gaining.miRNA.sites	1	MBS gain	(0,1]	1	2-cell	2-cell	Pre-implantation	2-cell	Pre-implantation	till 8-cell	2-cell
2-cell	ENSG00000053372.5	GSM2706237	count.of.edits.gaining.miRNA.sites	1	MBS gain	(0,1]	1	2-cell	2-cell	Pre-implantation	2-cell	Pre-implantation	till 8-cell	2-cell
2-cell	ENSG00000053372.5	GSM2706238	count.of.edits.gaining.miRNA.sites	1	MBS gain	(0,1]	1	2-cell	2-cell	Pre-implantation	2-cell	Pre-implantation	till 8-cell	2-cell
2-cell	ENSG00000053372.5	GSM2706260	count.of.edits.gaining.miRNA.sites	1	MBS gain	(0,1]	1	2-cell	2-cell	Pre-implantation	2-cell	Pre-implantation	till 8-cell	2-cell
2-cell	ENSG00000053372.5	GSM2706261	count.of.edits.gaining.miRNA.sites	1	MBS gain	(0,1]	1	2-cell	2-cell	Pre-implantation	2-cell	Pre-implantation	till 8-cell	2-cell
2-cell	ENSG00000053372.5	GSM3928363	count.of.edits.gaining.miRNA.sites	1	MBS gain	(0,1]	1	2-cell	2-cell	Pre-implantation	2-cell	Pre-implantation	till 8-cell	2-cell
2-cell	ENSG00000053372.5	GSM3928364	count.of.edits.gaining.miRNA.sites	1	MBS gain	(0,1]	1	2-cell	2-cell	Pre-implantation	2-cell	Pre-implantation	till 8-cell	2-cell
2-cell	ENSG00000053372.5	GSM3928365	count.of.edits.gaining.miRNA.sites	1	MBS gain	(0,1]	1	2-cell	2-cell	Pre-implantation	2-cell	Pre-implantation	till 8-cell	2-cell
2-cell	ENSG00000053372.5	GSM3928366	count.of.edits.gaining.miRNA.sites	1	MBS gain	(0,1]	1	2-cell	2-cell	Pre-implantation	2-cell	Pre-implantation	till 8-cell	2-cell
2-cell	ENSG00000053372.5	GSM3928367	count.of.edits.gaining.miRNA.sites	1	MBS gain	(0,1]	1	2-cell	2-cell	Pre-implantation	2-cell	Pre-implantation	till 8-cell	2-cell
2-cell	ENSG00000053372.5	GSM3928368	count.of.edits.gaining.miRNA.sites	1	MBS gain	(0,1]	1	2-cell	2-cell	Pre-implantation	2-cell	Pre-implantation	till 8-cell	2-cell
2-cell	ENSG00000053372.5	GSM3928369	count.of.edits.gaining.miRNA.sites	0	MBS gain	(-Inf,0]	0	2-cell	2-cell	Pre-implantation	2-cell	Pre-implantation	till 8-cell	2-cell
2-cell	ENSG00000053372.5	GSM3928370	count.of.edits.gaining.miRNA.sites	1	MBS gain	(0,1]	1	2-cell	2-cell	Pre-implantation	2-cell	Pre-implantation	till 8-cell	2-cell
2-cell	ENSG00000053372.5	GSM3928371	count.of.edits.gaining.miRNA.sites	1	MBS gain	(0,1]	1	2-cell	2-cell	Pre-implantation	2-cell	Pre-implantation	till 8-cell	2-cell
2-cell	ENSG00000053372.5	GSM896809	count.of.edits.gaining.miRNA.sites	1	MBS gain	(0,1]	1	2-cell	2-cell	Pre-implantation	2-cell	Pre-implantation	till 8-cell	2-cell
2-cell	ENSG00000053372.5	GSM896810	count.of.edits.gaining.miRNA.sites	1	MBS gain	(0,1]	1	2-cell	2-cell	Pre-implantation	2-cell	Pre-implantation	till 8-cell	2-cell
2-cell	ENSG00000053372.5	GSM896811	count.of.edits.gaining.miRNA.sites	0	MBS gain	(-Inf,0]	0	2-cell	2-cell	Pre-implantation	2-cell	Pre-implantation	till 8-cell	2-cell
2-cell	ENSG00000053372.5	GSM896812	count.of.edits.gaining.miRNA.sites	1	MBS gain	(0,1]	1	2-cell	2-cell	Pre-implantation	2-cell	Pre-implantation	till 8-cell	2-cell
2-cell	ENSG00000053372.5	GSM896813	count.of.edits.gaining.miRNA.sites	1	MBS gain	(0,1]	1	2-cell	2-cell	Pre-implantation	2-cell	Pre-implantation	till 8-cell	2-cell
2-cell	ENSG00000053372.5	GSM896814	count.of.edits.gaining.miRNA.sites	1	MBS gain	(0,1]	1	2-cell	2-cell	Pre-implantation	2-cell	Pre-implantation	till 8-cell	2-cell
2-cell	ENSG00000053372.5	GSM3928362	count.of.edits.gaining.miRNA.sites	0	MBS gain	(-Inf,0]	0	2-cell	2-cell	Pre-implantation	2-cell	Pre-implantation	till 8-cell	2-cell
2-cell	ENSG00000053372.5	GSM1160121	count.of.edits.gaining.miRNA.sites	0	MBS gain	(-Inf,0]	0	2-cell	2-cell	Pre-implantation	2-cell	Pre-implantation	till 8-cell	2-cell
2-cell	ENSG00000054523.17	GSM1160120	count.of.edits.gaining.miRNA.sites	0	MBS gain	(-Inf,0]	0	2-cell	2-cell	Pre-implantation	2-cell	Pre-implantation	till 8-cell	2-cell
2-cell	ENSG00000054523.17	GSM1833290	count.of.edits.gaining.miRNA.sites	0	MBS gain	(-Inf,0]	0	2-cell	2-cell	Pre-implantation	2-cell	Pre-implantation	till 8-cell	2-cell
2-cell	ENSG00000054523.17	GSM1833291	count.of.edits.gaining.miRNA.sites	0	MBS gain	(-Inf,0]	0	2-cell	2-cell	Pre-implantation	2-cell	Pre-implantation	till 8-cell	2-cell
2-cell	ENSG00000054523.17	GSM2706237	count.of.edits.gaining.miRNA.sites	0	MBS gain	(-Inf,0]	0	2-cell	2-cell	Pre-implantation	2-cell	Pre-implantation	till 8-cell	2-cell
2-cell	ENSG00000054523.17	GSM2706238	count.of.edits.gaining.miRNA.sites	0	MBS gain	(-Inf,0]	0	2-cell	2-cell	Pre-implantation	2-cell	Pre-implantation	till 8-cell	2-cell
2-cell	ENSG00000054523.17	GSM2706260	count.of.edits.gaining.miRNA.sites	0	MBS gain	(-Inf,0]	0	2-cell	2-cell	Pre-implantation	2-cell	Pre-implantation	till 8-cell	2-cell
2-cell	ENSG00000054523.17	GSM3928362	count.of.edits.gaining.miRNA.sites	0	MBS gain	(-Inf,0]	0	2-cell	2-cell	Pre-implantation	2-cell	Pre-implantation	till 8-cell	2-cell
2-cell	ENSG00000054523.17	GSM3928363	count.of.edits.gaining.miRNA.sites	0	MBS gain	(-Inf,0]	0	2-cell	2-cell	Pre-implantation	2-cell	Pre-implantation	till 8-cell	2-cell
2-cell	ENSG00000054523.17	GSM3928364	count.of.edits.gaining.miRNA.sites	0	MBS gain	(-Inf,0]	0	2-cell	2-cell	Pre-implantation	2-cell	Pre-implantation	till 8-cell	2-cell
2-cell	ENSG00000054523.17	GSM3928365	count.of.edits.gaining.miRNA.sites	0	MBS gain	(-Inf,0]	0	2-cell	2-cell	Pre-implantation	2-cell	Pre-implantation	till 8-cell	2-cell
2-cell	ENSG00000054523.17	GSM3928367	count.of.edits.gaining.miRNA.sites	0	MBS gain	(-Inf,0]	0	2-cell	2-cell	Pre-implantation	2-cell	Pre-implantation	till 8-cell	2-cell
2-cell	ENSG00000054523.17	GSM3928370	count.of.edits.gaining.miRNA.sites	0	MBS gain	(-Inf,0]	0	2-cell	2-cell	Pre-implantation	2-cell	Pre-implantation	till 8-cell	2-cell
2-cell	ENSG00000054523.17	GSM896810	count.of.edits.gaining.miRNA.sites	0	MBS gain	(-Inf,0]	0	2-cell	2-cell	Pre-implantation	2-cell	Pre-implantation	till 8-cell	2-cell
2-cell	ENSG00000054523.17	GSM896811	count.of.edits.gaining.miRNA.sites	0	MBS gain	(-Inf,0]	0	2-cell	2-cell	Pre-implantation	2-cell	Pre-implantation	till 8-cell	2-cell
2-cell	ENSG00000054523.17	GSM896813	count.of.edits.gaining.miRNA.sites	0	MBS gain	(-Inf,0]	0	2-cell	2-cell	Pre-implantation	2-cell	Pre-implantation	till 8-cell	2-cell
2-cell	ENSG00000054523.17	GSM896814	count.of.edits.gaining.miRNA.sites	0	MBS gain	(-Inf,0]	0	2-cell	2-cell	Pre-implantation	2-cell	Pre-implantation	till 8-cell	2-cell
2-cell	ENSG00000055211.14	GSM1160120	count.of.edits.gaining.miRNA.sites	1	MBS gain	(0,1]	1	2-cell	2-cell	Pre-implantation	2-cell	Pre-implantation	till 8-cell	2-cell
2-cell	ENSG00000055211.14	GSM1160122	count.of.edits.gaining.miRNA.sites	1	MBS gain	(0,1]	1	2-cell	2-cell	Pre-implantation	2-cell	Pre-implantation	till 8-cell	2-cell
2-cell	ENSG00000055211.14	GSM1833290	count.of.edits.gaining.miRNA.sites	1	MBS gain	(0,1]	1	2-cell	2-cell	Pre-implantation	2-cell	Pre-implantation	till 8-cell	2-cell
2-cell	ENSG00000055211.14	GSM2706237	count.of.edits.gaining.miRNA.sites	1	MBS gain	(0,1]	1	2-cell	2-cell	Pre-implantation	2-cell	Pre-implantation	till 8-cell	2-cell
2-cell	ENSG00000055211.14	GSM2706238	count.of.edits.gaining.miRNA.sites	1	MBS gain	(0,1]	1	2-cell	2-cell	Pre-implantation	2-cell	Pre-implantation	till 8-cell	2-cell
2-cell	ENSG00000055211.14	GSM2706260	count.of.edits.gaining.miRNA.sites	1	MBS gain	(0,1]	1	2-cell	2-cell	Pre-implantation	2-cell	Pre-implantation	till 8-cell	2-cell
2-cell	ENSG00000055211.14	GSM2706261	count.of.edits.gaining.miRNA.sites	1	MBS gain	(0,1]	1	2-cell	2-cell	Pre-implantation	2-cell	Pre-implantation	till 8-cell	2-cell
2-cell	ENSG00000055211.14	GSM3928363	count.of.edits.gaining.miRNA.sites	1	MBS gain	(0,1]	1	2-cell	2-cell	Pre-implantation	2-cell	Pre-implantation	till 8-cell	2-cell
2-cell	ENSG00000055211.14	GSM3928364	count.of.edits.gaining.miRNA.sites	1	MBS gain	(0,1]	1	2-cell	2-cell	Pre-implantation	2-cell	Pre-implantation	till 8-cell	2-cell
2-cell	ENSG00000055211.14	GSM3928365	count.of.edits.gaining.miRNA.sites	1	MBS gain	(0,1]	1	2-cell	2-cell	Pre-implantation	2-cell	Pre-implantation	till 8-cell	2-cell
2-cell	ENSG00000055211.14	GSM3928366	count.of.edits.gaining.miRNA.sites	1	MBS gain	(0,1]	1	2-cell	2-cell	Pre-implantation	2-cell	Pre-implantation	till 8-cell	2-cell
2-cell	ENSG00000055211.14	GSM3928367	count.of.edits.gaining.miRNA.sites	1	MBS gain	(0,1]	1	2-cell	2-cell	Pre-implantation	2-cell	Pre-implantation	till 8-cell	2-cell
2-cell	ENSG00000055211.14	GSM3928369	count.of.edits.gaining.miRNA.sites	1	MBS gain	(0,1]	1	2-cell	2-cell	Pre-implantation	2-cell	Pre-implantation	till 8-cell	2-cell
2-cell	ENSG00000055211.14	GSM3928370	count.of.edits.gaining.miRNA.sites	1	MBS gain	(0,1]	1	2-cell	2-cell	Pre-implantation	2-cell	Pre-implantation	till 8-cell	2-cell
2-cell	ENSG00000055211.14	GSM3928371	count.of.edits.gaining.miRNA.sites	1	MBS gain	(0,1]	1	2-cell	2-cell	Pre-implantation	2-cell	Pre-implantation	till 8-cell	2-cell
2-cell	ENSG00000055211.14	GSM896809	count.of.edits.gaining.miRNA.sites	1	MBS gain	(0,1]	1	2-cell	2-cell	Pre-implantation	2-cell	Pre-implantation	till 8-cell	2-cell
2-cell	ENSG00000055211.14	GSM896811	count.of.edits.gaining.miRNA.sites	1	MBS gain	(0,1]	1	2-cell	2-cell	Pre-implantation	2-cell	Pre-implantation	till 8-cell	2-cell
2-cell	ENSG00000055211.14	GSM896813	count.of.edits.gaining.miRNA.sites	1	MBS gain	(0,1]	1	2-cell	2-cell	Pre-implantation	2-cell	Pre-implantation	till 8-cell	2-cell
2-cell	ENSG00000055211.14	GSM1833291	count.of.edits.gaining.miRNA.sites	0	MBS gain	(-Inf,0]	0	2-cell	2-cell	Pre-implantation	2-cell	Pre-implantation	till 8-cell	2-cell
2-cell	ENSG00000055211.14	GSM3928362	count.of.edits.gaining.miRNA.sites	0	MBS gain	(-Inf,0]	0	2-cell	2-cell	Pre-implantation	2-cell	Pre-implantation	till 8-cell	2-cell
2-cell	ENSG00000055211.14	GSM896814	count.of.edits.gaining.miRNA.sites	0	MBS gain	(-Inf,0]	0	2-cell	2-cell	Pre-implantation	2-cell	Pre-implantation	till 8-cell	2-cell
2-cell	ENSG00000055332.18	GSM1160120	count.of.edits.gaining.miRNA.sites	1	MBS gain	(0,1]	1	2-cell	2-cell	Pre-implantation	2-cell	Pre-implantation	till 8-cell	2-cell
2-cell	ENSG00000055332.18	GSM1160121	count.of.edits.gaining.miRNA.sites	1	MBS gain	(0,1]	1	2-cell	2-cell	Pre-implantation	2-cell	Pre-implantation	till 8-cell	2-cell
2-cell	ENSG00000055332.18	GSM1833290	count.of.edits.gaining.miRNA.sites	1	MBS gain	(0,1]	1	2-cell	2-cell	Pre-implantation	2-cell	Pre-implantation	till 8-cell	2-cell
2-cell	ENSG00000055332.18	GSM1833291	count.of.edits.gaining.miRNA.sites	1	MBS gain	(0,1]	1	2-cell	2-cell	Pre-implantation	2-cell	Pre-implantation	till 8-cell	2-cell
2-cell	ENSG00000055332.18	GSM2706237	count.of.edits.gaining.miRNA.sites	1	MBS gain	(0,1]	1	2-cell	2-cell	Pre-implantation	2-cell	Pre-implantation	till 8-cell	2-cell
2-cell	ENSG00000055332.18	GSM2706238	count.of.edits.gaining.miRNA.sites	1	MBS gain	(0,1]	1	2-cell	2-cell	Pre-implantation	2-cell	Pre-implantation	till 8-cell	2-cell
2-cell	ENSG00000055332.18	GSM2706260	count.of.edits.gaining.miRNA.sites	1	MBS gain	(0,1]	1	2-cell	2-cell	Pre-implantation	2-cell	Pre-implantation	till 8-cell	2-cell
2-cell	ENSG00000055332.18	GSM2706261	count.of.edits.gaining.miRNA.sites	1	MBS gain	(0,1]	1	2-cell	2-cell	Pre-implantation	2-cell	Pre-implantation	till 8-cell	2-cell
2-cell	ENSG00000055332.18	GSM3928362	count.of.edits.gaining.miRNA.sites	1	MBS gain	(0,1]	1	2-cell	2-cell	Pre-implantation	2-cell	Pre-implantation	till 8-cell	2-cell
2-cell	ENSG00000055332.18	GSM3928363	count.of.edits.gaining.miRNA.sites	1	MBS gain	(0,1]	1	2-cell	2-cell	Pre-implantation	2-cell	Pre-implantation	till 8-cell	2-cell
2-cell	ENSG00000055332.18	GSM3928364	count.of.edits.gaining.miRNA.sites	1	MBS gain	(0,1]	1	2-cell	2-cell	Pre-implantation	2-cell	Pre-implantation	till 8-cell	2-cell
2-cell	ENSG00000055332.18	GSM3928365	count.of.edits.gaining.miRNA.sites	1	MBS gain	(0,1]	1	2-cell	2-cell	Pre-implantation	2-cell	Pre-implantation	till 8-cell	2-cell
2-cell	ENSG00000055332.18	GSM3928366	count.of.edits.gaining.miRNA.sites	1	MBS gain	(0,1]	1	2-cell	2-cell	Pre-implantation	2-cell	Pre-implantation	till 8-cell	2-cell
2-cell	ENSG00000055332.18	GSM3928367	count.of.edits.gaining.miRNA.sites	1	MBS gain	(0,1]	1	2-cell	2-cell	Pre-implantation	2-cell	Pre-implantation	till 8-cell	2-cell
2-cell	ENSG00000055332.18	GSM3928368	count.of.edits.gaining.miRNA.sites	1	MBS gain	(0,1]	1	2-cell	2-cell	Pre-implantation	2-cell	Pre-implantation	till 8-cell	2-cell
2-cell	ENSG00000055332.18	GSM3928370	count.of.edits.gaining.miRNA.sites	1	MBS gain	(0,1]	1	2-cell	2-cell	Pre-implantation	2-cell	Pre-implantation	till 8-cell	2-cell
2-cell	ENSG00000055332.18	GSM896809	count.of.edits.gaining.miRNA.sites	1	MBS gain	(0,1]	1	2-cell	2-cell	Pre-implantation	2-cell	Pre-implantation	till 8-cell	2-cell
2-cell	ENSG00000055332.18	GSM896810	count.of.edits.gaining.miRNA.sites	1	MBS gain	(0,1]	1	2-cell	2-cell	Pre-implantation	2-cell	Pre-implantation	till 8-cell	2-cell
2-cell	ENSG00000055332.18	GSM896811	count.of.edits.gaining.miRNA.sites	1	MBS gain	(0,1]	1	2-cell	2-cell	Pre-implantation	2-cell	Pre-implantation	till 8-cell	2-cell
2-cell	ENSG00000055332.18	GSM896812	count.of.edits.gaining.miRNA.sites	1	MBS gain	(0,1]	1	2-cell	2-cell	Pre-implantation	2-cell	Pre-implantation	till 8-cell	2-cell
2-cell	ENSG00000055332.18	GSM896814	count.of.edits.gaining.miRNA.sites	1	MBS gain	(0,1]	1	2-cell	2-cell	Pre-implantation	2-cell	Pre-implantation	till 8-cell	2-cell
2-cell	ENSG00000055332.18	GSM1160122	count.of.edits.gaining.miRNA.sites	0	MBS gain	(-Inf,0]	0	2-cell	2-cell	Pre-implantation	2-cell	Pre-implantation	till 8-cell	2-cell
2-cell	ENSG00000055332.18	GSM896813	count.of.edits.gaining.miRNA.sites	0	MBS gain	(-Inf,0]	0	2-cell	2-cell	Pre-implantation	2-cell	Pre-implantation	till 8-cell	2-cell
2-cell	ENSG00000055332.18	GSM1833288	count.of.edits.gaining.miRNA.sites	0	MBS gain	(-Inf,0]	0	2-cell	2-cell	Pre-implantation	2-cell	Pre-implantation	till 8-cell	2-cell
2-cell	ENSG00000055332.18	GSM3928371	count.of.edits.gaining.miRNA.sites	0	MBS gain	(-Inf,0]	0	2-cell	2-cell	Pre-implantation	2-cell	Pre-implantation	till 8-cell	2-cell
2-cell	ENSG00000055332.18	GSM3928369	count.of.edits.gaining.miRNA.sites	0	MBS gain	(-Inf,0]	0	2-cell	2-cell	Pre-implantation	2-cell	Pre-implantation	till 8-cell	2-cell
2-cell	ENSG00000055917.15	GSM1160121	count.of.edits.gaining.miRNA.sites	0	MBS gain	(-Inf,0]	0	2-cell	2-cell	Pre-implantation	2-cell	Pre-implantation	till 8-cell	2-cell
2-cell	ENSG00000055917.15	GSM1160122	count.of.edits.gaining.miRNA.sites	0	MBS gain	(-Inf,0]	0	2-cell	2-cell	Pre-implantation	2-cell	Pre-implantation	till 8-cell	2-cell
2-cell	ENSG00000055917.15	GSM2706237	count.of.edits.gaining.miRNA.sites	0	MBS gain	(-Inf,0]	0	2-cell	2-cell	Pre-implantation	2-cell	Pre-implantation	till 8-cell	2-cell
2-cell	ENSG00000055917.15	GSM2706238	count.of.edits.gaining.miRNA.sites	0	MBS gain	(-Inf,0]	0	2-cell	2-cell	Pre-implantation	2-cell	Pre-implantation	till 8-cell	2-cell
2-cell	ENSG00000055917.15	GSM2706260	count.of.edits.gaining.miRNA.sites	0	MBS gain	(-Inf,0]	0	2-cell	2-cell	Pre-implantation	2-cell	Pre-implantation	till 8-cell	2-cell
2-cell	ENSG00000055917.15	GSM2706261	count.of.edits.gaining.miRNA.sites	0	MBS gain	(-Inf,0]	0	2-cell	2-cell	Pre-implantation	2-cell	Pre-implantation	till 8-cell	2-cell
2-cell	ENSG00000055917.15	GSM3928362	count.of.edits.gaining.miRNA.sites	0	MBS gain	(-Inf,0]	0	2-cell	2-cell	Pre-implantation	2-cell	Pre-implantation	till 8-cell	2-cell
2-cell	ENSG00000055917.15	GSM3928363	count.of.edits.gaining.miRNA.sites	0	MBS gain	(-Inf,0]	0	2-cell	2-cell	Pre-implantation	2-cell	Pre-implantation	till 8-cell	2-cell
2-cell	ENSG00000055917.15	GSM3928364	count.of.edits.gaining.miRNA.sites	0	MBS gain	(-Inf,0]	0	2-cell	2-cell	Pre-implantation	2-cell	Pre-implantation	till 8-cell	2-cell
2-cell	ENSG00000055917.15	GSM3928365	count.of.edits.gaining.miRNA.sites	0	MBS gain	(-Inf,0]	0	2-cell	2-cell	Pre-implantation	2-cell	Pre-implantation	till 8-cell	2-cell
2-cell	ENSG00000055917.15	GSM3928366	count.of.edits.gaining.miRNA.sites	0	MBS gain	(-Inf,0]	0	2-cell	2-cell	Pre-implantation	2-cell	Pre-implantation	till 8-cell	2-cell
2-cell	ENSG00000055917.15	GSM3928367	count.of.edits.gaining.miRNA.sites	0	MBS gain	(-Inf,0]	0	2-cell	2-cell	Pre-implantation	2-cell	Pre-implantation	till 8-cell	2-cell
2-cell	ENSG00000055917.15	GSM896809	count.of.edits.gaining.miRNA.sites	0	MBS gain	(-Inf,0]	0	2-cell	2-cell	Pre-implantation	2-cell	Pre-implantation	till 8-cell	2-cell
2-cell	ENSG00000055917.15	GSM896810	count.of.edits.gaining.miRNA.sites	0	MBS gain	(-Inf,0]	0	2-cell	2-cell	Pre-implantation	2-cell	Pre-implantation	till 8-cell	2-cell
2-cell	ENSG00000055917.15	GSM896811	count.of.edits.gaining.miRNA.sites	0	MBS gain	(-Inf,0]	0	2-cell	2-cell	Pre-implantation	2-cell	Pre-implantation	till 8-cell	2-cell
2-cell	ENSG00000055917.15	GSM896812	count.of.edits.gaining.miRNA.sites	0	MBS gain	(-Inf,0]	0	2-cell	2-cell	Pre-implantation	2-cell	Pre-implantation	till 8-cell	2-cell
2-cell	ENSG00000055917.15	GSM896813	count.of.edits.gaining.miRNA.sites	0	MBS gain	(-Inf,0]	0	2-cell	2-cell	Pre-implantation	2-cell	Pre-implantation	till 8-cell	2-cell
2-cell	ENSG00000055917.15	GSM896814	count.of.edits.gaining.miRNA.sites	0	MBS gain	(-Inf,0]	0	2-cell	2-cell	Pre-implantation	2-cell	Pre-implantation	till 8-cell	2-cell
2-cell	ENSG00000056277.16	GSM1160120	count.of.edits.gaining.miRNA.sites	1	MBS gain	(0,1]	1	2-cell	2-cell	Pre-implantation	2-cell	Pre-implantation	till 8-cell	2-cell
2-cell	ENSG00000056277.16	GSM1160121	count.of.edits.gaining.miRNA.sites	1	MBS gain	(0,1]	1	2-cell	2-cell	Pre-implantation	2-cell	Pre-implantation	till 8-cell	2-cell
2-cell	ENSG00000056277.16	GSM1160122	count.of.edits.gaining.miRNA.sites	1	MBS gain	(0,1]	1	2-cell	2-cell	Pre-implantation	2-cell	Pre-implantation	till 8-cell	2-cell
2-cell	ENSG00000056277.16	GSM1833288	count.of.edits.gaining.miRNA.sites	1	MBS gain	(0,1]	1	2-cell	2-cell	Pre-implantation	2-cell	Pre-implantation	till 8-cell	2-cell
2-cell	ENSG00000056277.16	GSM1833290	count.of.edits.gaining.miRNA.sites	1	MBS gain	(0,1]	1	2-cell	2-cell	Pre-implantation	2-cell	Pre-implantation	till 8-cell	2-cell
2-cell	ENSG00000056277.16	GSM1833291	count.of.edits.gaining.miRNA.sites	1	MBS gain	(0,1]	1	2-cell	2-cell	Pre-implantation	2-cell	Pre-implantation	till 8-cell	2-cell
2-cell	ENSG00000056277.16	GSM2706237	count.of.edits.gaining.miRNA.sites	1	MBS gain	(0,1]	1	2-cell	2-cell	Pre-implantation	2-cell	Pre-implantation	till 8-cell	2-cell
2-cell	ENSG00000056277.16	GSM2706238	count.of.edits.gaining.miRNA.sites	1	MBS gain	(0,1]	1	2-cell	2-cell	Pre-implantation	2-cell	Pre-implantation	till 8-cell	2-cell
2-cell	ENSG00000056277.16	GSM2706260	count.of.edits.gaining.miRNA.sites	1	MBS gain	(0,1]	1	2-cell	2-cell	Pre-implantation	2-cell	Pre-implantation	till 8-cell	2-cell
2-cell	ENSG00000056277.16	GSM2706261	count.of.edits.gaining.miRNA.sites	1	MBS gain	(0,1]	1	2-cell	2-cell	Pre-implantation	2-cell	Pre-implantation	till 8-cell	2-cell
2-cell	ENSG00000056277.16	GSM3928362	count.of.edits.gaining.miRNA.sites	1	MBS gain	(0,1]	1	2-cell	2-cell	Pre-implantation	2-cell	Pre-implantation	till 8-cell	2-cell
2-cell	ENSG00000056277.16	GSM3928363	count.of.edits.gaining.miRNA.sites	1	MBS gain	(0,1]	1	2-cell	2-cell	Pre-implantation	2-cell	Pre-implantation	till 8-cell	2-cell
2-cell	ENSG00000056277.16	GSM3928364	count.of.edits.gaining.miRNA.sites	1	MBS gain	(0,1]	1	2-cell	2-cell	Pre-implantation	2-cell	Pre-implantation	till 8-cell	2-cell
2-cell	ENSG00000056277.16	GSM3928365	count.of.edits.gaining.miRNA.sites	1	MBS gain	(0,1]	1	2-cell	2-cell	Pre-implantation	2-cell	Pre-implantation	till 8-cell	2-cell
2-cell	ENSG00000056277.16	GSM3928366	count.of.edits.gaining.miRNA.sites	1	MBS gain	(0,1]	1	2-cell	2-cell	Pre-implantation	2-cell	Pre-implantation	till 8-cell	2-cell
2-cell	ENSG00000056277.16	GSM3928367	count.of.edits.gaining.miRNA.sites	1	MBS gain	(0,1]	1	2-cell	2-cell	Pre-implantation	2-cell	Pre-implantation	till 8-cell	2-cell
2-cell	ENSG00000056277.16	GSM3928368	count.of.edits.gaining.miRNA.sites	1	MBS gain	(0,1]	1	2-cell	2-cell	Pre-implantation	2-cell	Pre-implantation	till 8-cell	2-cell
2-cell	ENSG00000056277.16	GSM3928370	count.of.edits.gaining.miRNA.sites	1	MBS gain	(0,1]	1	2-cell	2-cell	Pre-implantation	2-cell	Pre-implantation	till 8-cell	2-cell
2-cell	ENSG00000056277.16	GSM896809	count.of.edits.gaining.miRNA.sites	1	MBS gain	(0,1]	1	2-cell	2-cell	Pre-implantation	2-cell	Pre-implantation	till 8-cell	2-cell
2-cell	ENSG00000056277.16	GSM896810	count.of.edits.gaining.miRNA.sites	1	MBS gain	(0,1]	1	2-cell	2-cell	Pre-implantation	2-cell	Pre-implantation	till 8-cell	2-cell
2-cell	ENSG00000056277.16	GSM896811	count.of.edits.gaining.miRNA.sites	1	MBS gain	(0,1]	1	2-cell	2-cell	Pre-implantation	2-cell	Pre-implantation	till 8-cell	2-cell
2-cell	ENSG00000056277.16	GSM896812	count.of.edits.gaining.miRNA.sites	1	MBS gain	(0,1]	1	2-cell	2-cell	Pre-implantation	2-cell	Pre-implantation	till 8-cell	2-cell
2-cell	ENSG00000056277.16	GSM896813	count.of.edits.gaining.miRNA.sites	1	MBS gain	(0,1]	1	2-cell	2-cell	Pre-implantation	2-cell	Pre-implantation	till 8-cell	2-cell
2-cell	ENSG00000056277.16	GSM896814	count.of.edits.gaining.miRNA.sites	1	MBS gain	(0,1]	1	2-cell	2-cell	Pre-implantation	2-cell	Pre-implantation	till 8-cell	2-cell
2-cell	ENSG00000056277.16	GSM3928369	count.of.edits.gaining.miRNA.sites	0	MBS gain	(-Inf,0]	0	2-cell	2-cell	Pre-implantation	2-cell	Pre-implantation	till 8-cell	2-cell
2-cell	ENSG00000056277.16	GSM3928371	count.of.edits.gaining.miRNA.sites	0	MBS gain	(-Inf,0]	0	2-cell	2-cell	Pre-implantation	2-cell	Pre-implantation	till 8-cell	2-cell
2-cell	ENSG00000056277.16	GSM1833289	count.of.edits.gaining.miRNA.sites	0	MBS gain	(-Inf,0]	0	2-cell	2-cell	Pre-implantation	2-cell	Pre-implantation	till 8-cell	2-cell
2-cell	ENSG00000058262.10	GSM1160120	count.of.edits.gaining.miRNA.sites	0	MBS gain	(-Inf,0]	0	2-cell	2-cell	Pre-implantation	2-cell	Pre-implantation	till 8-cell	2-cell
2-cell	ENSG00000058262.10	GSM1833288	count.of.edits.gaining.miRNA.sites	0	MBS gain	(-Inf,0]	0	2-cell	2-cell	Pre-implantation	2-cell	Pre-implantation	till 8-cell	2-cell
2-cell	ENSG00000058262.10	GSM1833289	count.of.edits.gaining.miRNA.sites	0	MBS gain	(-Inf,0]	0	2-cell	2-cell	Pre-implantation	2-cell	Pre-implantation	till 8-cell	2-cell
2-cell	ENSG00000058262.10	GSM1833290	count.of.edits.gaining.miRNA.sites	0	MBS gain	(-Inf,0]	0	2-cell	2-cell	Pre-implantation	2-cell	Pre-implantation	till 8-cell	2-cell
2-cell	ENSG00000058262.10	GSM1833291	count.of.edits.gaining.miRNA.sites	0	MBS gain	(-Inf,0]	0	2-cell	2-cell	Pre-implantation	2-cell	Pre-implantation	till 8-cell	2-cell
2-cell	ENSG00000058262.10	GSM2706237	count.of.edits.gaining.miRNA.sites	0	MBS gain	(-Inf,0]	0	2-cell	2-cell	Pre-implantation	2-cell	Pre-implantation	till 8-cell	2-cell
2-cell	ENSG00000058262.10	GSM2706238	count.of.edits.gaining.miRNA.sites	0	MBS gain	(-Inf,0]	0	2-cell	2-cell	Pre-implantation	2-cell	Pre-implantation	till 8-cell	2-cell
2-cell	ENSG00000058262.10	GSM2706260	count.of.edits.gaining.miRNA.sites	0	MBS gain	(-Inf,0]	0	2-cell	2-cell	Pre-implantation	2-cell	Pre-implantation	till 8-cell	2-cell
2-cell	ENSG00000058262.10	GSM2706261	count.of.edits.gaining.miRNA.sites	0	MBS gain	(-Inf,0]	0	2-cell	2-cell	Pre-implantation	2-cell	Pre-implantation	till 8-cell	2-cell
2-cell	ENSG00000058262.10	GSM3928362	count.of.edits.gaining.miRNA.sites	0	MBS gain	(-Inf,0]	0	2-cell	2-cell	Pre-implantation	2-cell	Pre-implantation	till 8-cell	2-cell
2-cell	ENSG00000058262.10	GSM3928363	count.of.edits.gaining.miRNA.sites	0	MBS gain	(-Inf,0]	0	2-cell	2-cell	Pre-implantation	2-cell	Pre-implantation	till 8-cell	2-cell
2-cell	ENSG00000058262.10	GSM3928364	count.of.edits.gaining.miRNA.sites	0	MBS gain	(-Inf,0]	0	2-cell	2-cell	Pre-implantation	2-cell	Pre-implantation	till 8-cell	2-cell
2-cell	ENSG00000058262.10	GSM3928365	count.of.edits.gaining.miRNA.sites	0	MBS gain	(-Inf,0]	0	2-cell	2-cell	Pre-implantation	2-cell	Pre-implantation	till 8-cell	2-cell
2-cell	ENSG00000058262.10	GSM3928366	count.of.edits.gaining.miRNA.sites	0	MBS gain	(-Inf,0]	0	2-cell	2-cell	Pre-implantation	2-cell	Pre-implantation	till 8-cell	2-cell
2-cell	ENSG00000058262.10	GSM3928367	count.of.edits.gaining.miRNA.sites	0	MBS gain	(-Inf,0]	0	2-cell	2-cell	Pre-implantation	2-cell	Pre-implantation	till 8-cell	2-cell
2-cell	ENSG00000058262.10	GSM3928368	count.of.edits.gaining.miRNA.sites	0	MBS gain	(-Inf,0]	0	2-cell	2-cell	Pre-implantation	2-cell	Pre-implantation	till 8-cell	2-cell
2-cell	ENSG00000058262.10	GSM3928369	count.of.edits.gaining.miRNA.sites	0	MBS gain	(-Inf,0]	0	2-cell	2-cell	Pre-implantation	2-cell	Pre-implantation	till 8-cell	2-cell
2-cell	ENSG00000058262.10	GSM3928370	count.of.edits.gaining.miRNA.sites	0	MBS gain	(-Inf,0]	0	2-cell	2-cell	Pre-implantation	2-cell	Pre-implantation	till 8-cell	2-cell
2-cell	ENSG00000058262.10	GSM3928371	count.of.edits.gaining.miRNA.sites	0	MBS gain	(-Inf,0]	0	2-cell	2-cell	Pre-implantation	2-cell	Pre-implantation	till 8-cell	2-cell
2-cell	ENSG00000058262.10	GSM896809	count.of.edits.gaining.miRNA.sites	0	MBS gain	(-Inf,0]	0	2-cell	2-cell	Pre-implantation	2-cell	Pre-implantation	till 8-cell	2-cell
2-cell	ENSG00000058262.10	GSM896810	count.of.edits.gaining.miRNA.sites	0	MBS gain	(-Inf,0]	0	2-cell	2-cell	Pre-implantation	2-cell	Pre-implantation	till 8-cell	2-cell
2-cell	ENSG00000058262.10	GSM896811	count.of.edits.gaining.miRNA.sites	0	MBS gain	(-Inf,0]	0	2-cell	2-cell	Pre-implantation	2-cell	Pre-implantation	till 8-cell	2-cell
2-cell	ENSG00000058262.10	GSM896812	count.of.edits.gaining.miRNA.sites	0	MBS gain	(-Inf,0]	0	2-cell	2-cell	Pre-implantation	2-cell	Pre-implantation	till 8-cell	2-cell
2-cell	ENSG00000058262.10	GSM896813	count.of.edits.gaining.miRNA.sites	0	MBS gain	(-Inf,0]	0	2-cell	2-cell	Pre-implantation	2-cell	Pre-implantation	till 8-cell	2-cell
2-cell	ENSG00000058262.10	GSM896814	count.of.edits.gaining.miRNA.sites	0	MBS gain	(-Inf,0]	0	2-cell	2-cell	Pre-implantation	2-cell	Pre-implantation	till 8-cell	2-cell
2-cell	ENSG00000059145.18	GSM1160120	count.of.edits.gaining.miRNA.sites	0	MBS gain	(-Inf,0]	0	2-cell	2-cell	Pre-implantation	2-cell	Pre-implantation	till 8-cell	2-cell
2-cell	ENSG00000059145.18	GSM1160122	count.of.edits.gaining.miRNA.sites	0	MBS gain	(-Inf,0]	0	2-cell	2-cell	Pre-implantation	2-cell	Pre-implantation	till 8-cell	2-cell
2-cell	ENSG00000059145.18	GSM1833288	count.of.edits.gaining.miRNA.sites	0	MBS gain	(-Inf,0]	0	2-cell	2-cell	Pre-implantation	2-cell	Pre-implantation	till 8-cell	2-cell
2-cell	ENSG00000059145.18	GSM1833289	count.of.edits.gaining.miRNA.sites	0	MBS gain	(-Inf,0]	0	2-cell	2-cell	Pre-implantation	2-cell	Pre-implantation	till 8-cell	2-cell
2-cell	ENSG00000059145.18	GSM1833290	count.of.edits.gaining.miRNA.sites	0	MBS gain	(-Inf,0]	0	2-cell	2-cell	Pre-implantation	2-cell	Pre-implantation	till 8-cell	2-cell
2-cell	ENSG00000059145.18	GSM1833291	count.of.edits.gaining.miRNA.sites	0	MBS gain	(-Inf,0]	0	2-cell	2-cell	Pre-implantation	2-cell	Pre-implantation	till 8-cell	2-cell
2-cell	ENSG00000059145.18	GSM2706238	count.of.edits.gaining.miRNA.sites	0	MBS gain	(-Inf,0]	0	2-cell	2-cell	Pre-implantation	2-cell	Pre-implantation	till 8-cell	2-cell
2-cell	ENSG00000059145.18	GSM2706260	count.of.edits.gaining.miRNA.sites	0	MBS gain	(-Inf,0]	0	2-cell	2-cell	Pre-implantation	2-cell	Pre-implantation	till 8-cell	2-cell
2-cell	ENSG00000059145.18	GSM3928362	count.of.edits.gaining.miRNA.sites	0	MBS gain	(-Inf,0]	0	2-cell	2-cell	Pre-implantation	2-cell	Pre-implantation	till 8-cell	2-cell
2-cell	ENSG00000059145.18	GSM3928363	count.of.edits.gaining.miRNA.sites	0	MBS gain	(-Inf,0]	0	2-cell	2-cell	Pre-implantation	2-cell	Pre-implantation	till 8-cell	2-cell
2-cell	ENSG00000059145.18	GSM3928364	count.of.edits.gaining.miRNA.sites	0	MBS gain	(-Inf,0]	0	2-cell	2-cell	Pre-implantation	2-cell	Pre-implantation	till 8-cell	2-cell
2-cell	ENSG00000059145.18	GSM3928365	count.of.edits.gaining.miRNA.sites	0	MBS gain	(-Inf,0]	0	2-cell	2-cell	Pre-implantation	2-cell	Pre-implantation	till 8-cell	2-cell
2-cell	ENSG00000059145.18	GSM3928368	count.of.edits.gaining.miRNA.sites	0	MBS gain	(-Inf,0]	0	2-cell	2-cell	Pre-implantation	2-cell	Pre-implantation	till 8-cell	2-cell
2-cell	ENSG00000059145.18	GSM3928370	count.of.edits.gaining.miRNA.sites	0	MBS gain	(-Inf,0]	0	2-cell	2-cell	Pre-implantation	2-cell	Pre-implantation	till 8-cell	2-cell
2-cell	ENSG00000064651.14	GSM1160120	count.of.edits.gaining.miRNA.sites	0	MBS gain	(-Inf,0]	0	2-cell	2-cell	Pre-implantation	2-cell	Pre-implantation	till 8-cell	2-cell
2-cell	ENSG00000064651.14	GSM1160121	count.of.edits.gaining.miRNA.sites	0	MBS gain	(-Inf,0]	0	2-cell	2-cell	Pre-implantation	2-cell	Pre-implantation	till 8-cell	2-cell
2-cell	ENSG00000064651.14	GSM1833291	count.of.edits.gaining.miRNA.sites	0	MBS gain	(-Inf,0]	0	2-cell	2-cell	Pre-implantation	2-cell	Pre-implantation	till 8-cell	2-cell
2-cell	ENSG00000064651.14	GSM2706238	count.of.edits.gaining.miRNA.sites	0	MBS gain	(-Inf,0]	0	2-cell	2-cell	Pre-implantation	2-cell	Pre-implantation	till 8-cell	2-cell
2-cell	ENSG00000064651.14	GSM3928362	count.of.edits.gaining.miRNA.sites	0	MBS gain	(-Inf,0]	0	2-cell	2-cell	Pre-implantation	2-cell	Pre-implantation	till 8-cell	2-cell
2-cell	ENSG00000064651.14	GSM3928363	count.of.edits.gaining.miRNA.sites	0	MBS gain	(-Inf,0]	0	2-cell	2-cell	Pre-implantation	2-cell	Pre-implantation	till 8-cell	2-cell
2-cell	ENSG00000064651.14	GSM3928364	count.of.edits.gaining.miRNA.sites	0	MBS gain	(-Inf,0]	0	2-cell	2-cell	Pre-implantation	2-cell	Pre-implantation	till 8-cell	2-cell
2-cell	ENSG00000064651.14	GSM3928365	count.of.edits.gaining.miRNA.sites	0	MBS gain	(-Inf,0]	0	2-cell	2-cell	Pre-implantation	2-cell	Pre-implantation	till 8-cell	2-cell
2-cell	ENSG00000064651.14	GSM3928366	count.of.edits.gaining.miRNA.sites	0	MBS gain	(-Inf,0]	0	2-cell	2-cell	Pre-implantation	2-cell	Pre-implantation	till 8-cell	2-cell
2-cell	ENSG00000064651.14	GSM3928367	count.of.edits.gaining.miRNA.sites	0	MBS gain	(-Inf,0]	0	2-cell	2-cell	Pre-implantation	2-cell	Pre-implantation	till 8-cell	2-cell
2-cell	ENSG00000064651.14	GSM3928369	count.of.edits.gaining.miRNA.sites	0	MBS gain	(-Inf,0]	0	2-cell	2-cell	Pre-implantation	2-cell	Pre-implantation	till 8-cell	2-cell
2-cell	ENSG00000064651.14	GSM3928370	count.of.edits.gaining.miRNA.sites	0	MBS gain	(-Inf,0]	0	2-cell	2-cell	Pre-implantation	2-cell	Pre-implantation	till 8-cell	2-cell
2-cell	ENSG00000064651.14	GSM3928371	count.of.edits.gaining.miRNA.sites	0	MBS gain	(-Inf,0]	0	2-cell	2-cell	Pre-implantation	2-cell	Pre-implantation	till 8-cell	2-cell
2-cell	ENSG00000064651.14	GSM896809	count.of.edits.gaining.miRNA.sites	0	MBS gain	(-Inf,0]	0	2-cell	2-cell	Pre-implantation	2-cell	Pre-implantation	till 8-cell	2-cell
2-cell	ENSG00000064651.14	GSM896811	count.of.edits.gaining.miRNA.sites	0	MBS gain	(-Inf,0]	0	2-cell	2-cell	Pre-implantation	2-cell	Pre-implantation	till 8-cell	2-cell
2-cell	ENSG00000064651.14	GSM896813	count.of.edits.gaining.miRNA.sites	0	MBS gain	(-Inf,0]	0	2-cell	2-cell	Pre-implantation	2-cell	Pre-implantation	till 8-cell	2-cell
2-cell	ENSG00000064651.14	GSM896814	count.of.edits.gaining.miRNA.sites	0	MBS gain	(-Inf,0]	0	2-cell	2-cell	Pre-implantation	2-cell	Pre-implantation	till 8-cell	2-cell
2-cell	ENSG00000064651.14	GSM1833290	count.of.edits.gaining.miRNA.sites	0	MBS gain	(-Inf,0]	0	2-cell	2-cell	Pre-implantation	2-cell	Pre-implantation	till 8-cell	2-cell
2-cell	ENSG00000064651.14	GSM2706237	count.of.edits.gaining.miRNA.sites	0	MBS gain	(-Inf,0]	0	2-cell	2-cell	Pre-implantation	2-cell	Pre-implantation	till 8-cell	2-cell
2-cell	ENSG00000064651.14	GSM896810	count.of.edits.gaining.miRNA.sites	0	MBS gain	(-Inf,0]	0	2-cell	2-cell	Pre-implantation	2-cell	Pre-implantation	till 8-cell	2-cell
2-cell	ENSG00000064651.14	GSM896812	count.of.edits.gaining.miRNA.sites	0	MBS gain	(-Inf,0]	0	2-cell	2-cell	Pre-implantation	2-cell	Pre-implantation	till 8-cell	2-cell
2-cell	ENSG00000064651.14	GSM2706261	count.of.edits.gaining.miRNA.sites	0	MBS gain	(-Inf,0]	0	2-cell	2-cell	Pre-implantation	2-cell	Pre-implantation	till 8-cell	2-cell
2-cell	ENSG00000064651.14	GSM1160122	count.of.edits.gaining.miRNA.sites	0	MBS gain	(-Inf,0]	0	2-cell	2-cell	Pre-implantation	2-cell	Pre-implantation	till 8-cell	2-cell
2-cell	ENSG00000064651.14	GSM2706260	count.of.edits.gaining.miRNA.sites	0	MBS gain	(-Inf,0]	0	2-cell	2-cell	Pre-implantation	2-cell	Pre-implantation	till 8-cell	2-cell
2-cell	ENSG00000064651.14	GSM1833288	count.of.edits.gaining.miRNA.sites	0	MBS gain	(-Inf,0]	0	2-cell	2-cell	Pre-implantation	2-cell	Pre-implantation	till 8-cell	2-cell
2-cell	ENSG00000064651.14	GSM1833289	count.of.edits.gaining.miRNA.sites	0	MBS gain	(-Inf,0]	0	2-cell	2-cell	Pre-implantation	2-cell	Pre-implantation	till 8-cell	2-cell
2-cell	ENSG00000064651.14	GSM3928368	count.of.edits.gaining.miRNA.sites	0	MBS gain	(-Inf,0]	0	2-cell	2-cell	Pre-implantation	2-cell	Pre-implantation	till 8-cell	2-cell
2-cell	ENSG00000065135.11	GSM1160120	count.of.edits.gaining.miRNA.sites	0	MBS gain	(-Inf,0]	0	2-cell	2-cell	Pre-implantation	2-cell	Pre-implantation	till 8-cell	2-cell
2-cell	ENSG00000065135.11	GSM2706261	count.of.edits.gaining.miRNA.sites	0	MBS gain	(-Inf,0]	0	2-cell	2-cell	Pre-implantation	2-cell	Pre-implantation	till 8-cell	2-cell
2-cell	ENSG00000065135.11	GSM3928362	count.of.edits.gaining.miRNA.sites	0	MBS gain	(-Inf,0]	0	2-cell	2-cell	Pre-implantation	2-cell	Pre-implantation	till 8-cell	2-cell
2-cell	ENSG00000065135.11	GSM3928363	count.of.edits.gaining.miRNA.sites	0	MBS gain	(-Inf,0]	0	2-cell	2-cell	Pre-implantation	2-cell	Pre-implantation	till 8-cell	2-cell
2-cell	ENSG00000065135.11	GSM3928364	count.of.edits.gaining.miRNA.sites	0	MBS gain	(-Inf,0]	0	2-cell	2-cell	Pre-implantation	2-cell	Pre-implantation	till 8-cell	2-cell
2-cell	ENSG00000065135.11	GSM3928365	count.of.edits.gaining.miRNA.sites	0	MBS gain	(-Inf,0]	0	2-cell	2-cell	Pre-implantation	2-cell	Pre-implantation	till 8-cell	2-cell
2-cell	ENSG00000065135.11	GSM3928368	count.of.edits.gaining.miRNA.sites	0	MBS gain	(-Inf,0]	0	2-cell	2-cell	Pre-implantation	2-cell	Pre-implantation	till 8-cell	2-cell
2-cell	ENSG00000065135.11	GSM3928369	count.of.edits.gaining.miRNA.sites	0	MBS gain	(-Inf,0]	0	2-cell	2-cell	Pre-implantation	2-cell	Pre-implantation	till 8-cell	2-cell
2-cell	ENSG00000065135.11	GSM3928370	count.of.edits.gaining.miRNA.sites	0	MBS gain	(-Inf,0]	0	2-cell	2-cell	Pre-implantation	2-cell	Pre-implantation	till 8-cell	2-cell
2-cell	ENSG00000065135.11	GSM3928371	count.of.edits.gaining.miRNA.sites	0	MBS gain	(-Inf,0]	0	2-cell	2-cell	Pre-implantation	2-cell	Pre-implantation	till 8-cell	2-cell
2-cell	ENSG00000065135.11	GSM896810	count.of.edits.gaining.miRNA.sites	0	MBS gain	(-Inf,0]	0	2-cell	2-cell	Pre-implantation	2-cell	Pre-implantation	till 8-cell	2-cell
2-cell	ENSG00000065135.11	GSM896811	count.of.edits.gaining.miRNA.sites	0	MBS gain	(-Inf,0]	0	2-cell	2-cell	Pre-implantation	2-cell	Pre-implantation	till 8-cell	2-cell
2-cell	ENSG00000065135.11	GSM896813	count.of.edits.gaining.miRNA.sites	0	MBS gain	(-Inf,0]	0	2-cell	2-cell	Pre-implantation	2-cell	Pre-implantation	till 8-cell	2-cell
2-cell	ENSG00000065135.11	GSM896814	count.of.edits.gaining.miRNA.sites	0	MBS gain	(-Inf,0]	0	2-cell	2-cell	Pre-implantation	2-cell	Pre-implantation	till 8-cell	2-cell
2-cell	ENSG00000065135.11	GSM1833290	count.of.edits.gaining.miRNA.sites	0	MBS gain	(-Inf,0]	0	2-cell	2-cell	Pre-implantation	2-cell	Pre-implantation	till 8-cell	2-cell
2-cell	ENSG00000065135.11	GSM1833291	count.of.edits.gaining.miRNA.sites	0	MBS gain	(-Inf,0]	0	2-cell	2-cell	Pre-implantation	2-cell	Pre-implantation	till 8-cell	2-cell
2-cell	ENSG00000065135.11	GSM3928366	count.of.edits.gaining.miRNA.sites	0	MBS gain	(-Inf,0]	0	2-cell	2-cell	Pre-implantation	2-cell	Pre-implantation	till 8-cell	2-cell
2-cell	ENSG00000065135.11	GSM3928367	count.of.edits.gaining.miRNA.sites	0	MBS gain	(-Inf,0]	0	2-cell	2-cell	Pre-implantation	2-cell	Pre-implantation	till 8-cell	2-cell
2-cell	ENSG00000065135.11	GSM896809	count.of.edits.gaining.miRNA.sites	0	MBS gain	(-Inf,0]	0	2-cell	2-cell	Pre-implantation	2-cell	Pre-implantation	till 8-cell	2-cell
2-cell	ENSG00000065135.11	GSM896812	count.of.edits.gaining.miRNA.sites	0	MBS gain	(-Inf,0]	0	2-cell	2-cell	Pre-implantation	2-cell	Pre-implantation	till 8-cell	2-cell
2-cell	ENSG00000065135.11	GSM2706237	count.of.edits.gaining.miRNA.sites	0	MBS gain	(-Inf,0]	0	2-cell	2-cell	Pre-implantation	2-cell	Pre-implantation	till 8-cell	2-cell
2-cell	ENSG00000066405.13	GSM1833291	count.of.edits.gaining.miRNA.sites	0	MBS gain	(-Inf,0]	0	2-cell	2-cell	Pre-implantation	2-cell	Pre-implantation	till 8-cell	2-cell
2-cell	ENSG00000066405.13	GSM2706237	count.of.edits.gaining.miRNA.sites	0	MBS gain	(-Inf,0]	0	2-cell	2-cell	Pre-implantation	2-cell	Pre-implantation	till 8-cell	2-cell
2-cell	ENSG00000066405.13	GSM3928362	count.of.edits.gaining.miRNA.sites	0	MBS gain	(-Inf,0]	0	2-cell	2-cell	Pre-implantation	2-cell	Pre-implantation	till 8-cell	2-cell
2-cell	ENSG00000066405.13	GSM3928363	count.of.edits.gaining.miRNA.sites	0	MBS gain	(-Inf,0]	0	2-cell	2-cell	Pre-implantation	2-cell	Pre-implantation	till 8-cell	2-cell
2-cell	ENSG00000066405.13	GSM3928364	count.of.edits.gaining.miRNA.sites	0	MBS gain	(-Inf,0]	0	2-cell	2-cell	Pre-implantation	2-cell	Pre-implantation	till 8-cell	2-cell
2-cell	ENSG00000066405.13	GSM3928365	count.of.edits.gaining.miRNA.sites	0	MBS gain	(-Inf,0]	0	2-cell	2-cell	Pre-implantation	2-cell	Pre-implantation	till 8-cell	2-cell
2-cell	ENSG00000066405.13	GSM3928366	count.of.edits.gaining.miRNA.sites	0	MBS gain	(-Inf,0]	0	2-cell	2-cell	Pre-implantation	2-cell	Pre-implantation	till 8-cell	2-cell
2-cell	ENSG00000066405.13	GSM3928368	count.of.edits.gaining.miRNA.sites	0	MBS gain	(-Inf,0]	0	2-cell	2-cell	Pre-implantation	2-cell	Pre-implantation	till 8-cell	2-cell
2-cell	ENSG00000066405.13	GSM3928369	count.of.edits.gaining.miRNA.sites	0	MBS gain	(-Inf,0]	0	2-cell	2-cell	Pre-implantation	2-cell	Pre-implantation	till 8-cell	2-cell
2-cell	ENSG00000066405.13	GSM3928370	count.of.edits.gaining.miRNA.sites	0	MBS gain	(-Inf,0]	0	2-cell	2-cell	Pre-implantation	2-cell	Pre-implantation	till 8-cell	2-cell
2-cell	ENSG00000066405.13	GSM896809	count.of.edits.gaining.miRNA.sites	0	MBS gain	(-Inf,0]	0	2-cell	2-cell	Pre-implantation	2-cell	Pre-implantation	till 8-cell	2-cell
2-cell	ENSG00000066405.13	GSM896810	count.of.edits.gaining.miRNA.sites	0	MBS gain	(-Inf,0]	0	2-cell	2-cell	Pre-implantation	2-cell	Pre-implantation	till 8-cell	2-cell
2-cell	ENSG00000066405.13	GSM896811	count.of.edits.gaining.miRNA.sites	0	MBS gain	(-Inf,0]	0	2-cell	2-cell	Pre-implantation	2-cell	Pre-implantation	till 8-cell	2-cell
2-cell	ENSG00000066405.13	GSM896812	count.of.edits.gaining.miRNA.sites	0	MBS gain	(-Inf,0]	0	2-cell	2-cell	Pre-implantation	2-cell	Pre-implantation	till 8-cell	2-cell
2-cell	ENSG00000066405.13	GSM896813	count.of.edits.gaining.miRNA.sites	0	MBS gain	(-Inf,0]	0	2-cell	2-cell	Pre-implantation	2-cell	Pre-implantation	till 8-cell	2-cell
2-cell	ENSG00000066405.13	GSM896814	count.of.edits.gaining.miRNA.sites	0	MBS gain	(-Inf,0]	0	2-cell	2-cell	Pre-implantation	2-cell	Pre-implantation	till 8-cell	2-cell
2-cell	ENSG00000066405.13	GSM1833290	count.of.edits.gaining.miRNA.sites	0	MBS gain	(-Inf,0]	0	2-cell	2-cell	Pre-implantation	2-cell	Pre-implantation	till 8-cell	2-cell
2-cell	ENSG00000066405.13	GSM2706260	count.of.edits.gaining.miRNA.sites	0	MBS gain	(-Inf,0]	0	2-cell	2-cell	Pre-implantation	2-cell	Pre-implantation	till 8-cell	2-cell
2-cell	ENSG00000066405.13	GSM3928371	count.of.edits.gaining.miRNA.sites	0	MBS gain	(-Inf,0]	0	2-cell	2-cell	Pre-implantation	2-cell	Pre-implantation	till 8-cell	2-cell
2-cell	ENSG00000067560.12	GSM1160120	count.of.edits.gaining.miRNA.sites	0	MBS gain	(-Inf,0]	0	2-cell	2-cell	Pre-implantation	2-cell	Pre-implantation	till 8-cell	2-cell
2-cell	ENSG00000067560.12	GSM1833288	count.of.edits.gaining.miRNA.sites	0	MBS gain	(-Inf,0]	0	2-cell	2-cell	Pre-implantation	2-cell	Pre-implantation	till 8-cell	2-cell
2-cell	ENSG00000067560.12	GSM1833289	count.of.edits.gaining.miRNA.sites	0	MBS gain	(-Inf,0]	0	2-cell	2-cell	Pre-implantation	2-cell	Pre-implantation	till 8-cell	2-cell
2-cell	ENSG00000067560.12	GSM1833290	count.of.edits.gaining.miRNA.sites	0	MBS gain	(-Inf,0]	0	2-cell	2-cell	Pre-implantation	2-cell	Pre-implantation	till 8-cell	2-cell
2-cell	ENSG00000067560.12	GSM1833291	count.of.edits.gaining.miRNA.sites	0	MBS gain	(-Inf,0]	0	2-cell	2-cell	Pre-implantation	2-cell	Pre-implantation	till 8-cell	2-cell
2-cell	ENSG00000067560.12	GSM2706237	count.of.edits.gaining.miRNA.sites	0	MBS gain	(-Inf,0]	0	2-cell	2-cell	Pre-implantation	2-cell	Pre-implantation	till 8-cell	2-cell
2-cell	ENSG00000067560.12	GSM2706238	count.of.edits.gaining.miRNA.sites	0	MBS gain	(-Inf,0]	0	2-cell	2-cell	Pre-implantation	2-cell	Pre-implantation	till 8-cell	2-cell
2-cell	ENSG00000067560.12	GSM2706260	count.of.edits.gaining.miRNA.sites	0	MBS gain	(-Inf,0]	0	2-cell	2-cell	Pre-implantation	2-cell	Pre-implantation	till 8-cell	2-cell
2-cell	ENSG00000067560.12	GSM2706261	count.of.edits.gaining.miRNA.sites	0	MBS gain	(-Inf,0]	0	2-cell	2-cell	Pre-implantation	2-cell	Pre-implantation	till 8-cell	2-cell
2-cell	ENSG00000067560.12	GSM3928363	count.of.edits.gaining.miRNA.sites	0	MBS gain	(-Inf,0]	0	2-cell	2-cell	Pre-implantation	2-cell	Pre-implantation	till 8-cell	2-cell
2-cell	ENSG00000067560.12	GSM3928364	count.of.edits.gaining.miRNA.sites	0	MBS gain	(-Inf,0]	0	2-cell	2-cell	Pre-implantation	2-cell	Pre-implantation	till 8-cell	2-cell
2-cell	ENSG00000067560.12	GSM3928365	count.of.edits.gaining.miRNA.sites	0	MBS gain	(-Inf,0]	0	2-cell	2-cell	Pre-implantation	2-cell	Pre-implantation	till 8-cell	2-cell
2-cell	ENSG00000067560.12	GSM3928366	count.of.edits.gaining.miRNA.sites	0	MBS gain	(-Inf,0]	0	2-cell	2-cell	Pre-implantation	2-cell	Pre-implantation	till 8-cell	2-cell
2-cell	ENSG00000067560.12	GSM3928367	count.of.edits.gaining.miRNA.sites	0	MBS gain	(-Inf,0]	0	2-cell	2-cell	Pre-implantation	2-cell	Pre-implantation	till 8-cell	2-cell
2-cell	ENSG00000067560.12	GSM3928369	count.of.edits.gaining.miRNA.sites	0	MBS gain	(-Inf,0]	0	2-cell	2-cell	Pre-implantation	2-cell	Pre-implantation	till 8-cell	2-cell
2-cell	ENSG00000067560.12	GSM3928370	count.of.edits.gaining.miRNA.sites	0	MBS gain	(-Inf,0]	0	2-cell	2-cell	Pre-implantation	2-cell	Pre-implantation	till 8-cell	2-cell
2-cell	ENSG00000067560.12	GSM3928371	count.of.edits.gaining.miRNA.sites	0	MBS gain	(-Inf,0]	0	2-cell	2-cell	Pre-implantation	2-cell	Pre-implantation	till 8-cell	2-cell
2-cell	ENSG00000067560.12	GSM896810	count.of.edits.gaining.miRNA.sites	0	MBS gain	(-Inf,0]	0	2-cell	2-cell	Pre-implantation	2-cell	Pre-implantation	till 8-cell	2-cell
2-cell	ENSG00000067560.12	GSM896811	count.of.edits.gaining.miRNA.sites	0	MBS gain	(-Inf,0]	0	2-cell	2-cell	Pre-implantation	2-cell	Pre-implantation	till 8-cell	2-cell
2-cell	ENSG00000067560.12	GSM896814	count.of.edits.gaining.miRNA.sites	0	MBS gain	(-Inf,0]	0	2-cell	2-cell	Pre-implantation	2-cell	Pre-implantation	till 8-cell	2-cell
2-cell	ENSG00000068489.12	GSM1160121	count.of.edits.gaining.miRNA.sites	0	MBS gain	(-Inf,0]	0	2-cell	2-cell	Pre-implantation	2-cell	Pre-implantation	till 8-cell	2-cell
2-cell	ENSG00000068489.12	GSM2706237	count.of.edits.gaining.miRNA.sites	0	MBS gain	(-Inf,0]	0	2-cell	2-cell	Pre-implantation	2-cell	Pre-implantation	till 8-cell	2-cell
2-cell	ENSG00000068489.12	GSM2706260	count.of.edits.gaining.miRNA.sites	0	MBS gain	(-Inf,0]	0	2-cell	2-cell	Pre-implantation	2-cell	Pre-implantation	till 8-cell	2-cell
2-cell	ENSG00000068489.12	GSM2706261	count.of.edits.gaining.miRNA.sites	0	MBS gain	(-Inf,0]	0	2-cell	2-cell	Pre-implantation	2-cell	Pre-implantation	till 8-cell	2-cell
2-cell	ENSG00000068489.12	GSM3928362	count.of.edits.gaining.miRNA.sites	0	MBS gain	(-Inf,0]	0	2-cell	2-cell	Pre-implantation	2-cell	Pre-implantation	till 8-cell	2-cell
2-cell	ENSG00000068489.12	GSM3928363	count.of.edits.gaining.miRNA.sites	0	MBS gain	(-Inf,0]	0	2-cell	2-cell	Pre-implantation	2-cell	Pre-implantation	till 8-cell	2-cell
2-cell	ENSG00000068489.12	GSM3928364	count.of.edits.gaining.miRNA.sites	0	MBS gain	(-Inf,0]	0	2-cell	2-cell	Pre-implantation	2-cell	Pre-implantation	till 8-cell	2-cell
2-cell	ENSG00000068489.12	GSM3928365	count.of.edits.gaining.miRNA.sites	0	MBS gain	(-Inf,0]	0	2-cell	2-cell	Pre-implantation	2-cell	Pre-implantation	till 8-cell	2-cell
2-cell	ENSG00000068489.12	GSM3928366	count.of.edits.gaining.miRNA.sites	0	MBS gain	(-Inf,0]	0	2-cell	2-cell	Pre-implantation	2-cell	Pre-implantation	till 8-cell	2-cell
2-cell	ENSG00000068489.12	GSM3928367	count.of.edits.gaining.miRNA.sites	0	MBS gain	(-Inf,0]	0	2-cell	2-cell	Pre-implantation	2-cell	Pre-implantation	till 8-cell	2-cell
2-cell	ENSG00000068489.12	GSM3928368	count.of.edits.gaining.miRNA.sites	0	MBS gain	(-Inf,0]	0	2-cell	2-cell	Pre-implantation	2-cell	Pre-implantation	till 8-cell	2-cell
2-cell	ENSG00000068489.12	GSM3928369	count.of.edits.gaining.miRNA.sites	0	MBS gain	(-Inf,0]	0	2-cell	2-cell	Pre-implantation	2-cell	Pre-implantation	till 8-cell	2-cell
2-cell	ENSG00000068489.12	GSM3928370	count.of.edits.gaining.miRNA.sites	0	MBS gain	(-Inf,0]	0	2-cell	2-cell	Pre-implantation	2-cell	Pre-implantation	till 8-cell	2-cell
2-cell	ENSG00000068489.12	GSM3928371	count.of.edits.gaining.miRNA.sites	0	MBS gain	(-Inf,0]	0	2-cell	2-cell	Pre-implantation	2-cell	Pre-implantation	till 8-cell	2-cell
2-cell	ENSG00000068489.12	GSM896809	count.of.edits.gaining.miRNA.sites	0	MBS gain	(-Inf,0]	0	2-cell	2-cell	Pre-implantation	2-cell	Pre-implantation	till 8-cell	2-cell
2-cell	ENSG00000068489.12	GSM896810	count.of.edits.gaining.miRNA.sites	0	MBS gain	(-Inf,0]	0	2-cell	2-cell	Pre-implantation	2-cell	Pre-implantation	till 8-cell	2-cell
2-cell	ENSG00000068489.12	GSM896811	count.of.edits.gaining.miRNA.sites	0	MBS gain	(-Inf,0]	0	2-cell	2-cell	Pre-implantation	2-cell	Pre-implantation	till 8-cell	2-cell
2-cell	ENSG00000068489.12	GSM896812	count.of.edits.gaining.miRNA.sites	0	MBS gain	(-Inf,0]	0	2-cell	2-cell	Pre-implantation	2-cell	Pre-implantation	till 8-cell	2-cell
2-cell	ENSG00000068489.12	GSM896813	count.of.edits.gaining.miRNA.sites	0	MBS gain	(-Inf,0]	0	2-cell	2-cell	Pre-implantation	2-cell	Pre-implantation	till 8-cell	2-cell
2-cell	ENSG00000068489.12	GSM896814	count.of.edits.gaining.miRNA.sites	0	MBS gain	(-Inf,0]	0	2-cell	2-cell	Pre-implantation	2-cell	Pre-implantation	till 8-cell	2-cell
2-cell	ENSG00000075131.10	GSM1833290	count.of.edits.gaining.miRNA.sites	0	MBS gain	(-Inf,0]	0	2-cell	2-cell	Pre-implantation	2-cell	Pre-implantation	till 8-cell	2-cell
2-cell	ENSG00000075131.10	GSM2706237	count.of.edits.gaining.miRNA.sites	0	MBS gain	(-Inf,0]	0	2-cell	2-cell	Pre-implantation	2-cell	Pre-implantation	till 8-cell	2-cell
2-cell	ENSG00000075131.10	GSM2706238	count.of.edits.gaining.miRNA.sites	0	MBS gain	(-Inf,0]	0	2-cell	2-cell	Pre-implantation	2-cell	Pre-implantation	till 8-cell	2-cell
2-cell	ENSG00000075131.10	GSM2706260	count.of.edits.gaining.miRNA.sites	0	MBS gain	(-Inf,0]	0	2-cell	2-cell	Pre-implantation	2-cell	Pre-implantation	till 8-cell	2-cell
2-cell	ENSG00000075131.10	GSM2706261	count.of.edits.gaining.miRNA.sites	0	MBS gain	(-Inf,0]	0	2-cell	2-cell	Pre-implantation	2-cell	Pre-implantation	till 8-cell	2-cell
2-cell	ENSG00000075131.10	GSM3928362	count.of.edits.gaining.miRNA.sites	0	MBS gain	(-Inf,0]	0	2-cell	2-cell	Pre-implantation	2-cell	Pre-implantation	till 8-cell	2-cell
2-cell	ENSG00000075131.10	GSM3928363	count.of.edits.gaining.miRNA.sites	0	MBS gain	(-Inf,0]	0	2-cell	2-cell	Pre-implantation	2-cell	Pre-implantation	till 8-cell	2-cell
2-cell	ENSG00000075131.10	GSM3928364	count.of.edits.gaining.miRNA.sites	0	MBS gain	(-Inf,0]	0	2-cell	2-cell	Pre-implantation	2-cell	Pre-implantation	till 8-cell	2-cell
2-cell	ENSG00000075131.10	GSM3928365	count.of.edits.gaining.miRNA.sites	0	MBS gain	(-Inf,0]	0	2-cell	2-cell	Pre-implantation	2-cell	Pre-implantation	till 8-cell	2-cell
2-cell	ENSG00000075131.10	GSM3928366	count.of.edits.gaining.miRNA.sites	0	MBS gain	(-Inf,0]	0	2-cell	2-cell	Pre-implantation	2-cell	Pre-implantation	till 8-cell	2-cell
2-cell	ENSG00000075131.10	GSM3928367	count.of.edits.gaining.miRNA.sites	0	MBS gain	(-Inf,0]	0	2-cell	2-cell	Pre-implantation	2-cell	Pre-implantation	till 8-cell	2-cell
2-cell	ENSG00000075131.10	GSM3928368	count.of.edits.gaining.miRNA.sites	0	MBS gain	(-Inf,0]	0	2-cell	2-cell	Pre-implantation	2-cell	Pre-implantation	till 8-cell	2-cell
2-cell	ENSG00000075131.10	GSM3928369	count.of.edits.gaining.miRNA.sites	0	MBS gain	(-Inf,0]	0	2-cell	2-cell	Pre-implantation	2-cell	Pre-implantation	till 8-cell	2-cell
2-cell	ENSG00000075131.10	GSM3928370	count.of.edits.gaining.miRNA.sites	0	MBS gain	(-Inf,0]	0	2-cell	2-cell	Pre-implantation	2-cell	Pre-implantation	till 8-cell	2-cell
2-cell	ENSG00000075131.10	GSM896809	count.of.edits.gaining.miRNA.sites	0	MBS gain	(-Inf,0]	0	2-cell	2-cell	Pre-implantation	2-cell	Pre-implantation	till 8-cell	2-cell
2-cell	ENSG00000076685.18	GSM1160122	count.of.edits.gaining.miRNA.sites	0	MBS gain	(-Inf,0]	0	2-cell	2-cell	Pre-implantation	2-cell	Pre-implantation	till 8-cell	2-cell
2-cell	ENSG00000076685.18	GSM1833290	count.of.edits.gaining.miRNA.sites	0	MBS gain	(-Inf,0]	0	2-cell	2-cell	Pre-implantation	2-cell	Pre-implantation	till 8-cell	2-cell
2-cell	ENSG00000076685.18	GSM1833291	count.of.edits.gaining.miRNA.sites	0	MBS gain	(-Inf,0]	0	2-cell	2-cell	Pre-implantation	2-cell	Pre-implantation	till 8-cell	2-cell
2-cell	ENSG00000076685.18	GSM2706237	count.of.edits.gaining.miRNA.sites	0	MBS gain	(-Inf,0]	0	2-cell	2-cell	Pre-implantation	2-cell	Pre-implantation	till 8-cell	2-cell
2-cell	ENSG00000076685.18	GSM2706260	count.of.edits.gaining.miRNA.sites	0	MBS gain	(-Inf,0]	0	2-cell	2-cell	Pre-implantation	2-cell	Pre-implantation	till 8-cell	2-cell
2-cell	ENSG00000076685.18	GSM2706261	count.of.edits.gaining.miRNA.sites	0	MBS gain	(-Inf,0]	0	2-cell	2-cell	Pre-implantation	2-cell	Pre-implantation	till 8-cell	2-cell
2-cell	ENSG00000076685.18	GSM3928362	count.of.edits.gaining.miRNA.sites	0	MBS gain	(-Inf,0]	0	2-cell	2-cell	Pre-implantation	2-cell	Pre-implantation	till 8-cell	2-cell
2-cell	ENSG00000076685.18	GSM3928363	count.of.edits.gaining.miRNA.sites	0	MBS gain	(-Inf,0]	0	2-cell	2-cell	Pre-implantation	2-cell	Pre-implantation	till 8-cell	2-cell
2-cell	ENSG00000076685.18	GSM3928364	count.of.edits.gaining.miRNA.sites	0	MBS gain	(-Inf,0]	0	2-cell	2-cell	Pre-implantation	2-cell	Pre-implantation	till 8-cell	2-cell
2-cell	ENSG00000076685.18	GSM3928365	count.of.edits.gaining.miRNA.sites	0	MBS gain	(-Inf,0]	0	2-cell	2-cell	Pre-implantation	2-cell	Pre-implantation	till 8-cell	2-cell
2-cell	ENSG00000076685.18	GSM3928366	count.of.edits.gaining.miRNA.sites	0	MBS gain	(-Inf,0]	0	2-cell	2-cell	Pre-implantation	2-cell	Pre-implantation	till 8-cell	2-cell
2-cell	ENSG00000076685.18	GSM3928367	count.of.edits.gaining.miRNA.sites	0	MBS gain	(-Inf,0]	0	2-cell	2-cell	Pre-implantation	2-cell	Pre-implantation	till 8-cell	2-cell
2-cell	ENSG00000076685.18	GSM3928370	count.of.edits.gaining.miRNA.sites	0	MBS gain	(-Inf,0]	0	2-cell	2-cell	Pre-implantation	2-cell	Pre-implantation	till 8-cell	2-cell
2-cell	ENSG00000076685.18	GSM3928371	count.of.edits.gaining.miRNA.sites	0	MBS gain	(-Inf,0]	0	2-cell	2-cell	Pre-implantation	2-cell	Pre-implantation	till 8-cell	2-cell
2-cell	ENSG00000076685.18	GSM1833288	count.of.edits.gaining.miRNA.sites	0	MBS gain	(-Inf,0]	0	2-cell	2-cell	Pre-implantation	2-cell	Pre-implantation	till 8-cell	2-cell
2-cell	ENSG00000076685.18	GSM3928368	count.of.edits.gaining.miRNA.sites	0	MBS gain	(-Inf,0]	0	2-cell	2-cell	Pre-implantation	2-cell	Pre-implantation	till 8-cell	2-cell
2-cell	ENSG00000076685.18	GSM1160120	count.of.edits.gaining.miRNA.sites	0	MBS gain	(-Inf,0]	0	2-cell	2-cell	Pre-implantation	2-cell	Pre-implantation	till 8-cell	2-cell
2-cell	ENSG00000079112.10	GSM1160121	count.of.edits.gaining.miRNA.sites	1	MBS gain	(0,1]	1	2-cell	2-cell	Pre-implantation	2-cell	Pre-implantation	till 8-cell	2-cell
2-cell	ENSG00000079112.10	GSM1833288	count.of.edits.gaining.miRNA.sites	1	MBS gain	(0,1]	1	2-cell	2-cell	Pre-implantation	2-cell	Pre-implantation	till 8-cell	2-cell
2-cell	ENSG00000079112.10	GSM2706237	count.of.edits.gaining.miRNA.sites	1	MBS gain	(0,1]	1	2-cell	2-cell	Pre-implantation	2-cell	Pre-implantation	till 8-cell	2-cell
2-cell	ENSG00000079112.10	GSM2706238	count.of.edits.gaining.miRNA.sites	1	MBS gain	(0,1]	1	2-cell	2-cell	Pre-implantation	2-cell	Pre-implantation	till 8-cell	2-cell
2-cell	ENSG00000079112.10	GSM2706261	count.of.edits.gaining.miRNA.sites	1	MBS gain	(0,1]	1	2-cell	2-cell	Pre-implantation	2-cell	Pre-implantation	till 8-cell	2-cell
2-cell	ENSG00000079112.10	GSM3928364	count.of.edits.gaining.miRNA.sites	1	MBS gain	(0,1]	1	2-cell	2-cell	Pre-implantation	2-cell	Pre-implantation	till 8-cell	2-cell
2-cell	ENSG00000079112.10	GSM3928365	count.of.edits.gaining.miRNA.sites	1	MBS gain	(0,1]	1	2-cell	2-cell	Pre-implantation	2-cell	Pre-implantation	till 8-cell	2-cell
2-cell	ENSG00000079112.10	GSM3928366	count.of.edits.gaining.miRNA.sites	1	MBS gain	(0,1]	1	2-cell	2-cell	Pre-implantation	2-cell	Pre-implantation	till 8-cell	2-cell
2-cell	ENSG00000079112.10	GSM3928367	count.of.edits.gaining.miRNA.sites	1	MBS gain	(0,1]	1	2-cell	2-cell	Pre-implantation	2-cell	Pre-implantation	till 8-cell	2-cell
2-cell	ENSG00000079112.10	GSM3928368	count.of.edits.gaining.miRNA.sites	1	MBS gain	(0,1]	1	2-cell	2-cell	Pre-implantation	2-cell	Pre-implantation	till 8-cell	2-cell
2-cell	ENSG00000079112.10	GSM3928370	count.of.edits.gaining.miRNA.sites	1	MBS gain	(0,1]	1	2-cell	2-cell	Pre-implantation	2-cell	Pre-implantation	till 8-cell	2-cell
2-cell	ENSG00000079112.10	GSM3928371	count.of.edits.gaining.miRNA.sites	1	MBS gain	(0,1]	1	2-cell	2-cell	Pre-implantation	2-cell	Pre-implantation	till 8-cell	2-cell
2-cell	ENSG00000079112.10	GSM896809	count.of.edits.gaining.miRNA.sites	1	MBS gain	(0,1]	1	2-cell	2-cell	Pre-implantation	2-cell	Pre-implantation	till 8-cell	2-cell
2-cell	ENSG00000079112.10	GSM896810	count.of.edits.gaining.miRNA.sites	1	MBS gain	(0,1]	1	2-cell	2-cell	Pre-implantation	2-cell	Pre-implantation	till 8-cell	2-cell
2-cell	ENSG00000079112.10	GSM896811	count.of.edits.gaining.miRNA.sites	1	MBS gain	(0,1]	1	2-cell	2-cell	Pre-implantation	2-cell	Pre-implantation	till 8-cell	2-cell
2-cell	ENSG00000079112.10	GSM896812	count.of.edits.gaining.miRNA.sites	1	MBS gain	(0,1]	1	2-cell	2-cell	Pre-implantation	2-cell	Pre-implantation	till 8-cell	2-cell
2-cell	ENSG00000079112.10	GSM896813	count.of.edits.gaining.miRNA.sites	1	MBS gain	(0,1]	1	2-cell	2-cell	Pre-implantation	2-cell	Pre-implantation	till 8-cell	2-cell
2-cell	ENSG00000080371.6	GSM1833290	count.of.edits.gaining.miRNA.sites	1	MBS gain	(0,1]	1	2-cell	2-cell	Pre-implantation	2-cell	Pre-implantation	till 8-cell	2-cell
2-cell	ENSG00000080371.6	GSM1833291	count.of.edits.gaining.miRNA.sites	1	MBS gain	(0,1]	1	2-cell	2-cell	Pre-implantation	2-cell	Pre-implantation	till 8-cell	2-cell
2-cell	ENSG00000080371.6	GSM2706237	count.of.edits.gaining.miRNA.sites	1	MBS gain	(0,1]	1	2-cell	2-cell	Pre-implantation	2-cell	Pre-implantation	till 8-cell	2-cell
2-cell	ENSG00000080371.6	GSM2706238	count.of.edits.gaining.miRNA.sites	1	MBS gain	(0,1]	1	2-cell	2-cell	Pre-implantation	2-cell	Pre-implantation	till 8-cell	2-cell
2-cell	ENSG00000080371.6	GSM2706260	count.of.edits.gaining.miRNA.sites	1	MBS gain	(0,1]	1	2-cell	2-cell	Pre-implantation	2-cell	Pre-implantation	till 8-cell	2-cell
2-cell	ENSG00000080371.6	GSM2706261	count.of.edits.gaining.miRNA.sites	1	MBS gain	(0,1]	1	2-cell	2-cell	Pre-implantation	2-cell	Pre-implantation	till 8-cell	2-cell
2-cell	ENSG00000080371.6	GSM3928362	count.of.edits.gaining.miRNA.sites	1	MBS gain	(0,1]	1	2-cell	2-cell	Pre-implantation	2-cell	Pre-implantation	till 8-cell	2-cell
2-cell	ENSG00000080371.6	GSM3928363	count.of.edits.gaining.miRNA.sites	1	MBS gain	(0,1]	1	2-cell	2-cell	Pre-implantation	2-cell	Pre-implantation	till 8-cell	2-cell
2-cell	ENSG00000080371.6	GSM3928364	count.of.edits.gaining.miRNA.sites	1	MBS gain	(0,1]	1	2-cell	2-cell	Pre-implantation	2-cell	Pre-implantation	till 8-cell	2-cell
2-cell	ENSG00000080371.6	GSM3928365	count.of.edits.gaining.miRNA.sites	1	MBS gain	(0,1]	1	2-cell	2-cell	Pre-implantation	2-cell	Pre-implantation	till 8-cell	2-cell
2-cell	ENSG00000080371.6	GSM3928366	count.of.edits.gaining.miRNA.sites	1	MBS gain	(0,1]	1	2-cell	2-cell	Pre-implantation	2-cell	Pre-implantation	till 8-cell	2-cell
2-cell	ENSG00000080371.6	GSM3928370	count.of.edits.gaining.miRNA.sites	1	MBS gain	(0,1]	1	2-cell	2-cell	Pre-implantation	2-cell	Pre-implantation	till 8-cell	2-cell
2-cell	ENSG00000080371.6	GSM896809	count.of.edits.gaining.miRNA.sites	1	MBS gain	(0,1]	1	2-cell	2-cell	Pre-implantation	2-cell	Pre-implantation	till 8-cell	2-cell
2-cell	ENSG00000080371.6	GSM896811	count.of.edits.gaining.miRNA.sites	1	MBS gain	(0,1]	1	2-cell	2-cell	Pre-implantation	2-cell	Pre-implantation	till 8-cell	2-cell
2-cell	ENSG00000081059.20	GSM1160120	count.of.edits.gaining.miRNA.sites	2	MBS gain	(1,2]	2	2-cell	2-cell	Pre-implantation	2-cell	Pre-implantation	till 8-cell	2-cell
2-cell	ENSG00000081059.20	GSM1160122	count.of.edits.gaining.miRNA.sites	2	MBS gain	(1,2]	2	2-cell	2-cell	Pre-implantation	2-cell	Pre-implantation	till 8-cell	2-cell
2-cell	ENSG00000081059.20	GSM1833288	count.of.edits.gaining.miRNA.sites	2	MBS gain	(1,2]	2	2-cell	2-cell	Pre-implantation	2-cell	Pre-implantation	till 8-cell	2-cell
2-cell	ENSG00000081059.20	GSM1833289	count.of.edits.gaining.miRNA.sites	2	MBS gain	(1,2]	2	2-cell	2-cell	Pre-implantation	2-cell	Pre-implantation	till 8-cell	2-cell
2-cell	ENSG00000081059.20	GSM1833290	count.of.edits.gaining.miRNA.sites	0	MBS gain	(-Inf,0]	0	2-cell	2-cell	Pre-implantation	2-cell	Pre-implantation	till 8-cell	2-cell
2-cell	ENSG00000081059.20	GSM1833291	count.of.edits.gaining.miRNA.sites	0	MBS gain	(-Inf,0]	0	2-cell	2-cell	Pre-implantation	2-cell	Pre-implantation	till 8-cell	2-cell
2-cell	ENSG00000081059.20	GSM2706237	count.of.edits.gaining.miRNA.sites	2	MBS gain	(1,2]	2	2-cell	2-cell	Pre-implantation	2-cell	Pre-implantation	till 8-cell	2-cell
2-cell	ENSG00000081059.20	GSM2706238	count.of.edits.gaining.miRNA.sites	0	MBS gain	(-Inf,0]	0	2-cell	2-cell	Pre-implantation	2-cell	Pre-implantation	till 8-cell	2-cell
2-cell	ENSG00000081059.20	GSM2706260	count.of.edits.gaining.miRNA.sites	2	MBS gain	(1,2]	2	2-cell	2-cell	Pre-implantation	2-cell	Pre-implantation	till 8-cell	2-cell
2-cell	ENSG00000081059.20	GSM2706261	count.of.edits.gaining.miRNA.sites	0	MBS gain	(-Inf,0]	0	2-cell	2-cell	Pre-implantation	2-cell	Pre-implantation	till 8-cell	2-cell
2-cell	ENSG00000081059.20	GSM3928362	count.of.edits.gaining.miRNA.sites	2	MBS gain	(1,2]	2	2-cell	2-cell	Pre-implantation	2-cell	Pre-implantation	till 8-cell	2-cell
2-cell	ENSG00000081059.20	GSM3928363	count.of.edits.gaining.miRNA.sites	2	MBS gain	(1,2]	2	2-cell	2-cell	Pre-implantation	2-cell	Pre-implantation	till 8-cell	2-cell
2-cell	ENSG00000081059.20	GSM3928364	count.of.edits.gaining.miRNA.sites	2	MBS gain	(1,2]	2	2-cell	2-cell	Pre-implantation	2-cell	Pre-implantation	till 8-cell	2-cell
2-cell	ENSG00000081059.20	GSM3928365	count.of.edits.gaining.miRNA.sites	0	MBS gain	(-Inf,0]	0	2-cell	2-cell	Pre-implantation	2-cell	Pre-implantation	till 8-cell	2-cell
2-cell	ENSG00000081059.20	GSM3928366	count.of.edits.gaining.miRNA.sites	2	MBS gain	(1,2]	2	2-cell	2-cell	Pre-implantation	2-cell	Pre-implantation	till 8-cell	2-cell
2-cell	ENSG00000081059.20	GSM3928367	count.of.edits.gaining.miRNA.sites	2	MBS gain	(1,2]	2	2-cell	2-cell	Pre-implantation	2-cell	Pre-implantation	till 8-cell	2-cell
2-cell	ENSG00000081059.20	GSM3928368	count.of.edits.gaining.miRNA.sites	2	MBS gain	(1,2]	2	2-cell	2-cell	Pre-implantation	2-cell	Pre-implantation	till 8-cell	2-cell
2-cell	ENSG00000081059.20	GSM3928369	count.of.edits.gaining.miRNA.sites	2	MBS gain	(1,2]	2	2-cell	2-cell	Pre-implantation	2-cell	Pre-implantation	till 8-cell	2-cell
2-cell	ENSG00000081059.20	GSM3928370	count.of.edits.gaining.miRNA.sites	2	MBS gain	(1,2]	2	2-cell	2-cell	Pre-implantation	2-cell	Pre-implantation	till 8-cell	2-cell
2-cell	ENSG00000081059.20	GSM3928371	count.of.edits.gaining.miRNA.sites	2	MBS gain	(1,2]	2	2-cell	2-cell	Pre-implantation	2-cell	Pre-implantation	till 8-cell	2-cell
2-cell	ENSG00000081059.20	GSM896809	count.of.edits.gaining.miRNA.sites	0	MBS gain	(-Inf,0]	0	2-cell	2-cell	Pre-implantation	2-cell	Pre-implantation	till 8-cell	2-cell
2-cell	ENSG00000081059.20	GSM896810	count.of.edits.gaining.miRNA.sites	2	MBS gain	(1,2]	2	2-cell	2-cell	Pre-implantation	2-cell	Pre-implantation	till 8-cell	2-cell
2-cell	ENSG00000081059.20	GSM896811	count.of.edits.gaining.miRNA.sites	2	MBS gain	(1,2]	2	2-cell	2-cell	Pre-implantation	2-cell	Pre-implantation	till 8-cell	2-cell
2-cell	ENSG00000081059.20	GSM896812	count.of.edits.gaining.miRNA.sites	0	MBS gain	(-Inf,0]	0	2-cell	2-cell	Pre-implantation	2-cell	Pre-implantation	till 8-cell	2-cell
2-cell	ENSG00000081059.20	GSM896813	count.of.edits.gaining.miRNA.sites	2	MBS gain	(1,2]	2	2-cell	2-cell	Pre-implantation	2-cell	Pre-implantation	till 8-cell	2-cell
2-cell	ENSG00000081059.20	GSM896814	count.of.edits.gaining.miRNA.sites	2	MBS gain	(1,2]	2	2-cell	2-cell	Pre-implantation	2-cell	Pre-implantation	till 8-cell	2-cell
2-cell	ENSG00000081059.20	GSM1160121	count.of.edits.gaining.miRNA.sites	2	MBS gain	(1,2]	2	2-cell	2-cell	Pre-implantation	2-cell	Pre-implantation	till 8-cell	2-cell
2-cell	ENSG00000083099.11	GSM1160120	count.of.edits.gaining.miRNA.sites	2	MBS gain	(1,2]	2	2-cell	2-cell	Pre-implantation	2-cell	Pre-implantation	till 8-cell	2-cell
2-cell	ENSG00000083099.11	GSM1160121	count.of.edits.gaining.miRNA.sites	2	MBS gain	(1,2]	2	2-cell	2-cell	Pre-implantation	2-cell	Pre-implantation	till 8-cell	2-cell
2-cell	ENSG00000083099.11	GSM1160122	count.of.edits.gaining.miRNA.sites	2	MBS gain	(1,2]	2	2-cell	2-cell	Pre-implantation	2-cell	Pre-implantation	till 8-cell	2-cell
2-cell	ENSG00000083099.11	GSM1833290	count.of.edits.gaining.miRNA.sites	2	MBS gain	(1,2]	2	2-cell	2-cell	Pre-implantation	2-cell	Pre-implantation	till 8-cell	2-cell
2-cell	ENSG00000083099.11	GSM2706237	count.of.edits.gaining.miRNA.sites	2	MBS gain	(1,2]	2	2-cell	2-cell	Pre-implantation	2-cell	Pre-implantation	till 8-cell	2-cell
2-cell	ENSG00000083099.11	GSM2706238	count.of.edits.gaining.miRNA.sites	2	MBS gain	(1,2]	2	2-cell	2-cell	Pre-implantation	2-cell	Pre-implantation	till 8-cell	2-cell
2-cell	ENSG00000083099.11	GSM2706260	count.of.edits.gaining.miRNA.sites	2	MBS gain	(1,2]	2	2-cell	2-cell	Pre-implantation	2-cell	Pre-implantation	till 8-cell	2-cell
2-cell	ENSG00000083099.11	GSM2706261	count.of.edits.gaining.miRNA.sites	2	MBS gain	(1,2]	2	2-cell	2-cell	Pre-implantation	2-cell	Pre-implantation	till 8-cell	2-cell
2-cell	ENSG00000083099.11	GSM3928362	count.of.edits.gaining.miRNA.sites	2	MBS gain	(1,2]	2	2-cell	2-cell	Pre-implantation	2-cell	Pre-implantation	till 8-cell	2-cell
2-cell	ENSG00000083099.11	GSM3928363	count.of.edits.gaining.miRNA.sites	2	MBS gain	(1,2]	2	2-cell	2-cell	Pre-implantation	2-cell	Pre-implantation	till 8-cell	2-cell
2-cell	ENSG00000083099.11	GSM3928364	count.of.edits.gaining.miRNA.sites	2	MBS gain	(1,2]	2	2-cell	2-cell	Pre-implantation	2-cell	Pre-implantation	till 8-cell	2-cell
2-cell	ENSG00000083099.11	GSM3928365	count.of.edits.gaining.miRNA.sites	2	MBS gain	(1,2]	2	2-cell	2-cell	Pre-implantation	2-cell	Pre-implantation	till 8-cell	2-cell
2-cell	ENSG00000083099.11	GSM3928367	count.of.edits.gaining.miRNA.sites	2	MBS gain	(1,2]	2	2-cell	2-cell	Pre-implantation	2-cell	Pre-implantation	till 8-cell	2-cell
2-cell	ENSG00000083099.11	GSM3928370	count.of.edits.gaining.miRNA.sites	2	MBS gain	(1,2]	2	2-cell	2-cell	Pre-implantation	2-cell	Pre-implantation	till 8-cell	2-cell
2-cell	ENSG00000083099.11	GSM3928371	count.of.edits.gaining.miRNA.sites	2	MBS gain	(1,2]	2	2-cell	2-cell	Pre-implantation	2-cell	Pre-implantation	till 8-cell	2-cell
2-cell	ENSG00000083099.11	GSM896809	count.of.edits.gaining.miRNA.sites	2	MBS gain	(1,2]	2	2-cell	2-cell	Pre-implantation	2-cell	Pre-implantation	till 8-cell	2-cell
2-cell	ENSG00000083099.11	GSM896810	count.of.edits.gaining.miRNA.sites	2	MBS gain	(1,2]	2	2-cell	2-cell	Pre-implantation	2-cell	Pre-implantation	till 8-cell	2-cell
2-cell	ENSG00000083099.11	GSM896811	count.of.edits.gaining.miRNA.sites	2	MBS gain	(1,2]	2	2-cell	2-cell	Pre-implantation	2-cell	Pre-implantation	till 8-cell	2-cell
2-cell	ENSG00000083099.11	GSM896812	count.of.edits.gaining.miRNA.sites	2	MBS gain	(1,2]	2	2-cell	2-cell	Pre-implantation	2-cell	Pre-implantation	till 8-cell	2-cell
2-cell	ENSG00000083099.11	GSM896813	count.of.edits.gaining.miRNA.sites	2	MBS gain	(1,2]	2	2-cell	2-cell	Pre-implantation	2-cell	Pre-implantation	till 8-cell	2-cell
2-cell	ENSG00000083099.11	GSM896814	count.of.edits.gaining.miRNA.sites	2	MBS gain	(1,2]	2	2-cell	2-cell	Pre-implantation	2-cell	Pre-implantation	till 8-cell	2-cell
2-cell	ENSG00000083099.11	GSM3928366	count.of.edits.gaining.miRNA.sites	0	MBS gain	(-Inf,0]	0	2-cell	2-cell	Pre-implantation	2-cell	Pre-implantation	till 8-cell	2-cell
2-cell	ENSG00000083099.11	GSM3928368	count.of.edits.gaining.miRNA.sites	0	MBS gain	(-Inf,0]	0	2-cell	2-cell	Pre-implantation	2-cell	Pre-implantation	till 8-cell	2-cell
2-cell	ENSG00000083099.11	GSM3928369	count.of.edits.gaining.miRNA.sites	0	MBS gain	(-Inf,0]	0	2-cell	2-cell	Pre-implantation	2-cell	Pre-implantation	till 8-cell	2-cell
2-cell	ENSG00000083099.11	GSM1833291	count.of.edits.gaining.miRNA.sites	0	MBS gain	(-Inf,0]	0	2-cell	2-cell	Pre-implantation	2-cell	Pre-implantation	till 8-cell	2-cell
2-cell	ENSG00000083099.11	GSM1833288	count.of.edits.gaining.miRNA.sites	0	MBS gain	(-Inf,0]	0	2-cell	2-cell	Pre-implantation	2-cell	Pre-implantation	till 8-cell	2-cell
2-cell	ENSG00000087263.17	GSM1160120	count.of.edits.gaining.miRNA.sites	2	MBS gain	(1,2]	2	2-cell	2-cell	Pre-implantation	2-cell	Pre-implantation	till 8-cell	2-cell
2-cell	ENSG00000087263.17	GSM1160122	count.of.edits.gaining.miRNA.sites	2	MBS gain	(1,2]	2	2-cell	2-cell	Pre-implantation	2-cell	Pre-implantation	till 8-cell	2-cell
2-cell	ENSG00000087263.17	GSM1833288	count.of.edits.gaining.miRNA.sites	1	MBS gain	(0,1]	1	2-cell	2-cell	Pre-implantation	2-cell	Pre-implantation	till 8-cell	2-cell
2-cell	ENSG00000087263.17	GSM1833289	count.of.edits.gaining.miRNA.sites	2	MBS gain	(1,2]	2	2-cell	2-cell	Pre-implantation	2-cell	Pre-implantation	till 8-cell	2-cell
2-cell	ENSG00000087263.17	GSM1833290	count.of.edits.gaining.miRNA.sites	2	MBS gain	(1,2]	2	2-cell	2-cell	Pre-implantation	2-cell	Pre-implantation	till 8-cell	2-cell
2-cell	ENSG00000087263.17	GSM1833291	count.of.edits.gaining.miRNA.sites	2	MBS gain	(1,2]	2	2-cell	2-cell	Pre-implantation	2-cell	Pre-implantation	till 8-cell	2-cell
2-cell	ENSG00000087263.17	GSM2706237	count.of.edits.gaining.miRNA.sites	2	MBS gain	(1,2]	2	2-cell	2-cell	Pre-implantation	2-cell	Pre-implantation	till 8-cell	2-cell
2-cell	ENSG00000087263.17	GSM2706238	count.of.edits.gaining.miRNA.sites	2	MBS gain	(1,2]	2	2-cell	2-cell	Pre-implantation	2-cell	Pre-implantation	till 8-cell	2-cell
2-cell	ENSG00000087263.17	GSM2706260	count.of.edits.gaining.miRNA.sites	2	MBS gain	(1,2]	2	2-cell	2-cell	Pre-implantation	2-cell	Pre-implantation	till 8-cell	2-cell
2-cell	ENSG00000087263.17	GSM2706261	count.of.edits.gaining.miRNA.sites	1	MBS gain	(0,1]	1	2-cell	2-cell	Pre-implantation	2-cell	Pre-implantation	till 8-cell	2-cell
2-cell	ENSG00000087263.17	GSM3928363	count.of.edits.gaining.miRNA.sites	2	MBS gain	(1,2]	2	2-cell	2-cell	Pre-implantation	2-cell	Pre-implantation	till 8-cell	2-cell
2-cell	ENSG00000087263.17	GSM3928364	count.of.edits.gaining.miRNA.sites	2	MBS gain	(1,2]	2	2-cell	2-cell	Pre-implantation	2-cell	Pre-implantation	till 8-cell	2-cell
2-cell	ENSG00000087263.17	GSM3928365	count.of.edits.gaining.miRNA.sites	2	MBS gain	(1,2]	2	2-cell	2-cell	Pre-implantation	2-cell	Pre-implantation	till 8-cell	2-cell
2-cell	ENSG00000087263.17	GSM3928366	count.of.edits.gaining.miRNA.sites	2	MBS gain	(1,2]	2	2-cell	2-cell	Pre-implantation	2-cell	Pre-implantation	till 8-cell	2-cell
2-cell	ENSG00000087263.17	GSM3928367	count.of.edits.gaining.miRNA.sites	2	MBS gain	(1,2]	2	2-cell	2-cell	Pre-implantation	2-cell	Pre-implantation	till 8-cell	2-cell
2-cell	ENSG00000087263.17	GSM3928368	count.of.edits.gaining.miRNA.sites	2	MBS gain	(1,2]	2	2-cell	2-cell	Pre-implantation	2-cell	Pre-implantation	till 8-cell	2-cell
2-cell	ENSG00000087263.17	GSM3928369	count.of.edits.gaining.miRNA.sites	2	MBS gain	(1,2]	2	2-cell	2-cell	Pre-implantation	2-cell	Pre-implantation	till 8-cell	2-cell
2-cell	ENSG00000087263.17	GSM3928370	count.of.edits.gaining.miRNA.sites	2	MBS gain	(1,2]	2	2-cell	2-cell	Pre-implantation	2-cell	Pre-implantation	till 8-cell	2-cell
2-cell	ENSG00000087263.17	GSM3928371	count.of.edits.gaining.miRNA.sites	2	MBS gain	(1,2]	2	2-cell	2-cell	Pre-implantation	2-cell	Pre-implantation	till 8-cell	2-cell
2-cell	ENSG00000087263.17	GSM896814	count.of.edits.gaining.miRNA.sites	1	MBS gain	(0,1]	1	2-cell	2-cell	Pre-implantation	2-cell	Pre-implantation	till 8-cell	2-cell
2-cell	ENSG00000087263.17	GSM896809	count.of.edits.gaining.miRNA.sites	1	MBS gain	(0,1]	1	2-cell	2-cell	Pre-implantation	2-cell	Pre-implantation	till 8-cell	2-cell
2-cell	ENSG00000087263.17	GSM896810	count.of.edits.gaining.miRNA.sites	1	MBS gain	(0,1]	1	2-cell	2-cell	Pre-implantation	2-cell	Pre-implantation	till 8-cell	2-cell
2-cell	ENSG00000087263.17	GSM896812	count.of.edits.gaining.miRNA.sites	1	MBS gain	(0,1]	1	2-cell	2-cell	Pre-implantation	2-cell	Pre-implantation	till 8-cell	2-cell
2-cell	ENSG00000087263.17	GSM1160121	count.of.edits.gaining.miRNA.sites	1	MBS gain	(0,1]	1	2-cell	2-cell	Pre-implantation	2-cell	Pre-implantation	till 8-cell	2-cell
2-cell	ENSG00000087263.17	GSM3928362	count.of.edits.gaining.miRNA.sites	1	MBS gain	(0,1]	1	2-cell	2-cell	Pre-implantation	2-cell	Pre-implantation	till 8-cell	2-cell
2-cell	ENSG00000087263.17	GSM896811	count.of.edits.gaining.miRNA.sites	1	MBS gain	(0,1]	1	2-cell	2-cell	Pre-implantation	2-cell	Pre-implantation	till 8-cell	2-cell
2-cell	ENSG00000087338.5	GSM1833288	count.of.edits.gaining.miRNA.sites	0	MBS gain	(-Inf,0]	0	2-cell	2-cell	Pre-implantation	2-cell	Pre-implantation	till 8-cell	2-cell
2-cell	ENSG00000087338.5	GSM1833290	count.of.edits.gaining.miRNA.sites	0	MBS gain	(-Inf,0]	0	2-cell	2-cell	Pre-implantation	2-cell	Pre-implantation	till 8-cell	2-cell
2-cell	ENSG00000087338.5	GSM1833291	count.of.edits.gaining.miRNA.sites	0	MBS gain	(-Inf,0]	0	2-cell	2-cell	Pre-implantation	2-cell	Pre-implantation	till 8-cell	2-cell
2-cell	ENSG00000087338.5	GSM2706237	count.of.edits.gaining.miRNA.sites	0	MBS gain	(-Inf,0]	0	2-cell	2-cell	Pre-implantation	2-cell	Pre-implantation	till 8-cell	2-cell
2-cell	ENSG00000087338.5	GSM2706238	count.of.edits.gaining.miRNA.sites	0	MBS gain	(-Inf,0]	0	2-cell	2-cell	Pre-implantation	2-cell	Pre-implantation	till 8-cell	2-cell
2-cell	ENSG00000087338.5	GSM2706260	count.of.edits.gaining.miRNA.sites	0	MBS gain	(-Inf,0]	0	2-cell	2-cell	Pre-implantation	2-cell	Pre-implantation	till 8-cell	2-cell
2-cell	ENSG00000087338.5	GSM2706261	count.of.edits.gaining.miRNA.sites	0	MBS gain	(-Inf,0]	0	2-cell	2-cell	Pre-implantation	2-cell	Pre-implantation	till 8-cell	2-cell
2-cell	ENSG00000087338.5	GSM3928362	count.of.edits.gaining.miRNA.sites	0	MBS gain	(-Inf,0]	0	2-cell	2-cell	Pre-implantation	2-cell	Pre-implantation	till 8-cell	2-cell
2-cell	ENSG00000087338.5	GSM3928363	count.of.edits.gaining.miRNA.sites	0	MBS gain	(-Inf,0]	0	2-cell	2-cell	Pre-implantation	2-cell	Pre-implantation	till 8-cell	2-cell
2-cell	ENSG00000087338.5	GSM3928364	count.of.edits.gaining.miRNA.sites	0	MBS gain	(-Inf,0]	0	2-cell	2-cell	Pre-implantation	2-cell	Pre-implantation	till 8-cell	2-cell
2-cell	ENSG00000087338.5	GSM3928365	count.of.edits.gaining.miRNA.sites	0	MBS gain	(-Inf,0]	0	2-cell	2-cell	Pre-implantation	2-cell	Pre-implantation	till 8-cell	2-cell
2-cell	ENSG00000087338.5	GSM3928367	count.of.edits.gaining.miRNA.sites	0	MBS gain	(-Inf,0]	0	2-cell	2-cell	Pre-implantation	2-cell	Pre-implantation	till 8-cell	2-cell
2-cell	ENSG00000087338.5	GSM3928368	count.of.edits.gaining.miRNA.sites	0	MBS gain	(-Inf,0]	0	2-cell	2-cell	Pre-implantation	2-cell	Pre-implantation	till 8-cell	2-cell
2-cell	ENSG00000087338.5	GSM3928369	count.of.edits.gaining.miRNA.sites	0	MBS gain	(-Inf,0]	0	2-cell	2-cell	Pre-implantation	2-cell	Pre-implantation	till 8-cell	2-cell
2-cell	ENSG00000087338.5	GSM896809	count.of.edits.gaining.miRNA.sites	0	MBS gain	(-Inf,0]	0	2-cell	2-cell	Pre-implantation	2-cell	Pre-implantation	till 8-cell	2-cell
2-cell	ENSG00000087338.5	GSM896810	count.of.edits.gaining.miRNA.sites	0	MBS gain	(-Inf,0]	0	2-cell	2-cell	Pre-implantation	2-cell	Pre-implantation	till 8-cell	2-cell
2-cell	ENSG00000087338.5	GSM896812	count.of.edits.gaining.miRNA.sites	0	MBS gain	(-Inf,0]	0	2-cell	2-cell	Pre-implantation	2-cell	Pre-implantation	till 8-cell	2-cell
2-cell	ENSG00000087338.5	GSM896813	count.of.edits.gaining.miRNA.sites	0	MBS gain	(-Inf,0]	0	2-cell	2-cell	Pre-implantation	2-cell	Pre-implantation	till 8-cell	2-cell
2-cell	ENSG00000087338.5	GSM896814	count.of.edits.gaining.miRNA.sites	0	MBS gain	(-Inf,0]	0	2-cell	2-cell	Pre-implantation	2-cell	Pre-implantation	till 8-cell	2-cell
2-cell	ENSG00000087338.5	GSM1160122	count.of.edits.gaining.miRNA.sites	0	MBS gain	(-Inf,0]	0	2-cell	2-cell	Pre-implantation	2-cell	Pre-implantation	till 8-cell	2-cell
2-cell	ENSG00000087338.5	GSM896811	count.of.edits.gaining.miRNA.sites	0	MBS gain	(-Inf,0]	0	2-cell	2-cell	Pre-implantation	2-cell	Pre-implantation	till 8-cell	2-cell
2-cell	ENSG00000090054.15	GSM1160121	count.of.edits.gaining.miRNA.sites	0	MBS gain	(-Inf,0]	0	2-cell	2-cell	Pre-implantation	2-cell	Pre-implantation	till 8-cell	2-cell
2-cell	ENSG00000090054.15	GSM1160122	count.of.edits.gaining.miRNA.sites	0	MBS gain	(-Inf,0]	0	2-cell	2-cell	Pre-implantation	2-cell	Pre-implantation	till 8-cell	2-cell
2-cell	ENSG00000090054.15	GSM1833290	count.of.edits.gaining.miRNA.sites	0	MBS gain	(-Inf,0]	0	2-cell	2-cell	Pre-implantation	2-cell	Pre-implantation	till 8-cell	2-cell
2-cell	ENSG00000090054.15	GSM1833291	count.of.edits.gaining.miRNA.sites	0	MBS gain	(-Inf,0]	0	2-cell	2-cell	Pre-implantation	2-cell	Pre-implantation	till 8-cell	2-cell
2-cell	ENSG00000090054.15	GSM2706237	count.of.edits.gaining.miRNA.sites	0	MBS gain	(-Inf,0]	0	2-cell	2-cell	Pre-implantation	2-cell	Pre-implantation	till 8-cell	2-cell
2-cell	ENSG00000090054.15	GSM2706238	count.of.edits.gaining.miRNA.sites	0	MBS gain	(-Inf,0]	0	2-cell	2-cell	Pre-implantation	2-cell	Pre-implantation	till 8-cell	2-cell
2-cell	ENSG00000090054.15	GSM2706260	count.of.edits.gaining.miRNA.sites	0	MBS gain	(-Inf,0]	0	2-cell	2-cell	Pre-implantation	2-cell	Pre-implantation	till 8-cell	2-cell
2-cell	ENSG00000090054.15	GSM2706261	count.of.edits.gaining.miRNA.sites	0	MBS gain	(-Inf,0]	0	2-cell	2-cell	Pre-implantation	2-cell	Pre-implantation	till 8-cell	2-cell
2-cell	ENSG00000090054.15	GSM3928362	count.of.edits.gaining.miRNA.sites	0	MBS gain	(-Inf,0]	0	2-cell	2-cell	Pre-implantation	2-cell	Pre-implantation	till 8-cell	2-cell
2-cell	ENSG00000090054.15	GSM3928363	count.of.edits.gaining.miRNA.sites	0	MBS gain	(-Inf,0]	0	2-cell	2-cell	Pre-implantation	2-cell	Pre-implantation	till 8-cell	2-cell
2-cell	ENSG00000090054.15	GSM3928364	count.of.edits.gaining.miRNA.sites	0	MBS gain	(-Inf,0]	0	2-cell	2-cell	Pre-implantation	2-cell	Pre-implantation	till 8-cell	2-cell
2-cell	ENSG00000090054.15	GSM3928365	count.of.edits.gaining.miRNA.sites	0	MBS gain	(-Inf,0]	0	2-cell	2-cell	Pre-implantation	2-cell	Pre-implantation	till 8-cell	2-cell
2-cell	ENSG00000090054.15	GSM3928366	count.of.edits.gaining.miRNA.sites	0	MBS gain	(-Inf,0]	0	2-cell	2-cell	Pre-implantation	2-cell	Pre-implantation	till 8-cell	2-cell
2-cell	ENSG00000090054.15	GSM3928367	count.of.edits.gaining.miRNA.sites	0	MBS gain	(-Inf,0]	0	2-cell	2-cell	Pre-implantation	2-cell	Pre-implantation	till 8-cell	2-cell
2-cell	ENSG00000090054.15	GSM3928368	count.of.edits.gaining.miRNA.sites	0	MBS gain	(-Inf,0]	0	2-cell	2-cell	Pre-implantation	2-cell	Pre-implantation	till 8-cell	2-cell
2-cell	ENSG00000090054.15	GSM3928369	count.of.edits.gaining.miRNA.sites	0	MBS gain	(-Inf,0]	0	2-cell	2-cell	Pre-implantation	2-cell	Pre-implantation	till 8-cell	2-cell
2-cell	ENSG00000090054.15	GSM896809	count.of.edits.gaining.miRNA.sites	0	MBS gain	(-Inf,0]	0	2-cell	2-cell	Pre-implantation	2-cell	Pre-implantation	till 8-cell	2-cell
2-cell	ENSG00000090054.15	GSM896810	count.of.edits.gaining.miRNA.sites	0	MBS gain	(-Inf,0]	0	2-cell	2-cell	Pre-implantation	2-cell	Pre-implantation	till 8-cell	2-cell
2-cell	ENSG00000090054.15	GSM896811	count.of.edits.gaining.miRNA.sites	0	MBS gain	(-Inf,0]	0	2-cell	2-cell	Pre-implantation	2-cell	Pre-implantation	till 8-cell	2-cell
2-cell	ENSG00000090054.15	GSM896812	count.of.edits.gaining.miRNA.sites	0	MBS gain	(-Inf,0]	0	2-cell	2-cell	Pre-implantation	2-cell	Pre-implantation	till 8-cell	2-cell
2-cell	ENSG00000090054.15	GSM896813	count.of.edits.gaining.miRNA.sites	0	MBS gain	(-Inf,0]	0	2-cell	2-cell	Pre-implantation	2-cell	Pre-implantation	till 8-cell	2-cell
2-cell	ENSG00000090054.15	GSM896814	count.of.edits.gaining.miRNA.sites	0	MBS gain	(-Inf,0]	0	2-cell	2-cell	Pre-implantation	2-cell	Pre-implantation	till 8-cell	2-cell
2-cell	ENSG00000090054.15	GSM1160120	count.of.edits.gaining.miRNA.sites	0	MBS gain	(-Inf,0]	0	2-cell	2-cell	Pre-implantation	2-cell	Pre-implantation	till 8-cell	2-cell
2-cell	ENSG00000090054.15	GSM1833288	count.of.edits.gaining.miRNA.sites	0	MBS gain	(-Inf,0]	0	2-cell	2-cell	Pre-implantation	2-cell	Pre-implantation	till 8-cell	2-cell
2-cell	ENSG00000090054.15	GSM3928370	count.of.edits.gaining.miRNA.sites	0	MBS gain	(-Inf,0]	0	2-cell	2-cell	Pre-implantation	2-cell	Pre-implantation	till 8-cell	2-cell
2-cell	ENSG00000090470.15	GSM1160120	count.of.edits.gaining.miRNA.sites	3	MBS gain	(2, Inf]	>=3	2-cell	2-cell	Pre-implantation	2-cell	Pre-implantation	till 8-cell	2-cell
2-cell	ENSG00000090470.15	GSM1160121	count.of.edits.gaining.miRNA.sites	3	MBS gain	(2, Inf]	>=3	2-cell	2-cell	Pre-implantation	2-cell	Pre-implantation	till 8-cell	2-cell
2-cell	ENSG00000090470.15	GSM1160122	count.of.edits.gaining.miRNA.sites	1	MBS gain	(0,1]	1	2-cell	2-cell	Pre-implantation	2-cell	Pre-implantation	till 8-cell	2-cell
2-cell	ENSG00000090470.15	GSM1833288	count.of.edits.gaining.miRNA.sites	3	MBS gain	(2, Inf]	>=3	2-cell	2-cell	Pre-implantation	2-cell	Pre-implantation	till 8-cell	2-cell
2-cell	ENSG00000090470.15	GSM1833290	count.of.edits.gaining.miRNA.sites	3	MBS gain	(2, Inf]	>=3	2-cell	2-cell	Pre-implantation	2-cell	Pre-implantation	till 8-cell	2-cell
2-cell	ENSG00000090470.15	GSM2706237	count.of.edits.gaining.miRNA.sites	3	MBS gain	(2, Inf]	>=3	2-cell	2-cell	Pre-implantation	2-cell	Pre-implantation	till 8-cell	2-cell
2-cell	ENSG00000090470.15	GSM2706238	count.of.edits.gaining.miRNA.sites	3	MBS gain	(2, Inf]	>=3	2-cell	2-cell	Pre-implantation	2-cell	Pre-implantation	till 8-cell	2-cell
2-cell	ENSG00000090470.15	GSM2706261	count.of.edits.gaining.miRNA.sites	3	MBS gain	(2, Inf]	>=3	2-cell	2-cell	Pre-implantation	2-cell	Pre-implantation	till 8-cell	2-cell
2-cell	ENSG00000090470.15	GSM3928362	count.of.edits.gaining.miRNA.sites	3	MBS gain	(2, Inf]	>=3	2-cell	2-cell	Pre-implantation	2-cell	Pre-implantation	till 8-cell	2-cell
2-cell	ENSG00000090470.15	GSM3928363	count.of.edits.gaining.miRNA.sites	3	MBS gain	(2, Inf]	>=3	2-cell	2-cell	Pre-implantation	2-cell	Pre-implantation	till 8-cell	2-cell
2-cell	ENSG00000090470.15	GSM3928364	count.of.edits.gaining.miRNA.sites	3	MBS gain	(2, Inf]	>=3	2-cell	2-cell	Pre-implantation	2-cell	Pre-implantation	till 8-cell	2-cell
2-cell	ENSG00000090470.15	GSM3928365	count.of.edits.gaining.miRNA.sites	3	MBS gain	(2, Inf]	>=3	2-cell	2-cell	Pre-implantation	2-cell	Pre-implantation	till 8-cell	2-cell
2-cell	ENSG00000090470.15	GSM3928367	count.of.edits.gaining.miRNA.sites	3	MBS gain	(2, Inf]	>=3	2-cell	2-cell	Pre-implantation	2-cell	Pre-implantation	till 8-cell	2-cell
2-cell	ENSG00000090470.15	GSM896809	count.of.edits.gaining.miRNA.sites	3	MBS gain	(2, Inf]	>=3	2-cell	2-cell	Pre-implantation	2-cell	Pre-implantation	till 8-cell	2-cell
2-cell	ENSG00000090470.15	GSM896810	count.of.edits.gaining.miRNA.sites	2	MBS gain	(1,2]	2	2-cell	2-cell	Pre-implantation	2-cell	Pre-implantation	till 8-cell	2-cell
2-cell	ENSG00000090470.15	GSM896812	count.of.edits.gaining.miRNA.sites	2	MBS gain	(1,2]	2	2-cell	2-cell	Pre-implantation	2-cell	Pre-implantation	till 8-cell	2-cell
2-cell	ENSG00000090470.15	GSM896813	count.of.edits.gaining.miRNA.sites	2	MBS gain	(1,2]	2	2-cell	2-cell	Pre-implantation	2-cell	Pre-implantation	till 8-cell	2-cell
2-cell	ENSG00000090470.15	GSM896814	count.of.edits.gaining.miRNA.sites	2	MBS gain	(1,2]	2	2-cell	2-cell	Pre-implantation	2-cell	Pre-implantation	till 8-cell	2-cell
2-cell	ENSG00000090470.15	GSM1833291	count.of.edits.gaining.miRNA.sites	3	MBS gain	(2, Inf]	>=3	2-cell	2-cell	Pre-implantation	2-cell	Pre-implantation	till 8-cell	2-cell
2-cell	ENSG00000090470.15	GSM3928366	count.of.edits.gaining.miRNA.sites	3	MBS gain	(2, Inf]	>=3	2-cell	2-cell	Pre-implantation	2-cell	Pre-implantation	till 8-cell	2-cell
2-cell	ENSG00000090470.15	GSM896811	count.of.edits.gaining.miRNA.sites	2	MBS gain	(1,2]	2	2-cell	2-cell	Pre-implantation	2-cell	Pre-implantation	till 8-cell	2-cell
2-cell	ENSG00000090470.15	GSM3928370	count.of.edits.gaining.miRNA.sites	2	MBS gain	(1,2]	2	2-cell	2-cell	Pre-implantation	2-cell	Pre-implantation	till 8-cell	2-cell
2-cell	ENSG00000090470.15	GSM3928369	count.of.edits.gaining.miRNA.sites	2	MBS gain	(1,2]	2	2-cell	2-cell	Pre-implantation	2-cell	Pre-implantation	till 8-cell	2-cell
2-cell	ENSG00000090470.15	GSM3928371	count.of.edits.gaining.miRNA.sites	2	MBS gain	(1,2]	2	2-cell	2-cell	Pre-implantation	2-cell	Pre-implantation	till 8-cell	2-cell
2-cell	ENSG00000090470.15	GSM2706260	count.of.edits.gaining.miRNA.sites	2	MBS gain	(1,2]	2	2-cell	2-cell	Pre-implantation	2-cell	Pre-implantation	till 8-cell	2-cell
2-cell	ENSG00000090470.15	GSM1833289	count.of.edits.gaining.miRNA.sites	1	MBS gain	(0,1]	1	2-cell	2-cell	Pre-implantation	2-cell	Pre-implantation	till 8-cell	2-cell
2-cell	ENSG00000090470.15	GSM3928368	count.of.edits.gaining.miRNA.sites	1	MBS gain	(0,1]	1	2-cell	2-cell	Pre-implantation	2-cell	Pre-implantation	till 8-cell	2-cell
2-cell	ENSG00000090615.15	GSM1833290	count.of.edits.gaining.miRNA.sites	0	MBS gain	(-Inf,0]	0	2-cell	2-cell	Pre-implantation	2-cell	Pre-implantation	till 8-cell	2-cell
2-cell	ENSG00000090615.15	GSM1833291	count.of.edits.gaining.miRNA.sites	0	MBS gain	(-Inf,0]	0	2-cell	2-cell	Pre-implantation	2-cell	Pre-implantation	till 8-cell	2-cell
2-cell	ENSG00000090615.15	GSM2706237	count.of.edits.gaining.miRNA.sites	0	MBS gain	(-Inf,0]	0	2-cell	2-cell	Pre-implantation	2-cell	Pre-implantation	till 8-cell	2-cell
2-cell	ENSG00000090615.15	GSM2706238	count.of.edits.gaining.miRNA.sites	0	MBS gain	(-Inf,0]	0	2-cell	2-cell	Pre-implantation	2-cell	Pre-implantation	till 8-cell	2-cell
2-cell	ENSG00000090615.15	GSM2706260	count.of.edits.gaining.miRNA.sites	0	MBS gain	(-Inf,0]	0	2-cell	2-cell	Pre-implantation	2-cell	Pre-implantation	till 8-cell	2-cell
2-cell	ENSG00000090615.15	GSM2706261	count.of.edits.gaining.miRNA.sites	0	MBS gain	(-Inf,0]	0	2-cell	2-cell	Pre-implantation	2-cell	Pre-implantation	till 8-cell	2-cell
2-cell	ENSG00000090615.15	GSM3928362	count.of.edits.gaining.miRNA.sites	0	MBS gain	(-Inf,0]	0	2-cell	2-cell	Pre-implantation	2-cell	Pre-implantation	till 8-cell	2-cell
2-cell	ENSG00000090615.15	GSM3928363	count.of.edits.gaining.miRNA.sites	0	MBS gain	(-Inf,0]	0	2-cell	2-cell	Pre-implantation	2-cell	Pre-implantation	till 8-cell	2-cell
2-cell	ENSG00000090615.15	GSM3928364	count.of.edits.gaining.miRNA.sites	0	MBS gain	(-Inf,0]	0	2-cell	2-cell	Pre-implantation	2-cell	Pre-implantation	till 8-cell	2-cell
2-cell	ENSG00000090615.15	GSM3928365	count.of.edits.gaining.miRNA.sites	0	MBS gain	(-Inf,0]	0	2-cell	2-cell	Pre-implantation	2-cell	Pre-implantation	till 8-cell	2-cell
2-cell	ENSG00000090615.15	GSM3928366	count.of.edits.gaining.miRNA.sites	0	MBS gain	(-Inf,0]	0	2-cell	2-cell	Pre-implantation	2-cell	Pre-implantation	till 8-cell	2-cell
2-cell	ENSG00000090615.15	GSM3928367	count.of.edits.gaining.miRNA.sites	0	MBS gain	(-Inf,0]	0	2-cell	2-cell	Pre-implantation	2-cell	Pre-implantation	till 8-cell	2-cell
2-cell	ENSG00000090615.15	GSM3928368	count.of.edits.gaining.miRNA.sites	0	MBS gain	(-Inf,0]	0	2-cell	2-cell	Pre-implantation	2-cell	Pre-implantation	till 8-cell	2-cell
2-cell	ENSG00000090615.15	GSM3928369	count.of.edits.gaining.miRNA.sites	0	MBS gain	(-Inf,0]	0	2-cell	2-cell	Pre-implantation	2-cell	Pre-implantation	till 8-cell	2-cell
2-cell	ENSG00000090615.15	GSM3928370	count.of.edits.gaining.miRNA.sites	0	MBS gain	(-Inf,0]	0	2-cell	2-cell	Pre-implantation	2-cell	Pre-implantation	till 8-cell	2-cell
2-cell	ENSG00000090615.15	GSM3928371	count.of.edits.gaining.miRNA.sites	0	MBS gain	(-Inf,0]	0	2-cell	2-cell	Pre-implantation	2-cell	Pre-implantation	till 8-cell	2-cell
2-cell	ENSG00000090615.15	GSM896809	count.of.edits.gaining.miRNA.sites	0	MBS gain	(-Inf,0]	0	2-cell	2-cell	Pre-implantation	2-cell	Pre-implantation	till 8-cell	2-cell
2-cell	ENSG00000090615.15	GSM896810	count.of.edits.gaining.miRNA.sites	0	MBS gain	(-Inf,0]	0	2-cell	2-cell	Pre-implantation	2-cell	Pre-implantation	till 8-cell	2-cell
2-cell	ENSG00000090615.15	GSM896811	count.of.edits.gaining.miRNA.sites	0	MBS gain	(-Inf,0]	0	2-cell	2-cell	Pre-implantation	2-cell	Pre-implantation	till 8-cell	2-cell
2-cell	ENSG00000090615.15	GSM896812	count.of.edits.gaining.miRNA.sites	0	MBS gain	(-Inf,0]	0	2-cell	2-cell	Pre-implantation	2-cell	Pre-implantation	till 8-cell	2-cell
2-cell	ENSG00000090615.15	GSM896813	count.of.edits.gaining.miRNA.sites	0	MBS gain	(-Inf,0]	0	2-cell	2-cell	Pre-implantation	2-cell	Pre-implantation	till 8-cell	2-cell
2-cell	ENSG00000090615.15	GSM896814	count.of.edits.gaining.miRNA.sites	0	MBS gain	(-Inf,0]	0	2-cell	2-cell	Pre-implantation	2-cell	Pre-implantation	till 8-cell	2-cell
2-cell	ENSG00000090615.15	GSM1833288	count.of.edits.gaining.miRNA.sites	0	MBS gain	(-Inf,0]	0	2-cell	2-cell	Pre-implantation	2-cell	Pre-implantation	till 8-cell	2-cell
2-cell	ENSG00000090615.15	GSM1160122	count.of.edits.gaining.miRNA.sites	0	MBS gain	(-Inf,0]	0	2-cell	2-cell	Pre-implantation	2-cell	Pre-implantation	till 8-cell	2-cell
2-cell	ENSG00000090615.15	GSM1160121	count.of.edits.gaining.miRNA.sites	0	MBS gain	(-Inf,0]	0	2-cell	2-cell	Pre-implantation	2-cell	Pre-implantation	till 8-cell	2-cell
2-cell	ENSG00000091436.17	GSM1160120	count.of.edits.gaining.miRNA.sites	2	MBS gain	(1,2]	2	2-cell	2-cell	Pre-implantation	2-cell	Pre-implantation	till 8-cell	2-cell
2-cell	ENSG00000091436.17	GSM1160122	count.of.edits.gaining.miRNA.sites	2	MBS gain	(1,2]	2	2-cell	2-cell	Pre-implantation	2-cell	Pre-implantation	till 8-cell	2-cell
2-cell	ENSG00000091436.17	GSM1833290	count.of.edits.gaining.miRNA.sites	2	MBS gain	(1,2]	2	2-cell	2-cell	Pre-implantation	2-cell	Pre-implantation	till 8-cell	2-cell
2-cell	ENSG00000091436.17	GSM1833291	count.of.edits.gaining.miRNA.sites	2	MBS gain	(1,2]	2	2-cell	2-cell	Pre-implantation	2-cell	Pre-implantation	till 8-cell	2-cell
2-cell	ENSG00000091436.17	GSM2706238	count.of.edits.gaining.miRNA.sites	2	MBS gain	(1,2]	2	2-cell	2-cell	Pre-implantation	2-cell	Pre-implantation	till 8-cell	2-cell
2-cell	ENSG00000091436.17	GSM3928362	count.of.edits.gaining.miRNA.sites	2	MBS gain	(1,2]	2	2-cell	2-cell	Pre-implantation	2-cell	Pre-implantation	till 8-cell	2-cell
2-cell	ENSG00000091436.17	GSM3928363	count.of.edits.gaining.miRNA.sites	2	MBS gain	(1,2]	2	2-cell	2-cell	Pre-implantation	2-cell	Pre-implantation	till 8-cell	2-cell
2-cell	ENSG00000091436.17	GSM3928364	count.of.edits.gaining.miRNA.sites	2	MBS gain	(1,2]	2	2-cell	2-cell	Pre-implantation	2-cell	Pre-implantation	till 8-cell	2-cell
2-cell	ENSG00000091436.17	GSM3928366	count.of.edits.gaining.miRNA.sites	2	MBS gain	(1,2]	2	2-cell	2-cell	Pre-implantation	2-cell	Pre-implantation	till 8-cell	2-cell
2-cell	ENSG00000091436.17	GSM3928367	count.of.edits.gaining.miRNA.sites	2	MBS gain	(1,2]	2	2-cell	2-cell	Pre-implantation	2-cell	Pre-implantation	till 8-cell	2-cell
2-cell	ENSG00000091436.17	GSM3928368	count.of.edits.gaining.miRNA.sites	2	MBS gain	(1,2]	2	2-cell	2-cell	Pre-implantation	2-cell	Pre-implantation	till 8-cell	2-cell
2-cell	ENSG00000091436.17	GSM3928370	count.of.edits.gaining.miRNA.sites	2	MBS gain	(1,2]	2	2-cell	2-cell	Pre-implantation	2-cell	Pre-implantation	till 8-cell	2-cell
2-cell	ENSG00000091436.17	GSM896809	count.of.edits.gaining.miRNA.sites	2	MBS gain	(1,2]	2	2-cell	2-cell	Pre-implantation	2-cell	Pre-implantation	till 8-cell	2-cell
2-cell	ENSG00000091436.17	GSM896811	count.of.edits.gaining.miRNA.sites	2	MBS gain	(1,2]	2	2-cell	2-cell	Pre-implantation	2-cell	Pre-implantation	till 8-cell	2-cell
2-cell	ENSG00000091436.17	GSM896812	count.of.edits.gaining.miRNA.sites	2	MBS gain	(1,2]	2	2-cell	2-cell	Pre-implantation	2-cell	Pre-implantation	till 8-cell	2-cell
2-cell	ENSG00000091436.17	GSM896813	count.of.edits.gaining.miRNA.sites	2	MBS gain	(1,2]	2	2-cell	2-cell	Pre-implantation	2-cell	Pre-implantation	till 8-cell	2-cell
2-cell	ENSG00000091436.17	GSM2706260	count.of.edits.gaining.miRNA.sites	0	MBS gain	(-Inf,0]	0	2-cell	2-cell	Pre-implantation	2-cell	Pre-implantation	till 8-cell	2-cell
2-cell	ENSG00000091436.17	GSM3928369	count.of.edits.gaining.miRNA.sites	0	MBS gain	(-Inf,0]	0	2-cell	2-cell	Pre-implantation	2-cell	Pre-implantation	till 8-cell	2-cell
2-cell	ENSG00000091436.17	GSM3928371	count.of.edits.gaining.miRNA.sites	0	MBS gain	(-Inf,0]	0	2-cell	2-cell	Pre-implantation	2-cell	Pre-implantation	till 8-cell	2-cell
2-cell	ENSG00000091436.17	GSM896810	count.of.edits.gaining.miRNA.sites	0	MBS gain	(-Inf,0]	0	2-cell	2-cell	Pre-implantation	2-cell	Pre-implantation	till 8-cell	2-cell
2-cell	ENSG00000091651.9	GSM1160120	count.of.edits.gaining.miRNA.sites	0	MBS gain	(-Inf,0]	0	2-cell	2-cell	Pre-implantation	2-cell	Pre-implantation	till 8-cell	2-cell
2-cell	ENSG00000091651.9	GSM1160122	count.of.edits.gaining.miRNA.sites	0	MBS gain	(-Inf,0]	0	2-cell	2-cell	Pre-implantation	2-cell	Pre-implantation	till 8-cell	2-cell
2-cell	ENSG00000091651.9	GSM1833288	count.of.edits.gaining.miRNA.sites	0	MBS gain	(-Inf,0]	0	2-cell	2-cell	Pre-implantation	2-cell	Pre-implantation	till 8-cell	2-cell
2-cell	ENSG00000091651.9	GSM1833290	count.of.edits.gaining.miRNA.sites	0	MBS gain	(-Inf,0]	0	2-cell	2-cell	Pre-implantation	2-cell	Pre-implantation	till 8-cell	2-cell
2-cell	ENSG00000091651.9	GSM1833291	count.of.edits.gaining.miRNA.sites	0	MBS gain	(-Inf,0]	0	2-cell	2-cell	Pre-implantation	2-cell	Pre-implantation	till 8-cell	2-cell
2-cell	ENSG00000091651.9	GSM2706237	count.of.edits.gaining.miRNA.sites	0	MBS gain	(-Inf,0]	0	2-cell	2-cell	Pre-implantation	2-cell	Pre-implantation	till 8-cell	2-cell
2-cell	ENSG00000091651.9	GSM2706238	count.of.edits.gaining.miRNA.sites	0	MBS gain	(-Inf,0]	0	2-cell	2-cell	Pre-implantation	2-cell	Pre-implantation	till 8-cell	2-cell
2-cell	ENSG00000091651.9	GSM2706260	count.of.edits.gaining.miRNA.sites	0	MBS gain	(-Inf,0]	0	2-cell	2-cell	Pre-implantation	2-cell	Pre-implantation	till 8-cell	2-cell
2-cell	ENSG00000091651.9	GSM2706261	count.of.edits.gaining.miRNA.sites	0	MBS gain	(-Inf,0]	0	2-cell	2-cell	Pre-implantation	2-cell	Pre-implantation	till 8-cell	2-cell
2-cell	ENSG00000091651.9	GSM3928362	count.of.edits.gaining.miRNA.sites	0	MBS gain	(-Inf,0]	0	2-cell	2-cell	Pre-implantation	2-cell	Pre-implantation	till 8-cell	2-cell
2-cell	ENSG00000091651.9	GSM3928363	count.of.edits.gaining.miRNA.sites	0	MBS gain	(-Inf,0]	0	2-cell	2-cell	Pre-implantation	2-cell	Pre-implantation	till 8-cell	2-cell
2-cell	ENSG00000091651.9	GSM3928364	count.of.edits.gaining.miRNA.sites	0	MBS gain	(-Inf,0]	0	2-cell	2-cell	Pre-implantation	2-cell	Pre-implantation	till 8-cell	2-cell
2-cell	ENSG00000091651.9	GSM3928365	count.of.edits.gaining.miRNA.sites	0	MBS gain	(-Inf,0]	0	2-cell	2-cell	Pre-implantation	2-cell	Pre-implantation	till 8-cell	2-cell
2-cell	ENSG00000091651.9	GSM3928366	count.of.edits.gaining.miRNA.sites	0	MBS gain	(-Inf,0]	0	2-cell	2-cell	Pre-implantation	2-cell	Pre-implantation	till 8-cell	2-cell
2-cell	ENSG00000091651.9	GSM3928367	count.of.edits.gaining.miRNA.sites	0	MBS gain	(-Inf,0]	0	2-cell	2-cell	Pre-implantation	2-cell	Pre-implantation	till 8-cell	2-cell
2-cell	ENSG00000091651.9	GSM3928368	count.of.edits.gaining.miRNA.sites	0	MBS gain	(-Inf,0]	0	2-cell	2-cell	Pre-implantation	2-cell	Pre-implantation	till 8-cell	2-cell
2-cell	ENSG00000091651.9	GSM3928369	count.of.edits.gaining.miRNA.sites	0	MBS gain	(-Inf,0]	0	2-cell	2-cell	Pre-implantation	2-cell	Pre-implantation	till 8-cell	2-cell
2-cell	ENSG00000091651.9	GSM3928370	count.of.edits.gaining.miRNA.sites	0	MBS gain	(-Inf,0]	0	2-cell	2-cell	Pre-implantation	2-cell	Pre-implantation	till 8-cell	2-cell
2-cell	ENSG00000091651.9	GSM3928371	count.of.edits.gaining.miRNA.sites	0	MBS gain	(-Inf,0]	0	2-cell	2-cell	Pre-implantation	2-cell	Pre-implantation	till 8-cell	2-cell
2-cell	ENSG00000091651.9	GSM896809	count.of.edits.gaining.miRNA.sites	0	MBS gain	(-Inf,0]	0	2-cell	2-cell	Pre-implantation	2-cell	Pre-implantation	till 8-cell	2-cell
2-cell	ENSG00000091651.9	GSM896810	count.of.edits.gaining.miRNA.sites	0	MBS gain	(-Inf,0]	0	2-cell	2-cell	Pre-implantation	2-cell	Pre-implantation	till 8-cell	2-cell
2-cell	ENSG00000091651.9	GSM896811	count.of.edits.gaining.miRNA.sites	0	MBS gain	(-Inf,0]	0	2-cell	2-cell	Pre-implantation	2-cell	Pre-implantation	till 8-cell	2-cell
2-cell	ENSG00000091651.9	GSM896812	count.of.edits.gaining.miRNA.sites	0	MBS gain	(-Inf,0]	0	2-cell	2-cell	Pre-implantation	2-cell	Pre-implantation	till 8-cell	2-cell
2-cell	ENSG00000091651.9	GSM896813	count.of.edits.gaining.miRNA.sites	0	MBS gain	(-Inf,0]	0	2-cell	2-cell	Pre-implantation	2-cell	Pre-implantation	till 8-cell	2-cell
2-cell	ENSG00000091651.9	GSM896814	count.of.edits.gaining.miRNA.sites	0	MBS gain	(-Inf,0]	0	2-cell	2-cell	Pre-implantation	2-cell	Pre-implantation	till 8-cell	2-cell
2-cell	ENSG00000091651.9	GSM1833289	count.of.edits.gaining.miRNA.sites	0	MBS gain	(-Inf,0]	0	2-cell	2-cell	Pre-implantation	2-cell	Pre-implantation	till 8-cell	2-cell
2-cell	ENSG00000091651.9	GSM1160121	count.of.edits.gaining.miRNA.sites	0	MBS gain	(-Inf,0]	0	2-cell	2-cell	Pre-implantation	2-cell	Pre-implantation	till 8-cell	2-cell
2-cell	ENSG00000092203.14	GSM1160120	count.of.edits.gaining.miRNA.sites	1	MBS gain	(0,1]	1	2-cell	2-cell	Pre-implantation	2-cell	Pre-implantation	till 8-cell	2-cell
2-cell	ENSG00000092203.14	GSM1160121	count.of.edits.gaining.miRNA.sites	1	MBS gain	(0,1]	1	2-cell	2-cell	Pre-implantation	2-cell	Pre-implantation	till 8-cell	2-cell
2-cell	ENSG00000092203.14	GSM1160122	count.of.edits.gaining.miRNA.sites	1	MBS gain	(0,1]	1	2-cell	2-cell	Pre-implantation	2-cell	Pre-implantation	till 8-cell	2-cell
2-cell	ENSG00000092203.14	GSM1833288	count.of.edits.gaining.miRNA.sites	1	MBS gain	(0,1]	1	2-cell	2-cell	Pre-implantation	2-cell	Pre-implantation	till 8-cell	2-cell
2-cell	ENSG00000092203.14	GSM1833291	count.of.edits.gaining.miRNA.sites	1	MBS gain	(0,1]	1	2-cell	2-cell	Pre-implantation	2-cell	Pre-implantation	till 8-cell	2-cell
2-cell	ENSG00000092203.14	GSM2706237	count.of.edits.gaining.miRNA.sites	1	MBS gain	(0,1]	1	2-cell	2-cell	Pre-implantation	2-cell	Pre-implantation	till 8-cell	2-cell
2-cell	ENSG00000092203.14	GSM2706261	count.of.edits.gaining.miRNA.sites	1	MBS gain	(0,1]	1	2-cell	2-cell	Pre-implantation	2-cell	Pre-implantation	till 8-cell	2-cell
2-cell	ENSG00000092203.14	GSM3928362	count.of.edits.gaining.miRNA.sites	1	MBS gain	(0,1]	1	2-cell	2-cell	Pre-implantation	2-cell	Pre-implantation	till 8-cell	2-cell
2-cell	ENSG00000092203.14	GSM3928363	count.of.edits.gaining.miRNA.sites	1	MBS gain	(0,1]	1	2-cell	2-cell	Pre-implantation	2-cell	Pre-implantation	till 8-cell	2-cell
2-cell	ENSG00000092203.14	GSM3928364	count.of.edits.gaining.miRNA.sites	1	MBS gain	(0,1]	1	2-cell	2-cell	Pre-implantation	2-cell	Pre-implantation	till 8-cell	2-cell
2-cell	ENSG00000092203.14	GSM3928365	count.of.edits.gaining.miRNA.sites	1	MBS gain	(0,1]	1	2-cell	2-cell	Pre-implantation	2-cell	Pre-implantation	till 8-cell	2-cell
2-cell	ENSG00000092203.14	GSM3928366	count.of.edits.gaining.miRNA.sites	1	MBS gain	(0,1]	1	2-cell	2-cell	Pre-implantation	2-cell	Pre-implantation	till 8-cell	2-cell
2-cell	ENSG00000092203.14	GSM3928367	count.of.edits.gaining.miRNA.sites	1	MBS gain	(0,1]	1	2-cell	2-cell	Pre-implantation	2-cell	Pre-implantation	till 8-cell	2-cell
2-cell	ENSG00000092203.14	GSM3928368	count.of.edits.gaining.miRNA.sites	1	MBS gain	(0,1]	1	2-cell	2-cell	Pre-implantation	2-cell	Pre-implantation	till 8-cell	2-cell
2-cell	ENSG00000092203.14	GSM3928369	count.of.edits.gaining.miRNA.sites	1	MBS gain	(0,1]	1	2-cell	2-cell	Pre-implantation	2-cell	Pre-implantation	till 8-cell	2-cell
2-cell	ENSG00000092203.14	GSM3928370	count.of.edits.gaining.miRNA.sites	1	MBS gain	(0,1]	1	2-cell	2-cell	Pre-implantation	2-cell	Pre-implantation	till 8-cell	2-cell
2-cell	ENSG00000092203.14	GSM3928371	count.of.edits.gaining.miRNA.sites	1	MBS gain	(0,1]	1	2-cell	2-cell	Pre-implantation	2-cell	Pre-implantation	till 8-cell	2-cell
2-cell	ENSG00000092470.12	GSM1833290	count.of.edits.gaining.miRNA.sites	2	MBS gain	(1,2]	2	2-cell	2-cell	Pre-implantation	2-cell	Pre-implantation	till 8-cell	2-cell
2-cell	ENSG00000092470.12	GSM1833291	count.of.edits.gaining.miRNA.sites	2	MBS gain	(1,2]	2	2-cell	2-cell	Pre-implantation	2-cell	Pre-implantation	till 8-cell	2-cell
2-cell	ENSG00000092470.12	GSM2706260	count.of.edits.gaining.miRNA.sites	2	MBS gain	(1,2]	2	2-cell	2-cell	Pre-implantation	2-cell	Pre-implantation	till 8-cell	2-cell
2-cell	ENSG00000092470.12	GSM2706261	count.of.edits.gaining.miRNA.sites	2	MBS gain	(1,2]	2	2-cell	2-cell	Pre-implantation	2-cell	Pre-implantation	till 8-cell	2-cell
2-cell	ENSG00000092470.12	GSM3928362	count.of.edits.gaining.miRNA.sites	2	MBS gain	(1,2]	2	2-cell	2-cell	Pre-implantation	2-cell	Pre-implantation	till 8-cell	2-cell
2-cell	ENSG00000092470.12	GSM3928363	count.of.edits.gaining.miRNA.sites	2	MBS gain	(1,2]	2	2-cell	2-cell	Pre-implantation	2-cell	Pre-implantation	till 8-cell	2-cell
2-cell	ENSG00000092470.12	GSM3928364	count.of.edits.gaining.miRNA.sites	2	MBS gain	(1,2]	2	2-cell	2-cell	Pre-implantation	2-cell	Pre-implantation	till 8-cell	2-cell
2-cell	ENSG00000092470.12	GSM3928365	count.of.edits.gaining.miRNA.sites	2	MBS gain	(1,2]	2	2-cell	2-cell	Pre-implantation	2-cell	Pre-implantation	till 8-cell	2-cell
2-cell	ENSG00000092470.12	GSM3928366	count.of.edits.gaining.miRNA.sites	2	MBS gain	(1,2]	2	2-cell	2-cell	Pre-implantation	2-cell	Pre-implantation	till 8-cell	2-cell
2-cell	ENSG00000092470.12	GSM3928367	count.of.edits.gaining.miRNA.sites	2	MBS gain	(1,2]	2	2-cell	2-cell	Pre-implantation	2-cell	Pre-implantation	till 8-cell	2-cell
2-cell	ENSG00000092470.12	GSM3928368	count.of.edits.gaining.miRNA.sites	2	MBS gain	(1,2]	2	2-cell	2-cell	Pre-implantation	2-cell	Pre-implantation	till 8-cell	2-cell
2-cell	ENSG00000092470.12	GSM3928369	count.of.edits.gaining.miRNA.sites	2	MBS gain	(1,2]	2	2-cell	2-cell	Pre-implantation	2-cell	Pre-implantation	till 8-cell	2-cell
2-cell	ENSG00000092470.12	GSM3928370	count.of.edits.gaining.miRNA.sites	2	MBS gain	(1,2]	2	2-cell	2-cell	Pre-implantation	2-cell	Pre-implantation	till 8-cell	2-cell
2-cell	ENSG00000092470.12	GSM3928371	count.of.edits.gaining.miRNA.sites	2	MBS gain	(1,2]	2	2-cell	2-cell	Pre-implantation	2-cell	Pre-implantation	till 8-cell	2-cell
2-cell	ENSG00000092470.12	GSM896809	count.of.edits.gaining.miRNA.sites	2	MBS gain	(1,2]	2	2-cell	2-cell	Pre-implantation	2-cell	Pre-implantation	till 8-cell	2-cell
2-cell	ENSG00000092470.12	GSM896810	count.of.edits.gaining.miRNA.sites	2	MBS gain	(1,2]	2	2-cell	2-cell	Pre-implantation	2-cell	Pre-implantation	till 8-cell	2-cell
2-cell	ENSG00000092470.12	GSM896811	count.of.edits.gaining.miRNA.sites	2	MBS gain	(1,2]	2	2-cell	2-cell	Pre-implantation	2-cell	Pre-implantation	till 8-cell	2-cell
2-cell	ENSG00000092470.12	GSM896812	count.of.edits.gaining.miRNA.sites	2	MBS gain	(1,2]	2	2-cell	2-cell	Pre-implantation	2-cell	Pre-implantation	till 8-cell	2-cell
2-cell	ENSG00000092470.12	GSM896813	count.of.edits.gaining.miRNA.sites	2	MBS gain	(1,2]	2	2-cell	2-cell	Pre-implantation	2-cell	Pre-implantation	till 8-cell	2-cell
2-cell	ENSG00000092470.12	GSM896814	count.of.edits.gaining.miRNA.sites	2	MBS gain	(1,2]	2	2-cell	2-cell	Pre-implantation	2-cell	Pre-implantation	till 8-cell	2-cell
2-cell	ENSG00000092470.12	GSM2706237	count.of.edits.gaining.miRNA.sites	2	MBS gain	(1,2]	2	2-cell	2-cell	Pre-implantation	2-cell	Pre-implantation	till 8-cell	2-cell
2-cell	ENSG00000092470.12	GSM1160120	count.of.edits.gaining.miRNA.sites	0	MBS gain	(-Inf,0]	0	2-cell	2-cell	Pre-implantation	2-cell	Pre-implantation	till 8-cell	2-cell
2-cell	ENSG00000092470.12	GSM2706238	count.of.edits.gaining.miRNA.sites	2	MBS gain	(1,2]	2	2-cell	2-cell	Pre-implantation	2-cell	Pre-implantation	till 8-cell	2-cell
2-cell	ENSG00000092531.10	GSM1160120	count.of.edits.gaining.miRNA.sites	0	MBS gain	(-Inf,0]	0	2-cell	2-cell	Pre-implantation	2-cell	Pre-implantation	till 8-cell	2-cell
2-cell	ENSG00000092531.10	GSM1833291	count.of.edits.gaining.miRNA.sites	0	MBS gain	(-Inf,0]	0	2-cell	2-cell	Pre-implantation	2-cell	Pre-implantation	till 8-cell	2-cell
2-cell	ENSG00000092531.10	GSM2706237	count.of.edits.gaining.miRNA.sites	0	MBS gain	(-Inf,0]	0	2-cell	2-cell	Pre-implantation	2-cell	Pre-implantation	till 8-cell	2-cell
2-cell	ENSG00000092531.10	GSM2706238	count.of.edits.gaining.miRNA.sites	0	MBS gain	(-Inf,0]	0	2-cell	2-cell	Pre-implantation	2-cell	Pre-implantation	till 8-cell	2-cell
2-cell	ENSG00000092531.10	GSM2706260	count.of.edits.gaining.miRNA.sites	0	MBS gain	(-Inf,0]	0	2-cell	2-cell	Pre-implantation	2-cell	Pre-implantation	till 8-cell	2-cell
2-cell	ENSG00000092531.10	GSM3928364	count.of.edits.gaining.miRNA.sites	0	MBS gain	(-Inf,0]	0	2-cell	2-cell	Pre-implantation	2-cell	Pre-implantation	till 8-cell	2-cell
2-cell	ENSG00000092531.10	GSM3928365	count.of.edits.gaining.miRNA.sites	0	MBS gain	(-Inf,0]	0	2-cell	2-cell	Pre-implantation	2-cell	Pre-implantation	till 8-cell	2-cell
2-cell	ENSG00000092531.10	GSM3928366	count.of.edits.gaining.miRNA.sites	0	MBS gain	(-Inf,0]	0	2-cell	2-cell	Pre-implantation	2-cell	Pre-implantation	till 8-cell	2-cell
2-cell	ENSG00000092531.10	GSM3928367	count.of.edits.gaining.miRNA.sites	0	MBS gain	(-Inf,0]	0	2-cell	2-cell	Pre-implantation	2-cell	Pre-implantation	till 8-cell	2-cell
2-cell	ENSG00000092531.10	GSM3928368	count.of.edits.gaining.miRNA.sites	0	MBS gain	(-Inf,0]	0	2-cell	2-cell	Pre-implantation	2-cell	Pre-implantation	till 8-cell	2-cell
2-cell	ENSG00000092531.10	GSM3928369	count.of.edits.gaining.miRNA.sites	0	MBS gain	(-Inf,0]	0	2-cell	2-cell	Pre-implantation	2-cell	Pre-implantation	till 8-cell	2-cell
2-cell	ENSG00000092531.10	GSM3928370	count.of.edits.gaining.miRNA.sites	0	MBS gain	(-Inf,0]	0	2-cell	2-cell	Pre-implantation	2-cell	Pre-implantation	till 8-cell	2-cell
2-cell	ENSG00000092531.10	GSM3928371	count.of.edits.gaining.miRNA.sites	0	MBS gain	(-Inf,0]	0	2-cell	2-cell	Pre-implantation	2-cell	Pre-implantation	till 8-cell	2-cell
2-cell	ENSG00000092531.10	GSM896809	count.of.edits.gaining.miRNA.sites	0	MBS gain	(-Inf,0]	0	2-cell	2-cell	Pre-implantation	2-cell	Pre-implantation	till 8-cell	2-cell
2-cell	ENSG00000092531.10	GSM896810	count.of.edits.gaining.miRNA.sites	0	MBS gain	(-Inf,0]	0	2-cell	2-cell	Pre-implantation	2-cell	Pre-implantation	till 8-cell	2-cell
2-cell	ENSG00000092531.10	GSM896811	count.of.edits.gaining.miRNA.sites	0	MBS gain	(-Inf,0]	0	2-cell	2-cell	Pre-implantation	2-cell	Pre-implantation	till 8-cell	2-cell
2-cell	ENSG00000092531.10	GSM896813	count.of.edits.gaining.miRNA.sites	0	MBS gain	(-Inf,0]	0	2-cell	2-cell	Pre-implantation	2-cell	Pre-implantation	till 8-cell	2-cell
2-cell	ENSG00000092531.10	GSM896814	count.of.edits.gaining.miRNA.sites	0	MBS gain	(-Inf,0]	0	2-cell	2-cell	Pre-implantation	2-cell	Pre-implantation	till 8-cell	2-cell
2-cell	ENSG00000092531.10	GSM1833290	count.of.edits.gaining.miRNA.sites	0	MBS gain	(-Inf,0]	0	2-cell	2-cell	Pre-implantation	2-cell	Pre-implantation	till 8-cell	2-cell
2-cell	ENSG00000092531.10	GSM2706261	count.of.edits.gaining.miRNA.sites	0	MBS gain	(-Inf,0]	0	2-cell	2-cell	Pre-implantation	2-cell	Pre-implantation	till 8-cell	2-cell
2-cell	ENSG00000092531.10	GSM3928362	count.of.edits.gaining.miRNA.sites	0	MBS gain	(-Inf,0]	0	2-cell	2-cell	Pre-implantation	2-cell	Pre-implantation	till 8-cell	2-cell
2-cell	ENSG00000092531.10	GSM3928363	count.of.edits.gaining.miRNA.sites	0	MBS gain	(-Inf,0]	0	2-cell	2-cell	Pre-implantation	2-cell	Pre-implantation	till 8-cell	2-cell
2-cell	ENSG00000092531.10	GSM896812	count.of.edits.gaining.miRNA.sites	0	MBS gain	(-Inf,0]	0	2-cell	2-cell	Pre-implantation	2-cell	Pre-implantation	till 8-cell	2-cell
2-cell	ENSG00000092531.10	GSM1833289	count.of.edits.gaining.miRNA.sites	0	MBS gain	(-Inf,0]	0	2-cell	2-cell	Pre-implantation	2-cell	Pre-implantation	till 8-cell	2-cell
2-cell	ENSG00000092531.10	GSM1833288	count.of.edits.gaining.miRNA.sites	0	MBS gain	(-Inf,0]	0	2-cell	2-cell	Pre-implantation	2-cell	Pre-implantation	till 8-cell	2-cell
2-cell	ENSG00000092853.14	GSM1160120	count.of.edits.gaining.miRNA.sites	0	MBS gain	(-Inf,0]	0	2-cell	2-cell	Pre-implantation	2-cell	Pre-implantation	till 8-cell	2-cell
2-cell	ENSG00000092853.14	GSM1833288	count.of.edits.gaining.miRNA.sites	0	MBS gain	(-Inf,0]	0	2-cell	2-cell	Pre-implantation	2-cell	Pre-implantation	till 8-cell	2-cell
2-cell	ENSG00000092853.14	GSM1833290	count.of.edits.gaining.miRNA.sites	0	MBS gain	(-Inf,0]	0	2-cell	2-cell	Pre-implantation	2-cell	Pre-implantation	till 8-cell	2-cell
2-cell	ENSG00000092853.14	GSM1833291	count.of.edits.gaining.miRNA.sites	0	MBS gain	(-Inf,0]	0	2-cell	2-cell	Pre-implantation	2-cell	Pre-implantation	till 8-cell	2-cell
2-cell	ENSG00000092853.14	GSM2706238	count.of.edits.gaining.miRNA.sites	0	MBS gain	(-Inf,0]	0	2-cell	2-cell	Pre-implantation	2-cell	Pre-implantation	till 8-cell	2-cell
2-cell	ENSG00000092853.14	GSM3928363	count.of.edits.gaining.miRNA.sites	0	MBS gain	(-Inf,0]	0	2-cell	2-cell	Pre-implantation	2-cell	Pre-implantation	till 8-cell	2-cell
2-cell	ENSG00000092853.14	GSM3928364	count.of.edits.gaining.miRNA.sites	0	MBS gain	(-Inf,0]	0	2-cell	2-cell	Pre-implantation	2-cell	Pre-implantation	till 8-cell	2-cell
2-cell	ENSG00000092853.14	GSM3928366	count.of.edits.gaining.miRNA.sites	0	MBS gain	(-Inf,0]	0	2-cell	2-cell	Pre-implantation	2-cell	Pre-implantation	till 8-cell	2-cell
2-cell	ENSG00000092853.14	GSM3928367	count.of.edits.gaining.miRNA.sites	0	MBS gain	(-Inf,0]	0	2-cell	2-cell	Pre-implantation	2-cell	Pre-implantation	till 8-cell	2-cell
2-cell	ENSG00000092853.14	GSM3928368	count.of.edits.gaining.miRNA.sites	0	MBS gain	(-Inf,0]	0	2-cell	2-cell	Pre-implantation	2-cell	Pre-implantation	till 8-cell	2-cell
2-cell	ENSG00000092853.14	GSM3928369	count.of.edits.gaining.miRNA.sites	0	MBS gain	(-Inf,0]	0	2-cell	2-cell	Pre-implantation	2-cell	Pre-implantation	till 8-cell	2-cell
2-cell	ENSG00000092853.14	GSM3928370	count.of.edits.gaining.miRNA.sites	0	MBS gain	(-Inf,0]	0	2-cell	2-cell	Pre-implantation	2-cell	Pre-implantation	till 8-cell	2-cell
2-cell	ENSG00000092853.14	GSM3928371	count.of.edits.gaining.miRNA.sites	0	MBS gain	(-Inf,0]	0	2-cell	2-cell	Pre-implantation	2-cell	Pre-implantation	till 8-cell	2-cell
2-cell	ENSG00000092853.14	GSM896809	count.of.edits.gaining.miRNA.sites	0	MBS gain	(-Inf,0]	0	2-cell	2-cell	Pre-implantation	2-cell	Pre-implantation	till 8-cell	2-cell
2-cell	ENSG00000092853.14	GSM896811	count.of.edits.gaining.miRNA.sites	0	MBS gain	(-Inf,0]	0	2-cell	2-cell	Pre-implantation	2-cell	Pre-implantation	till 8-cell	2-cell
2-cell	ENSG00000092853.14	GSM896812	count.of.edits.gaining.miRNA.sites	0	MBS gain	(-Inf,0]	0	2-cell	2-cell	Pre-implantation	2-cell	Pre-implantation	till 8-cell	2-cell
2-cell	ENSG00000092853.14	GSM896813	count.of.edits.gaining.miRNA.sites	0	MBS gain	(-Inf,0]	0	2-cell	2-cell	Pre-implantation	2-cell	Pre-implantation	till 8-cell	2-cell
2-cell	ENSG00000092853.14	GSM896814	count.of.edits.gaining.miRNA.sites	0	MBS gain	(-Inf,0]	0	2-cell	2-cell	Pre-implantation	2-cell	Pre-implantation	till 8-cell	2-cell
2-cell	ENSG00000092853.14	GSM1160121	count.of.edits.gaining.miRNA.sites	0	MBS gain	(-Inf,0]	0	2-cell	2-cell	Pre-implantation	2-cell	Pre-implantation	till 8-cell	2-cell
2-cell	ENSG00000092853.14	GSM1160122	count.of.edits.gaining.miRNA.sites	0	MBS gain	(-Inf,0]	0	2-cell	2-cell	Pre-implantation	2-cell	Pre-implantation	till 8-cell	2-cell
2-cell	ENSG00000092853.14	GSM2706237	count.of.edits.gaining.miRNA.sites	0	MBS gain	(-Inf,0]	0	2-cell	2-cell	Pre-implantation	2-cell	Pre-implantation	till 8-cell	2-cell
2-cell	ENSG00000092853.14	GSM2706261	count.of.edits.gaining.miRNA.sites	0	MBS gain	(-Inf,0]	0	2-cell	2-cell	Pre-implantation	2-cell	Pre-implantation	till 8-cell	2-cell
2-cell	ENSG00000092853.14	GSM3928362	count.of.edits.gaining.miRNA.sites	0	MBS gain	(-Inf,0]	0	2-cell	2-cell	Pre-implantation	2-cell	Pre-implantation	till 8-cell	2-cell
2-cell	ENSG00000092853.14	GSM3928365	count.of.edits.gaining.miRNA.sites	0	MBS gain	(-Inf,0]	0	2-cell	2-cell	Pre-implantation	2-cell	Pre-implantation	till 8-cell	2-cell
2-cell	ENSG00000092853.14	GSM896810	count.of.edits.gaining.miRNA.sites	0	MBS gain	(-Inf,0]	0	2-cell	2-cell	Pre-implantation	2-cell	Pre-implantation	till 8-cell	2-cell
2-cell	ENSG00000092871.16	GSM1160120	count.of.edits.gaining.miRNA.sites	0	MBS gain	(-Inf,0]	0	2-cell	2-cell	Pre-implantation	2-cell	Pre-implantation	till 8-cell	2-cell
2-cell	ENSG00000092871.16	GSM1833290	count.of.edits.gaining.miRNA.sites	0	MBS gain	(-Inf,0]	0	2-cell	2-cell	Pre-implantation	2-cell	Pre-implantation	till 8-cell	2-cell
2-cell	ENSG00000092871.16	GSM1833291	count.of.edits.gaining.miRNA.sites	0	MBS gain	(-Inf,0]	0	2-cell	2-cell	Pre-implantation	2-cell	Pre-implantation	till 8-cell	2-cell
2-cell	ENSG00000092871.16	GSM2706238	count.of.edits.gaining.miRNA.sites	0	MBS gain	(-Inf,0]	0	2-cell	2-cell	Pre-implantation	2-cell	Pre-implantation	till 8-cell	2-cell
2-cell	ENSG00000092871.16	GSM2706260	count.of.edits.gaining.miRNA.sites	0	MBS gain	(-Inf,0]	0	2-cell	2-cell	Pre-implantation	2-cell	Pre-implantation	till 8-cell	2-cell
2-cell	ENSG00000092871.16	GSM3928363	count.of.edits.gaining.miRNA.sites	0	MBS gain	(-Inf,0]	0	2-cell	2-cell	Pre-implantation	2-cell	Pre-implantation	till 8-cell	2-cell
2-cell	ENSG00000092871.16	GSM3928364	count.of.edits.gaining.miRNA.sites	0	MBS gain	(-Inf,0]	0	2-cell	2-cell	Pre-implantation	2-cell	Pre-implantation	till 8-cell	2-cell
2-cell	ENSG00000092871.16	GSM3928365	count.of.edits.gaining.miRNA.sites	0	MBS gain	(-Inf,0]	0	2-cell	2-cell	Pre-implantation	2-cell	Pre-implantation	till 8-cell	2-cell
2-cell	ENSG00000092871.16	GSM3928366	count.of.edits.gaining.miRNA.sites	0	MBS gain	(-Inf,0]	0	2-cell	2-cell	Pre-implantation	2-cell	Pre-implantation	till 8-cell	2-cell
2-cell	ENSG00000092871.16	GSM3928367	count.of.edits.gaining.miRNA.sites	0	MBS gain	(-Inf,0]	0	2-cell	2-cell	Pre-implantation	2-cell	Pre-implantation	till 8-cell	2-cell
2-cell	ENSG00000092871.16	GSM3928368	count.of.edits.gaining.miRNA.sites	0	MBS gain	(-Inf,0]	0	2-cell	2-cell	Pre-implantation	2-cell	Pre-implantation	till 8-cell	2-cell
2-cell	ENSG00000092871.16	GSM3928369	count.of.edits.gaining.miRNA.sites	0	MBS gain	(-Inf,0]	0	2-cell	2-cell	Pre-implantation	2-cell	Pre-implantation	till 8-cell	2-cell
2-cell	ENSG00000092871.16	GSM3928370	count.of.edits.gaining.miRNA.sites	0	MBS gain	(-Inf,0]	0	2-cell	2-cell	Pre-implantation	2-cell	Pre-implantation	till 8-cell	2-cell
2-cell	ENSG00000092871.16	GSM3928371	count.of.edits.gaining.miRNA.sites	0	MBS gain	(-Inf,0]	0	2-cell	2-cell	Pre-implantation	2-cell	Pre-implantation	till 8-cell	2-cell
2-cell	ENSG00000092871.16	GSM896809	count.of.edits.gaining.miRNA.sites	0	MBS gain	(-Inf,0]	0	2-cell	2-cell	Pre-implantation	2-cell	Pre-implantation	till 8-cell	2-cell
2-cell	ENSG00000092871.16	GSM896812	count.of.edits.gaining.miRNA.sites	0	MBS gain	(-Inf,0]	0	2-cell	2-cell	Pre-implantation	2-cell	Pre-implantation	till 8-cell	2-cell
2-cell	ENSG00000092871.16	GSM896813	count.of.edits.gaining.miRNA.sites	0	MBS gain	(-Inf,0]	0	2-cell	2-cell	Pre-implantation	2-cell	Pre-implantation	till 8-cell	2-cell
2-cell	ENSG00000092871.16	GSM896814	count.of.edits.gaining.miRNA.sites	0	MBS gain	(-Inf,0]	0	2-cell	2-cell	Pre-implantation	2-cell	Pre-implantation	till 8-cell	2-cell
2-cell	ENSG00000092871.16	GSM3928362	count.of.edits.gaining.miRNA.sites	0	MBS gain	(-Inf,0]	0	2-cell	2-cell	Pre-implantation	2-cell	Pre-implantation	till 8-cell	2-cell
2-cell	ENSG00000092871.16	GSM896810	count.of.edits.gaining.miRNA.sites	0	MBS gain	(-Inf,0]	0	2-cell	2-cell	Pre-implantation	2-cell	Pre-implantation	till 8-cell	2-cell
2-cell	ENSG00000094804.12	GSM1833290	count.of.edits.gaining.miRNA.sites	1	MBS gain	(0,1]	1	2-cell	2-cell	Pre-implantation	2-cell	Pre-implantation	till 8-cell	2-cell
2-cell	ENSG00000094804.12	GSM1833291	count.of.edits.gaining.miRNA.sites	1	MBS gain	(0,1]	1	2-cell	2-cell	Pre-implantation	2-cell	Pre-implantation	till 8-cell	2-cell
2-cell	ENSG00000094804.12	GSM2706238	count.of.edits.gaining.miRNA.sites	1	MBS gain	(0,1]	1	2-cell	2-cell	Pre-implantation	2-cell	Pre-implantation	till 8-cell	2-cell
2-cell	ENSG00000094804.12	GSM2706260	count.of.edits.gaining.miRNA.sites	1	MBS gain	(0,1]	1	2-cell	2-cell	Pre-implantation	2-cell	Pre-implantation	till 8-cell	2-cell
2-cell	ENSG00000094804.12	GSM2706261	count.of.edits.gaining.miRNA.sites	1	MBS gain	(0,1]	1	2-cell	2-cell	Pre-implantation	2-cell	Pre-implantation	till 8-cell	2-cell
2-cell	ENSG00000094804.12	GSM3928365	count.of.edits.gaining.miRNA.sites	1	MBS gain	(0,1]	1	2-cell	2-cell	Pre-implantation	2-cell	Pre-implantation	till 8-cell	2-cell
2-cell	ENSG00000094804.12	GSM3928366	count.of.edits.gaining.miRNA.sites	1	MBS gain	(0,1]	1	2-cell	2-cell	Pre-implantation	2-cell	Pre-implantation	till 8-cell	2-cell
2-cell	ENSG00000094804.12	GSM3928367	count.of.edits.gaining.miRNA.sites	1	MBS gain	(0,1]	1	2-cell	2-cell	Pre-implantation	2-cell	Pre-implantation	till 8-cell	2-cell
2-cell	ENSG00000094804.12	GSM3928370	count.of.edits.gaining.miRNA.sites	1	MBS gain	(0,1]	1	2-cell	2-cell	Pre-implantation	2-cell	Pre-implantation	till 8-cell	2-cell
2-cell	ENSG00000094804.12	GSM3928371	count.of.edits.gaining.miRNA.sites	1	MBS gain	(0,1]	1	2-cell	2-cell	Pre-implantation	2-cell	Pre-implantation	till 8-cell	2-cell
2-cell	ENSG00000094804.12	GSM896809	count.of.edits.gaining.miRNA.sites	1	MBS gain	(0,1]	1	2-cell	2-cell	Pre-implantation	2-cell	Pre-implantation	till 8-cell	2-cell
2-cell	ENSG00000094804.12	GSM896812	count.of.edits.gaining.miRNA.sites	1	MBS gain	(0,1]	1	2-cell	2-cell	Pre-implantation	2-cell	Pre-implantation	till 8-cell	2-cell
2-cell	ENSG00000094804.12	GSM896813	count.of.edits.gaining.miRNA.sites	0	MBS gain	(-Inf,0]	0	2-cell	2-cell	Pre-implantation	2-cell	Pre-implantation	till 8-cell	2-cell
2-cell	ENSG00000094804.12	GSM896814	count.of.edits.gaining.miRNA.sites	0	MBS gain	(-Inf,0]	0	2-cell	2-cell	Pre-implantation	2-cell	Pre-implantation	till 8-cell	2-cell
2-cell	ENSG00000094804.12	GSM1160120	count.of.edits.gaining.miRNA.sites	1	MBS gain	(0,1]	1	2-cell	2-cell	Pre-implantation	2-cell	Pre-implantation	till 8-cell	2-cell
2-cell	ENSG00000094804.12	GSM1833289	count.of.edits.gaining.miRNA.sites	0	MBS gain	(-Inf,0]	0	2-cell	2-cell	Pre-implantation	2-cell	Pre-implantation	till 8-cell	2-cell
2-cell	ENSG00000094804.12	GSM2706237	count.of.edits.gaining.miRNA.sites	1	MBS gain	(0,1]	1	2-cell	2-cell	Pre-implantation	2-cell	Pre-implantation	till 8-cell	2-cell
2-cell	ENSG00000094804.12	GSM3928362	count.of.edits.gaining.miRNA.sites	1	MBS gain	(0,1]	1	2-cell	2-cell	Pre-implantation	2-cell	Pre-implantation	till 8-cell	2-cell
2-cell	ENSG00000094804.12	GSM3928363	count.of.edits.gaining.miRNA.sites	1	MBS gain	(0,1]	1	2-cell	2-cell	Pre-implantation	2-cell	Pre-implantation	till 8-cell	2-cell
2-cell	ENSG00000094804.12	GSM3928364	count.of.edits.gaining.miRNA.sites	1	MBS gain	(0,1]	1	2-cell	2-cell	Pre-implantation	2-cell	Pre-implantation	till 8-cell	2-cell
2-cell	ENSG00000094804.12	GSM3928368	count.of.edits.gaining.miRNA.sites	0	MBS gain	(-Inf,0]	0	2-cell	2-cell	Pre-implantation	2-cell	Pre-implantation	till 8-cell	2-cell
2-cell	ENSG00000094804.12	GSM3928369	count.of.edits.gaining.miRNA.sites	0	MBS gain	(-Inf,0]	0	2-cell	2-cell	Pre-implantation	2-cell	Pre-implantation	till 8-cell	2-cell
2-cell	ENSG00000094804.12	GSM896810	count.of.edits.gaining.miRNA.sites	0	MBS gain	(-Inf,0]	0	2-cell	2-cell	Pre-implantation	2-cell	Pre-implantation	till 8-cell	2-cell
2-cell	ENSG00000094804.12	GSM896811	count.of.edits.gaining.miRNA.sites	0	MBS gain	(-Inf,0]	0	2-cell	2-cell	Pre-implantation	2-cell	Pre-implantation	till 8-cell	2-cell
2-cell	ENSG00000094804.12	GSM1160121	count.of.edits.gaining.miRNA.sites	1	MBS gain	(0,1]	1	2-cell	2-cell	Pre-implantation	2-cell	Pre-implantation	till 8-cell	2-cell
2-cell	ENSG00000094804.12	GSM1160122	count.of.edits.gaining.miRNA.sites	0	MBS gain	(-Inf,0]	0	2-cell	2-cell	Pre-implantation	2-cell	Pre-implantation	till 8-cell	2-cell
2-cell	ENSG00000094804.12	GSM1833288	count.of.edits.gaining.miRNA.sites	0	MBS gain	(-Inf,0]	0	2-cell	2-cell	Pre-implantation	2-cell	Pre-implantation	till 8-cell	2-cell
2-cell	ENSG00000094916.16	GSM1160121	count.of.edits.gaining.miRNA.sites	0	MBS gain	(-Inf,0]	0	2-cell	2-cell	Pre-implantation	2-cell	Pre-implantation	till 8-cell	2-cell
2-cell	ENSG00000094916.16	GSM1833290	count.of.edits.gaining.miRNA.sites	0	MBS gain	(-Inf,0]	0	2-cell	2-cell	Pre-implantation	2-cell	Pre-implantation	till 8-cell	2-cell
2-cell	ENSG00000094916.16	GSM1833291	count.of.edits.gaining.miRNA.sites	0	MBS gain	(-Inf,0]	0	2-cell	2-cell	Pre-implantation	2-cell	Pre-implantation	till 8-cell	2-cell
2-cell	ENSG00000094916.16	GSM2706237	count.of.edits.gaining.miRNA.sites	0	MBS gain	(-Inf,0]	0	2-cell	2-cell	Pre-implantation	2-cell	Pre-implantation	till 8-cell	2-cell
2-cell	ENSG00000094916.16	GSM2706238	count.of.edits.gaining.miRNA.sites	0	MBS gain	(-Inf,0]	0	2-cell	2-cell	Pre-implantation	2-cell	Pre-implantation	till 8-cell	2-cell
2-cell	ENSG00000094916.16	GSM2706260	count.of.edits.gaining.miRNA.sites	0	MBS gain	(-Inf,0]	0	2-cell	2-cell	Pre-implantation	2-cell	Pre-implantation	till 8-cell	2-cell
2-cell	ENSG00000094916.16	GSM2706261	count.of.edits.gaining.miRNA.sites	0	MBS gain	(-Inf,0]	0	2-cell	2-cell	Pre-implantation	2-cell	Pre-implantation	till 8-cell	2-cell
2-cell	ENSG00000094916.16	GSM3928362	count.of.edits.gaining.miRNA.sites	0	MBS gain	(-Inf,0]	0	2-cell	2-cell	Pre-implantation	2-cell	Pre-implantation	till 8-cell	2-cell
2-cell	ENSG00000094916.16	GSM3928363	count.of.edits.gaining.miRNA.sites	0	MBS gain	(-Inf,0]	0	2-cell	2-cell	Pre-implantation	2-cell	Pre-implantation	till 8-cell	2-cell
2-cell	ENSG00000094916.16	GSM3928364	count.of.edits.gaining.miRNA.sites	0	MBS gain	(-Inf,0]	0	2-cell	2-cell	Pre-implantation	2-cell	Pre-implantation	till 8-cell	2-cell
2-cell	ENSG00000094916.16	GSM3928365	count.of.edits.gaining.miRNA.sites	0	MBS gain	(-Inf,0]	0	2-cell	2-cell	Pre-implantation	2-cell	Pre-implantation	till 8-cell	2-cell
2-cell	ENSG00000094916.16	GSM3928366	count.of.edits.gaining.miRNA.sites	0	MBS gain	(-Inf,0]	0	2-cell	2-cell	Pre-implantation	2-cell	Pre-implantation	till 8-cell	2-cell
2-cell	ENSG00000094916.16	GSM3928367	count.of.edits.gaining.miRNA.sites	0	MBS gain	(-Inf,0]	0	2-cell	2-cell	Pre-implantation	2-cell	Pre-implantation	till 8-cell	2-cell
2-cell	ENSG00000094916.16	GSM3928370	count.of.edits.gaining.miRNA.sites	0	MBS gain	(-Inf,0]	0	2-cell	2-cell	Pre-implantation	2-cell	Pre-implantation	till 8-cell	2-cell
2-cell	ENSG00000094916.16	GSM896809	count.of.edits.gaining.miRNA.sites	0	MBS gain	(-Inf,0]	0	2-cell	2-cell	Pre-implantation	2-cell	Pre-implantation	till 8-cell	2-cell
2-cell	ENSG00000094916.16	GSM896810	count.of.edits.gaining.miRNA.sites	0	MBS gain	(-Inf,0]	0	2-cell	2-cell	Pre-implantation	2-cell	Pre-implantation	till 8-cell	2-cell
2-cell	ENSG00000094916.16	GSM896811	count.of.edits.gaining.miRNA.sites	0	MBS gain	(-Inf,0]	0	2-cell	2-cell	Pre-implantation	2-cell	Pre-implantation	till 8-cell	2-cell
2-cell	ENSG00000094916.16	GSM896812	count.of.edits.gaining.miRNA.sites	0	MBS gain	(-Inf,0]	0	2-cell	2-cell	Pre-implantation	2-cell	Pre-implantation	till 8-cell	2-cell
2-cell	ENSG00000094916.16	GSM896813	count.of.edits.gaining.miRNA.sites	0	MBS gain	(-Inf,0]	0	2-cell	2-cell	Pre-implantation	2-cell	Pre-implantation	till 8-cell	2-cell
2-cell	ENSG00000094916.16	GSM896814	count.of.edits.gaining.miRNA.sites	0	MBS gain	(-Inf,0]	0	2-cell	2-cell	Pre-implantation	2-cell	Pre-implantation	till 8-cell	2-cell
2-cell	ENSG00000094916.16	GSM1160120	count.of.edits.gaining.miRNA.sites	0	MBS gain	(-Inf,0]	0	2-cell	2-cell	Pre-implantation	2-cell	Pre-implantation	till 8-cell	2-cell
2-cell	ENSG00000095139.14	GSM1833290	count.of.edits.gaining.miRNA.sites	0	MBS gain	(-Inf,0]	0	2-cell	2-cell	Pre-implantation	2-cell	Pre-implantation	till 8-cell	2-cell
2-cell	ENSG00000095139.14	GSM2706237	count.of.edits.gaining.miRNA.sites	0	MBS gain	(-Inf,0]	0	2-cell	2-cell	Pre-implantation	2-cell	Pre-implantation	till 8-cell	2-cell
2-cell	ENSG00000095139.14	GSM2706238	count.of.edits.gaining.miRNA.sites	0	MBS gain	(-Inf,0]	0	2-cell	2-cell	Pre-implantation	2-cell	Pre-implantation	till 8-cell	2-cell
2-cell	ENSG00000095139.14	GSM2706260	count.of.edits.gaining.miRNA.sites	0	MBS gain	(-Inf,0]	0	2-cell	2-cell	Pre-implantation	2-cell	Pre-implantation	till 8-cell	2-cell
2-cell	ENSG00000095139.14	GSM3928362	count.of.edits.gaining.miRNA.sites	0	MBS gain	(-Inf,0]	0	2-cell	2-cell	Pre-implantation	2-cell	Pre-implantation	till 8-cell	2-cell
2-cell	ENSG00000095139.14	GSM3928363	count.of.edits.gaining.miRNA.sites	0	MBS gain	(-Inf,0]	0	2-cell	2-cell	Pre-implantation	2-cell	Pre-implantation	till 8-cell	2-cell
2-cell	ENSG00000095139.14	GSM3928364	count.of.edits.gaining.miRNA.sites	0	MBS gain	(-Inf,0]	0	2-cell	2-cell	Pre-implantation	2-cell	Pre-implantation	till 8-cell	2-cell
2-cell	ENSG00000095139.14	GSM3928365	count.of.edits.gaining.miRNA.sites	0	MBS gain	(-Inf,0]	0	2-cell	2-cell	Pre-implantation	2-cell	Pre-implantation	till 8-cell	2-cell
2-cell	ENSG00000095139.14	GSM3928366	count.of.edits.gaining.miRNA.sites	0	MBS gain	(-Inf,0]	0	2-cell	2-cell	Pre-implantation	2-cell	Pre-implantation	till 8-cell	2-cell
2-cell	ENSG00000095139.14	GSM3928368	count.of.edits.gaining.miRNA.sites	0	MBS gain	(-Inf,0]	0	2-cell	2-cell	Pre-implantation	2-cell	Pre-implantation	till 8-cell	2-cell
2-cell	ENSG00000095139.14	GSM3928369	count.of.edits.gaining.miRNA.sites	0	MBS gain	(-Inf,0]	0	2-cell	2-cell	Pre-implantation	2-cell	Pre-implantation	till 8-cell	2-cell
2-cell	ENSG00000095139.14	GSM3928370	count.of.edits.gaining.miRNA.sites	0	MBS gain	(-Inf,0]	0	2-cell	2-cell	Pre-implantation	2-cell	Pre-implantation	till 8-cell	2-cell
2-cell	ENSG00000095139.14	GSM3928371	count.of.edits.gaining.miRNA.sites	0	MBS gain	(-Inf,0]	0	2-cell	2-cell	Pre-implantation	2-cell	Pre-implantation	till 8-cell	2-cell
2-cell	ENSG00000095139.14	GSM896809	count.of.edits.gaining.miRNA.sites	0	MBS gain	(-Inf,0]	0	2-cell	2-cell	Pre-implantation	2-cell	Pre-implantation	till 8-cell	2-cell
2-cell	ENSG00000095139.14	GSM896811	count.of.edits.gaining.miRNA.sites	0	MBS gain	(-Inf,0]	0	2-cell	2-cell	Pre-implantation	2-cell	Pre-implantation	till 8-cell	2-cell
2-cell	ENSG00000095139.14	GSM896812	count.of.edits.gaining.miRNA.sites	0	MBS gain	(-Inf,0]	0	2-cell	2-cell	Pre-implantation	2-cell	Pre-implantation	till 8-cell	2-cell
2-cell	ENSG00000095139.14	GSM896814	count.of.edits.gaining.miRNA.sites	0	MBS gain	(-Inf,0]	0	2-cell	2-cell	Pre-implantation	2-cell	Pre-implantation	till 8-cell	2-cell
2-cell	ENSG00000095139.14	GSM2706261	count.of.edits.gaining.miRNA.sites	0	MBS gain	(-Inf,0]	0	2-cell	2-cell	Pre-implantation	2-cell	Pre-implantation	till 8-cell	2-cell
2-cell	ENSG00000095139.14	GSM3928367	count.of.edits.gaining.miRNA.sites	0	MBS gain	(-Inf,0]	0	2-cell	2-cell	Pre-implantation	2-cell	Pre-implantation	till 8-cell	2-cell
2-cell	ENSG00000095139.14	GSM896810	count.of.edits.gaining.miRNA.sites	0	MBS gain	(-Inf,0]	0	2-cell	2-cell	Pre-implantation	2-cell	Pre-implantation	till 8-cell	2-cell
2-cell	ENSG00000095139.14	GSM896813	count.of.edits.gaining.miRNA.sites	0	MBS gain	(-Inf,0]	0	2-cell	2-cell	Pre-implantation	2-cell	Pre-implantation	till 8-cell	2-cell
2-cell	ENSG00000095139.14	GSM1833291	count.of.edits.gaining.miRNA.sites	0	MBS gain	(-Inf,0]	0	2-cell	2-cell	Pre-implantation	2-cell	Pre-implantation	till 8-cell	2-cell
2-cell	ENSG00000095627.9	GSM1160120	count.of.edits.gaining.miRNA.sites	1	MBS gain	(0,1]	1	2-cell	2-cell	Pre-implantation	2-cell	Pre-implantation	till 8-cell	2-cell
2-cell	ENSG00000095627.9	GSM1160121	count.of.edits.gaining.miRNA.sites	1	MBS gain	(0,1]	1	2-cell	2-cell	Pre-implantation	2-cell	Pre-implantation	till 8-cell	2-cell
2-cell	ENSG00000095627.9	GSM1833290	count.of.edits.gaining.miRNA.sites	1	MBS gain	(0,1]	1	2-cell	2-cell	Pre-implantation	2-cell	Pre-implantation	till 8-cell	2-cell
2-cell	ENSG00000095627.9	GSM1833291	count.of.edits.gaining.miRNA.sites	1	MBS gain	(0,1]	1	2-cell	2-cell	Pre-implantation	2-cell	Pre-implantation	till 8-cell	2-cell
2-cell	ENSG00000095627.9	GSM2706237	count.of.edits.gaining.miRNA.sites	1	MBS gain	(0,1]	1	2-cell	2-cell	Pre-implantation	2-cell	Pre-implantation	till 8-cell	2-cell
2-cell	ENSG00000095627.9	GSM2706238	count.of.edits.gaining.miRNA.sites	1	MBS gain	(0,1]	1	2-cell	2-cell	Pre-implantation	2-cell	Pre-implantation	till 8-cell	2-cell
2-cell	ENSG00000095627.9	GSM2706260	count.of.edits.gaining.miRNA.sites	0	MBS gain	(-Inf,0]	0	2-cell	2-cell	Pre-implantation	2-cell	Pre-implantation	till 8-cell	2-cell
2-cell	ENSG00000095627.9	GSM2706261	count.of.edits.gaining.miRNA.sites	1	MBS gain	(0,1]	1	2-cell	2-cell	Pre-implantation	2-cell	Pre-implantation	till 8-cell	2-cell
2-cell	ENSG00000095627.9	GSM3928362	count.of.edits.gaining.miRNA.sites	1	MBS gain	(0,1]	1	2-cell	2-cell	Pre-implantation	2-cell	Pre-implantation	till 8-cell	2-cell
2-cell	ENSG00000095627.9	GSM3928366	count.of.edits.gaining.miRNA.sites	1	MBS gain	(0,1]	1	2-cell	2-cell	Pre-implantation	2-cell	Pre-implantation	till 8-cell	2-cell
2-cell	ENSG00000095627.9	GSM3928367	count.of.edits.gaining.miRNA.sites	1	MBS gain	(0,1]	1	2-cell	2-cell	Pre-implantation	2-cell	Pre-implantation	till 8-cell	2-cell
2-cell	ENSG00000095627.9	GSM3928368	count.of.edits.gaining.miRNA.sites	0	MBS gain	(-Inf,0]	0	2-cell	2-cell	Pre-implantation	2-cell	Pre-implantation	till 8-cell	2-cell
2-cell	ENSG00000095627.9	GSM3928369	count.of.edits.gaining.miRNA.sites	1	MBS gain	(0,1]	1	2-cell	2-cell	Pre-implantation	2-cell	Pre-implantation	till 8-cell	2-cell
2-cell	ENSG00000095627.9	GSM3928370	count.of.edits.gaining.miRNA.sites	1	MBS gain	(0,1]	1	2-cell	2-cell	Pre-implantation	2-cell	Pre-implantation	till 8-cell	2-cell
2-cell	ENSG00000095627.9	GSM3928371	count.of.edits.gaining.miRNA.sites	1	MBS gain	(0,1]	1	2-cell	2-cell	Pre-implantation	2-cell	Pre-implantation	till 8-cell	2-cell
2-cell	ENSG00000095627.9	GSM896809	count.of.edits.gaining.miRNA.sites	1	MBS gain	(0,1]	1	2-cell	2-cell	Pre-implantation	2-cell	Pre-implantation	till 8-cell	2-cell
2-cell	ENSG00000095627.9	GSM3928364	count.of.edits.gaining.miRNA.sites	1	MBS gain	(0,1]	1	2-cell	2-cell	Pre-implantation	2-cell	Pre-implantation	till 8-cell	2-cell
2-cell	ENSG00000095627.9	GSM3928365	count.of.edits.gaining.miRNA.sites	1	MBS gain	(0,1]	1	2-cell	2-cell	Pre-implantation	2-cell	Pre-implantation	till 8-cell	2-cell
2-cell	ENSG00000095627.9	GSM896810	count.of.edits.gaining.miRNA.sites	1	MBS gain	(0,1]	1	2-cell	2-cell	Pre-implantation	2-cell	Pre-implantation	till 8-cell	2-cell
2-cell	ENSG00000095627.9	GSM896812	count.of.edits.gaining.miRNA.sites	1	MBS gain	(0,1]	1	2-cell	2-cell	Pre-implantation	2-cell	Pre-implantation	till 8-cell	2-cell
2-cell	ENSG00000095627.9	GSM896813	count.of.edits.gaining.miRNA.sites	1	MBS gain	(0,1]	1	2-cell	2-cell	Pre-implantation	2-cell	Pre-implantation	till 8-cell	2-cell
2-cell	ENSG00000095627.9	GSM896814	count.of.edits.gaining.miRNA.sites	1	MBS gain	(0,1]	1	2-cell	2-cell	Pre-implantation	2-cell	Pre-implantation	till 8-cell	2-cell
2-cell	ENSG00000099942.13	GSM1833288	count.of.edits.gaining.miRNA.sites	0	MBS gain	(-Inf,0]	0	2-cell	2-cell	Pre-implantation	2-cell	Pre-implantation	till 8-cell	2-cell
2-cell	ENSG00000099942.13	GSM1833290	count.of.edits.gaining.miRNA.sites	0	MBS gain	(-Inf,0]	0	2-cell	2-cell	Pre-implantation	2-cell	Pre-implantation	till 8-cell	2-cell
2-cell	ENSG00000099942.13	GSM1833291	count.of.edits.gaining.miRNA.sites	0	MBS gain	(-Inf,0]	0	2-cell	2-cell	Pre-implantation	2-cell	Pre-implantation	till 8-cell	2-cell
2-cell	ENSG00000099942.13	GSM2706237	count.of.edits.gaining.miRNA.sites	0	MBS gain	(-Inf,0]	0	2-cell	2-cell	Pre-implantation	2-cell	Pre-implantation	till 8-cell	2-cell
2-cell	ENSG00000099942.13	GSM2706238	count.of.edits.gaining.miRNA.sites	0	MBS gain	(-Inf,0]	0	2-cell	2-cell	Pre-implantation	2-cell	Pre-implantation	till 8-cell	2-cell
2-cell	ENSG00000099942.13	GSM2706260	count.of.edits.gaining.miRNA.sites	0	MBS gain	(-Inf,0]	0	2-cell	2-cell	Pre-implantation	2-cell	Pre-implantation	till 8-cell	2-cell
2-cell	ENSG00000099942.13	GSM3928364	count.of.edits.gaining.miRNA.sites	0	MBS gain	(-Inf,0]	0	2-cell	2-cell	Pre-implantation	2-cell	Pre-implantation	till 8-cell	2-cell
2-cell	ENSG00000099942.13	GSM3928365	count.of.edits.gaining.miRNA.sites	0	MBS gain	(-Inf,0]	0	2-cell	2-cell	Pre-implantation	2-cell	Pre-implantation	till 8-cell	2-cell
2-cell	ENSG00000099942.13	GSM3928366	count.of.edits.gaining.miRNA.sites	0	MBS gain	(-Inf,0]	0	2-cell	2-cell	Pre-implantation	2-cell	Pre-implantation	till 8-cell	2-cell
2-cell	ENSG00000099942.13	GSM3928370	count.of.edits.gaining.miRNA.sites	0	MBS gain	(-Inf,0]	0	2-cell	2-cell	Pre-implantation	2-cell	Pre-implantation	till 8-cell	2-cell
2-cell	ENSG00000099942.13	GSM3928371	count.of.edits.gaining.miRNA.sites	0	MBS gain	(-Inf,0]	0	2-cell	2-cell	Pre-implantation	2-cell	Pre-implantation	till 8-cell	2-cell
2-cell	ENSG00000099942.13	GSM896809	count.of.edits.gaining.miRNA.sites	0	MBS gain	(-Inf,0]	0	2-cell	2-cell	Pre-implantation	2-cell	Pre-implantation	till 8-cell	2-cell
2-cell	ENSG00000099942.13	GSM896812	count.of.edits.gaining.miRNA.sites	0	MBS gain	(-Inf,0]	0	2-cell	2-cell	Pre-implantation	2-cell	Pre-implantation	till 8-cell	2-cell
2-cell	ENSG00000099942.13	GSM896814	count.of.edits.gaining.miRNA.sites	0	MBS gain	(-Inf,0]	0	2-cell	2-cell	Pre-implantation	2-cell	Pre-implantation	till 8-cell	2-cell
2-cell	ENSG00000099942.13	GSM1160120	count.of.edits.gaining.miRNA.sites	0	MBS gain	(-Inf,0]	0	2-cell	2-cell	Pre-implantation	2-cell	Pre-implantation	till 8-cell	2-cell
2-cell	ENSG00000099942.13	GSM1160121	count.of.edits.gaining.miRNA.sites	0	MBS gain	(-Inf,0]	0	2-cell	2-cell	Pre-implantation	2-cell	Pre-implantation	till 8-cell	2-cell
2-cell	ENSG00000099942.13	GSM1833289	count.of.edits.gaining.miRNA.sites	0	MBS gain	(-Inf,0]	0	2-cell	2-cell	Pre-implantation	2-cell	Pre-implantation	till 8-cell	2-cell
2-cell	ENSG00000099942.13	GSM3928362	count.of.edits.gaining.miRNA.sites	0	MBS gain	(-Inf,0]	0	2-cell	2-cell	Pre-implantation	2-cell	Pre-implantation	till 8-cell	2-cell
2-cell	ENSG00000099942.13	GSM3928363	count.of.edits.gaining.miRNA.sites	0	MBS gain	(-Inf,0]	0	2-cell	2-cell	Pre-implantation	2-cell	Pre-implantation	till 8-cell	2-cell
2-cell	ENSG00000099942.13	GSM3928367	count.of.edits.gaining.miRNA.sites	0	MBS gain	(-Inf,0]	0	2-cell	2-cell	Pre-implantation	2-cell	Pre-implantation	till 8-cell	2-cell
2-cell	ENSG00000099942.13	GSM3928368	count.of.edits.gaining.miRNA.sites	0	MBS gain	(-Inf,0]	0	2-cell	2-cell	Pre-implantation	2-cell	Pre-implantation	till 8-cell	2-cell
2-cell	ENSG00000099942.13	GSM3928369	count.of.edits.gaining.miRNA.sites	0	MBS gain	(-Inf,0]	0	2-cell	2-cell	Pre-implantation	2-cell	Pre-implantation	till 8-cell	2-cell
2-cell	ENSG00000099942.13	GSM896810	count.of.edits.gaining.miRNA.sites	0	MBS gain	(-Inf,0]	0	2-cell	2-cell	Pre-implantation	2-cell	Pre-implantation	till 8-cell	2-cell
2-cell	ENSG00000099942.13	GSM896811	count.of.edits.gaining.miRNA.sites	0	MBS gain	(-Inf,0]	0	2-cell	2-cell	Pre-implantation	2-cell	Pre-implantation	till 8-cell	2-cell
2-cell	ENSG00000099942.13	GSM896813	count.of.edits.gaining.miRNA.sites	0	MBS gain	(-Inf,0]	0	2-cell	2-cell	Pre-implantation	2-cell	Pre-implantation	till 8-cell	2-cell
2-cell	ENSG00000099942.13	GSM2706261	count.of.edits.gaining.miRNA.sites	0	MBS gain	(-Inf,0]	0	2-cell	2-cell	Pre-implantation	2-cell	Pre-implantation	till 8-cell	2-cell
2-cell	ENSG00000100027.16	GSM1160120	count.of.edits.gaining.miRNA.sites	0	MBS gain	(-Inf,0]	0	2-cell	2-cell	Pre-implantation	2-cell	Pre-implantation	till 8-cell	2-cell
2-cell	ENSG00000100027.16	GSM1833290	count.of.edits.gaining.miRNA.sites	0	MBS gain	(-Inf,0]	0	2-cell	2-cell	Pre-implantation	2-cell	Pre-implantation	till 8-cell	2-cell
2-cell	ENSG00000100027.16	GSM2706237	count.of.edits.gaining.miRNA.sites	0	MBS gain	(-Inf,0]	0	2-cell	2-cell	Pre-implantation	2-cell	Pre-implantation	till 8-cell	2-cell
2-cell	ENSG00000100027.16	GSM2706260	count.of.edits.gaining.miRNA.sites	0	MBS gain	(-Inf,0]	0	2-cell	2-cell	Pre-implantation	2-cell	Pre-implantation	till 8-cell	2-cell
2-cell	ENSG00000100027.16	GSM3928364	count.of.edits.gaining.miRNA.sites	0	MBS gain	(-Inf,0]	0	2-cell	2-cell	Pre-implantation	2-cell	Pre-implantation	till 8-cell	2-cell
2-cell	ENSG00000100027.16	GSM3928366	count.of.edits.gaining.miRNA.sites	0	MBS gain	(-Inf,0]	0	2-cell	2-cell	Pre-implantation	2-cell	Pre-implantation	till 8-cell	2-cell
2-cell	ENSG00000100027.16	GSM3928367	count.of.edits.gaining.miRNA.sites	0	MBS gain	(-Inf,0]	0	2-cell	2-cell	Pre-implantation	2-cell	Pre-implantation	till 8-cell	2-cell
2-cell	ENSG00000100027.16	GSM3928368	count.of.edits.gaining.miRNA.sites	0	MBS gain	(-Inf,0]	0	2-cell	2-cell	Pre-implantation	2-cell	Pre-implantation	till 8-cell	2-cell
2-cell	ENSG00000100027.16	GSM3928369	count.of.edits.gaining.miRNA.sites	0	MBS gain	(-Inf,0]	0	2-cell	2-cell	Pre-implantation	2-cell	Pre-implantation	till 8-cell	2-cell
2-cell	ENSG00000100027.16	GSM3928370	count.of.edits.gaining.miRNA.sites	0	MBS gain	(-Inf,0]	0	2-cell	2-cell	Pre-implantation	2-cell	Pre-implantation	till 8-cell	2-cell
2-cell	ENSG00000100027.16	GSM3928371	count.of.edits.gaining.miRNA.sites	0	MBS gain	(-Inf,0]	0	2-cell	2-cell	Pre-implantation	2-cell	Pre-implantation	till 8-cell	2-cell
2-cell	ENSG00000100027.16	GSM896809	count.of.edits.gaining.miRNA.sites	0	MBS gain	(-Inf,0]	0	2-cell	2-cell	Pre-implantation	2-cell	Pre-implantation	till 8-cell	2-cell
2-cell	ENSG00000100027.16	GSM896810	count.of.edits.gaining.miRNA.sites	0	MBS gain	(-Inf,0]	0	2-cell	2-cell	Pre-implantation	2-cell	Pre-implantation	till 8-cell	2-cell
2-cell	ENSG00000100027.16	GSM896811	count.of.edits.gaining.miRNA.sites	0	MBS gain	(-Inf,0]	0	2-cell	2-cell	Pre-implantation	2-cell	Pre-implantation	till 8-cell	2-cell
2-cell	ENSG00000100027.16	GSM896812	count.of.edits.gaining.miRNA.sites	0	MBS gain	(-Inf,0]	0	2-cell	2-cell	Pre-implantation	2-cell	Pre-implantation	till 8-cell	2-cell
2-cell	ENSG00000100028.12	GSM1833290	count.of.edits.gaining.miRNA.sites	0	MBS gain	(-Inf,0]	0	2-cell	2-cell	Pre-implantation	2-cell	Pre-implantation	till 8-cell	2-cell
2-cell	ENSG00000100028.12	GSM1833291	count.of.edits.gaining.miRNA.sites	0	MBS gain	(-Inf,0]	0	2-cell	2-cell	Pre-implantation	2-cell	Pre-implantation	till 8-cell	2-cell
2-cell	ENSG00000100028.12	GSM2706237	count.of.edits.gaining.miRNA.sites	0	MBS gain	(-Inf,0]	0	2-cell	2-cell	Pre-implantation	2-cell	Pre-implantation	till 8-cell	2-cell
2-cell	ENSG00000100028.12	GSM2706238	count.of.edits.gaining.miRNA.sites	0	MBS gain	(-Inf,0]	0	2-cell	2-cell	Pre-implantation	2-cell	Pre-implantation	till 8-cell	2-cell
2-cell	ENSG00000100028.12	GSM2706260	count.of.edits.gaining.miRNA.sites	0	MBS gain	(-Inf,0]	0	2-cell	2-cell	Pre-implantation	2-cell	Pre-implantation	till 8-cell	2-cell
2-cell	ENSG00000100028.12	GSM2706261	count.of.edits.gaining.miRNA.sites	0	MBS gain	(-Inf,0]	0	2-cell	2-cell	Pre-implantation	2-cell	Pre-implantation	till 8-cell	2-cell
2-cell	ENSG00000100028.12	GSM3928362	count.of.edits.gaining.miRNA.sites	0	MBS gain	(-Inf,0]	0	2-cell	2-cell	Pre-implantation	2-cell	Pre-implantation	till 8-cell	2-cell
2-cell	ENSG00000100028.12	GSM3928363	count.of.edits.gaining.miRNA.sites	0	MBS gain	(-Inf,0]	0	2-cell	2-cell	Pre-implantation	2-cell	Pre-implantation	till 8-cell	2-cell
2-cell	ENSG00000100028.12	GSM3928364	count.of.edits.gaining.miRNA.sites	0	MBS gain	(-Inf,0]	0	2-cell	2-cell	Pre-implantation	2-cell	Pre-implantation	till 8-cell	2-cell
2-cell	ENSG00000100028.12	GSM3928365	count.of.edits.gaining.miRNA.sites	0	MBS gain	(-Inf,0]	0	2-cell	2-cell	Pre-implantation	2-cell	Pre-implantation	till 8-cell	2-cell
2-cell	ENSG00000100028.12	GSM3928366	count.of.edits.gaining.miRNA.sites	0	MBS gain	(-Inf,0]	0	2-cell	2-cell	Pre-implantation	2-cell	Pre-implantation	till 8-cell	2-cell
2-cell	ENSG00000100028.12	GSM3928367	count.of.edits.gaining.miRNA.sites	0	MBS gain	(-Inf,0]	0	2-cell	2-cell	Pre-implantation	2-cell	Pre-implantation	till 8-cell	2-cell
2-cell	ENSG00000100028.12	GSM3928368	count.of.edits.gaining.miRNA.sites	0	MBS gain	(-Inf,0]	0	2-cell	2-cell	Pre-implantation	2-cell	Pre-implantation	till 8-cell	2-cell
2-cell	ENSG00000100028.12	GSM3928369	count.of.edits.gaining.miRNA.sites	0	MBS gain	(-Inf,0]	0	2-cell	2-cell	Pre-implantation	2-cell	Pre-implantation	till 8-cell	2-cell
2-cell	ENSG00000100028.12	GSM3928370	count.of.edits.gaining.miRNA.sites	0	MBS gain	(-Inf,0]	0	2-cell	2-cell	Pre-implantation	2-cell	Pre-implantation	till 8-cell	2-cell
2-cell	ENSG00000100028.12	GSM3928371	count.of.edits.gaining.miRNA.sites	0	MBS gain	(-Inf,0]	0	2-cell	2-cell	Pre-implantation	2-cell	Pre-implantation	till 8-cell	2-cell
2-cell	ENSG00000100028.12	GSM896810	count.of.edits.gaining.miRNA.sites	0	MBS gain	(-Inf,0]	0	2-cell	2-cell	Pre-implantation	2-cell	Pre-implantation	till 8-cell	2-cell
2-cell	ENSG00000100028.12	GSM896811	count.of.edits.gaining.miRNA.sites	0	MBS gain	(-Inf,0]	0	2-cell	2-cell	Pre-implantation	2-cell	Pre-implantation	till 8-cell	2-cell
2-cell	ENSG00000100028.12	GSM896809	count.of.edits.gaining.miRNA.sites	0	MBS gain	(-Inf,0]	0	2-cell	2-cell	Pre-implantation	2-cell	Pre-implantation	till 8-cell	2-cell
2-cell	ENSG00000100028.12	GSM896812	count.of.edits.gaining.miRNA.sites	0	MBS gain	(-Inf,0]	0	2-cell	2-cell	Pre-implantation	2-cell	Pre-implantation	till 8-cell	2-cell
2-cell	ENSG00000100028.12	GSM896814	count.of.edits.gaining.miRNA.sites	0	MBS gain	(-Inf,0]	0	2-cell	2-cell	Pre-implantation	2-cell	Pre-implantation	till 8-cell	2-cell
2-cell	ENSG00000100116.16	GSM1160120	count.of.edits.gaining.miRNA.sites	2	MBS gain	(1,2]	2	2-cell	2-cell	Pre-implantation	2-cell	Pre-implantation	till 8-cell	2-cell
2-cell	ENSG00000100116.16	GSM1833291	count.of.edits.gaining.miRNA.sites	2	MBS gain	(1,2]	2	2-cell	2-cell	Pre-implantation	2-cell	Pre-implantation	till 8-cell	2-cell
2-cell	ENSG00000100116.16	GSM2706238	count.of.edits.gaining.miRNA.sites	2	MBS gain	(1,2]	2	2-cell	2-cell	Pre-implantation	2-cell	Pre-implantation	till 8-cell	2-cell
2-cell	ENSG00000100116.16	GSM2706260	count.of.edits.gaining.miRNA.sites	2	MBS gain	(1,2]	2	2-cell	2-cell	Pre-implantation	2-cell	Pre-implantation	till 8-cell	2-cell
2-cell	ENSG00000100116.16	GSM2706261	count.of.edits.gaining.miRNA.sites	2	MBS gain	(1,2]	2	2-cell	2-cell	Pre-implantation	2-cell	Pre-implantation	till 8-cell	2-cell
2-cell	ENSG00000100116.16	GSM3928363	count.of.edits.gaining.miRNA.sites	1	MBS gain	(0,1]	1	2-cell	2-cell	Pre-implantation	2-cell	Pre-implantation	till 8-cell	2-cell
2-cell	ENSG00000100116.16	GSM3928364	count.of.edits.gaining.miRNA.sites	2	MBS gain	(1,2]	2	2-cell	2-cell	Pre-implantation	2-cell	Pre-implantation	till 8-cell	2-cell
2-cell	ENSG00000100116.16	GSM3928365	count.of.edits.gaining.miRNA.sites	0	MBS gain	(-Inf,0]	0	2-cell	2-cell	Pre-implantation	2-cell	Pre-implantation	till 8-cell	2-cell
2-cell	ENSG00000100116.16	GSM3928366	count.of.edits.gaining.miRNA.sites	2	MBS gain	(1,2]	2	2-cell	2-cell	Pre-implantation	2-cell	Pre-implantation	till 8-cell	2-cell
2-cell	ENSG00000100116.16	GSM3928367	count.of.edits.gaining.miRNA.sites	2	MBS gain	(1,2]	2	2-cell	2-cell	Pre-implantation	2-cell	Pre-implantation	till 8-cell	2-cell
2-cell	ENSG00000100116.16	GSM3928368	count.of.edits.gaining.miRNA.sites	2	MBS gain	(1,2]	2	2-cell	2-cell	Pre-implantation	2-cell	Pre-implantation	till 8-cell	2-cell
2-cell	ENSG00000100116.16	GSM3928370	count.of.edits.gaining.miRNA.sites	2	MBS gain	(1,2]	2	2-cell	2-cell	Pre-implantation	2-cell	Pre-implantation	till 8-cell	2-cell
2-cell	ENSG00000100116.16	GSM3928371	count.of.edits.gaining.miRNA.sites	2	MBS gain	(1,2]	2	2-cell	2-cell	Pre-implantation	2-cell	Pre-implantation	till 8-cell	2-cell
2-cell	ENSG00000100116.16	GSM896810	count.of.edits.gaining.miRNA.sites	2	MBS gain	(1,2]	2	2-cell	2-cell	Pre-implantation	2-cell	Pre-implantation	till 8-cell	2-cell
2-cell	ENSG00000100116.16	GSM896814	count.of.edits.gaining.miRNA.sites	2	MBS gain	(1,2]	2	2-cell	2-cell	Pre-implantation	2-cell	Pre-implantation	till 8-cell	2-cell
2-cell	ENSG00000100116.16	GSM2706237	count.of.edits.gaining.miRNA.sites	2	MBS gain	(1,2]	2	2-cell	2-cell	Pre-implantation	2-cell	Pre-implantation	till 8-cell	2-cell
2-cell	ENSG00000100116.16	GSM896811	count.of.edits.gaining.miRNA.sites	2	MBS gain	(1,2]	2	2-cell	2-cell	Pre-implantation	2-cell	Pre-implantation	till 8-cell	2-cell
2-cell	ENSG00000100116.16	GSM3928362	count.of.edits.gaining.miRNA.sites	1	MBS gain	(0,1]	1	2-cell	2-cell	Pre-implantation	2-cell	Pre-implantation	till 8-cell	2-cell
2-cell	ENSG00000100228.12	GSM1833291	count.of.edits.gaining.miRNA.sites	1	MBS gain	(0,1]	1	2-cell	2-cell	Pre-implantation	2-cell	Pre-implantation	till 8-cell	2-cell
2-cell	ENSG00000100228.12	GSM2706237	count.of.edits.gaining.miRNA.sites	2	MBS gain	(1,2]	2	2-cell	2-cell	Pre-implantation	2-cell	Pre-implantation	till 8-cell	2-cell
2-cell	ENSG00000100228.12	GSM2706238	count.of.edits.gaining.miRNA.sites	2	MBS gain	(1,2]	2	2-cell	2-cell	Pre-implantation	2-cell	Pre-implantation	till 8-cell	2-cell
2-cell	ENSG00000100228.12	GSM2706260	count.of.edits.gaining.miRNA.sites	2	MBS gain	(1,2]	2	2-cell	2-cell	Pre-implantation	2-cell	Pre-implantation	till 8-cell	2-cell
2-cell	ENSG00000100228.12	GSM2706261	count.of.edits.gaining.miRNA.sites	2	MBS gain	(1,2]	2	2-cell	2-cell	Pre-implantation	2-cell	Pre-implantation	till 8-cell	2-cell
2-cell	ENSG00000100228.12	GSM3928362	count.of.edits.gaining.miRNA.sites	2	MBS gain	(1,2]	2	2-cell	2-cell	Pre-implantation	2-cell	Pre-implantation	till 8-cell	2-cell
2-cell	ENSG00000100228.12	GSM3928363	count.of.edits.gaining.miRNA.sites	2	MBS gain	(1,2]	2	2-cell	2-cell	Pre-implantation	2-cell	Pre-implantation	till 8-cell	2-cell
2-cell	ENSG00000100228.12	GSM3928364	count.of.edits.gaining.miRNA.sites	2	MBS gain	(1,2]	2	2-cell	2-cell	Pre-implantation	2-cell	Pre-implantation	till 8-cell	2-cell
2-cell	ENSG00000100228.12	GSM3928365	count.of.edits.gaining.miRNA.sites	2	MBS gain	(1,2]	2	2-cell	2-cell	Pre-implantation	2-cell	Pre-implantation	till 8-cell	2-cell
2-cell	ENSG00000100228.12	GSM3928366	count.of.edits.gaining.miRNA.sites	2	MBS gain	(1,2]	2	2-cell	2-cell	Pre-implantation	2-cell	Pre-implantation	till 8-cell	2-cell
2-cell	ENSG00000100228.12	GSM3928367	count.of.edits.gaining.miRNA.sites	2	MBS gain	(1,2]	2	2-cell	2-cell	Pre-implantation	2-cell	Pre-implantation	till 8-cell	2-cell
2-cell	ENSG00000100228.12	GSM896810	count.of.edits.gaining.miRNA.sites	2	MBS gain	(1,2]	2	2-cell	2-cell	Pre-implantation	2-cell	Pre-implantation	till 8-cell	2-cell
2-cell	ENSG00000100228.12	GSM896813	count.of.edits.gaining.miRNA.sites	2	MBS gain	(1,2]	2	2-cell	2-cell	Pre-implantation	2-cell	Pre-implantation	till 8-cell	2-cell
2-cell	ENSG00000100228.12	GSM896814	count.of.edits.gaining.miRNA.sites	2	MBS gain	(1,2]	2	2-cell	2-cell	Pre-implantation	2-cell	Pre-implantation	till 8-cell	2-cell
2-cell	ENSG00000100228.12	GSM3928368	count.of.edits.gaining.miRNA.sites	1	MBS gain	(0,1]	1	2-cell	2-cell	Pre-implantation	2-cell	Pre-implantation	till 8-cell	2-cell
2-cell	ENSG00000100228.12	GSM3928369	count.of.edits.gaining.miRNA.sites	2	MBS gain	(1,2]	2	2-cell	2-cell	Pre-implantation	2-cell	Pre-implantation	till 8-cell	2-cell
2-cell	ENSG00000100228.12	GSM3928370	count.of.edits.gaining.miRNA.sites	2	MBS gain	(1,2]	2	2-cell	2-cell	Pre-implantation	2-cell	Pre-implantation	till 8-cell	2-cell
2-cell	ENSG00000100228.12	GSM896809	count.of.edits.gaining.miRNA.sites	2	MBS gain	(1,2]	2	2-cell	2-cell	Pre-implantation	2-cell	Pre-implantation	till 8-cell	2-cell
2-cell	ENSG00000100228.12	GSM896811	count.of.edits.gaining.miRNA.sites	2	MBS gain	(1,2]	2	2-cell	2-cell	Pre-implantation	2-cell	Pre-implantation	till 8-cell	2-cell
2-cell	ENSG00000100228.12	GSM1833290	count.of.edits.gaining.miRNA.sites	2	MBS gain	(1,2]	2	2-cell	2-cell	Pre-implantation	2-cell	Pre-implantation	till 8-cell	2-cell
2-cell	ENSG00000100228.12	GSM896812	count.of.edits.gaining.miRNA.sites	1	MBS gain	(0,1]	1	2-cell	2-cell	Pre-implantation	2-cell	Pre-implantation	till 8-cell	2-cell
2-cell	ENSG00000100228.12	GSM3928371	count.of.edits.gaining.miRNA.sites	1	MBS gain	(0,1]	1	2-cell	2-cell	Pre-implantation	2-cell	Pre-implantation	till 8-cell	2-cell
2-cell	ENSG00000100228.12	GSM1160120	count.of.edits.gaining.miRNA.sites	0	MBS gain	(-Inf,0]	0	2-cell	2-cell	Pre-implantation	2-cell	Pre-implantation	till 8-cell	2-cell
2-cell	ENSG00000100228.12	GSM1160122	count.of.edits.gaining.miRNA.sites	0	MBS gain	(-Inf,0]	0	2-cell	2-cell	Pre-implantation	2-cell	Pre-implantation	till 8-cell	2-cell
2-cell	ENSG00000100228.12	GSM1833288	count.of.edits.gaining.miRNA.sites	0	MBS gain	(-Inf,0]	0	2-cell	2-cell	Pre-implantation	2-cell	Pre-implantation	till 8-cell	2-cell
2-cell	ENSG00000100228.12	GSM1833289	count.of.edits.gaining.miRNA.sites	0	MBS gain	(-Inf,0]	0	2-cell	2-cell	Pre-implantation	2-cell	Pre-implantation	till 8-cell	2-cell
2-cell	ENSG00000100364.18	GSM1833291	count.of.edits.gaining.miRNA.sites	0	MBS gain	(-Inf,0]	0	2-cell	2-cell	Pre-implantation	2-cell	Pre-implantation	till 8-cell	2-cell
2-cell	ENSG00000100364.18	GSM2706237	count.of.edits.gaining.miRNA.sites	0	MBS gain	(-Inf,0]	0	2-cell	2-cell	Pre-implantation	2-cell	Pre-implantation	till 8-cell	2-cell
2-cell	ENSG00000100364.18	GSM2706238	count.of.edits.gaining.miRNA.sites	0	MBS gain	(-Inf,0]	0	2-cell	2-cell	Pre-implantation	2-cell	Pre-implantation	till 8-cell	2-cell
2-cell	ENSG00000100364.18	GSM2706260	count.of.edits.gaining.miRNA.sites	0	MBS gain	(-Inf,0]	0	2-cell	2-cell	Pre-implantation	2-cell	Pre-implantation	till 8-cell	2-cell
2-cell	ENSG00000100364.18	GSM2706261	count.of.edits.gaining.miRNA.sites	0	MBS gain	(-Inf,0]	0	2-cell	2-cell	Pre-implantation	2-cell	Pre-implantation	till 8-cell	2-cell
2-cell	ENSG00000100364.18	GSM3928363	count.of.edits.gaining.miRNA.sites	0	MBS gain	(-Inf,0]	0	2-cell	2-cell	Pre-implantation	2-cell	Pre-implantation	till 8-cell	2-cell
2-cell	ENSG00000100364.18	GSM3928364	count.of.edits.gaining.miRNA.sites	0	MBS gain	(-Inf,0]	0	2-cell	2-cell	Pre-implantation	2-cell	Pre-implantation	till 8-cell	2-cell
2-cell	ENSG00000100364.18	GSM3928367	count.of.edits.gaining.miRNA.sites	0	MBS gain	(-Inf,0]	0	2-cell	2-cell	Pre-implantation	2-cell	Pre-implantation	till 8-cell	2-cell
2-cell	ENSG00000100364.18	GSM3928369	count.of.edits.gaining.miRNA.sites	0	MBS gain	(-Inf,0]	0	2-cell	2-cell	Pre-implantation	2-cell	Pre-implantation	till 8-cell	2-cell
2-cell	ENSG00000100364.18	GSM3928370	count.of.edits.gaining.miRNA.sites	0	MBS gain	(-Inf,0]	0	2-cell	2-cell	Pre-implantation	2-cell	Pre-implantation	till 8-cell	2-cell
2-cell	ENSG00000100364.18	GSM3928371	count.of.edits.gaining.miRNA.sites	0	MBS gain	(-Inf,0]	0	2-cell	2-cell	Pre-implantation	2-cell	Pre-implantation	till 8-cell	2-cell
2-cell	ENSG00000100364.18	GSM896809	count.of.edits.gaining.miRNA.sites	0	MBS gain	(-Inf,0]	0	2-cell	2-cell	Pre-implantation	2-cell	Pre-implantation	till 8-cell	2-cell
2-cell	ENSG00000100364.18	GSM896810	count.of.edits.gaining.miRNA.sites	0	MBS gain	(-Inf,0]	0	2-cell	2-cell	Pre-implantation	2-cell	Pre-implantation	till 8-cell	2-cell
2-cell	ENSG00000100364.18	GSM896813	count.of.edits.gaining.miRNA.sites	0	MBS gain	(-Inf,0]	0	2-cell	2-cell	Pre-implantation	2-cell	Pre-implantation	till 8-cell	2-cell
2-cell	ENSG00000100364.18	GSM896814	count.of.edits.gaining.miRNA.sites	0	MBS gain	(-Inf,0]	0	2-cell	2-cell	Pre-implantation	2-cell	Pre-implantation	till 8-cell	2-cell
2-cell	ENSG00000100364.18	GSM1160120	count.of.edits.gaining.miRNA.sites	0	MBS gain	(-Inf,0]	0	2-cell	2-cell	Pre-implantation	2-cell	Pre-implantation	till 8-cell	2-cell
2-cell	ENSG00000100364.18	GSM1160121	count.of.edits.gaining.miRNA.sites	0	MBS gain	(-Inf,0]	0	2-cell	2-cell	Pre-implantation	2-cell	Pre-implantation	till 8-cell	2-cell
2-cell	ENSG00000100364.18	GSM1833290	count.of.edits.gaining.miRNA.sites	0	MBS gain	(-Inf,0]	0	2-cell	2-cell	Pre-implantation	2-cell	Pre-implantation	till 8-cell	2-cell
2-cell	ENSG00000100364.18	GSM3928362	count.of.edits.gaining.miRNA.sites	0	MBS gain	(-Inf,0]	0	2-cell	2-cell	Pre-implantation	2-cell	Pre-implantation	till 8-cell	2-cell
2-cell	ENSG00000100364.18	GSM3928365	count.of.edits.gaining.miRNA.sites	0	MBS gain	(-Inf,0]	0	2-cell	2-cell	Pre-implantation	2-cell	Pre-implantation	till 8-cell	2-cell
2-cell	ENSG00000100364.18	GSM896811	count.of.edits.gaining.miRNA.sites	0	MBS gain	(-Inf,0]	0	2-cell	2-cell	Pre-implantation	2-cell	Pre-implantation	till 8-cell	2-cell
2-cell	ENSG00000100364.18	GSM896812	count.of.edits.gaining.miRNA.sites	0	MBS gain	(-Inf,0]	0	2-cell	2-cell	Pre-implantation	2-cell	Pre-implantation	till 8-cell	2-cell
2-cell	ENSG00000100376.12	GSM1833288	count.of.edits.gaining.miRNA.sites	0	MBS gain	(-Inf,0]	0	2-cell	2-cell	Pre-implantation	2-cell	Pre-implantation	till 8-cell	2-cell
2-cell	ENSG00000100376.12	GSM1833289	count.of.edits.gaining.miRNA.sites	0	MBS gain	(-Inf,0]	0	2-cell	2-cell	Pre-implantation	2-cell	Pre-implantation	till 8-cell	2-cell
2-cell	ENSG00000100376.12	GSM1833290	count.of.edits.gaining.miRNA.sites	0	MBS gain	(-Inf,0]	0	2-cell	2-cell	Pre-implantation	2-cell	Pre-implantation	till 8-cell	2-cell
2-cell	ENSG00000100376.12	GSM1833291	count.of.edits.gaining.miRNA.sites	0	MBS gain	(-Inf,0]	0	2-cell	2-cell	Pre-implantation	2-cell	Pre-implantation	till 8-cell	2-cell
2-cell	ENSG00000100376.12	GSM2706237	count.of.edits.gaining.miRNA.sites	0	MBS gain	(-Inf,0]	0	2-cell	2-cell	Pre-implantation	2-cell	Pre-implantation	till 8-cell	2-cell
2-cell	ENSG00000100376.12	GSM2706238	count.of.edits.gaining.miRNA.sites	0	MBS gain	(-Inf,0]	0	2-cell	2-cell	Pre-implantation	2-cell	Pre-implantation	till 8-cell	2-cell
2-cell	ENSG00000100376.12	GSM2706260	count.of.edits.gaining.miRNA.sites	0	MBS gain	(-Inf,0]	0	2-cell	2-cell	Pre-implantation	2-cell	Pre-implantation	till 8-cell	2-cell
2-cell	ENSG00000100376.12	GSM2706261	count.of.edits.gaining.miRNA.sites	0	MBS gain	(-Inf,0]	0	2-cell	2-cell	Pre-implantation	2-cell	Pre-implantation	till 8-cell	2-cell
2-cell	ENSG00000100376.12	GSM3928362	count.of.edits.gaining.miRNA.sites	0	MBS gain	(-Inf,0]	0	2-cell	2-cell	Pre-implantation	2-cell	Pre-implantation	till 8-cell	2-cell
2-cell	ENSG00000100376.12	GSM3928364	count.of.edits.gaining.miRNA.sites	0	MBS gain	(-Inf,0]	0	2-cell	2-cell	Pre-implantation	2-cell	Pre-implantation	till 8-cell	2-cell
2-cell	ENSG00000100376.12	GSM3928365	count.of.edits.gaining.miRNA.sites	0	MBS gain	(-Inf,0]	0	2-cell	2-cell	Pre-implantation	2-cell	Pre-implantation	till 8-cell	2-cell
2-cell	ENSG00000100376.12	GSM3928366	count.of.edits.gaining.miRNA.sites	0	MBS gain	(-Inf,0]	0	2-cell	2-cell	Pre-implantation	2-cell	Pre-implantation	till 8-cell	2-cell
2-cell	ENSG00000100376.12	GSM3928367	count.of.edits.gaining.miRNA.sites	0	MBS gain	(-Inf,0]	0	2-cell	2-cell	Pre-implantation	2-cell	Pre-implantation	till 8-cell	2-cell
2-cell	ENSG00000100376.12	GSM3928368	count.of.edits.gaining.miRNA.sites	0	MBS gain	(-Inf,0]	0	2-cell	2-cell	Pre-implantation	2-cell	Pre-implantation	till 8-cell	2-cell
2-cell	ENSG00000100376.12	GSM3928369	count.of.edits.gaining.miRNA.sites	0	MBS gain	(-Inf,0]	0	2-cell	2-cell	Pre-implantation	2-cell	Pre-implantation	till 8-cell	2-cell
2-cell	ENSG00000100376.12	GSM3928370	count.of.edits.gaining.miRNA.sites	0	MBS gain	(-Inf,0]	0	2-cell	2-cell	Pre-implantation	2-cell	Pre-implantation	till 8-cell	2-cell
2-cell	ENSG00000100376.12	GSM3928371	count.of.edits.gaining.miRNA.sites	0	MBS gain	(-Inf,0]	0	2-cell	2-cell	Pre-implantation	2-cell	Pre-implantation	till 8-cell	2-cell
2-cell	ENSG00000100376.12	GSM896811	count.of.edits.gaining.miRNA.sites	0	MBS gain	(-Inf,0]	0	2-cell	2-cell	Pre-implantation	2-cell	Pre-implantation	till 8-cell	2-cell
2-cell	ENSG00000100376.12	GSM896813	count.of.edits.gaining.miRNA.sites	0	MBS gain	(-Inf,0]	0	2-cell	2-cell	Pre-implantation	2-cell	Pre-implantation	till 8-cell	2-cell
2-cell	ENSG00000100376.12	GSM896814	count.of.edits.gaining.miRNA.sites	0	MBS gain	(-Inf,0]	0	2-cell	2-cell	Pre-implantation	2-cell	Pre-implantation	till 8-cell	2-cell
2-cell	ENSG00000100376.12	GSM1160120	count.of.edits.gaining.miRNA.sites	0	MBS gain	(-Inf,0]	0	2-cell	2-cell	Pre-implantation	2-cell	Pre-implantation	till 8-cell	2-cell
2-cell	ENSG00000100376.12	GSM896810	count.of.edits.gaining.miRNA.sites	0	MBS gain	(-Inf,0]	0	2-cell	2-cell	Pre-implantation	2-cell	Pre-implantation	till 8-cell	2-cell
2-cell	ENSG00000100376.12	GSM896812	count.of.edits.gaining.miRNA.sites	0	MBS gain	(-Inf,0]	0	2-cell	2-cell	Pre-implantation	2-cell	Pre-implantation	till 8-cell	2-cell
2-cell	ENSG00000100376.12	GSM896809	count.of.edits.gaining.miRNA.sites	0	MBS gain	(-Inf,0]	0	2-cell	2-cell	Pre-implantation	2-cell	Pre-implantation	till 8-cell	2-cell
2-cell	ENSG00000100376.12	GSM3928363	count.of.edits.gaining.miRNA.sites	0	MBS gain	(-Inf,0]	0	2-cell	2-cell	Pre-implantation	2-cell	Pre-implantation	till 8-cell	2-cell
2-cell	ENSG00000101003.10	GSM1160120	count.of.edits.gaining.miRNA.sites	0	MBS gain	(-Inf,0]	0	2-cell	2-cell	Pre-implantation	2-cell	Pre-implantation	till 8-cell	2-cell
2-cell	ENSG00000101003.10	GSM2706237	count.of.edits.gaining.miRNA.sites	0	MBS gain	(-Inf,0]	0	2-cell	2-cell	Pre-implantation	2-cell	Pre-implantation	till 8-cell	2-cell
2-cell	ENSG00000101003.10	GSM2706238	count.of.edits.gaining.miRNA.sites	0	MBS gain	(-Inf,0]	0	2-cell	2-cell	Pre-implantation	2-cell	Pre-implantation	till 8-cell	2-cell
2-cell	ENSG00000101003.10	GSM2706260	count.of.edits.gaining.miRNA.sites	0	MBS gain	(-Inf,0]	0	2-cell	2-cell	Pre-implantation	2-cell	Pre-implantation	till 8-cell	2-cell
2-cell	ENSG00000101003.10	GSM2706261	count.of.edits.gaining.miRNA.sites	0	MBS gain	(-Inf,0]	0	2-cell	2-cell	Pre-implantation	2-cell	Pre-implantation	till 8-cell	2-cell
2-cell	ENSG00000101003.10	GSM3928363	count.of.edits.gaining.miRNA.sites	0	MBS gain	(-Inf,0]	0	2-cell	2-cell	Pre-implantation	2-cell	Pre-implantation	till 8-cell	2-cell
2-cell	ENSG00000101003.10	GSM3928364	count.of.edits.gaining.miRNA.sites	0	MBS gain	(-Inf,0]	0	2-cell	2-cell	Pre-implantation	2-cell	Pre-implantation	till 8-cell	2-cell
2-cell	ENSG00000101003.10	GSM3928365	count.of.edits.gaining.miRNA.sites	0	MBS gain	(-Inf,0]	0	2-cell	2-cell	Pre-implantation	2-cell	Pre-implantation	till 8-cell	2-cell
2-cell	ENSG00000101003.10	GSM3928366	count.of.edits.gaining.miRNA.sites	0	MBS gain	(-Inf,0]	0	2-cell	2-cell	Pre-implantation	2-cell	Pre-implantation	till 8-cell	2-cell
2-cell	ENSG00000101003.10	GSM3928367	count.of.edits.gaining.miRNA.sites	0	MBS gain	(-Inf,0]	0	2-cell	2-cell	Pre-implantation	2-cell	Pre-implantation	till 8-cell	2-cell
2-cell	ENSG00000101003.10	GSM3928368	count.of.edits.gaining.miRNA.sites	0	MBS gain	(-Inf,0]	0	2-cell	2-cell	Pre-implantation	2-cell	Pre-implantation	till 8-cell	2-cell
2-cell	ENSG00000101003.10	GSM3928369	count.of.edits.gaining.miRNA.sites	0	MBS gain	(-Inf,0]	0	2-cell	2-cell	Pre-implantation	2-cell	Pre-implantation	till 8-cell	2-cell
2-cell	ENSG00000101003.10	GSM3928370	count.of.edits.gaining.miRNA.sites	0	MBS gain	(-Inf,0]	0	2-cell	2-cell	Pre-implantation	2-cell	Pre-implantation	till 8-cell	2-cell
2-cell	ENSG00000101003.10	GSM3928371	count.of.edits.gaining.miRNA.sites	0	MBS gain	(-Inf,0]	0	2-cell	2-cell	Pre-implantation	2-cell	Pre-implantation	till 8-cell	2-cell
2-cell	ENSG00000101003.10	GSM896810	count.of.edits.gaining.miRNA.sites	0	MBS gain	(-Inf,0]	0	2-cell	2-cell	Pre-implantation	2-cell	Pre-implantation	till 8-cell	2-cell
2-cell	ENSG00000101003.10	GSM896812	count.of.edits.gaining.miRNA.sites	0	MBS gain	(-Inf,0]	0	2-cell	2-cell	Pre-implantation	2-cell	Pre-implantation	till 8-cell	2-cell
2-cell	ENSG00000101003.10	GSM896813	count.of.edits.gaining.miRNA.sites	0	MBS gain	(-Inf,0]	0	2-cell	2-cell	Pre-implantation	2-cell	Pre-implantation	till 8-cell	2-cell
2-cell	ENSG00000101003.10	GSM896814	count.of.edits.gaining.miRNA.sites	0	MBS gain	(-Inf,0]	0	2-cell	2-cell	Pre-implantation	2-cell	Pre-implantation	till 8-cell	2-cell
2-cell	ENSG00000101003.10	GSM3928362	count.of.edits.gaining.miRNA.sites	0	MBS gain	(-Inf,0]	0	2-cell	2-cell	Pre-implantation	2-cell	Pre-implantation	till 8-cell	2-cell
2-cell	ENSG00000101003.10	GSM896809	count.of.edits.gaining.miRNA.sites	0	MBS gain	(-Inf,0]	0	2-cell	2-cell	Pre-implantation	2-cell	Pre-implantation	till 8-cell	2-cell
2-cell	ENSG00000101079.21	GSM1160120	count.of.edits.gaining.miRNA.sites	0	MBS gain	(-Inf,0]	0	2-cell	2-cell	Pre-implantation	2-cell	Pre-implantation	till 8-cell	2-cell
2-cell	ENSG00000101079.21	GSM1160121	count.of.edits.gaining.miRNA.sites	0	MBS gain	(-Inf,0]	0	2-cell	2-cell	Pre-implantation	2-cell	Pre-implantation	till 8-cell	2-cell
2-cell	ENSG00000101079.21	GSM1160122	count.of.edits.gaining.miRNA.sites	0	MBS gain	(-Inf,0]	0	2-cell	2-cell	Pre-implantation	2-cell	Pre-implantation	till 8-cell	2-cell
2-cell	ENSG00000101079.21	GSM1833288	count.of.edits.gaining.miRNA.sites	0	MBS gain	(-Inf,0]	0	2-cell	2-cell	Pre-implantation	2-cell	Pre-implantation	till 8-cell	2-cell
2-cell	ENSG00000101079.21	GSM1833290	count.of.edits.gaining.miRNA.sites	0	MBS gain	(-Inf,0]	0	2-cell	2-cell	Pre-implantation	2-cell	Pre-implantation	till 8-cell	2-cell
2-cell	ENSG00000101079.21	GSM1833291	count.of.edits.gaining.miRNA.sites	0	MBS gain	(-Inf,0]	0	2-cell	2-cell	Pre-implantation	2-cell	Pre-implantation	till 8-cell	2-cell
2-cell	ENSG00000101079.21	GSM2706238	count.of.edits.gaining.miRNA.sites	0	MBS gain	(-Inf,0]	0	2-cell	2-cell	Pre-implantation	2-cell	Pre-implantation	till 8-cell	2-cell
2-cell	ENSG00000101079.21	GSM2706260	count.of.edits.gaining.miRNA.sites	0	MBS gain	(-Inf,0]	0	2-cell	2-cell	Pre-implantation	2-cell	Pre-implantation	till 8-cell	2-cell
2-cell	ENSG00000101079.21	GSM3928362	count.of.edits.gaining.miRNA.sites	0	MBS gain	(-Inf,0]	0	2-cell	2-cell	Pre-implantation	2-cell	Pre-implantation	till 8-cell	2-cell
2-cell	ENSG00000101079.21	GSM3928363	count.of.edits.gaining.miRNA.sites	0	MBS gain	(-Inf,0]	0	2-cell	2-cell	Pre-implantation	2-cell	Pre-implantation	till 8-cell	2-cell
2-cell	ENSG00000101079.21	GSM3928365	count.of.edits.gaining.miRNA.sites	0	MBS gain	(-Inf,0]	0	2-cell	2-cell	Pre-implantation	2-cell	Pre-implantation	till 8-cell	2-cell
2-cell	ENSG00000101079.21	GSM3928366	count.of.edits.gaining.miRNA.sites	0	MBS gain	(-Inf,0]	0	2-cell	2-cell	Pre-implantation	2-cell	Pre-implantation	till 8-cell	2-cell
2-cell	ENSG00000101079.21	GSM3928367	count.of.edits.gaining.miRNA.sites	0	MBS gain	(-Inf,0]	0	2-cell	2-cell	Pre-implantation	2-cell	Pre-implantation	till 8-cell	2-cell
2-cell	ENSG00000101079.21	GSM3928369	count.of.edits.gaining.miRNA.sites	0	MBS gain	(-Inf,0]	0	2-cell	2-cell	Pre-implantation	2-cell	Pre-implantation	till 8-cell	2-cell
2-cell	ENSG00000101079.21	GSM3928370	count.of.edits.gaining.miRNA.sites	0	MBS gain	(-Inf,0]	0	2-cell	2-cell	Pre-implantation	2-cell	Pre-implantation	till 8-cell	2-cell
2-cell	ENSG00000101079.21	GSM1833289	count.of.edits.gaining.miRNA.sites	0	MBS gain	(-Inf,0]	0	2-cell	2-cell	Pre-implantation	2-cell	Pre-implantation	till 8-cell	2-cell
2-cell	ENSG00000101079.21	GSM2706237	count.of.edits.gaining.miRNA.sites	0	MBS gain	(-Inf,0]	0	2-cell	2-cell	Pre-implantation	2-cell	Pre-implantation	till 8-cell	2-cell
2-cell	ENSG00000101079.21	GSM2706261	count.of.edits.gaining.miRNA.sites	0	MBS gain	(-Inf,0]	0	2-cell	2-cell	Pre-implantation	2-cell	Pre-implantation	till 8-cell	2-cell
2-cell	ENSG00000101079.21	GSM3928364	count.of.edits.gaining.miRNA.sites	0	MBS gain	(-Inf,0]	0	2-cell	2-cell	Pre-implantation	2-cell	Pre-implantation	till 8-cell	2-cell
2-cell	ENSG00000101079.21	GSM3928371	count.of.edits.gaining.miRNA.sites	0	MBS gain	(-Inf,0]	0	2-cell	2-cell	Pre-implantation	2-cell	Pre-implantation	till 8-cell	2-cell
2-cell	ENSG00000101079.21	GSM3928368	count.of.edits.gaining.miRNA.sites	0	MBS gain	(-Inf,0]	0	2-cell	2-cell	Pre-implantation	2-cell	Pre-implantation	till 8-cell	2-cell
2-cell	ENSG00000101079.21	GSM896809	count.of.edits.gaining.miRNA.sites	0	MBS gain	(-Inf,0]	0	2-cell	2-cell	Pre-implantation	2-cell	Pre-implantation	till 8-cell	2-cell
2-cell	ENSG00000101079.21	GSM896811	count.of.edits.gaining.miRNA.sites	0	MBS gain	(-Inf,0]	0	2-cell	2-cell	Pre-implantation	2-cell	Pre-implantation	till 8-cell	2-cell
2-cell	ENSG00000101079.21	GSM896813	count.of.edits.gaining.miRNA.sites	0	MBS gain	(-Inf,0]	0	2-cell	2-cell	Pre-implantation	2-cell	Pre-implantation	till 8-cell	2-cell
2-cell	ENSG00000101079.21	GSM896812	count.of.edits.gaining.miRNA.sites	0	MBS gain	(-Inf,0]	0	2-cell	2-cell	Pre-implantation	2-cell	Pre-implantation	till 8-cell	2-cell
2-cell	ENSG00000101079.21	GSM896810	count.of.edits.gaining.miRNA.sites	0	MBS gain	(-Inf,0]	0	2-cell	2-cell	Pre-implantation	2-cell	Pre-implantation	till 8-cell	2-cell
2-cell	ENSG00000101079.21	GSM896814	count.of.edits.gaining.miRNA.sites	0	MBS gain	(-Inf,0]	0	2-cell	2-cell	Pre-implantation	2-cell	Pre-implantation	till 8-cell	2-cell
2-cell	ENSG00000101082.14	GSM1160120	count.of.edits.gaining.miRNA.sites	0	MBS gain	(-Inf,0]	0	2-cell	2-cell	Pre-implantation	2-cell	Pre-implantation	till 8-cell	2-cell
2-cell	ENSG00000101082.14	GSM1833288	count.of.edits.gaining.miRNA.sites	0	MBS gain	(-Inf,0]	0	2-cell	2-cell	Pre-implantation	2-cell	Pre-implantation	till 8-cell	2-cell
2-cell	ENSG00000101082.14	GSM1833290	count.of.edits.gaining.miRNA.sites	0	MBS gain	(-Inf,0]	0	2-cell	2-cell	Pre-implantation	2-cell	Pre-implantation	till 8-cell	2-cell
2-cell	ENSG00000101082.14	GSM1833291	count.of.edits.gaining.miRNA.sites	0	MBS gain	(-Inf,0]	0	2-cell	2-cell	Pre-implantation	2-cell	Pre-implantation	till 8-cell	2-cell
2-cell	ENSG00000101082.14	GSM3928362	count.of.edits.gaining.miRNA.sites	0	MBS gain	(-Inf,0]	0	2-cell	2-cell	Pre-implantation	2-cell	Pre-implantation	till 8-cell	2-cell
2-cell	ENSG00000101082.14	GSM3928363	count.of.edits.gaining.miRNA.sites	0	MBS gain	(-Inf,0]	0	2-cell	2-cell	Pre-implantation	2-cell	Pre-implantation	till 8-cell	2-cell
2-cell	ENSG00000101082.14	GSM3928364	count.of.edits.gaining.miRNA.sites	0	MBS gain	(-Inf,0]	0	2-cell	2-cell	Pre-implantation	2-cell	Pre-implantation	till 8-cell	2-cell
2-cell	ENSG00000101082.14	GSM3928365	count.of.edits.gaining.miRNA.sites	0	MBS gain	(-Inf,0]	0	2-cell	2-cell	Pre-implantation	2-cell	Pre-implantation	till 8-cell	2-cell
2-cell	ENSG00000101082.14	GSM3928366	count.of.edits.gaining.miRNA.sites	0	MBS gain	(-Inf,0]	0	2-cell	2-cell	Pre-implantation	2-cell	Pre-implantation	till 8-cell	2-cell
2-cell	ENSG00000101082.14	GSM3928367	count.of.edits.gaining.miRNA.sites	0	MBS gain	(-Inf,0]	0	2-cell	2-cell	Pre-implantation	2-cell	Pre-implantation	till 8-cell	2-cell
2-cell	ENSG00000101082.14	GSM3928368	count.of.edits.gaining.miRNA.sites	0	MBS gain	(-Inf,0]	0	2-cell	2-cell	Pre-implantation	2-cell	Pre-implantation	till 8-cell	2-cell
2-cell	ENSG00000101082.14	GSM3928369	count.of.edits.gaining.miRNA.sites	0	MBS gain	(-Inf,0]	0	2-cell	2-cell	Pre-implantation	2-cell	Pre-implantation	till 8-cell	2-cell
2-cell	ENSG00000101082.14	GSM3928371	count.of.edits.gaining.miRNA.sites	0	MBS gain	(-Inf,0]	0	2-cell	2-cell	Pre-implantation	2-cell	Pre-implantation	till 8-cell	2-cell
2-cell	ENSG00000101082.14	GSM896813	count.of.edits.gaining.miRNA.sites	0	MBS gain	(-Inf,0]	0	2-cell	2-cell	Pre-implantation	2-cell	Pre-implantation	till 8-cell	2-cell
2-cell	ENSG00000101109.12	GSM1833290	count.of.edits.gaining.miRNA.sites	1	MBS gain	(0,1]	1	2-cell	2-cell	Pre-implantation	2-cell	Pre-implantation	till 8-cell	2-cell
2-cell	ENSG00000101109.12	GSM1833291	count.of.edits.gaining.miRNA.sites	1	MBS gain	(0,1]	1	2-cell	2-cell	Pre-implantation	2-cell	Pre-implantation	till 8-cell	2-cell
2-cell	ENSG00000101109.12	GSM2706238	count.of.edits.gaining.miRNA.sites	1	MBS gain	(0,1]	1	2-cell	2-cell	Pre-implantation	2-cell	Pre-implantation	till 8-cell	2-cell
2-cell	ENSG00000101109.12	GSM2706260	count.of.edits.gaining.miRNA.sites	1	MBS gain	(0,1]	1	2-cell	2-cell	Pre-implantation	2-cell	Pre-implantation	till 8-cell	2-cell
2-cell	ENSG00000101109.12	GSM3928362	count.of.edits.gaining.miRNA.sites	1	MBS gain	(0,1]	1	2-cell	2-cell	Pre-implantation	2-cell	Pre-implantation	till 8-cell	2-cell
2-cell	ENSG00000101109.12	GSM3928363	count.of.edits.gaining.miRNA.sites	1	MBS gain	(0,1]	1	2-cell	2-cell	Pre-implantation	2-cell	Pre-implantation	till 8-cell	2-cell
2-cell	ENSG00000101109.12	GSM3928364	count.of.edits.gaining.miRNA.sites	1	MBS gain	(0,1]	1	2-cell	2-cell	Pre-implantation	2-cell	Pre-implantation	till 8-cell	2-cell
2-cell	ENSG00000101109.12	GSM3928365	count.of.edits.gaining.miRNA.sites	1	MBS gain	(0,1]	1	2-cell	2-cell	Pre-implantation	2-cell	Pre-implantation	till 8-cell	2-cell
2-cell	ENSG00000101109.12	GSM3928366	count.of.edits.gaining.miRNA.sites	1	MBS gain	(0,1]	1	2-cell	2-cell	Pre-implantation	2-cell	Pre-implantation	till 8-cell	2-cell
2-cell	ENSG00000101109.12	GSM3928367	count.of.edits.gaining.miRNA.sites	1	MBS gain	(0,1]	1	2-cell	2-cell	Pre-implantation	2-cell	Pre-implantation	till 8-cell	2-cell
2-cell	ENSG00000101109.12	GSM3928368	count.of.edits.gaining.miRNA.sites	1	MBS gain	(0,1]	1	2-cell	2-cell	Pre-implantation	2-cell	Pre-implantation	till 8-cell	2-cell
2-cell	ENSG00000101109.12	GSM3928369	count.of.edits.gaining.miRNA.sites	1	MBS gain	(0,1]	1	2-cell	2-cell	Pre-implantation	2-cell	Pre-implantation	till 8-cell	2-cell
2-cell	ENSG00000101109.12	GSM3928370	count.of.edits.gaining.miRNA.sites	1	MBS gain	(0,1]	1	2-cell	2-cell	Pre-implantation	2-cell	Pre-implantation	till 8-cell	2-cell
2-cell	ENSG00000101109.12	GSM3928371	count.of.edits.gaining.miRNA.sites	1	MBS gain	(0,1]	1	2-cell	2-cell	Pre-implantation	2-cell	Pre-implantation	till 8-cell	2-cell
2-cell	ENSG00000101109.12	GSM896809	count.of.edits.gaining.miRNA.sites	1	MBS gain	(0,1]	1	2-cell	2-cell	Pre-implantation	2-cell	Pre-implantation	till 8-cell	2-cell
2-cell	ENSG00000101109.12	GSM896810	count.of.edits.gaining.miRNA.sites	1	MBS gain	(0,1]	1	2-cell	2-cell	Pre-implantation	2-cell	Pre-implantation	till 8-cell	2-cell
2-cell	ENSG00000101109.12	GSM896811	count.of.edits.gaining.miRNA.sites	1	MBS gain	(0,1]	1	2-cell	2-cell	Pre-implantation	2-cell	Pre-implantation	till 8-cell	2-cell
2-cell	ENSG00000101109.12	GSM896812	count.of.edits.gaining.miRNA.sites	1	MBS gain	(0,1]	1	2-cell	2-cell	Pre-implantation	2-cell	Pre-implantation	till 8-cell	2-cell
2-cell	ENSG00000101109.12	GSM896813	count.of.edits.gaining.miRNA.sites	1	MBS gain	(0,1]	1	2-cell	2-cell	Pre-implantation	2-cell	Pre-implantation	till 8-cell	2-cell
2-cell	ENSG00000101109.12	GSM896814	count.of.edits.gaining.miRNA.sites	1	MBS gain	(0,1]	1	2-cell	2-cell	Pre-implantation	2-cell	Pre-implantation	till 8-cell	2-cell
2-cell	ENSG00000101138.12	GSM1160120	count.of.edits.gaining.miRNA.sites	1	MBS gain	(0,1]	1	2-cell	2-cell	Pre-implantation	2-cell	Pre-implantation	till 8-cell	2-cell
2-cell	ENSG00000101138.12	GSM1833290	count.of.edits.gaining.miRNA.sites	2	MBS gain	(1,2]	2	2-cell	2-cell	Pre-implantation	2-cell	Pre-implantation	till 8-cell	2-cell
2-cell	ENSG00000101138.12	GSM3928362	count.of.edits.gaining.miRNA.sites	2	MBS gain	(1,2]	2	2-cell	2-cell	Pre-implantation	2-cell	Pre-implantation	till 8-cell	2-cell
2-cell	ENSG00000101138.12	GSM3928363	count.of.edits.gaining.miRNA.sites	2	MBS gain	(1,2]	2	2-cell	2-cell	Pre-implantation	2-cell	Pre-implantation	till 8-cell	2-cell
2-cell	ENSG00000101138.12	GSM3928364	count.of.edits.gaining.miRNA.sites	2	MBS gain	(1,2]	2	2-cell	2-cell	Pre-implantation	2-cell	Pre-implantation	till 8-cell	2-cell
2-cell	ENSG00000101138.12	GSM3928365	count.of.edits.gaining.miRNA.sites	2	MBS gain	(1,2]	2	2-cell	2-cell	Pre-implantation	2-cell	Pre-implantation	till 8-cell	2-cell
2-cell	ENSG00000101138.12	GSM3928366	count.of.edits.gaining.miRNA.sites	2	MBS gain	(1,2]	2	2-cell	2-cell	Pre-implantation	2-cell	Pre-implantation	till 8-cell	2-cell
2-cell	ENSG00000101138.12	GSM3928367	count.of.edits.gaining.miRNA.sites	2	MBS gain	(1,2]	2	2-cell	2-cell	Pre-implantation	2-cell	Pre-implantation	till 8-cell	2-cell
2-cell	ENSG00000101138.12	GSM3928368	count.of.edits.gaining.miRNA.sites	2	MBS gain	(1,2]	2	2-cell	2-cell	Pre-implantation	2-cell	Pre-implantation	till 8-cell	2-cell
2-cell	ENSG00000101138.12	GSM3928369	count.of.edits.gaining.miRNA.sites	2	MBS gain	(1,2]	2	2-cell	2-cell	Pre-implantation	2-cell	Pre-implantation	till 8-cell	2-cell
2-cell	ENSG00000101138.12	GSM3928370	count.of.edits.gaining.miRNA.sites	2	MBS gain	(1,2]	2	2-cell	2-cell	Pre-implantation	2-cell	Pre-implantation	till 8-cell	2-cell
2-cell	ENSG00000101138.12	GSM3928371	count.of.edits.gaining.miRNA.sites	2	MBS gain	(1,2]	2	2-cell	2-cell	Pre-implantation	2-cell	Pre-implantation	till 8-cell	2-cell
2-cell	ENSG00000101138.12	GSM896809	count.of.edits.gaining.miRNA.sites	2	MBS gain	(1,2]	2	2-cell	2-cell	Pre-implantation	2-cell	Pre-implantation	till 8-cell	2-cell
2-cell	ENSG00000101138.12	GSM896810	count.of.edits.gaining.miRNA.sites	2	MBS gain	(1,2]	2	2-cell	2-cell	Pre-implantation	2-cell	Pre-implantation	till 8-cell	2-cell
2-cell	ENSG00000101138.12	GSM896811	count.of.edits.gaining.miRNA.sites	2	MBS gain	(1,2]	2	2-cell	2-cell	Pre-implantation	2-cell	Pre-implantation	till 8-cell	2-cell
2-cell	ENSG00000101138.12	GSM896812	count.of.edits.gaining.miRNA.sites	2	MBS gain	(1,2]	2	2-cell	2-cell	Pre-implantation	2-cell	Pre-implantation	till 8-cell	2-cell
2-cell	ENSG00000101138.12	GSM896813	count.of.edits.gaining.miRNA.sites	2	MBS gain	(1,2]	2	2-cell	2-cell	Pre-implantation	2-cell	Pre-implantation	till 8-cell	2-cell
2-cell	ENSG00000101138.12	GSM896814	count.of.edits.gaining.miRNA.sites	2	MBS gain	(1,2]	2	2-cell	2-cell	Pre-implantation	2-cell	Pre-implantation	till 8-cell	2-cell
2-cell	ENSG00000101138.12	GSM1833291	count.of.edits.gaining.miRNA.sites	2	MBS gain	(1,2]	2	2-cell	2-cell	Pre-implantation	2-cell	Pre-implantation	till 8-cell	2-cell
2-cell	ENSG00000101138.12	GSM2706237	count.of.edits.gaining.miRNA.sites	2	MBS gain	(1,2]	2	2-cell	2-cell	Pre-implantation	2-cell	Pre-implantation	till 8-cell	2-cell
2-cell	ENSG00000101138.12	GSM1833288	count.of.edits.gaining.miRNA.sites	2	MBS gain	(1,2]	2	2-cell	2-cell	Pre-implantation	2-cell	Pre-implantation	till 8-cell	2-cell
2-cell	ENSG00000101138.12	GSM2706238	count.of.edits.gaining.miRNA.sites	2	MBS gain	(1,2]	2	2-cell	2-cell	Pre-implantation	2-cell	Pre-implantation	till 8-cell	2-cell
2-cell	ENSG00000101138.12	GSM2706260	count.of.edits.gaining.miRNA.sites	1	MBS gain	(0,1]	1	2-cell	2-cell	Pre-implantation	2-cell	Pre-implantation	till 8-cell	2-cell
2-cell	ENSG00000101138.12	GSM2706261	count.of.edits.gaining.miRNA.sites	1	MBS gain	(0,1]	1	2-cell	2-cell	Pre-implantation	2-cell	Pre-implantation	till 8-cell	2-cell
2-cell	ENSG00000101138.12	GSM1160121	count.of.edits.gaining.miRNA.sites	0	MBS gain	(-Inf,0]	0	2-cell	2-cell	Pre-implantation	2-cell	Pre-implantation	till 8-cell	2-cell
2-cell	ENSG00000101138.12	GSM1160122	count.of.edits.gaining.miRNA.sites	1	MBS gain	(0,1]	1	2-cell	2-cell	Pre-implantation	2-cell	Pre-implantation	till 8-cell	2-cell
2-cell	ENSG00000101138.12	GSM1833289	count.of.edits.gaining.miRNA.sites	0	MBS gain	(-Inf,0]	0	2-cell	2-cell	Pre-implantation	2-cell	Pre-implantation	till 8-cell	2-cell
2-cell	ENSG00000101181.17	GSM1833290	count.of.edits.gaining.miRNA.sites	1	MBS gain	(0,1]	1	2-cell	2-cell	Pre-implantation	2-cell	Pre-implantation	till 8-cell	2-cell
2-cell	ENSG00000101181.17	GSM1833291	count.of.edits.gaining.miRNA.sites	1	MBS gain	(0,1]	1	2-cell	2-cell	Pre-implantation	2-cell	Pre-implantation	till 8-cell	2-cell
2-cell	ENSG00000101181.17	GSM2706237	count.of.edits.gaining.miRNA.sites	0	MBS gain	(-Inf,0]	0	2-cell	2-cell	Pre-implantation	2-cell	Pre-implantation	till 8-cell	2-cell
2-cell	ENSG00000101181.17	GSM2706238	count.of.edits.gaining.miRNA.sites	1	MBS gain	(0,1]	1	2-cell	2-cell	Pre-implantation	2-cell	Pre-implantation	till 8-cell	2-cell
2-cell	ENSG00000101181.17	GSM2706260	count.of.edits.gaining.miRNA.sites	1	MBS gain	(0,1]	1	2-cell	2-cell	Pre-implantation	2-cell	Pre-implantation	till 8-cell	2-cell
2-cell	ENSG00000101181.17	GSM2706261	count.of.edits.gaining.miRNA.sites	1	MBS gain	(0,1]	1	2-cell	2-cell	Pre-implantation	2-cell	Pre-implantation	till 8-cell	2-cell
2-cell	ENSG00000101181.17	GSM3928362	count.of.edits.gaining.miRNA.sites	1	MBS gain	(0,1]	1	2-cell	2-cell	Pre-implantation	2-cell	Pre-implantation	till 8-cell	2-cell
2-cell	ENSG00000101181.17	GSM3928363	count.of.edits.gaining.miRNA.sites	1	MBS gain	(0,1]	1	2-cell	2-cell	Pre-implantation	2-cell	Pre-implantation	till 8-cell	2-cell
2-cell	ENSG00000101181.17	GSM3928364	count.of.edits.gaining.miRNA.sites	1	MBS gain	(0,1]	1	2-cell	2-cell	Pre-implantation	2-cell	Pre-implantation	till 8-cell	2-cell
2-cell	ENSG00000101181.17	GSM3928365	count.of.edits.gaining.miRNA.sites	1	MBS gain	(0,1]	1	2-cell	2-cell	Pre-implantation	2-cell	Pre-implantation	till 8-cell	2-cell
2-cell	ENSG00000101181.17	GSM3928366	count.of.edits.gaining.miRNA.sites	1	MBS gain	(0,1]	1	2-cell	2-cell	Pre-implantation	2-cell	Pre-implantation	till 8-cell	2-cell
2-cell	ENSG00000101181.17	GSM3928367	count.of.edits.gaining.miRNA.sites	1	MBS gain	(0,1]	1	2-cell	2-cell	Pre-implantation	2-cell	Pre-implantation	till 8-cell	2-cell
2-cell	ENSG00000101181.17	GSM3928368	count.of.edits.gaining.miRNA.sites	1	MBS gain	(0,1]	1	2-cell	2-cell	Pre-implantation	2-cell	Pre-implantation	till 8-cell	2-cell
2-cell	ENSG00000101181.17	GSM3928369	count.of.edits.gaining.miRNA.sites	1	MBS gain	(0,1]	1	2-cell	2-cell	Pre-implantation	2-cell	Pre-implantation	till 8-cell	2-cell
2-cell	ENSG00000101181.17	GSM3928371	count.of.edits.gaining.miRNA.sites	1	MBS gain	(0,1]	1	2-cell	2-cell	Pre-implantation	2-cell	Pre-implantation	till 8-cell	2-cell
2-cell	ENSG00000101181.17	GSM896813	count.of.edits.gaining.miRNA.sites	0	MBS gain	(-Inf,0]	0	2-cell	2-cell	Pre-implantation	2-cell	Pre-implantation	till 8-cell	2-cell
2-cell	ENSG00000101181.17	GSM1160120	count.of.edits.gaining.miRNA.sites	1	MBS gain	(0,1]	1	2-cell	2-cell	Pre-implantation	2-cell	Pre-implantation	till 8-cell	2-cell
2-cell	ENSG00000101181.17	GSM3928370	count.of.edits.gaining.miRNA.sites	1	MBS gain	(0,1]	1	2-cell	2-cell	Pre-implantation	2-cell	Pre-implantation	till 8-cell	2-cell
2-cell	ENSG00000101181.17	GSM896809	count.of.edits.gaining.miRNA.sites	1	MBS gain	(0,1]	1	2-cell	2-cell	Pre-implantation	2-cell	Pre-implantation	till 8-cell	2-cell
2-cell	ENSG00000101181.17	GSM896810	count.of.edits.gaining.miRNA.sites	1	MBS gain	(0,1]	1	2-cell	2-cell	Pre-implantation	2-cell	Pre-implantation	till 8-cell	2-cell
2-cell	ENSG00000101190.13	GSM1833289	count.of.edits.gaining.miRNA.sites	0	MBS gain	(-Inf,0]	0	2-cell	2-cell	Pre-implantation	2-cell	Pre-implantation	till 8-cell	2-cell
2-cell	ENSG00000101190.13	GSM1833290	count.of.edits.gaining.miRNA.sites	0	MBS gain	(-Inf,0]	0	2-cell	2-cell	Pre-implantation	2-cell	Pre-implantation	till 8-cell	2-cell
2-cell	ENSG00000101190.13	GSM1833291	count.of.edits.gaining.miRNA.sites	0	MBS gain	(-Inf,0]	0	2-cell	2-cell	Pre-implantation	2-cell	Pre-implantation	till 8-cell	2-cell
2-cell	ENSG00000101190.13	GSM2706237	count.of.edits.gaining.miRNA.sites	0	MBS gain	(-Inf,0]	0	2-cell	2-cell	Pre-implantation	2-cell	Pre-implantation	till 8-cell	2-cell
2-cell	ENSG00000101190.13	GSM2706261	count.of.edits.gaining.miRNA.sites	0	MBS gain	(-Inf,0]	0	2-cell	2-cell	Pre-implantation	2-cell	Pre-implantation	till 8-cell	2-cell
2-cell	ENSG00000101190.13	GSM3928362	count.of.edits.gaining.miRNA.sites	0	MBS gain	(-Inf,0]	0	2-cell	2-cell	Pre-implantation	2-cell	Pre-implantation	till 8-cell	2-cell
2-cell	ENSG00000101190.13	GSM3928364	count.of.edits.gaining.miRNA.sites	0	MBS gain	(-Inf,0]	0	2-cell	2-cell	Pre-implantation	2-cell	Pre-implantation	till 8-cell	2-cell
2-cell	ENSG00000101190.13	GSM3928365	count.of.edits.gaining.miRNA.sites	0	MBS gain	(-Inf,0]	0	2-cell	2-cell	Pre-implantation	2-cell	Pre-implantation	till 8-cell	2-cell
2-cell	ENSG00000101190.13	GSM3928367	count.of.edits.gaining.miRNA.sites	0	MBS gain	(-Inf,0]	0	2-cell	2-cell	Pre-implantation	2-cell	Pre-implantation	till 8-cell	2-cell
2-cell	ENSG00000101190.13	GSM3928370	count.of.edits.gaining.miRNA.sites	0	MBS gain	(-Inf,0]	0	2-cell	2-cell	Pre-implantation	2-cell	Pre-implantation	till 8-cell	2-cell
2-cell	ENSG00000101190.13	GSM3928371	count.of.edits.gaining.miRNA.sites	0	MBS gain	(-Inf,0]	0	2-cell	2-cell	Pre-implantation	2-cell	Pre-implantation	till 8-cell	2-cell
2-cell	ENSG00000101190.13	GSM896809	count.of.edits.gaining.miRNA.sites	0	MBS gain	(-Inf,0]	0	2-cell	2-cell	Pre-implantation	2-cell	Pre-implantation	till 8-cell	2-cell
2-cell	ENSG00000101190.13	GSM896810	count.of.edits.gaining.miRNA.sites	0	MBS gain	(-Inf,0]	0	2-cell	2-cell	Pre-implantation	2-cell	Pre-implantation	till 8-cell	2-cell
2-cell	ENSG00000101190.13	GSM896811	count.of.edits.gaining.miRNA.sites	0	MBS gain	(-Inf,0]	0	2-cell	2-cell	Pre-implantation	2-cell	Pre-implantation	till 8-cell	2-cell
2-cell	ENSG00000101190.13	GSM2706238	count.of.edits.gaining.miRNA.sites	0	MBS gain	(-Inf,0]	0	2-cell	2-cell	Pre-implantation	2-cell	Pre-implantation	till 8-cell	2-cell
2-cell	ENSG00000101190.13	GSM2706260	count.of.edits.gaining.miRNA.sites	0	MBS gain	(-Inf,0]	0	2-cell	2-cell	Pre-implantation	2-cell	Pre-implantation	till 8-cell	2-cell
2-cell	ENSG00000101190.13	GSM3928363	count.of.edits.gaining.miRNA.sites	0	MBS gain	(-Inf,0]	0	2-cell	2-cell	Pre-implantation	2-cell	Pre-implantation	till 8-cell	2-cell
2-cell	ENSG00000101190.13	GSM3928368	count.of.edits.gaining.miRNA.sites	0	MBS gain	(-Inf,0]	0	2-cell	2-cell	Pre-implantation	2-cell	Pre-implantation	till 8-cell	2-cell
2-cell	ENSG00000101190.13	GSM896812	count.of.edits.gaining.miRNA.sites	0	MBS gain	(-Inf,0]	0	2-cell	2-cell	Pre-implantation	2-cell	Pre-implantation	till 8-cell	2-cell
2-cell	ENSG00000101190.13	GSM896813	count.of.edits.gaining.miRNA.sites	0	MBS gain	(-Inf,0]	0	2-cell	2-cell	Pre-implantation	2-cell	Pre-implantation	till 8-cell	2-cell
2-cell	ENSG00000101190.13	GSM896814	count.of.edits.gaining.miRNA.sites	0	MBS gain	(-Inf,0]	0	2-cell	2-cell	Pre-implantation	2-cell	Pre-implantation	till 8-cell	2-cell
2-cell	ENSG00000101190.13	GSM1833288	count.of.edits.gaining.miRNA.sites	0	MBS gain	(-Inf,0]	0	2-cell	2-cell	Pre-implantation	2-cell	Pre-implantation	till 8-cell	2-cell
2-cell	ENSG00000101190.13	GSM3928366	count.of.edits.gaining.miRNA.sites	0	MBS gain	(-Inf,0]	0	2-cell	2-cell	Pre-implantation	2-cell	Pre-implantation	till 8-cell	2-cell
2-cell	ENSG00000101347.9	GSM1160120	count.of.edits.gaining.miRNA.sites	0	MBS gain	(-Inf,0]	0	2-cell	2-cell	Pre-implantation	2-cell	Pre-implantation	till 8-cell	2-cell
2-cell	ENSG00000101347.9	GSM1160121	count.of.edits.gaining.miRNA.sites	0	MBS gain	(-Inf,0]	0	2-cell	2-cell	Pre-implantation	2-cell	Pre-implantation	till 8-cell	2-cell
2-cell	ENSG00000101347.9	GSM1160122	count.of.edits.gaining.miRNA.sites	0	MBS gain	(-Inf,0]	0	2-cell	2-cell	Pre-implantation	2-cell	Pre-implantation	till 8-cell	2-cell
2-cell	ENSG00000101347.9	GSM1833288	count.of.edits.gaining.miRNA.sites	0	MBS gain	(-Inf,0]	0	2-cell	2-cell	Pre-implantation	2-cell	Pre-implantation	till 8-cell	2-cell
2-cell	ENSG00000101347.9	GSM1833290	count.of.edits.gaining.miRNA.sites	0	MBS gain	(-Inf,0]	0	2-cell	2-cell	Pre-implantation	2-cell	Pre-implantation	till 8-cell	2-cell
2-cell	ENSG00000101347.9	GSM1833291	count.of.edits.gaining.miRNA.sites	0	MBS gain	(-Inf,0]	0	2-cell	2-cell	Pre-implantation	2-cell	Pre-implantation	till 8-cell	2-cell
2-cell	ENSG00000101347.9	GSM2706237	count.of.edits.gaining.miRNA.sites	0	MBS gain	(-Inf,0]	0	2-cell	2-cell	Pre-implantation	2-cell	Pre-implantation	till 8-cell	2-cell
2-cell	ENSG00000101347.9	GSM2706238	count.of.edits.gaining.miRNA.sites	0	MBS gain	(-Inf,0]	0	2-cell	2-cell	Pre-implantation	2-cell	Pre-implantation	till 8-cell	2-cell
2-cell	ENSG00000101347.9	GSM2706260	count.of.edits.gaining.miRNA.sites	0	MBS gain	(-Inf,0]	0	2-cell	2-cell	Pre-implantation	2-cell	Pre-implantation	till 8-cell	2-cell
2-cell	ENSG00000101347.9	GSM2706261	count.of.edits.gaining.miRNA.sites	0	MBS gain	(-Inf,0]	0	2-cell	2-cell	Pre-implantation	2-cell	Pre-implantation	till 8-cell	2-cell
2-cell	ENSG00000101347.9	GSM3928364	count.of.edits.gaining.miRNA.sites	0	MBS gain	(-Inf,0]	0	2-cell	2-cell	Pre-implantation	2-cell	Pre-implantation	till 8-cell	2-cell
2-cell	ENSG00000101347.9	GSM3928365	count.of.edits.gaining.miRNA.sites	0	MBS gain	(-Inf,0]	0	2-cell	2-cell	Pre-implantation	2-cell	Pre-implantation	till 8-cell	2-cell
2-cell	ENSG00000101347.9	GSM3928366	count.of.edits.gaining.miRNA.sites	0	MBS gain	(-Inf,0]	0	2-cell	2-cell	Pre-implantation	2-cell	Pre-implantation	till 8-cell	2-cell
2-cell	ENSG00000101347.9	GSM3928367	count.of.edits.gaining.miRNA.sites	0	MBS gain	(-Inf,0]	0	2-cell	2-cell	Pre-implantation	2-cell	Pre-implantation	till 8-cell	2-cell
2-cell	ENSG00000101347.9	GSM3928369	count.of.edits.gaining.miRNA.sites	0	MBS gain	(-Inf,0]	0	2-cell	2-cell	Pre-implantation	2-cell	Pre-implantation	till 8-cell	2-cell
2-cell	ENSG00000101347.9	GSM3928370	count.of.edits.gaining.miRNA.sites	0	MBS gain	(-Inf,0]	0	2-cell	2-cell	Pre-implantation	2-cell	Pre-implantation	till 8-cell	2-cell
2-cell	ENSG00000101347.9	GSM3928371	count.of.edits.gaining.miRNA.sites	0	MBS gain	(-Inf,0]	0	2-cell	2-cell	Pre-implantation	2-cell	Pre-implantation	till 8-cell	2-cell
2-cell	ENSG00000101347.9	GSM1833289	count.of.edits.gaining.miRNA.sites	0	MBS gain	(-Inf,0]	0	2-cell	2-cell	Pre-implantation	2-cell	Pre-implantation	till 8-cell	2-cell
2-cell	ENSG00000101347.9	GSM3928362	count.of.edits.gaining.miRNA.sites	0	MBS gain	(-Inf,0]	0	2-cell	2-cell	Pre-implantation	2-cell	Pre-implantation	till 8-cell	2-cell
2-cell	ENSG00000101347.9	GSM3928363	count.of.edits.gaining.miRNA.sites	0	MBS gain	(-Inf,0]	0	2-cell	2-cell	Pre-implantation	2-cell	Pre-implantation	till 8-cell	2-cell
2-cell	ENSG00000101347.9	GSM3928368	count.of.edits.gaining.miRNA.sites	0	MBS gain	(-Inf,0]	0	2-cell	2-cell	Pre-implantation	2-cell	Pre-implantation	till 8-cell	2-cell
2-cell	ENSG00000101347.9	GSM896809	count.of.edits.gaining.miRNA.sites	0	MBS gain	(-Inf,0]	0	2-cell	2-cell	Pre-implantation	2-cell	Pre-implantation	till 8-cell	2-cell
2-cell	ENSG00000101347.9	GSM896810	count.of.edits.gaining.miRNA.sites	0	MBS gain	(-Inf,0]	0	2-cell	2-cell	Pre-implantation	2-cell	Pre-implantation	till 8-cell	2-cell
2-cell	ENSG00000101347.9	GSM896811	count.of.edits.gaining.miRNA.sites	0	MBS gain	(-Inf,0]	0	2-cell	2-cell	Pre-implantation	2-cell	Pre-implantation	till 8-cell	2-cell
2-cell	ENSG00000101347.9	GSM896812	count.of.edits.gaining.miRNA.sites	0	MBS gain	(-Inf,0]	0	2-cell	2-cell	Pre-implantation	2-cell	Pre-implantation	till 8-cell	2-cell
2-cell	ENSG00000101347.9	GSM896813	count.of.edits.gaining.miRNA.sites	0	MBS gain	(-Inf,0]	0	2-cell	2-cell	Pre-implantation	2-cell	Pre-implantation	till 8-cell	2-cell
2-cell	ENSG00000101347.9	GSM896814	count.of.edits.gaining.miRNA.sites	0	MBS gain	(-Inf,0]	0	2-cell	2-cell	Pre-implantation	2-cell	Pre-implantation	till 8-cell	2-cell
2-cell	ENSG00000101557.15	GSM1160120	count.of.edits.gaining.miRNA.sites	0	MBS gain	(-Inf,0]	0	2-cell	2-cell	Pre-implantation	2-cell	Pre-implantation	till 8-cell	2-cell
2-cell	ENSG00000101557.15	GSM1160121	count.of.edits.gaining.miRNA.sites	0	MBS gain	(-Inf,0]	0	2-cell	2-cell	Pre-implantation	2-cell	Pre-implantation	till 8-cell	2-cell
2-cell	ENSG00000101557.15	GSM1833289	count.of.edits.gaining.miRNA.sites	0	MBS gain	(-Inf,0]	0	2-cell	2-cell	Pre-implantation	2-cell	Pre-implantation	till 8-cell	2-cell
2-cell	ENSG00000101557.15	GSM1833290	count.of.edits.gaining.miRNA.sites	0	MBS gain	(-Inf,0]	0	2-cell	2-cell	Pre-implantation	2-cell	Pre-implantation	till 8-cell	2-cell
2-cell	ENSG00000101557.15	GSM1833291	count.of.edits.gaining.miRNA.sites	0	MBS gain	(-Inf,0]	0	2-cell	2-cell	Pre-implantation	2-cell	Pre-implantation	till 8-cell	2-cell
2-cell	ENSG00000101557.15	GSM2706237	count.of.edits.gaining.miRNA.sites	0	MBS gain	(-Inf,0]	0	2-cell	2-cell	Pre-implantation	2-cell	Pre-implantation	till 8-cell	2-cell
2-cell	ENSG00000101557.15	GSM2706238	count.of.edits.gaining.miRNA.sites	0	MBS gain	(-Inf,0]	0	2-cell	2-cell	Pre-implantation	2-cell	Pre-implantation	till 8-cell	2-cell
2-cell	ENSG00000101557.15	GSM2706260	count.of.edits.gaining.miRNA.sites	0	MBS gain	(-Inf,0]	0	2-cell	2-cell	Pre-implantation	2-cell	Pre-implantation	till 8-cell	2-cell
2-cell	ENSG00000101557.15	GSM2706261	count.of.edits.gaining.miRNA.sites	0	MBS gain	(-Inf,0]	0	2-cell	2-cell	Pre-implantation	2-cell	Pre-implantation	till 8-cell	2-cell
2-cell	ENSG00000101557.15	GSM3928363	count.of.edits.gaining.miRNA.sites	0	MBS gain	(-Inf,0]	0	2-cell	2-cell	Pre-implantation	2-cell	Pre-implantation	till 8-cell	2-cell
2-cell	ENSG00000101557.15	GSM3928364	count.of.edits.gaining.miRNA.sites	0	MBS gain	(-Inf,0]	0	2-cell	2-cell	Pre-implantation	2-cell	Pre-implantation	till 8-cell	2-cell
2-cell	ENSG00000101557.15	GSM3928365	count.of.edits.gaining.miRNA.sites	0	MBS gain	(-Inf,0]	0	2-cell	2-cell	Pre-implantation	2-cell	Pre-implantation	till 8-cell	2-cell
2-cell	ENSG00000101557.15	GSM3928366	count.of.edits.gaining.miRNA.sites	0	MBS gain	(-Inf,0]	0	2-cell	2-cell	Pre-implantation	2-cell	Pre-implantation	till 8-cell	2-cell
2-cell	ENSG00000101557.15	GSM3928367	count.of.edits.gaining.miRNA.sites	0	MBS gain	(-Inf,0]	0	2-cell	2-cell	Pre-implantation	2-cell	Pre-implantation	till 8-cell	2-cell
2-cell	ENSG00000101557.15	GSM3928368	count.of.edits.gaining.miRNA.sites	0	MBS gain	(-Inf,0]	0	2-cell	2-cell	Pre-implantation	2-cell	Pre-implantation	till 8-cell	2-cell
2-cell	ENSG00000101557.15	GSM3928369	count.of.edits.gaining.miRNA.sites	0	MBS gain	(-Inf,0]	0	2-cell	2-cell	Pre-implantation	2-cell	Pre-implantation	till 8-cell	2-cell
2-cell	ENSG00000101557.15	GSM3928370	count.of.edits.gaining.miRNA.sites	0	MBS gain	(-Inf,0]	0	2-cell	2-cell	Pre-implantation	2-cell	Pre-implantation	till 8-cell	2-cell
2-cell	ENSG00000101557.15	GSM3928371	count.of.edits.gaining.miRNA.sites	0	MBS gain	(-Inf,0]	0	2-cell	2-cell	Pre-implantation	2-cell	Pre-implantation	till 8-cell	2-cell
2-cell	ENSG00000101557.15	GSM896809	count.of.edits.gaining.miRNA.sites	0	MBS gain	(-Inf,0]	0	2-cell	2-cell	Pre-implantation	2-cell	Pre-implantation	till 8-cell	2-cell
2-cell	ENSG00000101557.15	GSM896812	count.of.edits.gaining.miRNA.sites	0	MBS gain	(-Inf,0]	0	2-cell	2-cell	Pre-implantation	2-cell	Pre-implantation	till 8-cell	2-cell
2-cell	ENSG00000101557.15	GSM1160122	count.of.edits.gaining.miRNA.sites	0	MBS gain	(-Inf,0]	0	2-cell	2-cell	Pre-implantation	2-cell	Pre-implantation	till 8-cell	2-cell
2-cell	ENSG00000101557.15	GSM3928362	count.of.edits.gaining.miRNA.sites	0	MBS gain	(-Inf,0]	0	2-cell	2-cell	Pre-implantation	2-cell	Pre-implantation	till 8-cell	2-cell
2-cell	ENSG00000101557.15	GSM896810	count.of.edits.gaining.miRNA.sites	0	MBS gain	(-Inf,0]	0	2-cell	2-cell	Pre-implantation	2-cell	Pre-implantation	till 8-cell	2-cell
2-cell	ENSG00000101557.15	GSM896811	count.of.edits.gaining.miRNA.sites	0	MBS gain	(-Inf,0]	0	2-cell	2-cell	Pre-implantation	2-cell	Pre-implantation	till 8-cell	2-cell
2-cell	ENSG00000101557.15	GSM896813	count.of.edits.gaining.miRNA.sites	0	MBS gain	(-Inf,0]	0	2-cell	2-cell	Pre-implantation	2-cell	Pre-implantation	till 8-cell	2-cell
2-cell	ENSG00000101557.15	GSM896814	count.of.edits.gaining.miRNA.sites	0	MBS gain	(-Inf,0]	0	2-cell	2-cell	Pre-implantation	2-cell	Pre-implantation	till 8-cell	2-cell
2-cell	ENSG00000101557.15	GSM1833288	count.of.edits.gaining.miRNA.sites	0	MBS gain	(-Inf,0]	0	2-cell	2-cell	Pre-implantation	2-cell	Pre-implantation	till 8-cell	2-cell
2-cell	ENSG00000101695.9	GSM1160120	count.of.edits.gaining.miRNA.sites	0	MBS gain	(-Inf,0]	0	2-cell	2-cell	Pre-implantation	2-cell	Pre-implantation	till 8-cell	2-cell
2-cell	ENSG00000101695.9	GSM1160122	count.of.edits.gaining.miRNA.sites	0	MBS gain	(-Inf,0]	0	2-cell	2-cell	Pre-implantation	2-cell	Pre-implantation	till 8-cell	2-cell
2-cell	ENSG00000101695.9	GSM2706237	count.of.edits.gaining.miRNA.sites	0	MBS gain	(-Inf,0]	0	2-cell	2-cell	Pre-implantation	2-cell	Pre-implantation	till 8-cell	2-cell
2-cell	ENSG00000101695.9	GSM2706238	count.of.edits.gaining.miRNA.sites	0	MBS gain	(-Inf,0]	0	2-cell	2-cell	Pre-implantation	2-cell	Pre-implantation	till 8-cell	2-cell
2-cell	ENSG00000101695.9	GSM2706261	count.of.edits.gaining.miRNA.sites	0	MBS gain	(-Inf,0]	0	2-cell	2-cell	Pre-implantation	2-cell	Pre-implantation	till 8-cell	2-cell
2-cell	ENSG00000101695.9	GSM3928362	count.of.edits.gaining.miRNA.sites	0	MBS gain	(-Inf,0]	0	2-cell	2-cell	Pre-implantation	2-cell	Pre-implantation	till 8-cell	2-cell
2-cell	ENSG00000101695.9	GSM3928363	count.of.edits.gaining.miRNA.sites	0	MBS gain	(-Inf,0]	0	2-cell	2-cell	Pre-implantation	2-cell	Pre-implantation	till 8-cell	2-cell
2-cell	ENSG00000101695.9	GSM3928364	count.of.edits.gaining.miRNA.sites	0	MBS gain	(-Inf,0]	0	2-cell	2-cell	Pre-implantation	2-cell	Pre-implantation	till 8-cell	2-cell
2-cell	ENSG00000101695.9	GSM3928365	count.of.edits.gaining.miRNA.sites	0	MBS gain	(-Inf,0]	0	2-cell	2-cell	Pre-implantation	2-cell	Pre-implantation	till 8-cell	2-cell
2-cell	ENSG00000101695.9	GSM3928366	count.of.edits.gaining.miRNA.sites	0	MBS gain	(-Inf,0]	0	2-cell	2-cell	Pre-implantation	2-cell	Pre-implantation	till 8-cell	2-cell
2-cell	ENSG00000101695.9	GSM3928367	count.of.edits.gaining.miRNA.sites	0	MBS gain	(-Inf,0]	0	2-cell	2-cell	Pre-implantation	2-cell	Pre-implantation	till 8-cell	2-cell
2-cell	ENSG00000101695.9	GSM3928368	count.of.edits.gaining.miRNA.sites	0	MBS gain	(-Inf,0]	0	2-cell	2-cell	Pre-implantation	2-cell	Pre-implantation	till 8-cell	2-cell
2-cell	ENSG00000101695.9	GSM3928369	count.of.edits.gaining.miRNA.sites	0	MBS gain	(-Inf,0]	0	2-cell	2-cell	Pre-implantation	2-cell	Pre-implantation	till 8-cell	2-cell
2-cell	ENSG00000101695.9	GSM3928370	count.of.edits.gaining.miRNA.sites	0	MBS gain	(-Inf,0]	0	2-cell	2-cell	Pre-implantation	2-cell	Pre-implantation	till 8-cell	2-cell
2-cell	ENSG00000102317.18	GSM1160121	count.of.edits.gaining.miRNA.sites	0	MBS gain	(-Inf,0]	0	2-cell	2-cell	Pre-implantation	2-cell	Pre-implantation	till 8-cell	2-cell
2-cell	ENSG00000102317.18	GSM1160122	count.of.edits.gaining.miRNA.sites	0	MBS gain	(-Inf,0]	0	2-cell	2-cell	Pre-implantation	2-cell	Pre-implantation	till 8-cell	2-cell
2-cell	ENSG00000102317.18	GSM1833290	count.of.edits.gaining.miRNA.sites	0	MBS gain	(-Inf,0]	0	2-cell	2-cell	Pre-implantation	2-cell	Pre-implantation	till 8-cell	2-cell
2-cell	ENSG00000102317.18	GSM1833291	count.of.edits.gaining.miRNA.sites	0	MBS gain	(-Inf,0]	0	2-cell	2-cell	Pre-implantation	2-cell	Pre-implantation	till 8-cell	2-cell
2-cell	ENSG00000102317.18	GSM2706237	count.of.edits.gaining.miRNA.sites	0	MBS gain	(-Inf,0]	0	2-cell	2-cell	Pre-implantation	2-cell	Pre-implantation	till 8-cell	2-cell
2-cell	ENSG00000102317.18	GSM2706238	count.of.edits.gaining.miRNA.sites	0	MBS gain	(-Inf,0]	0	2-cell	2-cell	Pre-implantation	2-cell	Pre-implantation	till 8-cell	2-cell
2-cell	ENSG00000102317.18	GSM3928362	count.of.edits.gaining.miRNA.sites	0	MBS gain	(-Inf,0]	0	2-cell	2-cell	Pre-implantation	2-cell	Pre-implantation	till 8-cell	2-cell
2-cell	ENSG00000102317.18	GSM3928363	count.of.edits.gaining.miRNA.sites	0	MBS gain	(-Inf,0]	0	2-cell	2-cell	Pre-implantation	2-cell	Pre-implantation	till 8-cell	2-cell
2-cell	ENSG00000102317.18	GSM3928364	count.of.edits.gaining.miRNA.sites	0	MBS gain	(-Inf,0]	0	2-cell	2-cell	Pre-implantation	2-cell	Pre-implantation	till 8-cell	2-cell
2-cell	ENSG00000102317.18	GSM3928365	count.of.edits.gaining.miRNA.sites	0	MBS gain	(-Inf,0]	0	2-cell	2-cell	Pre-implantation	2-cell	Pre-implantation	till 8-cell	2-cell
2-cell	ENSG00000102317.18	GSM3928366	count.of.edits.gaining.miRNA.sites	0	MBS gain	(-Inf,0]	0	2-cell	2-cell	Pre-implantation	2-cell	Pre-implantation	till 8-cell	2-cell
2-cell	ENSG00000102317.18	GSM3928367	count.of.edits.gaining.miRNA.sites	0	MBS gain	(-Inf,0]	0	2-cell	2-cell	Pre-implantation	2-cell	Pre-implantation	till 8-cell	2-cell
2-cell	ENSG00000102317.18	GSM3928369	count.of.edits.gaining.miRNA.sites	0	MBS gain	(-Inf,0]	0	2-cell	2-cell	Pre-implantation	2-cell	Pre-implantation	till 8-cell	2-cell
2-cell	ENSG00000102317.18	GSM3928370	count.of.edits.gaining.miRNA.sites	0	MBS gain	(-Inf,0]	0	2-cell	2-cell	Pre-implantation	2-cell	Pre-implantation	till 8-cell	2-cell
2-cell	ENSG00000102317.18	GSM3928371	count.of.edits.gaining.miRNA.sites	0	MBS gain	(-Inf,0]	0	2-cell	2-cell	Pre-implantation	2-cell	Pre-implantation	till 8-cell	2-cell
2-cell	ENSG00000102317.18	GSM896809	count.of.edits.gaining.miRNA.sites	0	MBS gain	(-Inf,0]	0	2-cell	2-cell	Pre-implantation	2-cell	Pre-implantation	till 8-cell	2-cell
2-cell	ENSG00000102317.18	GSM896810	count.of.edits.gaining.miRNA.sites	0	MBS gain	(-Inf,0]	0	2-cell	2-cell	Pre-implantation	2-cell	Pre-implantation	till 8-cell	2-cell
2-cell	ENSG00000102317.18	GSM896811	count.of.edits.gaining.miRNA.sites	0	MBS gain	(-Inf,0]	0	2-cell	2-cell	Pre-implantation	2-cell	Pre-implantation	till 8-cell	2-cell
2-cell	ENSG00000102317.18	GSM896812	count.of.edits.gaining.miRNA.sites	0	MBS gain	(-Inf,0]	0	2-cell	2-cell	Pre-implantation	2-cell	Pre-implantation	till 8-cell	2-cell
2-cell	ENSG00000102317.18	GSM1160120	count.of.edits.gaining.miRNA.sites	0	MBS gain	(-Inf,0]	0	2-cell	2-cell	Pre-implantation	2-cell	Pre-implantation	till 8-cell	2-cell
2-cell	ENSG00000102317.18	GSM2706260	count.of.edits.gaining.miRNA.sites	0	MBS gain	(-Inf,0]	0	2-cell	2-cell	Pre-implantation	2-cell	Pre-implantation	till 8-cell	2-cell
2-cell	ENSG00000102317.18	GSM2706261	count.of.edits.gaining.miRNA.sites	0	MBS gain	(-Inf,0]	0	2-cell	2-cell	Pre-implantation	2-cell	Pre-implantation	till 8-cell	2-cell
2-cell	ENSG00000102317.18	GSM3928368	count.of.edits.gaining.miRNA.sites	0	MBS gain	(-Inf,0]	0	2-cell	2-cell	Pre-implantation	2-cell	Pre-implantation	till 8-cell	2-cell
2-cell	ENSG00000102317.18	GSM896813	count.of.edits.gaining.miRNA.sites	0	MBS gain	(-Inf,0]	0	2-cell	2-cell	Pre-implantation	2-cell	Pre-implantation	till 8-cell	2-cell
2-cell	ENSG00000102317.18	GSM896814	count.of.edits.gaining.miRNA.sites	0	MBS gain	(-Inf,0]	0	2-cell	2-cell	Pre-implantation	2-cell	Pre-implantation	till 8-cell	2-cell
2-cell	ENSG00000102317.18	GSM1833289	count.of.edits.gaining.miRNA.sites	0	MBS gain	(-Inf,0]	0	2-cell	2-cell	Pre-implantation	2-cell	Pre-implantation	till 8-cell	2-cell
2-cell	ENSG00000102580.15	GSM1833288	count.of.edits.gaining.miRNA.sites	0	MBS gain	(-Inf,0]	0	2-cell	2-cell	Pre-implantation	2-cell	Pre-implantation	till 8-cell	2-cell
2-cell	ENSG00000102580.15	GSM1833290	count.of.edits.gaining.miRNA.sites	0	MBS gain	(-Inf,0]	0	2-cell	2-cell	Pre-implantation	2-cell	Pre-implantation	till 8-cell	2-cell
2-cell	ENSG00000102580.15	GSM1833291	count.of.edits.gaining.miRNA.sites	0	MBS gain	(-Inf,0]	0	2-cell	2-cell	Pre-implantation	2-cell	Pre-implantation	till 8-cell	2-cell
2-cell	ENSG00000102580.15	GSM2706238	count.of.edits.gaining.miRNA.sites	0	MBS gain	(-Inf,0]	0	2-cell	2-cell	Pre-implantation	2-cell	Pre-implantation	till 8-cell	2-cell
2-cell	ENSG00000102580.15	GSM2706260	count.of.edits.gaining.miRNA.sites	0	MBS gain	(-Inf,0]	0	2-cell	2-cell	Pre-implantation	2-cell	Pre-implantation	till 8-cell	2-cell
2-cell	ENSG00000102580.15	GSM3928362	count.of.edits.gaining.miRNA.sites	0	MBS gain	(-Inf,0]	0	2-cell	2-cell	Pre-implantation	2-cell	Pre-implantation	till 8-cell	2-cell
2-cell	ENSG00000102580.15	GSM3928365	count.of.edits.gaining.miRNA.sites	0	MBS gain	(-Inf,0]	0	2-cell	2-cell	Pre-implantation	2-cell	Pre-implantation	till 8-cell	2-cell
2-cell	ENSG00000102580.15	GSM3928366	count.of.edits.gaining.miRNA.sites	0	MBS gain	(-Inf,0]	0	2-cell	2-cell	Pre-implantation	2-cell	Pre-implantation	till 8-cell	2-cell
2-cell	ENSG00000102580.15	GSM3928367	count.of.edits.gaining.miRNA.sites	0	MBS gain	(-Inf,0]	0	2-cell	2-cell	Pre-implantation	2-cell	Pre-implantation	till 8-cell	2-cell
2-cell	ENSG00000102580.15	GSM3928368	count.of.edits.gaining.miRNA.sites	0	MBS gain	(-Inf,0]	0	2-cell	2-cell	Pre-implantation	2-cell	Pre-implantation	till 8-cell	2-cell
2-cell	ENSG00000102580.15	GSM3928369	count.of.edits.gaining.miRNA.sites	0	MBS gain	(-Inf,0]	0	2-cell	2-cell	Pre-implantation	2-cell	Pre-implantation	till 8-cell	2-cell
2-cell	ENSG00000102580.15	GSM3928370	count.of.edits.gaining.miRNA.sites	0	MBS gain	(-Inf,0]	0	2-cell	2-cell	Pre-implantation	2-cell	Pre-implantation	till 8-cell	2-cell
2-cell	ENSG00000102580.15	GSM3928371	count.of.edits.gaining.miRNA.sites	0	MBS gain	(-Inf,0]	0	2-cell	2-cell	Pre-implantation	2-cell	Pre-implantation	till 8-cell	2-cell
2-cell	ENSG00000102580.15	GSM896813	count.of.edits.gaining.miRNA.sites	0	MBS gain	(-Inf,0]	0	2-cell	2-cell	Pre-implantation	2-cell	Pre-implantation	till 8-cell	2-cell
2-cell	ENSG00000102580.15	GSM896814	count.of.edits.gaining.miRNA.sites	0	MBS gain	(-Inf,0]	0	2-cell	2-cell	Pre-implantation	2-cell	Pre-implantation	till 8-cell	2-cell
2-cell	ENSG00000102781.14	GSM1160120	count.of.edits.gaining.miRNA.sites	2	MBS gain	(1,2]	2	2-cell	2-cell	Pre-implantation	2-cell	Pre-implantation	till 8-cell	2-cell
2-cell	ENSG00000102781.14	GSM1160121	count.of.edits.gaining.miRNA.sites	1	MBS gain	(0,1]	1	2-cell	2-cell	Pre-implantation	2-cell	Pre-implantation	till 8-cell	2-cell
2-cell	ENSG00000102781.14	GSM1833289	count.of.edits.gaining.miRNA.sites	2	MBS gain	(1,2]	2	2-cell	2-cell	Pre-implantation	2-cell	Pre-implantation	till 8-cell	2-cell
2-cell	ENSG00000102781.14	GSM1833290	count.of.edits.gaining.miRNA.sites	1	MBS gain	(0,1]	1	2-cell	2-cell	Pre-implantation	2-cell	Pre-implantation	till 8-cell	2-cell
2-cell	ENSG00000102781.14	GSM1833291	count.of.edits.gaining.miRNA.sites	1	MBS gain	(0,1]	1	2-cell	2-cell	Pre-implantation	2-cell	Pre-implantation	till 8-cell	2-cell
2-cell	ENSG00000102781.14	GSM2706237	count.of.edits.gaining.miRNA.sites	2	MBS gain	(1,2]	2	2-cell	2-cell	Pre-implantation	2-cell	Pre-implantation	till 8-cell	2-cell
2-cell	ENSG00000102781.14	GSM2706238	count.of.edits.gaining.miRNA.sites	2	MBS gain	(1,2]	2	2-cell	2-cell	Pre-implantation	2-cell	Pre-implantation	till 8-cell	2-cell
2-cell	ENSG00000102781.14	GSM2706260	count.of.edits.gaining.miRNA.sites	2	MBS gain	(1,2]	2	2-cell	2-cell	Pre-implantation	2-cell	Pre-implantation	till 8-cell	2-cell
2-cell	ENSG00000102781.14	GSM2706261	count.of.edits.gaining.miRNA.sites	2	MBS gain	(1,2]	2	2-cell	2-cell	Pre-implantation	2-cell	Pre-implantation	till 8-cell	2-cell
2-cell	ENSG00000102781.14	GSM3928362	count.of.edits.gaining.miRNA.sites	2	MBS gain	(1,2]	2	2-cell	2-cell	Pre-implantation	2-cell	Pre-implantation	till 8-cell	2-cell
2-cell	ENSG00000102781.14	GSM3928364	count.of.edits.gaining.miRNA.sites	2	MBS gain	(1,2]	2	2-cell	2-cell	Pre-implantation	2-cell	Pre-implantation	till 8-cell	2-cell
2-cell	ENSG00000102781.14	GSM3928365	count.of.edits.gaining.miRNA.sites	2	MBS gain	(1,2]	2	2-cell	2-cell	Pre-implantation	2-cell	Pre-implantation	till 8-cell	2-cell
2-cell	ENSG00000102781.14	GSM3928366	count.of.edits.gaining.miRNA.sites	1	MBS gain	(0,1]	1	2-cell	2-cell	Pre-implantation	2-cell	Pre-implantation	till 8-cell	2-cell
2-cell	ENSG00000102781.14	GSM3928367	count.of.edits.gaining.miRNA.sites	2	MBS gain	(1,2]	2	2-cell	2-cell	Pre-implantation	2-cell	Pre-implantation	till 8-cell	2-cell
2-cell	ENSG00000102781.14	GSM3928368	count.of.edits.gaining.miRNA.sites	1	MBS gain	(0,1]	1	2-cell	2-cell	Pre-implantation	2-cell	Pre-implantation	till 8-cell	2-cell
2-cell	ENSG00000102781.14	GSM3928369	count.of.edits.gaining.miRNA.sites	2	MBS gain	(1,2]	2	2-cell	2-cell	Pre-implantation	2-cell	Pre-implantation	till 8-cell	2-cell
2-cell	ENSG00000102781.14	GSM3928370	count.of.edits.gaining.miRNA.sites	1	MBS gain	(0,1]	1	2-cell	2-cell	Pre-implantation	2-cell	Pre-implantation	till 8-cell	2-cell
2-cell	ENSG00000102781.14	GSM3928371	count.of.edits.gaining.miRNA.sites	1	MBS gain	(0,1]	1	2-cell	2-cell	Pre-implantation	2-cell	Pre-implantation	till 8-cell	2-cell
2-cell	ENSG00000102781.14	GSM896809	count.of.edits.gaining.miRNA.sites	2	MBS gain	(1,2]	2	2-cell	2-cell	Pre-implantation	2-cell	Pre-implantation	till 8-cell	2-cell
2-cell	ENSG00000102781.14	GSM896811	count.of.edits.gaining.miRNA.sites	1	MBS gain	(0,1]	1	2-cell	2-cell	Pre-implantation	2-cell	Pre-implantation	till 8-cell	2-cell
2-cell	ENSG00000102781.14	GSM896813	count.of.edits.gaining.miRNA.sites	1	MBS gain	(0,1]	1	2-cell	2-cell	Pre-implantation	2-cell	Pre-implantation	till 8-cell	2-cell
2-cell	ENSG00000102781.14	GSM896814	count.of.edits.gaining.miRNA.sites	1	MBS gain	(0,1]	1	2-cell	2-cell	Pre-implantation	2-cell	Pre-implantation	till 8-cell	2-cell
2-cell	ENSG00000102781.14	GSM3928363	count.of.edits.gaining.miRNA.sites	1	MBS gain	(0,1]	1	2-cell	2-cell	Pre-implantation	2-cell	Pre-implantation	till 8-cell	2-cell
2-cell	ENSG00000102781.14	GSM896810	count.of.edits.gaining.miRNA.sites	2	MBS gain	(1,2]	2	2-cell	2-cell	Pre-implantation	2-cell	Pre-implantation	till 8-cell	2-cell
2-cell	ENSG00000102781.14	GSM896812	count.of.edits.gaining.miRNA.sites	1	MBS gain	(0,1]	1	2-cell	2-cell	Pre-implantation	2-cell	Pre-implantation	till 8-cell	2-cell
2-cell	ENSG00000102781.14	GSM1833288	count.of.edits.gaining.miRNA.sites	1	MBS gain	(0,1]	1	2-cell	2-cell	Pre-implantation	2-cell	Pre-implantation	till 8-cell	2-cell
2-cell	ENSG00000102781.14	GSM1160122	count.of.edits.gaining.miRNA.sites	0	MBS gain	(-Inf,0]	0	2-cell	2-cell	Pre-implantation	2-cell	Pre-implantation	till 8-cell	2-cell
2-cell	ENSG00000103018.16	GSM1160120	count.of.edits.gaining.miRNA.sites	0	MBS gain	(-Inf,0]	0	2-cell	2-cell	Pre-implantation	2-cell	Pre-implantation	till 8-cell	2-cell
2-cell	ENSG00000103018.16	GSM1833290	count.of.edits.gaining.miRNA.sites	0	MBS gain	(-Inf,0]	0	2-cell	2-cell	Pre-implantation	2-cell	Pre-implantation	till 8-cell	2-cell
2-cell	ENSG00000103018.16	GSM2706237	count.of.edits.gaining.miRNA.sites	0	MBS gain	(-Inf,0]	0	2-cell	2-cell	Pre-implantation	2-cell	Pre-implantation	till 8-cell	2-cell
2-cell	ENSG00000103018.16	GSM2706238	count.of.edits.gaining.miRNA.sites	0	MBS gain	(-Inf,0]	0	2-cell	2-cell	Pre-implantation	2-cell	Pre-implantation	till 8-cell	2-cell
2-cell	ENSG00000103018.16	GSM2706260	count.of.edits.gaining.miRNA.sites	0	MBS gain	(-Inf,0]	0	2-cell	2-cell	Pre-implantation	2-cell	Pre-implantation	till 8-cell	2-cell
2-cell	ENSG00000103018.16	GSM3928362	count.of.edits.gaining.miRNA.sites	0	MBS gain	(-Inf,0]	0	2-cell	2-cell	Pre-implantation	2-cell	Pre-implantation	till 8-cell	2-cell
2-cell	ENSG00000103018.16	GSM3928363	count.of.edits.gaining.miRNA.sites	0	MBS gain	(-Inf,0]	0	2-cell	2-cell	Pre-implantation	2-cell	Pre-implantation	till 8-cell	2-cell
2-cell	ENSG00000103018.16	GSM3928364	count.of.edits.gaining.miRNA.sites	0	MBS gain	(-Inf,0]	0	2-cell	2-cell	Pre-implantation	2-cell	Pre-implantation	till 8-cell	2-cell
2-cell	ENSG00000103018.16	GSM3928365	count.of.edits.gaining.miRNA.sites	0	MBS gain	(-Inf,0]	0	2-cell	2-cell	Pre-implantation	2-cell	Pre-implantation	till 8-cell	2-cell
2-cell	ENSG00000103018.16	GSM3928366	count.of.edits.gaining.miRNA.sites	0	MBS gain	(-Inf,0]	0	2-cell	2-cell	Pre-implantation	2-cell	Pre-implantation	till 8-cell	2-cell
2-cell	ENSG00000103018.16	GSM3928367	count.of.edits.gaining.miRNA.sites	0	MBS gain	(-Inf,0]	0	2-cell	2-cell	Pre-implantation	2-cell	Pre-implantation	till 8-cell	2-cell
2-cell	ENSG00000103018.16	GSM3928370	count.of.edits.gaining.miRNA.sites	0	MBS gain	(-Inf,0]	0	2-cell	2-cell	Pre-implantation	2-cell	Pre-implantation	till 8-cell	2-cell
2-cell	ENSG00000103018.16	GSM896809	count.of.edits.gaining.miRNA.sites	0	MBS gain	(-Inf,0]	0	2-cell	2-cell	Pre-implantation	2-cell	Pre-implantation	till 8-cell	2-cell
2-cell	ENSG00000103018.16	GSM896810	count.of.edits.gaining.miRNA.sites	0	MBS gain	(-Inf,0]	0	2-cell	2-cell	Pre-implantation	2-cell	Pre-implantation	till 8-cell	2-cell
2-cell	ENSG00000103018.16	GSM896811	count.of.edits.gaining.miRNA.sites	0	MBS gain	(-Inf,0]	0	2-cell	2-cell	Pre-implantation	2-cell	Pre-implantation	till 8-cell	2-cell
2-cell	ENSG00000103018.16	GSM896813	count.of.edits.gaining.miRNA.sites	0	MBS gain	(-Inf,0]	0	2-cell	2-cell	Pre-implantation	2-cell	Pre-implantation	till 8-cell	2-cell
2-cell	ENSG00000103018.16	GSM896814	count.of.edits.gaining.miRNA.sites	0	MBS gain	(-Inf,0]	0	2-cell	2-cell	Pre-implantation	2-cell	Pre-implantation	till 8-cell	2-cell
2-cell	ENSG00000103160.12	GSM1833288	count.of.edits.gaining.miRNA.sites	1	MBS gain	(0,1]	1	2-cell	2-cell	Pre-implantation	2-cell	Pre-implantation	till 8-cell	2-cell
2-cell	ENSG00000103160.12	GSM1833290	count.of.edits.gaining.miRNA.sites	1	MBS gain	(0,1]	1	2-cell	2-cell	Pre-implantation	2-cell	Pre-implantation	till 8-cell	2-cell
2-cell	ENSG00000103160.12	GSM1833291	count.of.edits.gaining.miRNA.sites	1	MBS gain	(0,1]	1	2-cell	2-cell	Pre-implantation	2-cell	Pre-implantation	till 8-cell	2-cell
2-cell	ENSG00000103160.12	GSM2706238	count.of.edits.gaining.miRNA.sites	1	MBS gain	(0,1]	1	2-cell	2-cell	Pre-implantation	2-cell	Pre-implantation	till 8-cell	2-cell
2-cell	ENSG00000103160.12	GSM2706260	count.of.edits.gaining.miRNA.sites	1	MBS gain	(0,1]	1	2-cell	2-cell	Pre-implantation	2-cell	Pre-implantation	till 8-cell	2-cell
2-cell	ENSG00000103160.12	GSM3928362	count.of.edits.gaining.miRNA.sites	1	MBS gain	(0,1]	1	2-cell	2-cell	Pre-implantation	2-cell	Pre-implantation	till 8-cell	2-cell
2-cell	ENSG00000103160.12	GSM3928363	count.of.edits.gaining.miRNA.sites	1	MBS gain	(0,1]	1	2-cell	2-cell	Pre-implantation	2-cell	Pre-implantation	till 8-cell	2-cell
2-cell	ENSG00000103160.12	GSM3928364	count.of.edits.gaining.miRNA.sites	1	MBS gain	(0,1]	1	2-cell	2-cell	Pre-implantation	2-cell	Pre-implantation	till 8-cell	2-cell
2-cell	ENSG00000103160.12	GSM3928366	count.of.edits.gaining.miRNA.sites	1	MBS gain	(0,1]	1	2-cell	2-cell	Pre-implantation	2-cell	Pre-implantation	till 8-cell	2-cell
2-cell	ENSG00000103160.12	GSM3928367	count.of.edits.gaining.miRNA.sites	1	MBS gain	(0,1]	1	2-cell	2-cell	Pre-implantation	2-cell	Pre-implantation	till 8-cell	2-cell
2-cell	ENSG00000103160.12	GSM3928369	count.of.edits.gaining.miRNA.sites	1	MBS gain	(0,1]	1	2-cell	2-cell	Pre-implantation	2-cell	Pre-implantation	till 8-cell	2-cell
2-cell	ENSG00000103160.12	GSM896810	count.of.edits.gaining.miRNA.sites	1	MBS gain	(0,1]	1	2-cell	2-cell	Pre-implantation	2-cell	Pre-implantation	till 8-cell	2-cell
2-cell	ENSG00000103160.12	GSM896811	count.of.edits.gaining.miRNA.sites	1	MBS gain	(0,1]	1	2-cell	2-cell	Pre-implantation	2-cell	Pre-implantation	till 8-cell	2-cell
2-cell	ENSG00000103160.12	GSM896812	count.of.edits.gaining.miRNA.sites	1	MBS gain	(0,1]	1	2-cell	2-cell	Pre-implantation	2-cell	Pre-implantation	till 8-cell	2-cell
2-cell	ENSG00000103160.12	GSM1160120	count.of.edits.gaining.miRNA.sites	1	MBS gain	(0,1]	1	2-cell	2-cell	Pre-implantation	2-cell	Pre-implantation	till 8-cell	2-cell
2-cell	ENSG00000103160.12	GSM1160121	count.of.edits.gaining.miRNA.sites	1	MBS gain	(0,1]	1	2-cell	2-cell	Pre-implantation	2-cell	Pre-implantation	till 8-cell	2-cell
2-cell	ENSG00000103160.12	GSM2706237	count.of.edits.gaining.miRNA.sites	1	MBS gain	(0,1]	1	2-cell	2-cell	Pre-implantation	2-cell	Pre-implantation	till 8-cell	2-cell
2-cell	ENSG00000103160.12	GSM2706261	count.of.edits.gaining.miRNA.sites	1	MBS gain	(0,1]	1	2-cell	2-cell	Pre-implantation	2-cell	Pre-implantation	till 8-cell	2-cell
2-cell	ENSG00000103160.12	GSM3928365	count.of.edits.gaining.miRNA.sites	1	MBS gain	(0,1]	1	2-cell	2-cell	Pre-implantation	2-cell	Pre-implantation	till 8-cell	2-cell
2-cell	ENSG00000103160.12	GSM3928368	count.of.edits.gaining.miRNA.sites	1	MBS gain	(0,1]	1	2-cell	2-cell	Pre-implantation	2-cell	Pre-implantation	till 8-cell	2-cell
2-cell	ENSG00000103160.12	GSM3928370	count.of.edits.gaining.miRNA.sites	1	MBS gain	(0,1]	1	2-cell	2-cell	Pre-implantation	2-cell	Pre-implantation	till 8-cell	2-cell
2-cell	ENSG00000103160.12	GSM3928371	count.of.edits.gaining.miRNA.sites	1	MBS gain	(0,1]	1	2-cell	2-cell	Pre-implantation	2-cell	Pre-implantation	till 8-cell	2-cell
2-cell	ENSG00000103160.12	GSM896809	count.of.edits.gaining.miRNA.sites	1	MBS gain	(0,1]	1	2-cell	2-cell	Pre-implantation	2-cell	Pre-implantation	till 8-cell	2-cell
2-cell	ENSG00000103160.12	GSM896813	count.of.edits.gaining.miRNA.sites	1	MBS gain	(0,1]	1	2-cell	2-cell	Pre-implantation	2-cell	Pre-implantation	till 8-cell	2-cell
2-cell	ENSG00000103160.12	GSM896814	count.of.edits.gaining.miRNA.sites	1	MBS gain	(0,1]	1	2-cell	2-cell	Pre-implantation	2-cell	Pre-implantation	till 8-cell	2-cell
2-cell	ENSG00000103196.12	GSM2706260	count.of.edits.gaining.miRNA.sites	1	MBS gain	(0,1]	1	2-cell	2-cell	Pre-implantation	2-cell	Pre-implantation	till 8-cell	2-cell
2-cell	ENSG00000103196.12	GSM2706261	count.of.edits.gaining.miRNA.sites	1	MBS gain	(0,1]	1	2-cell	2-cell	Pre-implantation	2-cell	Pre-implantation	till 8-cell	2-cell
2-cell	ENSG00000103196.12	GSM3928362	count.of.edits.gaining.miRNA.sites	1	MBS gain	(0,1]	1	2-cell	2-cell	Pre-implantation	2-cell	Pre-implantation	till 8-cell	2-cell
2-cell	ENSG00000103196.12	GSM3928363	count.of.edits.gaining.miRNA.sites	1	MBS gain	(0,1]	1	2-cell	2-cell	Pre-implantation	2-cell	Pre-implantation	till 8-cell	2-cell
2-cell	ENSG00000103196.12	GSM3928364	count.of.edits.gaining.miRNA.sites	1	MBS gain	(0,1]	1	2-cell	2-cell	Pre-implantation	2-cell	Pre-implantation	till 8-cell	2-cell
2-cell	ENSG00000103196.12	GSM3928365	count.of.edits.gaining.miRNA.sites	1	MBS gain	(0,1]	1	2-cell	2-cell	Pre-implantation	2-cell	Pre-implantation	till 8-cell	2-cell
2-cell	ENSG00000103196.12	GSM3928366	count.of.edits.gaining.miRNA.sites	1	MBS gain	(0,1]	1	2-cell	2-cell	Pre-implantation	2-cell	Pre-implantation	till 8-cell	2-cell
2-cell	ENSG00000103196.12	GSM3928367	count.of.edits.gaining.miRNA.sites	1	MBS gain	(0,1]	1	2-cell	2-cell	Pre-implantation	2-cell	Pre-implantation	till 8-cell	2-cell
2-cell	ENSG00000103196.12	GSM3928368	count.of.edits.gaining.miRNA.sites	1	MBS gain	(0,1]	1	2-cell	2-cell	Pre-implantation	2-cell	Pre-implantation	till 8-cell	2-cell
2-cell	ENSG00000103196.12	GSM3928369	count.of.edits.gaining.miRNA.sites	1	MBS gain	(0,1]	1	2-cell	2-cell	Pre-implantation	2-cell	Pre-implantation	till 8-cell	2-cell
2-cell	ENSG00000103196.12	GSM3928370	count.of.edits.gaining.miRNA.sites	1	MBS gain	(0,1]	1	2-cell	2-cell	Pre-implantation	2-cell	Pre-implantation	till 8-cell	2-cell
2-cell	ENSG00000103196.12	GSM3928371	count.of.edits.gaining.miRNA.sites	1	MBS gain	(0,1]	1	2-cell	2-cell	Pre-implantation	2-cell	Pre-implantation	till 8-cell	2-cell
2-cell	ENSG00000103196.12	GSM896809	count.of.edits.gaining.miRNA.sites	1	MBS gain	(0,1]	1	2-cell	2-cell	Pre-implantation	2-cell	Pre-implantation	till 8-cell	2-cell
2-cell	ENSG00000103196.12	GSM896811	count.of.edits.gaining.miRNA.sites	1	MBS gain	(0,1]	1	2-cell	2-cell	Pre-implantation	2-cell	Pre-implantation	till 8-cell	2-cell
2-cell	ENSG00000103196.12	GSM896812	count.of.edits.gaining.miRNA.sites	1	MBS gain	(0,1]	1	2-cell	2-cell	Pre-implantation	2-cell	Pre-implantation	till 8-cell	2-cell
2-cell	ENSG00000103196.12	GSM896813	count.of.edits.gaining.miRNA.sites	1	MBS gain	(0,1]	1	2-cell	2-cell	Pre-implantation	2-cell	Pre-implantation	till 8-cell	2-cell
2-cell	ENSG00000103196.12	GSM896814	count.of.edits.gaining.miRNA.sites	1	MBS gain	(0,1]	1	2-cell	2-cell	Pre-implantation	2-cell	Pre-implantation	till 8-cell	2-cell
2-cell	ENSG00000103196.12	GSM1160120	count.of.edits.gaining.miRNA.sites	1	MBS gain	(0,1]	1	2-cell	2-cell	Pre-implantation	2-cell	Pre-implantation	till 8-cell	2-cell
2-cell	ENSG00000103196.12	GSM1160121	count.of.edits.gaining.miRNA.sites	1	MBS gain	(0,1]	1	2-cell	2-cell	Pre-implantation	2-cell	Pre-implantation	till 8-cell	2-cell
2-cell	ENSG00000103196.12	GSM1833291	count.of.edits.gaining.miRNA.sites	1	MBS gain	(0,1]	1	2-cell	2-cell	Pre-implantation	2-cell	Pre-implantation	till 8-cell	2-cell
2-cell	ENSG00000103196.12	GSM896810	count.of.edits.gaining.miRNA.sites	1	MBS gain	(0,1]	1	2-cell	2-cell	Pre-implantation	2-cell	Pre-implantation	till 8-cell	2-cell
2-cell	ENSG00000103196.12	GSM1833290	count.of.edits.gaining.miRNA.sites	1	MBS gain	(0,1]	1	2-cell	2-cell	Pre-implantation	2-cell	Pre-implantation	till 8-cell	2-cell
2-cell	ENSG00000103196.12	GSM2706238	count.of.edits.gaining.miRNA.sites	1	MBS gain	(0,1]	1	2-cell	2-cell	Pre-implantation	2-cell	Pre-implantation	till 8-cell	2-cell
2-cell	ENSG00000103196.12	GSM1160122	count.of.edits.gaining.miRNA.sites	1	MBS gain	(0,1]	1	2-cell	2-cell	Pre-implantation	2-cell	Pre-implantation	till 8-cell	2-cell
2-cell	ENSG00000103196.12	GSM2706237	count.of.edits.gaining.miRNA.sites	1	MBS gain	(0,1]	1	2-cell	2-cell	Pre-implantation	2-cell	Pre-implantation	till 8-cell	2-cell
2-cell	ENSG00000103319.12	GSM1160120	count.of.edits.gaining.miRNA.sites	0	MBS gain	(-Inf,0]	0	2-cell	2-cell	Pre-implantation	2-cell	Pre-implantation	till 8-cell	2-cell
2-cell	ENSG00000103319.12	GSM1833288	count.of.edits.gaining.miRNA.sites	0	MBS gain	(-Inf,0]	0	2-cell	2-cell	Pre-implantation	2-cell	Pre-implantation	till 8-cell	2-cell
2-cell	ENSG00000103319.12	GSM1833289	count.of.edits.gaining.miRNA.sites	0	MBS gain	(-Inf,0]	0	2-cell	2-cell	Pre-implantation	2-cell	Pre-implantation	till 8-cell	2-cell
2-cell	ENSG00000103319.12	GSM1833291	count.of.edits.gaining.miRNA.sites	0	MBS gain	(-Inf,0]	0	2-cell	2-cell	Pre-implantation	2-cell	Pre-implantation	till 8-cell	2-cell
2-cell	ENSG00000103319.12	GSM2706237	count.of.edits.gaining.miRNA.sites	1	MBS gain	(0,1]	1	2-cell	2-cell	Pre-implantation	2-cell	Pre-implantation	till 8-cell	2-cell
2-cell	ENSG00000103319.12	GSM2706238	count.of.edits.gaining.miRNA.sites	1	MBS gain	(0,1]	1	2-cell	2-cell	Pre-implantation	2-cell	Pre-implantation	till 8-cell	2-cell
2-cell	ENSG00000103319.12	GSM2706260	count.of.edits.gaining.miRNA.sites	1	MBS gain	(0,1]	1	2-cell	2-cell	Pre-implantation	2-cell	Pre-implantation	till 8-cell	2-cell
2-cell	ENSG00000103319.12	GSM2706261	count.of.edits.gaining.miRNA.sites	1	MBS gain	(0,1]	1	2-cell	2-cell	Pre-implantation	2-cell	Pre-implantation	till 8-cell	2-cell
2-cell	ENSG00000103319.12	GSM3928362	count.of.edits.gaining.miRNA.sites	0	MBS gain	(-Inf,0]	0	2-cell	2-cell	Pre-implantation	2-cell	Pre-implantation	till 8-cell	2-cell
2-cell	ENSG00000103319.12	GSM3928363	count.of.edits.gaining.miRNA.sites	1	MBS gain	(0,1]	1	2-cell	2-cell	Pre-implantation	2-cell	Pre-implantation	till 8-cell	2-cell
2-cell	ENSG00000103319.12	GSM3928364	count.of.edits.gaining.miRNA.sites	1	MBS gain	(0,1]	1	2-cell	2-cell	Pre-implantation	2-cell	Pre-implantation	till 8-cell	2-cell
2-cell	ENSG00000103319.12	GSM3928365	count.of.edits.gaining.miRNA.sites	1	MBS gain	(0,1]	1	2-cell	2-cell	Pre-implantation	2-cell	Pre-implantation	till 8-cell	2-cell
2-cell	ENSG00000103319.12	GSM3928366	count.of.edits.gaining.miRNA.sites	1	MBS gain	(0,1]	1	2-cell	2-cell	Pre-implantation	2-cell	Pre-implantation	till 8-cell	2-cell
2-cell	ENSG00000103319.12	GSM3928367	count.of.edits.gaining.miRNA.sites	1	MBS gain	(0,1]	1	2-cell	2-cell	Pre-implantation	2-cell	Pre-implantation	till 8-cell	2-cell
2-cell	ENSG00000103319.12	GSM3928368	count.of.edits.gaining.miRNA.sites	0	MBS gain	(-Inf,0]	0	2-cell	2-cell	Pre-implantation	2-cell	Pre-implantation	till 8-cell	2-cell
2-cell	ENSG00000103319.12	GSM3928370	count.of.edits.gaining.miRNA.sites	1	MBS gain	(0,1]	1	2-cell	2-cell	Pre-implantation	2-cell	Pre-implantation	till 8-cell	2-cell
2-cell	ENSG00000103319.12	GSM3928371	count.of.edits.gaining.miRNA.sites	0	MBS gain	(-Inf,0]	0	2-cell	2-cell	Pre-implantation	2-cell	Pre-implantation	till 8-cell	2-cell
2-cell	ENSG00000103319.12	GSM896809	count.of.edits.gaining.miRNA.sites	1	MBS gain	(0,1]	1	2-cell	2-cell	Pre-implantation	2-cell	Pre-implantation	till 8-cell	2-cell
2-cell	ENSG00000103319.12	GSM896810	count.of.edits.gaining.miRNA.sites	1	MBS gain	(0,1]	1	2-cell	2-cell	Pre-implantation	2-cell	Pre-implantation	till 8-cell	2-cell
2-cell	ENSG00000103319.12	GSM896811	count.of.edits.gaining.miRNA.sites	0	MBS gain	(-Inf,0]	0	2-cell	2-cell	Pre-implantation	2-cell	Pre-implantation	till 8-cell	2-cell
2-cell	ENSG00000103319.12	GSM896812	count.of.edits.gaining.miRNA.sites	0	MBS gain	(-Inf,0]	0	2-cell	2-cell	Pre-implantation	2-cell	Pre-implantation	till 8-cell	2-cell
2-cell	ENSG00000103319.12	GSM896813	count.of.edits.gaining.miRNA.sites	0	MBS gain	(-Inf,0]	0	2-cell	2-cell	Pre-implantation	2-cell	Pre-implantation	till 8-cell	2-cell
2-cell	ENSG00000103319.12	GSM896814	count.of.edits.gaining.miRNA.sites	1	MBS gain	(0,1]	1	2-cell	2-cell	Pre-implantation	2-cell	Pre-implantation	till 8-cell	2-cell
2-cell	ENSG00000103319.12	GSM1160121	count.of.edits.gaining.miRNA.sites	0	MBS gain	(-Inf,0]	0	2-cell	2-cell	Pre-implantation	2-cell	Pre-implantation	till 8-cell	2-cell
2-cell	ENSG00000103319.12	GSM3928369	count.of.edits.gaining.miRNA.sites	1	MBS gain	(0,1]	1	2-cell	2-cell	Pre-implantation	2-cell	Pre-implantation	till 8-cell	2-cell
2-cell	ENSG00000103319.12	GSM1833290	count.of.edits.gaining.miRNA.sites	0	MBS gain	(-Inf,0]	0	2-cell	2-cell	Pre-implantation	2-cell	Pre-implantation	till 8-cell	2-cell
2-cell	ENSG00000103319.12	GSM1160122	count.of.edits.gaining.miRNA.sites	0	MBS gain	(-Inf,0]	0	2-cell	2-cell	Pre-implantation	2-cell	Pre-implantation	till 8-cell	2-cell
2-cell	ENSG00000104687.14	GSM2706237	count.of.edits.gaining.miRNA.sites	0	MBS gain	(-Inf,0]	0	2-cell	2-cell	Pre-implantation	2-cell	Pre-implantation	till 8-cell	2-cell
2-cell	ENSG00000104687.14	GSM2706238	count.of.edits.gaining.miRNA.sites	0	MBS gain	(-Inf,0]	0	2-cell	2-cell	Pre-implantation	2-cell	Pre-implantation	till 8-cell	2-cell
2-cell	ENSG00000104687.14	GSM2706260	count.of.edits.gaining.miRNA.sites	0	MBS gain	(-Inf,0]	0	2-cell	2-cell	Pre-implantation	2-cell	Pre-implantation	till 8-cell	2-cell
2-cell	ENSG00000104687.14	GSM2706261	count.of.edits.gaining.miRNA.sites	0	MBS gain	(-Inf,0]	0	2-cell	2-cell	Pre-implantation	2-cell	Pre-implantation	till 8-cell	2-cell
2-cell	ENSG00000104687.14	GSM3928362	count.of.edits.gaining.miRNA.sites	0	MBS gain	(-Inf,0]	0	2-cell	2-cell	Pre-implantation	2-cell	Pre-implantation	till 8-cell	2-cell
2-cell	ENSG00000104687.14	GSM3928363	count.of.edits.gaining.miRNA.sites	0	MBS gain	(-Inf,0]	0	2-cell	2-cell	Pre-implantation	2-cell	Pre-implantation	till 8-cell	2-cell
2-cell	ENSG00000104687.14	GSM3928364	count.of.edits.gaining.miRNA.sites	0	MBS gain	(-Inf,0]	0	2-cell	2-cell	Pre-implantation	2-cell	Pre-implantation	till 8-cell	2-cell
2-cell	ENSG00000104687.14	GSM3928365	count.of.edits.gaining.miRNA.sites	0	MBS gain	(-Inf,0]	0	2-cell	2-cell	Pre-implantation	2-cell	Pre-implantation	till 8-cell	2-cell
2-cell	ENSG00000104687.14	GSM3928366	count.of.edits.gaining.miRNA.sites	0	MBS gain	(-Inf,0]	0	2-cell	2-cell	Pre-implantation	2-cell	Pre-implantation	till 8-cell	2-cell
2-cell	ENSG00000104687.14	GSM3928367	count.of.edits.gaining.miRNA.sites	0	MBS gain	(-Inf,0]	0	2-cell	2-cell	Pre-implantation	2-cell	Pre-implantation	till 8-cell	2-cell
2-cell	ENSG00000104687.14	GSM3928368	count.of.edits.gaining.miRNA.sites	0	MBS gain	(-Inf,0]	0	2-cell	2-cell	Pre-implantation	2-cell	Pre-implantation	till 8-cell	2-cell
2-cell	ENSG00000104687.14	GSM3928369	count.of.edits.gaining.miRNA.sites	0	MBS gain	(-Inf,0]	0	2-cell	2-cell	Pre-implantation	2-cell	Pre-implantation	till 8-cell	2-cell
2-cell	ENSG00000104687.14	GSM3928370	count.of.edits.gaining.miRNA.sites	0	MBS gain	(-Inf,0]	0	2-cell	2-cell	Pre-implantation	2-cell	Pre-implantation	till 8-cell	2-cell
2-cell	ENSG00000104687.14	GSM3928371	count.of.edits.gaining.miRNA.sites	0	MBS gain	(-Inf,0]	0	2-cell	2-cell	Pre-implantation	2-cell	Pre-implantation	till 8-cell	2-cell
2-cell	ENSG00000104738.18	GSM1160120	count.of.edits.gaining.miRNA.sites	0	MBS gain	(-Inf,0]	0	2-cell	2-cell	Pre-implantation	2-cell	Pre-implantation	till 8-cell	2-cell
2-cell	ENSG00000104738.18	GSM1160121	count.of.edits.gaining.miRNA.sites	0	MBS gain	(-Inf,0]	0	2-cell	2-cell	Pre-implantation	2-cell	Pre-implantation	till 8-cell	2-cell
2-cell	ENSG00000104738.18	GSM1160122	count.of.edits.gaining.miRNA.sites	1	MBS gain	(0,1]	1	2-cell	2-cell	Pre-implantation	2-cell	Pre-implantation	till 8-cell	2-cell
2-cell	ENSG00000104738.18	GSM1833288	count.of.edits.gaining.miRNA.sites	1	MBS gain	(0,1]	1	2-cell	2-cell	Pre-implantation	2-cell	Pre-implantation	till 8-cell	2-cell
2-cell	ENSG00000104738.18	GSM1833289	count.of.edits.gaining.miRNA.sites	1	MBS gain	(0,1]	1	2-cell	2-cell	Pre-implantation	2-cell	Pre-implantation	till 8-cell	2-cell
2-cell	ENSG00000104738.18	GSM1833290	count.of.edits.gaining.miRNA.sites	1	MBS gain	(0,1]	1	2-cell	2-cell	Pre-implantation	2-cell	Pre-implantation	till 8-cell	2-cell
2-cell	ENSG00000104738.18	GSM1833291	count.of.edits.gaining.miRNA.sites	1	MBS gain	(0,1]	1	2-cell	2-cell	Pre-implantation	2-cell	Pre-implantation	till 8-cell	2-cell
2-cell	ENSG00000104738.18	GSM2706237	count.of.edits.gaining.miRNA.sites	1	MBS gain	(0,1]	1	2-cell	2-cell	Pre-implantation	2-cell	Pre-implantation	till 8-cell	2-cell
2-cell	ENSG00000104738.18	GSM2706238	count.of.edits.gaining.miRNA.sites	1	MBS gain	(0,1]	1	2-cell	2-cell	Pre-implantation	2-cell	Pre-implantation	till 8-cell	2-cell
2-cell	ENSG00000104738.18	GSM2706260	count.of.edits.gaining.miRNA.sites	1	MBS gain	(0,1]	1	2-cell	2-cell	Pre-implantation	2-cell	Pre-implantation	till 8-cell	2-cell
2-cell	ENSG00000104738.18	GSM2706261	count.of.edits.gaining.miRNA.sites	1	MBS gain	(0,1]	1	2-cell	2-cell	Pre-implantation	2-cell	Pre-implantation	till 8-cell	2-cell
2-cell	ENSG00000104738.18	GSM3928362	count.of.edits.gaining.miRNA.sites	1	MBS gain	(0,1]	1	2-cell	2-cell	Pre-implantation	2-cell	Pre-implantation	till 8-cell	2-cell
2-cell	ENSG00000104738.18	GSM3928363	count.of.edits.gaining.miRNA.sites	1	MBS gain	(0,1]	1	2-cell	2-cell	Pre-implantation	2-cell	Pre-implantation	till 8-cell	2-cell
2-cell	ENSG00000104738.18	GSM3928364	count.of.edits.gaining.miRNA.sites	1	MBS gain	(0,1]	1	2-cell	2-cell	Pre-implantation	2-cell	Pre-implantation	till 8-cell	2-cell
2-cell	ENSG00000104738.18	GSM3928365	count.of.edits.gaining.miRNA.sites	1	MBS gain	(0,1]	1	2-cell	2-cell	Pre-implantation	2-cell	Pre-implantation	till 8-cell	2-cell
2-cell	ENSG00000104738.18	GSM3928366	count.of.edits.gaining.miRNA.sites	1	MBS gain	(0,1]	1	2-cell	2-cell	Pre-implantation	2-cell	Pre-implantation	till 8-cell	2-cell
2-cell	ENSG00000104738.18	GSM3928367	count.of.edits.gaining.miRNA.sites	1	MBS gain	(0,1]	1	2-cell	2-cell	Pre-implantation	2-cell	Pre-implantation	till 8-cell	2-cell
2-cell	ENSG00000104738.18	GSM3928368	count.of.edits.gaining.miRNA.sites	1	MBS gain	(0,1]	1	2-cell	2-cell	Pre-implantation	2-cell	Pre-implantation	till 8-cell	2-cell
2-cell	ENSG00000104738.18	GSM3928369	count.of.edits.gaining.miRNA.sites	1	MBS gain	(0,1]	1	2-cell	2-cell	Pre-implantation	2-cell	Pre-implantation	till 8-cell	2-cell
2-cell	ENSG00000104738.18	GSM3928370	count.of.edits.gaining.miRNA.sites	1	MBS gain	(0,1]	1	2-cell	2-cell	Pre-implantation	2-cell	Pre-implantation	till 8-cell	2-cell
2-cell	ENSG00000104738.18	GSM3928371	count.of.edits.gaining.miRNA.sites	1	MBS gain	(0,1]	1	2-cell	2-cell	Pre-implantation	2-cell	Pre-implantation	till 8-cell	2-cell
2-cell	ENSG00000104738.18	GSM896809	count.of.edits.gaining.miRNA.sites	1	MBS gain	(0,1]	1	2-cell	2-cell	Pre-implantation	2-cell	Pre-implantation	till 8-cell	2-cell
2-cell	ENSG00000104738.18	GSM896810	count.of.edits.gaining.miRNA.sites	1	MBS gain	(0,1]	1	2-cell	2-cell	Pre-implantation	2-cell	Pre-implantation	till 8-cell	2-cell
2-cell	ENSG00000104738.18	GSM896811	count.of.edits.gaining.miRNA.sites	1	MBS gain	(0,1]	1	2-cell	2-cell	Pre-implantation	2-cell	Pre-implantation	till 8-cell	2-cell
2-cell	ENSG00000104738.18	GSM896812	count.of.edits.gaining.miRNA.sites	1	MBS gain	(0,1]	1	2-cell	2-cell	Pre-implantation	2-cell	Pre-implantation	till 8-cell	2-cell
2-cell	ENSG00000104738.18	GSM896813	count.of.edits.gaining.miRNA.sites	1	MBS gain	(0,1]	1	2-cell	2-cell	Pre-implantation	2-cell	Pre-implantation	till 8-cell	2-cell
2-cell	ENSG00000104738.18	GSM896814	count.of.edits.gaining.miRNA.sites	1	MBS gain	(0,1]	1	2-cell	2-cell	Pre-implantation	2-cell	Pre-implantation	till 8-cell	2-cell
2-cell	ENSG00000105447.13	GSM1833290	count.of.edits.gaining.miRNA.sites	0	MBS gain	(-Inf,0]	0	2-cell	2-cell	Pre-implantation	2-cell	Pre-implantation	till 8-cell	2-cell
2-cell	ENSG00000105447.13	GSM2706237	count.of.edits.gaining.miRNA.sites	0	MBS gain	(-Inf,0]	0	2-cell	2-cell	Pre-implantation	2-cell	Pre-implantation	till 8-cell	2-cell
2-cell	ENSG00000105447.13	GSM2706238	count.of.edits.gaining.miRNA.sites	0	MBS gain	(-Inf,0]	0	2-cell	2-cell	Pre-implantation	2-cell	Pre-implantation	till 8-cell	2-cell
2-cell	ENSG00000105447.13	GSM2706260	count.of.edits.gaining.miRNA.sites	0	MBS gain	(-Inf,0]	0	2-cell	2-cell	Pre-implantation	2-cell	Pre-implantation	till 8-cell	2-cell
2-cell	ENSG00000105447.13	GSM2706261	count.of.edits.gaining.miRNA.sites	0	MBS gain	(-Inf,0]	0	2-cell	2-cell	Pre-implantation	2-cell	Pre-implantation	till 8-cell	2-cell
2-cell	ENSG00000105447.13	GSM3928362	count.of.edits.gaining.miRNA.sites	0	MBS gain	(-Inf,0]	0	2-cell	2-cell	Pre-implantation	2-cell	Pre-implantation	till 8-cell	2-cell
2-cell	ENSG00000105447.13	GSM3928363	count.of.edits.gaining.miRNA.sites	0	MBS gain	(-Inf,0]	0	2-cell	2-cell	Pre-implantation	2-cell	Pre-implantation	till 8-cell	2-cell
2-cell	ENSG00000105447.13	GSM3928364	count.of.edits.gaining.miRNA.sites	0	MBS gain	(-Inf,0]	0	2-cell	2-cell	Pre-implantation	2-cell	Pre-implantation	till 8-cell	2-cell
2-cell	ENSG00000105447.13	GSM3928365	count.of.edits.gaining.miRNA.sites	0	MBS gain	(-Inf,0]	0	2-cell	2-cell	Pre-implantation	2-cell	Pre-implantation	till 8-cell	2-cell
2-cell	ENSG00000105447.13	GSM3928366	count.of.edits.gaining.miRNA.sites	0	MBS gain	(-Inf,0]	0	2-cell	2-cell	Pre-implantation	2-cell	Pre-implantation	till 8-cell	2-cell
2-cell	ENSG00000105447.13	GSM3928367	count.of.edits.gaining.miRNA.sites	0	MBS gain	(-Inf,0]	0	2-cell	2-cell	Pre-implantation	2-cell	Pre-implantation	till 8-cell	2-cell
2-cell	ENSG00000105447.13	GSM3928368	count.of.edits.gaining.miRNA.sites	0	MBS gain	(-Inf,0]	0	2-cell	2-cell	Pre-implantation	2-cell	Pre-implantation	till 8-cell	2-cell
2-cell	ENSG00000105447.13	GSM3928369	count.of.edits.gaining.miRNA.sites	0	MBS gain	(-Inf,0]	0	2-cell	2-cell	Pre-implantation	2-cell	Pre-implantation	till 8-cell	2-cell
2-cell	ENSG00000105447.13	GSM3928370	count.of.edits.gaining.miRNA.sites	0	MBS gain	(-Inf,0]	0	2-cell	2-cell	Pre-implantation	2-cell	Pre-implantation	till 8-cell	2-cell
2-cell	ENSG00000105447.13	GSM3928371	count.of.edits.gaining.miRNA.sites	0	MBS gain	(-Inf,0]	0	2-cell	2-cell	Pre-implantation	2-cell	Pre-implantation	till 8-cell	2-cell
2-cell	ENSG00000105447.13	GSM896809	count.of.edits.gaining.miRNA.sites	0	MBS gain	(-Inf,0]	0	2-cell	2-cell	Pre-implantation	2-cell	Pre-implantation	till 8-cell	2-cell
2-cell	ENSG00000105447.13	GSM896810	count.of.edits.gaining.miRNA.sites	0	MBS gain	(-Inf,0]	0	2-cell	2-cell	Pre-implantation	2-cell	Pre-implantation	till 8-cell	2-cell
2-cell	ENSG00000105447.13	GSM896811	count.of.edits.gaining.miRNA.sites	0	MBS gain	(-Inf,0]	0	2-cell	2-cell	Pre-implantation	2-cell	Pre-implantation	till 8-cell	2-cell
2-cell	ENSG00000105447.13	GSM896812	count.of.edits.gaining.miRNA.sites	0	MBS gain	(-Inf,0]	0	2-cell	2-cell	Pre-implantation	2-cell	Pre-implantation	till 8-cell	2-cell
2-cell	ENSG00000105447.13	GSM896813	count.of.edits.gaining.miRNA.sites	0	MBS gain	(-Inf,0]	0	2-cell	2-cell	Pre-implantation	2-cell	Pre-implantation	till 8-cell	2-cell
2-cell	ENSG00000105447.13	GSM896814	count.of.edits.gaining.miRNA.sites	0	MBS gain	(-Inf,0]	0	2-cell	2-cell	Pre-implantation	2-cell	Pre-implantation	till 8-cell	2-cell
2-cell	ENSG00000105708.9	GSM1160120	count.of.edits.gaining.miRNA.sites	0	MBS gain	(-Inf,0]	0	2-cell	2-cell	Pre-implantation	2-cell	Pre-implantation	till 8-cell	2-cell
2-cell	ENSG00000105708.9	GSM1833288	count.of.edits.gaining.miRNA.sites	0	MBS gain	(-Inf,0]	0	2-cell	2-cell	Pre-implantation	2-cell	Pre-implantation	till 8-cell	2-cell
2-cell	ENSG00000105708.9	GSM1833290	count.of.edits.gaining.miRNA.sites	0	MBS gain	(-Inf,0]	0	2-cell	2-cell	Pre-implantation	2-cell	Pre-implantation	till 8-cell	2-cell
2-cell	ENSG00000105708.9	GSM1833291	count.of.edits.gaining.miRNA.sites	0	MBS gain	(-Inf,0]	0	2-cell	2-cell	Pre-implantation	2-cell	Pre-implantation	till 8-cell	2-cell
2-cell	ENSG00000105708.9	GSM2706237	count.of.edits.gaining.miRNA.sites	0	MBS gain	(-Inf,0]	0	2-cell	2-cell	Pre-implantation	2-cell	Pre-implantation	till 8-cell	2-cell
2-cell	ENSG00000105708.9	GSM2706238	count.of.edits.gaining.miRNA.sites	0	MBS gain	(-Inf,0]	0	2-cell	2-cell	Pre-implantation	2-cell	Pre-implantation	till 8-cell	2-cell
2-cell	ENSG00000105708.9	GSM2706260	count.of.edits.gaining.miRNA.sites	0	MBS gain	(-Inf,0]	0	2-cell	2-cell	Pre-implantation	2-cell	Pre-implantation	till 8-cell	2-cell
2-cell	ENSG00000105708.9	GSM3928362	count.of.edits.gaining.miRNA.sites	0	MBS gain	(-Inf,0]	0	2-cell	2-cell	Pre-implantation	2-cell	Pre-implantation	till 8-cell	2-cell
2-cell	ENSG00000105708.9	GSM3928363	count.of.edits.gaining.miRNA.sites	0	MBS gain	(-Inf,0]	0	2-cell	2-cell	Pre-implantation	2-cell	Pre-implantation	till 8-cell	2-cell
2-cell	ENSG00000105708.9	GSM3928364	count.of.edits.gaining.miRNA.sites	0	MBS gain	(-Inf,0]	0	2-cell	2-cell	Pre-implantation	2-cell	Pre-implantation	till 8-cell	2-cell
2-cell	ENSG00000105708.9	GSM3928365	count.of.edits.gaining.miRNA.sites	0	MBS gain	(-Inf,0]	0	2-cell	2-cell	Pre-implantation	2-cell	Pre-implantation	till 8-cell	2-cell
2-cell	ENSG00000105708.9	GSM3928366	count.of.edits.gaining.miRNA.sites	0	MBS gain	(-Inf,0]	0	2-cell	2-cell	Pre-implantation	2-cell	Pre-implantation	till 8-cell	2-cell
2-cell	ENSG00000105708.9	GSM3928367	count.of.edits.gaining.miRNA.sites	0	MBS gain	(-Inf,0]	0	2-cell	2-cell	Pre-implantation	2-cell	Pre-implantation	till 8-cell	2-cell
2-cell	ENSG00000105708.9	GSM3928369	count.of.edits.gaining.miRNA.sites	0	MBS gain	(-Inf,0]	0	2-cell	2-cell	Pre-implantation	2-cell	Pre-implantation	till 8-cell	2-cell
2-cell	ENSG00000105708.9	GSM896810	count.of.edits.gaining.miRNA.sites	0	MBS gain	(-Inf,0]	0	2-cell	2-cell	Pre-implantation	2-cell	Pre-implantation	till 8-cell	2-cell
2-cell	ENSG00000105708.9	GSM896812	count.of.edits.gaining.miRNA.sites	0	MBS gain	(-Inf,0]	0	2-cell	2-cell	Pre-implantation	2-cell	Pre-implantation	till 8-cell	2-cell
2-cell	ENSG00000105708.9	GSM2706261	count.of.edits.gaining.miRNA.sites	0	MBS gain	(-Inf,0]	0	2-cell	2-cell	Pre-implantation	2-cell	Pre-implantation	till 8-cell	2-cell
2-cell	ENSG00000105708.9	GSM3928368	count.of.edits.gaining.miRNA.sites	0	MBS gain	(-Inf,0]	0	2-cell	2-cell	Pre-implantation	2-cell	Pre-implantation	till 8-cell	2-cell
2-cell	ENSG00000105708.9	GSM3928371	count.of.edits.gaining.miRNA.sites	0	MBS gain	(-Inf,0]	0	2-cell	2-cell	Pre-implantation	2-cell	Pre-implantation	till 8-cell	2-cell
2-cell	ENSG00000105708.9	GSM896813	count.of.edits.gaining.miRNA.sites	0	MBS gain	(-Inf,0]	0	2-cell	2-cell	Pre-implantation	2-cell	Pre-implantation	till 8-cell	2-cell
2-cell	ENSG00000105708.9	GSM896811	count.of.edits.gaining.miRNA.sites	0	MBS gain	(-Inf,0]	0	2-cell	2-cell	Pre-implantation	2-cell	Pre-implantation	till 8-cell	2-cell
2-cell	ENSG00000105708.9	GSM896814	count.of.edits.gaining.miRNA.sites	0	MBS gain	(-Inf,0]	0	2-cell	2-cell	Pre-implantation	2-cell	Pre-implantation	till 8-cell	2-cell
2-cell	ENSG00000105708.9	GSM1160121	count.of.edits.gaining.miRNA.sites	0	MBS gain	(-Inf,0]	0	2-cell	2-cell	Pre-implantation	2-cell	Pre-implantation	till 8-cell	2-cell
2-cell	ENSG00000105708.9	GSM3928370	count.of.edits.gaining.miRNA.sites	0	MBS gain	(-Inf,0]	0	2-cell	2-cell	Pre-implantation	2-cell	Pre-implantation	till 8-cell	2-cell
2-cell	ENSG00000105708.9	GSM896809	count.of.edits.gaining.miRNA.sites	0	MBS gain	(-Inf,0]	0	2-cell	2-cell	Pre-implantation	2-cell	Pre-implantation	till 8-cell	2-cell
2-cell	ENSG00000105793.15	GSM1160120	count.of.edits.gaining.miRNA.sites	2	MBS gain	(1,2]	2	2-cell	2-cell	Pre-implantation	2-cell	Pre-implantation	till 8-cell	2-cell
2-cell	ENSG00000105793.15	GSM1160121	count.of.edits.gaining.miRNA.sites	1	MBS gain	(0,1]	1	2-cell	2-cell	Pre-implantation	2-cell	Pre-implantation	till 8-cell	2-cell
2-cell	ENSG00000105793.15	GSM1160122	count.of.edits.gaining.miRNA.sites	1	MBS gain	(0,1]	1	2-cell	2-cell	Pre-implantation	2-cell	Pre-implantation	till 8-cell	2-cell
2-cell	ENSG00000105793.15	GSM1833290	count.of.edits.gaining.miRNA.sites	1	MBS gain	(0,1]	1	2-cell	2-cell	Pre-implantation	2-cell	Pre-implantation	till 8-cell	2-cell
2-cell	ENSG00000105793.15	GSM1833291	count.of.edits.gaining.miRNA.sites	2	MBS gain	(1,2]	2	2-cell	2-cell	Pre-implantation	2-cell	Pre-implantation	till 8-cell	2-cell
2-cell	ENSG00000105793.15	GSM2706237	count.of.edits.gaining.miRNA.sites	2	MBS gain	(1,2]	2	2-cell	2-cell	Pre-implantation	2-cell	Pre-implantation	till 8-cell	2-cell
2-cell	ENSG00000105793.15	GSM2706238	count.of.edits.gaining.miRNA.sites	2	MBS gain	(1,2]	2	2-cell	2-cell	Pre-implantation	2-cell	Pre-implantation	till 8-cell	2-cell
2-cell	ENSG00000105793.15	GSM2706260	count.of.edits.gaining.miRNA.sites	1	MBS gain	(0,1]	1	2-cell	2-cell	Pre-implantation	2-cell	Pre-implantation	till 8-cell	2-cell
2-cell	ENSG00000105793.15	GSM2706261	count.of.edits.gaining.miRNA.sites	2	MBS gain	(1,2]	2	2-cell	2-cell	Pre-implantation	2-cell	Pre-implantation	till 8-cell	2-cell
2-cell	ENSG00000105793.15	GSM3928362	count.of.edits.gaining.miRNA.sites	2	MBS gain	(1,2]	2	2-cell	2-cell	Pre-implantation	2-cell	Pre-implantation	till 8-cell	2-cell
2-cell	ENSG00000105793.15	GSM3928363	count.of.edits.gaining.miRNA.sites	1	MBS gain	(0,1]	1	2-cell	2-cell	Pre-implantation	2-cell	Pre-implantation	till 8-cell	2-cell
2-cell	ENSG00000105793.15	GSM3928364	count.of.edits.gaining.miRNA.sites	2	MBS gain	(1,2]	2	2-cell	2-cell	Pre-implantation	2-cell	Pre-implantation	till 8-cell	2-cell
2-cell	ENSG00000105793.15	GSM3928365	count.of.edits.gaining.miRNA.sites	2	MBS gain	(1,2]	2	2-cell	2-cell	Pre-implantation	2-cell	Pre-implantation	till 8-cell	2-cell
2-cell	ENSG00000105793.15	GSM3928366	count.of.edits.gaining.miRNA.sites	2	MBS gain	(1,2]	2	2-cell	2-cell	Pre-implantation	2-cell	Pre-implantation	till 8-cell	2-cell
2-cell	ENSG00000105793.15	GSM3928367	count.of.edits.gaining.miRNA.sites	2	MBS gain	(1,2]	2	2-cell	2-cell	Pre-implantation	2-cell	Pre-implantation	till 8-cell	2-cell
2-cell	ENSG00000105793.15	GSM3928369	count.of.edits.gaining.miRNA.sites	1	MBS gain	(0,1]	1	2-cell	2-cell	Pre-implantation	2-cell	Pre-implantation	till 8-cell	2-cell
2-cell	ENSG00000105793.15	GSM3928370	count.of.edits.gaining.miRNA.sites	2	MBS gain	(1,2]	2	2-cell	2-cell	Pre-implantation	2-cell	Pre-implantation	till 8-cell	2-cell
2-cell	ENSG00000105793.15	GSM3928371	count.of.edits.gaining.miRNA.sites	2	MBS gain	(1,2]	2	2-cell	2-cell	Pre-implantation	2-cell	Pre-implantation	till 8-cell	2-cell
2-cell	ENSG00000105793.15	GSM896809	count.of.edits.gaining.miRNA.sites	1	MBS gain	(0,1]	1	2-cell	2-cell	Pre-implantation	2-cell	Pre-implantation	till 8-cell	2-cell
2-cell	ENSG00000105793.15	GSM896810	count.of.edits.gaining.miRNA.sites	2	MBS gain	(1,2]	2	2-cell	2-cell	Pre-implantation	2-cell	Pre-implantation	till 8-cell	2-cell
2-cell	ENSG00000105793.15	GSM896811	count.of.edits.gaining.miRNA.sites	1	MBS gain	(0,1]	1	2-cell	2-cell	Pre-implantation	2-cell	Pre-implantation	till 8-cell	2-cell
2-cell	ENSG00000105793.15	GSM896812	count.of.edits.gaining.miRNA.sites	2	MBS gain	(1,2]	2	2-cell	2-cell	Pre-implantation	2-cell	Pre-implantation	till 8-cell	2-cell
2-cell	ENSG00000105793.15	GSM896813	count.of.edits.gaining.miRNA.sites	2	MBS gain	(1,2]	2	2-cell	2-cell	Pre-implantation	2-cell	Pre-implantation	till 8-cell	2-cell
2-cell	ENSG00000105793.15	GSM896814	count.of.edits.gaining.miRNA.sites	1	MBS gain	(0,1]	1	2-cell	2-cell	Pre-implantation	2-cell	Pre-implantation	till 8-cell	2-cell
2-cell	ENSG00000105793.15	GSM3928368	count.of.edits.gaining.miRNA.sites	0	MBS gain	(-Inf,0]	0	2-cell	2-cell	Pre-implantation	2-cell	Pre-implantation	till 8-cell	2-cell
2-cell	ENSG00000106609.16	GSM1160120	count.of.edits.gaining.miRNA.sites	0	MBS gain	(-Inf,0]	0	2-cell	2-cell	Pre-implantation	2-cell	Pre-implantation	till 8-cell	2-cell
2-cell	ENSG00000106609.16	GSM2706237	count.of.edits.gaining.miRNA.sites	0	MBS gain	(-Inf,0]	0	2-cell	2-cell	Pre-implantation	2-cell	Pre-implantation	till 8-cell	2-cell
2-cell	ENSG00000106609.16	GSM2706238	count.of.edits.gaining.miRNA.sites	0	MBS gain	(-Inf,0]	0	2-cell	2-cell	Pre-implantation	2-cell	Pre-implantation	till 8-cell	2-cell
2-cell	ENSG00000106609.16	GSM2706260	count.of.edits.gaining.miRNA.sites	0	MBS gain	(-Inf,0]	0	2-cell	2-cell	Pre-implantation	2-cell	Pre-implantation	till 8-cell	2-cell
2-cell	ENSG00000106609.16	GSM3928362	count.of.edits.gaining.miRNA.sites	0	MBS gain	(-Inf,0]	0	2-cell	2-cell	Pre-implantation	2-cell	Pre-implantation	till 8-cell	2-cell
2-cell	ENSG00000106609.16	GSM3928363	count.of.edits.gaining.miRNA.sites	0	MBS gain	(-Inf,0]	0	2-cell	2-cell	Pre-implantation	2-cell	Pre-implantation	till 8-cell	2-cell
2-cell	ENSG00000106609.16	GSM3928364	count.of.edits.gaining.miRNA.sites	0	MBS gain	(-Inf,0]	0	2-cell	2-cell	Pre-implantation	2-cell	Pre-implantation	till 8-cell	2-cell
2-cell	ENSG00000106609.16	GSM3928365	count.of.edits.gaining.miRNA.sites	0	MBS gain	(-Inf,0]	0	2-cell	2-cell	Pre-implantation	2-cell	Pre-implantation	till 8-cell	2-cell
2-cell	ENSG00000106609.16	GSM3928367	count.of.edits.gaining.miRNA.sites	0	MBS gain	(-Inf,0]	0	2-cell	2-cell	Pre-implantation	2-cell	Pre-implantation	till 8-cell	2-cell
2-cell	ENSG00000106609.16	GSM3928368	count.of.edits.gaining.miRNA.sites	0	MBS gain	(-Inf,0]	0	2-cell	2-cell	Pre-implantation	2-cell	Pre-implantation	till 8-cell	2-cell
2-cell	ENSG00000106609.16	GSM3928370	count.of.edits.gaining.miRNA.sites	0	MBS gain	(-Inf,0]	0	2-cell	2-cell	Pre-implantation	2-cell	Pre-implantation	till 8-cell	2-cell
2-cell	ENSG00000106609.16	GSM3928371	count.of.edits.gaining.miRNA.sites	0	MBS gain	(-Inf,0]	0	2-cell	2-cell	Pre-implantation	2-cell	Pre-implantation	till 8-cell	2-cell
2-cell	ENSG00000106609.16	GSM896809	count.of.edits.gaining.miRNA.sites	0	MBS gain	(-Inf,0]	0	2-cell	2-cell	Pre-implantation	2-cell	Pre-implantation	till 8-cell	2-cell
2-cell	ENSG00000106609.16	GSM896814	count.of.edits.gaining.miRNA.sites	0	MBS gain	(-Inf,0]	0	2-cell	2-cell	Pre-implantation	2-cell	Pre-implantation	till 8-cell	2-cell
2-cell	ENSG00000106609.16	GSM1833290	count.of.edits.gaining.miRNA.sites	0	MBS gain	(-Inf,0]	0	2-cell	2-cell	Pre-implantation	2-cell	Pre-implantation	till 8-cell	2-cell
2-cell	ENSG00000106609.16	GSM1833291	count.of.edits.gaining.miRNA.sites	0	MBS gain	(-Inf,0]	0	2-cell	2-cell	Pre-implantation	2-cell	Pre-implantation	till 8-cell	2-cell
2-cell	ENSG00000106609.16	GSM3928366	count.of.edits.gaining.miRNA.sites	0	MBS gain	(-Inf,0]	0	2-cell	2-cell	Pre-implantation	2-cell	Pre-implantation	till 8-cell	2-cell
2-cell	ENSG00000106609.16	GSM896813	count.of.edits.gaining.miRNA.sites	0	MBS gain	(-Inf,0]	0	2-cell	2-cell	Pre-implantation	2-cell	Pre-implantation	till 8-cell	2-cell
2-cell	ENSG00000106609.16	GSM2706261	count.of.edits.gaining.miRNA.sites	0	MBS gain	(-Inf,0]	0	2-cell	2-cell	Pre-implantation	2-cell	Pre-implantation	till 8-cell	2-cell
2-cell	ENSG00000106789.13	GSM1160121	count.of.edits.gaining.miRNA.sites	1	MBS gain	(0,1]	1	2-cell	2-cell	Pre-implantation	2-cell	Pre-implantation	till 8-cell	2-cell
2-cell	ENSG00000106789.13	GSM1833290	count.of.edits.gaining.miRNA.sites	1	MBS gain	(0,1]	1	2-cell	2-cell	Pre-implantation	2-cell	Pre-implantation	till 8-cell	2-cell
2-cell	ENSG00000106789.13	GSM2706237	count.of.edits.gaining.miRNA.sites	1	MBS gain	(0,1]	1	2-cell	2-cell	Pre-implantation	2-cell	Pre-implantation	till 8-cell	2-cell
2-cell	ENSG00000106789.13	GSM2706238	count.of.edits.gaining.miRNA.sites	1	MBS gain	(0,1]	1	2-cell	2-cell	Pre-implantation	2-cell	Pre-implantation	till 8-cell	2-cell
2-cell	ENSG00000106789.13	GSM2706260	count.of.edits.gaining.miRNA.sites	1	MBS gain	(0,1]	1	2-cell	2-cell	Pre-implantation	2-cell	Pre-implantation	till 8-cell	2-cell
2-cell	ENSG00000106789.13	GSM2706261	count.of.edits.gaining.miRNA.sites	1	MBS gain	(0,1]	1	2-cell	2-cell	Pre-implantation	2-cell	Pre-implantation	till 8-cell	2-cell
2-cell	ENSG00000106789.13	GSM3928362	count.of.edits.gaining.miRNA.sites	1	MBS gain	(0,1]	1	2-cell	2-cell	Pre-implantation	2-cell	Pre-implantation	till 8-cell	2-cell
2-cell	ENSG00000106789.13	GSM3928364	count.of.edits.gaining.miRNA.sites	1	MBS gain	(0,1]	1	2-cell	2-cell	Pre-implantation	2-cell	Pre-implantation	till 8-cell	2-cell
2-cell	ENSG00000106789.13	GSM3928365	count.of.edits.gaining.miRNA.sites	1	MBS gain	(0,1]	1	2-cell	2-cell	Pre-implantation	2-cell	Pre-implantation	till 8-cell	2-cell
2-cell	ENSG00000106789.13	GSM3928366	count.of.edits.gaining.miRNA.sites	1	MBS gain	(0,1]	1	2-cell	2-cell	Pre-implantation	2-cell	Pre-implantation	till 8-cell	2-cell
2-cell	ENSG00000106789.13	GSM3928367	count.of.edits.gaining.miRNA.sites	1	MBS gain	(0,1]	1	2-cell	2-cell	Pre-implantation	2-cell	Pre-implantation	till 8-cell	2-cell
2-cell	ENSG00000106789.13	GSM3928369	count.of.edits.gaining.miRNA.sites	1	MBS gain	(0,1]	1	2-cell	2-cell	Pre-implantation	2-cell	Pre-implantation	till 8-cell	2-cell
2-cell	ENSG00000106789.13	GSM896809	count.of.edits.gaining.miRNA.sites	1	MBS gain	(0,1]	1	2-cell	2-cell	Pre-implantation	2-cell	Pre-implantation	till 8-cell	2-cell
2-cell	ENSG00000106789.13	GSM896810	count.of.edits.gaining.miRNA.sites	1	MBS gain	(0,1]	1	2-cell	2-cell	Pre-implantation	2-cell	Pre-implantation	till 8-cell	2-cell
2-cell	ENSG00000106789.13	GSM896811	count.of.edits.gaining.miRNA.sites	1	MBS gain	(0,1]	1	2-cell	2-cell	Pre-implantation	2-cell	Pre-implantation	till 8-cell	2-cell
2-cell	ENSG00000106789.13	GSM896813	count.of.edits.gaining.miRNA.sites	1	MBS gain	(0,1]	1	2-cell	2-cell	Pre-implantation	2-cell	Pre-implantation	till 8-cell	2-cell
2-cell	ENSG00000106789.13	GSM1160120	count.of.edits.gaining.miRNA.sites	0	MBS gain	(-Inf,0]	0	2-cell	2-cell	Pre-implantation	2-cell	Pre-implantation	till 8-cell	2-cell
2-cell	ENSG00000106789.13	GSM1160122	count.of.edits.gaining.miRNA.sites	0	MBS gain	(-Inf,0]	0	2-cell	2-cell	Pre-implantation	2-cell	Pre-implantation	till 8-cell	2-cell
2-cell	ENSG00000106789.13	GSM1833291	count.of.edits.gaining.miRNA.sites	0	MBS gain	(-Inf,0]	0	2-cell	2-cell	Pre-implantation	2-cell	Pre-implantation	till 8-cell	2-cell
2-cell	ENSG00000106789.13	GSM3928371	count.of.edits.gaining.miRNA.sites	0	MBS gain	(-Inf,0]	0	2-cell	2-cell	Pre-implantation	2-cell	Pre-implantation	till 8-cell	2-cell
2-cell	ENSG00000106789.13	GSM896812	count.of.edits.gaining.miRNA.sites	0	MBS gain	(-Inf,0]	0	2-cell	2-cell	Pre-implantation	2-cell	Pre-implantation	till 8-cell	2-cell
2-cell	ENSG00000106789.13	GSM896814	count.of.edits.gaining.miRNA.sites	0	MBS gain	(-Inf,0]	0	2-cell	2-cell	Pre-implantation	2-cell	Pre-implantation	till 8-cell	2-cell
2-cell	ENSG00000106789.13	GSM3928370	count.of.edits.gaining.miRNA.sites	0	MBS gain	(-Inf,0]	0	2-cell	2-cell	Pre-implantation	2-cell	Pre-implantation	till 8-cell	2-cell
2-cell	ENSG00000106789.13	GSM1833288	count.of.edits.gaining.miRNA.sites	0	MBS gain	(-Inf,0]	0	2-cell	2-cell	Pre-implantation	2-cell	Pre-implantation	till 8-cell	2-cell
2-cell	ENSG00000106789.13	GSM3928368	count.of.edits.gaining.miRNA.sites	0	MBS gain	(-Inf,0]	0	2-cell	2-cell	Pre-implantation	2-cell	Pre-implantation	till 8-cell	2-cell
2-cell	ENSG00000106789.13	GSM1833289	count.of.edits.gaining.miRNA.sites	0	MBS gain	(-Inf,0]	0	2-cell	2-cell	Pre-implantation	2-cell	Pre-implantation	till 8-cell	2-cell
2-cell	ENSG00000107362.13	GSM1160122	count.of.edits.gaining.miRNA.sites	0	MBS gain	(-Inf,0]	0	2-cell	2-cell	Pre-implantation	2-cell	Pre-implantation	till 8-cell	2-cell
2-cell	ENSG00000107362.13	GSM1833288	count.of.edits.gaining.miRNA.sites	0	MBS gain	(-Inf,0]	0	2-cell	2-cell	Pre-implantation	2-cell	Pre-implantation	till 8-cell	2-cell
2-cell	ENSG00000107362.13	GSM1833289	count.of.edits.gaining.miRNA.sites	0	MBS gain	(-Inf,0]	0	2-cell	2-cell	Pre-implantation	2-cell	Pre-implantation	till 8-cell	2-cell
2-cell	ENSG00000107362.13	GSM1833290	count.of.edits.gaining.miRNA.sites	0	MBS gain	(-Inf,0]	0	2-cell	2-cell	Pre-implantation	2-cell	Pre-implantation	till 8-cell	2-cell
2-cell	ENSG00000107362.13	GSM1833291	count.of.edits.gaining.miRNA.sites	0	MBS gain	(-Inf,0]	0	2-cell	2-cell	Pre-implantation	2-cell	Pre-implantation	till 8-cell	2-cell
2-cell	ENSG00000107362.13	GSM2706237	count.of.edits.gaining.miRNA.sites	0	MBS gain	(-Inf,0]	0	2-cell	2-cell	Pre-implantation	2-cell	Pre-implantation	till 8-cell	2-cell
2-cell	ENSG00000107362.13	GSM2706238	count.of.edits.gaining.miRNA.sites	0	MBS gain	(-Inf,0]	0	2-cell	2-cell	Pre-implantation	2-cell	Pre-implantation	till 8-cell	2-cell
2-cell	ENSG00000107362.13	GSM2706260	count.of.edits.gaining.miRNA.sites	0	MBS gain	(-Inf,0]	0	2-cell	2-cell	Pre-implantation	2-cell	Pre-implantation	till 8-cell	2-cell
2-cell	ENSG00000107362.13	GSM2706261	count.of.edits.gaining.miRNA.sites	0	MBS gain	(-Inf,0]	0	2-cell	2-cell	Pre-implantation	2-cell	Pre-implantation	till 8-cell	2-cell
2-cell	ENSG00000107362.13	GSM3928362	count.of.edits.gaining.miRNA.sites	0	MBS gain	(-Inf,0]	0	2-cell	2-cell	Pre-implantation	2-cell	Pre-implantation	till 8-cell	2-cell
2-cell	ENSG00000107362.13	GSM3928364	count.of.edits.gaining.miRNA.sites	0	MBS gain	(-Inf,0]	0	2-cell	2-cell	Pre-implantation	2-cell	Pre-implantation	till 8-cell	2-cell
2-cell	ENSG00000107362.13	GSM3928365	count.of.edits.gaining.miRNA.sites	0	MBS gain	(-Inf,0]	0	2-cell	2-cell	Pre-implantation	2-cell	Pre-implantation	till 8-cell	2-cell
2-cell	ENSG00000107362.13	GSM3928366	count.of.edits.gaining.miRNA.sites	0	MBS gain	(-Inf,0]	0	2-cell	2-cell	Pre-implantation	2-cell	Pre-implantation	till 8-cell	2-cell
2-cell	ENSG00000107362.13	GSM3928367	count.of.edits.gaining.miRNA.sites	0	MBS gain	(-Inf,0]	0	2-cell	2-cell	Pre-implantation	2-cell	Pre-implantation	till 8-cell	2-cell
2-cell	ENSG00000107362.13	GSM3928370	count.of.edits.gaining.miRNA.sites	0	MBS gain	(-Inf,0]	0	2-cell	2-cell	Pre-implantation	2-cell	Pre-implantation	till 8-cell	2-cell
2-cell	ENSG00000107362.13	GSM3928371	count.of.edits.gaining.miRNA.sites	0	MBS gain	(-Inf,0]	0	2-cell	2-cell	Pre-implantation	2-cell	Pre-implantation	till 8-cell	2-cell
2-cell	ENSG00000107362.13	GSM896811	count.of.edits.gaining.miRNA.sites	0	MBS gain	(-Inf,0]	0	2-cell	2-cell	Pre-implantation	2-cell	Pre-implantation	till 8-cell	2-cell
2-cell	ENSG00000107362.13	GSM896813	count.of.edits.gaining.miRNA.sites	0	MBS gain	(-Inf,0]	0	2-cell	2-cell	Pre-implantation	2-cell	Pre-implantation	till 8-cell	2-cell
2-cell	ENSG00000107362.13	GSM3928363	count.of.edits.gaining.miRNA.sites	0	MBS gain	(-Inf,0]	0	2-cell	2-cell	Pre-implantation	2-cell	Pre-implantation	till 8-cell	2-cell
2-cell	ENSG00000107362.13	GSM3928368	count.of.edits.gaining.miRNA.sites	0	MBS gain	(-Inf,0]	0	2-cell	2-cell	Pre-implantation	2-cell	Pre-implantation	till 8-cell	2-cell
2-cell	ENSG00000107362.13	GSM3928369	count.of.edits.gaining.miRNA.sites	0	MBS gain	(-Inf,0]	0	2-cell	2-cell	Pre-implantation	2-cell	Pre-implantation	till 8-cell	2-cell
2-cell	ENSG00000107362.13	GSM896809	count.of.edits.gaining.miRNA.sites	0	MBS gain	(-Inf,0]	0	2-cell	2-cell	Pre-implantation	2-cell	Pre-implantation	till 8-cell	2-cell
2-cell	ENSG00000107362.13	GSM896810	count.of.edits.gaining.miRNA.sites	0	MBS gain	(-Inf,0]	0	2-cell	2-cell	Pre-implantation	2-cell	Pre-implantation	till 8-cell	2-cell
2-cell	ENSG00000107362.13	GSM896812	count.of.edits.gaining.miRNA.sites	0	MBS gain	(-Inf,0]	0	2-cell	2-cell	Pre-implantation	2-cell	Pre-implantation	till 8-cell	2-cell
2-cell	ENSG00000107362.13	GSM896814	count.of.edits.gaining.miRNA.sites	0	MBS gain	(-Inf,0]	0	2-cell	2-cell	Pre-implantation	2-cell	Pre-implantation	till 8-cell	2-cell
2-cell	ENSG00000107362.13	GSM1160121	count.of.edits.gaining.miRNA.sites	0	MBS gain	(-Inf,0]	0	2-cell	2-cell	Pre-implantation	2-cell	Pre-implantation	till 8-cell	2-cell
2-cell	ENSG00000107362.13	GSM1160120	count.of.edits.gaining.miRNA.sites	0	MBS gain	(-Inf,0]	0	2-cell	2-cell	Pre-implantation	2-cell	Pre-implantation	till 8-cell	2-cell
2-cell	ENSG00000107951.14	GSM1160120	count.of.edits.gaining.miRNA.sites	0	MBS gain	(-Inf,0]	0	2-cell	2-cell	Pre-implantation	2-cell	Pre-implantation	till 8-cell	2-cell
2-cell	ENSG00000107951.14	GSM1160121	count.of.edits.gaining.miRNA.sites	0	MBS gain	(-Inf,0]	0	2-cell	2-cell	Pre-implantation	2-cell	Pre-implantation	till 8-cell	2-cell
2-cell	ENSG00000107951.14	GSM1833288	count.of.edits.gaining.miRNA.sites	0	MBS gain	(-Inf,0]	0	2-cell	2-cell	Pre-implantation	2-cell	Pre-implantation	till 8-cell	2-cell
2-cell	ENSG00000107951.14	GSM1833289	count.of.edits.gaining.miRNA.sites	0	MBS gain	(-Inf,0]	0	2-cell	2-cell	Pre-implantation	2-cell	Pre-implantation	till 8-cell	2-cell
2-cell	ENSG00000107951.14	GSM1833290	count.of.edits.gaining.miRNA.sites	0	MBS gain	(-Inf,0]	0	2-cell	2-cell	Pre-implantation	2-cell	Pre-implantation	till 8-cell	2-cell
2-cell	ENSG00000107951.14	GSM1833291	count.of.edits.gaining.miRNA.sites	0	MBS gain	(-Inf,0]	0	2-cell	2-cell	Pre-implantation	2-cell	Pre-implantation	till 8-cell	2-cell
2-cell	ENSG00000107951.14	GSM2706237	count.of.edits.gaining.miRNA.sites	0	MBS gain	(-Inf,0]	0	2-cell	2-cell	Pre-implantation	2-cell	Pre-implantation	till 8-cell	2-cell
2-cell	ENSG00000107951.14	GSM2706238	count.of.edits.gaining.miRNA.sites	0	MBS gain	(-Inf,0]	0	2-cell	2-cell	Pre-implantation	2-cell	Pre-implantation	till 8-cell	2-cell
2-cell	ENSG00000107951.14	GSM2706260	count.of.edits.gaining.miRNA.sites	0	MBS gain	(-Inf,0]	0	2-cell	2-cell	Pre-implantation	2-cell	Pre-implantation	till 8-cell	2-cell
2-cell	ENSG00000107951.14	GSM2706261	count.of.edits.gaining.miRNA.sites	0	MBS gain	(-Inf,0]	0	2-cell	2-cell	Pre-implantation	2-cell	Pre-implantation	till 8-cell	2-cell
2-cell	ENSG00000107951.14	GSM3928362	count.of.edits.gaining.miRNA.sites	0	MBS gain	(-Inf,0]	0	2-cell	2-cell	Pre-implantation	2-cell	Pre-implantation	till 8-cell	2-cell
2-cell	ENSG00000107951.14	GSM3928364	count.of.edits.gaining.miRNA.sites	0	MBS gain	(-Inf,0]	0	2-cell	2-cell	Pre-implantation	2-cell	Pre-implantation	till 8-cell	2-cell
2-cell	ENSG00000107951.14	GSM3928365	count.of.edits.gaining.miRNA.sites	0	MBS gain	(-Inf,0]	0	2-cell	2-cell	Pre-implantation	2-cell	Pre-implantation	till 8-cell	2-cell
2-cell	ENSG00000107951.14	GSM3928366	count.of.edits.gaining.miRNA.sites	0	MBS gain	(-Inf,0]	0	2-cell	2-cell	Pre-implantation	2-cell	Pre-implantation	till 8-cell	2-cell
2-cell	ENSG00000107951.14	GSM3928367	count.of.edits.gaining.miRNA.sites	0	MBS gain	(-Inf,0]	0	2-cell	2-cell	Pre-implantation	2-cell	Pre-implantation	till 8-cell	2-cell
2-cell	ENSG00000107951.14	GSM3928368	count.of.edits.gaining.miRNA.sites	0	MBS gain	(-Inf,0]	0	2-cell	2-cell	Pre-implantation	2-cell	Pre-implantation	till 8-cell	2-cell
2-cell	ENSG00000107951.14	GSM3928370	count.of.edits.gaining.miRNA.sites	0	MBS gain	(-Inf,0]	0	2-cell	2-cell	Pre-implantation	2-cell	Pre-implantation	till 8-cell	2-cell
2-cell	ENSG00000107951.14	GSM3928371	count.of.edits.gaining.miRNA.sites	0	MBS gain	(-Inf,0]	0	2-cell	2-cell	Pre-implantation	2-cell	Pre-implantation	till 8-cell	2-cell
2-cell	ENSG00000107951.14	GSM896812	count.of.edits.gaining.miRNA.sites	0	MBS gain	(-Inf,0]	0	2-cell	2-cell	Pre-implantation	2-cell	Pre-implantation	till 8-cell	2-cell
2-cell	ENSG00000107951.14	GSM896813	count.of.edits.gaining.miRNA.sites	0	MBS gain	(-Inf,0]	0	2-cell	2-cell	Pre-implantation	2-cell	Pre-implantation	till 8-cell	2-cell
2-cell	ENSG00000107951.14	GSM896814	count.of.edits.gaining.miRNA.sites	0	MBS gain	(-Inf,0]	0	2-cell	2-cell	Pre-implantation	2-cell	Pre-implantation	till 8-cell	2-cell
2-cell	ENSG00000108423.15	GSM1160122	count.of.edits.gaining.miRNA.sites	1	MBS gain	(0,1]	1	2-cell	2-cell	Pre-implantation	2-cell	Pre-implantation	till 8-cell	2-cell
2-cell	ENSG00000108423.15	GSM1833288	count.of.edits.gaining.miRNA.sites	1	MBS gain	(0,1]	1	2-cell	2-cell	Pre-implantation	2-cell	Pre-implantation	till 8-cell	2-cell
2-cell	ENSG00000108423.15	GSM1833290	count.of.edits.gaining.miRNA.sites	1	MBS gain	(0,1]	1	2-cell	2-cell	Pre-implantation	2-cell	Pre-implantation	till 8-cell	2-cell
2-cell	ENSG00000108423.15	GSM1833291	count.of.edits.gaining.miRNA.sites	1	MBS gain	(0,1]	1	2-cell	2-cell	Pre-implantation	2-cell	Pre-implantation	till 8-cell	2-cell
2-cell	ENSG00000108423.15	GSM2706237	count.of.edits.gaining.miRNA.sites	1	MBS gain	(0,1]	1	2-cell	2-cell	Pre-implantation	2-cell	Pre-implantation	till 8-cell	2-cell
2-cell	ENSG00000108423.15	GSM2706238	count.of.edits.gaining.miRNA.sites	1	MBS gain	(0,1]	1	2-cell	2-cell	Pre-implantation	2-cell	Pre-implantation	till 8-cell	2-cell
2-cell	ENSG00000108423.15	GSM3928362	count.of.edits.gaining.miRNA.sites	1	MBS gain	(0,1]	1	2-cell	2-cell	Pre-implantation	2-cell	Pre-implantation	till 8-cell	2-cell
2-cell	ENSG00000108423.15	GSM3928365	count.of.edits.gaining.miRNA.sites	1	MBS gain	(0,1]	1	2-cell	2-cell	Pre-implantation	2-cell	Pre-implantation	till 8-cell	2-cell
2-cell	ENSG00000108423.15	GSM3928366	count.of.edits.gaining.miRNA.sites	1	MBS gain	(0,1]	1	2-cell	2-cell	Pre-implantation	2-cell	Pre-implantation	till 8-cell	2-cell
2-cell	ENSG00000108423.15	GSM3928367	count.of.edits.gaining.miRNA.sites	1	MBS gain	(0,1]	1	2-cell	2-cell	Pre-implantation	2-cell	Pre-implantation	till 8-cell	2-cell
2-cell	ENSG00000108423.15	GSM3928368	count.of.edits.gaining.miRNA.sites	1	MBS gain	(0,1]	1	2-cell	2-cell	Pre-implantation	2-cell	Pre-implantation	till 8-cell	2-cell
2-cell	ENSG00000108423.15	GSM3928369	count.of.edits.gaining.miRNA.sites	1	MBS gain	(0,1]	1	2-cell	2-cell	Pre-implantation	2-cell	Pre-implantation	till 8-cell	2-cell
2-cell	ENSG00000108423.15	GSM3928370	count.of.edits.gaining.miRNA.sites	1	MBS gain	(0,1]	1	2-cell	2-cell	Pre-implantation	2-cell	Pre-implantation	till 8-cell	2-cell
2-cell	ENSG00000108423.15	GSM3928371	count.of.edits.gaining.miRNA.sites	1	MBS gain	(0,1]	1	2-cell	2-cell	Pre-implantation	2-cell	Pre-implantation	till 8-cell	2-cell
2-cell	ENSG00000108423.15	GSM896809	count.of.edits.gaining.miRNA.sites	1	MBS gain	(0,1]	1	2-cell	2-cell	Pre-implantation	2-cell	Pre-implantation	till 8-cell	2-cell
2-cell	ENSG00000108423.15	GSM896810	count.of.edits.gaining.miRNA.sites	1	MBS gain	(0,1]	1	2-cell	2-cell	Pre-implantation	2-cell	Pre-implantation	till 8-cell	2-cell
2-cell	ENSG00000108423.15	GSM896811	count.of.edits.gaining.miRNA.sites	1	MBS gain	(0,1]	1	2-cell	2-cell	Pre-implantation	2-cell	Pre-implantation	till 8-cell	2-cell
2-cell	ENSG00000108423.15	GSM896812	count.of.edits.gaining.miRNA.sites	1	MBS gain	(0,1]	1	2-cell	2-cell	Pre-implantation	2-cell	Pre-implantation	till 8-cell	2-cell
2-cell	ENSG00000108423.15	GSM896813	count.of.edits.gaining.miRNA.sites	1	MBS gain	(0,1]	1	2-cell	2-cell	Pre-implantation	2-cell	Pre-implantation	till 8-cell	2-cell
2-cell	ENSG00000108854.16	GSM1160121	count.of.edits.gaining.miRNA.sites	0	MBS gain	(-Inf,0]	0	2-cell	2-cell	Pre-implantation	2-cell	Pre-implantation	till 8-cell	2-cell
2-cell	ENSG00000108854.16	GSM1833290	count.of.edits.gaining.miRNA.sites	0	MBS gain	(-Inf,0]	0	2-cell	2-cell	Pre-implantation	2-cell	Pre-implantation	till 8-cell	2-cell
2-cell	ENSG00000108854.16	GSM1833291	count.of.edits.gaining.miRNA.sites	0	MBS gain	(-Inf,0]	0	2-cell	2-cell	Pre-implantation	2-cell	Pre-implantation	till 8-cell	2-cell
2-cell	ENSG00000108854.16	GSM2706238	count.of.edits.gaining.miRNA.sites	0	MBS gain	(-Inf,0]	0	2-cell	2-cell	Pre-implantation	2-cell	Pre-implantation	till 8-cell	2-cell
2-cell	ENSG00000108854.16	GSM2706260	count.of.edits.gaining.miRNA.sites	0	MBS gain	(-Inf,0]	0	2-cell	2-cell	Pre-implantation	2-cell	Pre-implantation	till 8-cell	2-cell
2-cell	ENSG00000108854.16	GSM2706261	count.of.edits.gaining.miRNA.sites	0	MBS gain	(-Inf,0]	0	2-cell	2-cell	Pre-implantation	2-cell	Pre-implantation	till 8-cell	2-cell
2-cell	ENSG00000108854.16	GSM3928362	count.of.edits.gaining.miRNA.sites	0	MBS gain	(-Inf,0]	0	2-cell	2-cell	Pre-implantation	2-cell	Pre-implantation	till 8-cell	2-cell
2-cell	ENSG00000108854.16	GSM3928363	count.of.edits.gaining.miRNA.sites	0	MBS gain	(-Inf,0]	0	2-cell	2-cell	Pre-implantation	2-cell	Pre-implantation	till 8-cell	2-cell
2-cell	ENSG00000108854.16	GSM3928364	count.of.edits.gaining.miRNA.sites	0	MBS gain	(-Inf,0]	0	2-cell	2-cell	Pre-implantation	2-cell	Pre-implantation	till 8-cell	2-cell
2-cell	ENSG00000108854.16	GSM3928365	count.of.edits.gaining.miRNA.sites	0	MBS gain	(-Inf,0]	0	2-cell	2-cell	Pre-implantation	2-cell	Pre-implantation	till 8-cell	2-cell
2-cell	ENSG00000108854.16	GSM3928366	count.of.edits.gaining.miRNA.sites	0	MBS gain	(-Inf,0]	0	2-cell	2-cell	Pre-implantation	2-cell	Pre-implantation	till 8-cell	2-cell
2-cell	ENSG00000108854.16	GSM3928368	count.of.edits.gaining.miRNA.sites	0	MBS gain	(-Inf,0]	0	2-cell	2-cell	Pre-implantation	2-cell	Pre-implantation	till 8-cell	2-cell
2-cell	ENSG00000108854.16	GSM3928371	count.of.edits.gaining.miRNA.sites	0	MBS gain	(-Inf,0]	0	2-cell	2-cell	Pre-implantation	2-cell	Pre-implantation	till 8-cell	2-cell
2-cell	ENSG00000108854.16	GSM896809	count.of.edits.gaining.miRNA.sites	0	MBS gain	(-Inf,0]	0	2-cell	2-cell	Pre-implantation	2-cell	Pre-implantation	till 8-cell	2-cell
2-cell	ENSG00000108854.16	GSM896810	count.of.edits.gaining.miRNA.sites	0	MBS gain	(-Inf,0]	0	2-cell	2-cell	Pre-implantation	2-cell	Pre-implantation	till 8-cell	2-cell
2-cell	ENSG00000108854.16	GSM896812	count.of.edits.gaining.miRNA.sites	0	MBS gain	(-Inf,0]	0	2-cell	2-cell	Pre-implantation	2-cell	Pre-implantation	till 8-cell	2-cell
2-cell	ENSG00000108854.16	GSM896813	count.of.edits.gaining.miRNA.sites	0	MBS gain	(-Inf,0]	0	2-cell	2-cell	Pre-implantation	2-cell	Pre-implantation	till 8-cell	2-cell
2-cell	ENSG00000108854.16	GSM896814	count.of.edits.gaining.miRNA.sites	0	MBS gain	(-Inf,0]	0	2-cell	2-cell	Pre-implantation	2-cell	Pre-implantation	till 8-cell	2-cell
2-cell	ENSG00000108854.16	GSM1160120	count.of.edits.gaining.miRNA.sites	0	MBS gain	(-Inf,0]	0	2-cell	2-cell	Pre-implantation	2-cell	Pre-implantation	till 8-cell	2-cell
2-cell	ENSG00000108854.16	GSM1833288	count.of.edits.gaining.miRNA.sites	0	MBS gain	(-Inf,0]	0	2-cell	2-cell	Pre-implantation	2-cell	Pre-implantation	till 8-cell	2-cell
2-cell	ENSG00000108854.16	GSM2706237	count.of.edits.gaining.miRNA.sites	0	MBS gain	(-Inf,0]	0	2-cell	2-cell	Pre-implantation	2-cell	Pre-implantation	till 8-cell	2-cell
2-cell	ENSG00000108984.15	GSM1160120	count.of.edits.gaining.miRNA.sites	1	MBS gain	(0,1]	1	2-cell	2-cell	Pre-implantation	2-cell	Pre-implantation	till 8-cell	2-cell
2-cell	ENSG00000108984.15	GSM1160122	count.of.edits.gaining.miRNA.sites	1	MBS gain	(0,1]	1	2-cell	2-cell	Pre-implantation	2-cell	Pre-implantation	till 8-cell	2-cell
2-cell	ENSG00000108984.15	GSM1833288	count.of.edits.gaining.miRNA.sites	1	MBS gain	(0,1]	1	2-cell	2-cell	Pre-implantation	2-cell	Pre-implantation	till 8-cell	2-cell
2-cell	ENSG00000108984.15	GSM1833290	count.of.edits.gaining.miRNA.sites	1	MBS gain	(0,1]	1	2-cell	2-cell	Pre-implantation	2-cell	Pre-implantation	till 8-cell	2-cell
2-cell	ENSG00000108984.15	GSM1833291	count.of.edits.gaining.miRNA.sites	1	MBS gain	(0,1]	1	2-cell	2-cell	Pre-implantation	2-cell	Pre-implantation	till 8-cell	2-cell
2-cell	ENSG00000108984.15	GSM2706261	count.of.edits.gaining.miRNA.sites	1	MBS gain	(0,1]	1	2-cell	2-cell	Pre-implantation	2-cell	Pre-implantation	till 8-cell	2-cell
2-cell	ENSG00000108984.15	GSM3928362	count.of.edits.gaining.miRNA.sites	1	MBS gain	(0,1]	1	2-cell	2-cell	Pre-implantation	2-cell	Pre-implantation	till 8-cell	2-cell
2-cell	ENSG00000108984.15	GSM3928363	count.of.edits.gaining.miRNA.sites	1	MBS gain	(0,1]	1	2-cell	2-cell	Pre-implantation	2-cell	Pre-implantation	till 8-cell	2-cell
2-cell	ENSG00000108984.15	GSM3928366	count.of.edits.gaining.miRNA.sites	1	MBS gain	(0,1]	1	2-cell	2-cell	Pre-implantation	2-cell	Pre-implantation	till 8-cell	2-cell
2-cell	ENSG00000108984.15	GSM3928368	count.of.edits.gaining.miRNA.sites	1	MBS gain	(0,1]	1	2-cell	2-cell	Pre-implantation	2-cell	Pre-implantation	till 8-cell	2-cell
2-cell	ENSG00000108984.15	GSM3928369	count.of.edits.gaining.miRNA.sites	1	MBS gain	(0,1]	1	2-cell	2-cell	Pre-implantation	2-cell	Pre-implantation	till 8-cell	2-cell
2-cell	ENSG00000108984.15	GSM3928370	count.of.edits.gaining.miRNA.sites	1	MBS gain	(0,1]	1	2-cell	2-cell	Pre-implantation	2-cell	Pre-implantation	till 8-cell	2-cell
2-cell	ENSG00000108984.15	GSM896809	count.of.edits.gaining.miRNA.sites	1	MBS gain	(0,1]	1	2-cell	2-cell	Pre-implantation	2-cell	Pre-implantation	till 8-cell	2-cell
2-cell	ENSG00000108984.15	GSM896811	count.of.edits.gaining.miRNA.sites	1	MBS gain	(0,1]	1	2-cell	2-cell	Pre-implantation	2-cell	Pre-implantation	till 8-cell	2-cell
2-cell	ENSG00000108984.15	GSM896813	count.of.edits.gaining.miRNA.sites	1	MBS gain	(0,1]	1	2-cell	2-cell	Pre-implantation	2-cell	Pre-implantation	till 8-cell	2-cell
2-cell	ENSG00000108984.15	GSM896814	count.of.edits.gaining.miRNA.sites	1	MBS gain	(0,1]	1	2-cell	2-cell	Pre-implantation	2-cell	Pre-implantation	till 8-cell	2-cell
2-cell	ENSG00000109814.12	GSM1160120	count.of.edits.gaining.miRNA.sites	1	MBS gain	(0,1]	1	2-cell	2-cell	Pre-implantation	2-cell	Pre-implantation	till 8-cell	2-cell
2-cell	ENSG00000109814.12	GSM1160121	count.of.edits.gaining.miRNA.sites	1	MBS gain	(0,1]	1	2-cell	2-cell	Pre-implantation	2-cell	Pre-implantation	till 8-cell	2-cell
2-cell	ENSG00000109814.12	GSM1160122	count.of.edits.gaining.miRNA.sites	1	MBS gain	(0,1]	1	2-cell	2-cell	Pre-implantation	2-cell	Pre-implantation	till 8-cell	2-cell
2-cell	ENSG00000109814.12	GSM1833288	count.of.edits.gaining.miRNA.sites	1	MBS gain	(0,1]	1	2-cell	2-cell	Pre-implantation	2-cell	Pre-implantation	till 8-cell	2-cell
2-cell	ENSG00000109814.12	GSM1833289	count.of.edits.gaining.miRNA.sites	1	MBS gain	(0,1]	1	2-cell	2-cell	Pre-implantation	2-cell	Pre-implantation	till 8-cell	2-cell
2-cell	ENSG00000109814.12	GSM1833290	count.of.edits.gaining.miRNA.sites	1	MBS gain	(0,1]	1	2-cell	2-cell	Pre-implantation	2-cell	Pre-implantation	till 8-cell	2-cell
2-cell	ENSG00000109814.12	GSM1833291	count.of.edits.gaining.miRNA.sites	1	MBS gain	(0,1]	1	2-cell	2-cell	Pre-implantation	2-cell	Pre-implantation	till 8-cell	2-cell
2-cell	ENSG00000109814.12	GSM2706237	count.of.edits.gaining.miRNA.sites	1	MBS gain	(0,1]	1	2-cell	2-cell	Pre-implantation	2-cell	Pre-implantation	till 8-cell	2-cell
2-cell	ENSG00000109814.12	GSM2706238	count.of.edits.gaining.miRNA.sites	1	MBS gain	(0,1]	1	2-cell	2-cell	Pre-implantation	2-cell	Pre-implantation	till 8-cell	2-cell
2-cell	ENSG00000109814.12	GSM2706260	count.of.edits.gaining.miRNA.sites	1	MBS gain	(0,1]	1	2-cell	2-cell	Pre-implantation	2-cell	Pre-implantation	till 8-cell	2-cell
2-cell	ENSG00000109814.12	GSM2706261	count.of.edits.gaining.miRNA.sites	1	MBS gain	(0,1]	1	2-cell	2-cell	Pre-implantation	2-cell	Pre-implantation	till 8-cell	2-cell
2-cell	ENSG00000109814.12	GSM3928362	count.of.edits.gaining.miRNA.sites	1	MBS gain	(0,1]	1	2-cell	2-cell	Pre-implantation	2-cell	Pre-implantation	till 8-cell	2-cell
2-cell	ENSG00000109814.12	GSM3928364	count.of.edits.gaining.miRNA.sites	1	MBS gain	(0,1]	1	2-cell	2-cell	Pre-implantation	2-cell	Pre-implantation	till 8-cell	2-cell
2-cell	ENSG00000109814.12	GSM3928365	count.of.edits.gaining.miRNA.sites	1	MBS gain	(0,1]	1	2-cell	2-cell	Pre-implantation	2-cell	Pre-implantation	till 8-cell	2-cell
2-cell	ENSG00000109814.12	GSM3928366	count.of.edits.gaining.miRNA.sites	1	MBS gain	(0,1]	1	2-cell	2-cell	Pre-implantation	2-cell	Pre-implantation	till 8-cell	2-cell
2-cell	ENSG00000109814.12	GSM3928367	count.of.edits.gaining.miRNA.sites	1	MBS gain	(0,1]	1	2-cell	2-cell	Pre-implantation	2-cell	Pre-implantation	till 8-cell	2-cell
2-cell	ENSG00000109814.12	GSM3928370	count.of.edits.gaining.miRNA.sites	1	MBS gain	(0,1]	1	2-cell	2-cell	Pre-implantation	2-cell	Pre-implantation	till 8-cell	2-cell
2-cell	ENSG00000109814.12	GSM896814	count.of.edits.gaining.miRNA.sites	1	MBS gain	(0,1]	1	2-cell	2-cell	Pre-implantation	2-cell	Pre-implantation	till 8-cell	2-cell
2-cell	ENSG00000109814.12	GSM3928363	count.of.edits.gaining.miRNA.sites	1	MBS gain	(0,1]	1	2-cell	2-cell	Pre-implantation	2-cell	Pre-implantation	till 8-cell	2-cell
2-cell	ENSG00000109814.12	GSM3928369	count.of.edits.gaining.miRNA.sites	1	MBS gain	(0,1]	1	2-cell	2-cell	Pre-implantation	2-cell	Pre-implantation	till 8-cell	2-cell
2-cell	ENSG00000109814.12	GSM3928371	count.of.edits.gaining.miRNA.sites	1	MBS gain	(0,1]	1	2-cell	2-cell	Pre-implantation	2-cell	Pre-implantation	till 8-cell	2-cell
2-cell	ENSG00000109814.12	GSM896809	count.of.edits.gaining.miRNA.sites	1	MBS gain	(0,1]	1	2-cell	2-cell	Pre-implantation	2-cell	Pre-implantation	till 8-cell	2-cell
2-cell	ENSG00000109814.12	GSM896810	count.of.edits.gaining.miRNA.sites	1	MBS gain	(0,1]	1	2-cell	2-cell	Pre-implantation	2-cell	Pre-implantation	till 8-cell	2-cell
2-cell	ENSG00000109814.12	GSM896811	count.of.edits.gaining.miRNA.sites	1	MBS gain	(0,1]	1	2-cell	2-cell	Pre-implantation	2-cell	Pre-implantation	till 8-cell	2-cell
2-cell	ENSG00000109814.12	GSM896812	count.of.edits.gaining.miRNA.sites	1	MBS gain	(0,1]	1	2-cell	2-cell	Pre-implantation	2-cell	Pre-implantation	till 8-cell	2-cell
2-cell	ENSG00000109814.12	GSM896813	count.of.edits.gaining.miRNA.sites	1	MBS gain	(0,1]	1	2-cell	2-cell	Pre-implantation	2-cell	Pre-implantation	till 8-cell	2-cell
2-cell	ENSG00000109814.12	GSM3928368	count.of.edits.gaining.miRNA.sites	0	MBS gain	(-Inf,0]	0	2-cell	2-cell	Pre-implantation	2-cell	Pre-implantation	till 8-cell	2-cell
2-cell	ENSG00000110025.13	GSM1160120	count.of.edits.gaining.miRNA.sites	0	MBS gain	(-Inf,0]	0	2-cell	2-cell	Pre-implantation	2-cell	Pre-implantation	till 8-cell	2-cell
2-cell	ENSG00000110025.13	GSM1160122	count.of.edits.gaining.miRNA.sites	0	MBS gain	(-Inf,0]	0	2-cell	2-cell	Pre-implantation	2-cell	Pre-implantation	till 8-cell	2-cell
2-cell	ENSG00000110025.13	GSM1833288	count.of.edits.gaining.miRNA.sites	0	MBS gain	(-Inf,0]	0	2-cell	2-cell	Pre-implantation	2-cell	Pre-implantation	till 8-cell	2-cell
2-cell	ENSG00000110025.13	GSM1833290	count.of.edits.gaining.miRNA.sites	0	MBS gain	(-Inf,0]	0	2-cell	2-cell	Pre-implantation	2-cell	Pre-implantation	till 8-cell	2-cell
2-cell	ENSG00000110025.13	GSM1833291	count.of.edits.gaining.miRNA.sites	0	MBS gain	(-Inf,0]	0	2-cell	2-cell	Pre-implantation	2-cell	Pre-implantation	till 8-cell	2-cell
2-cell	ENSG00000110025.13	GSM2706237	count.of.edits.gaining.miRNA.sites	0	MBS gain	(-Inf,0]	0	2-cell	2-cell	Pre-implantation	2-cell	Pre-implantation	till 8-cell	2-cell
2-cell	ENSG00000110025.13	GSM2706261	count.of.edits.gaining.miRNA.sites	0	MBS gain	(-Inf,0]	0	2-cell	2-cell	Pre-implantation	2-cell	Pre-implantation	till 8-cell	2-cell
2-cell	ENSG00000110025.13	GSM3928362	count.of.edits.gaining.miRNA.sites	0	MBS gain	(-Inf,0]	0	2-cell	2-cell	Pre-implantation	2-cell	Pre-implantation	till 8-cell	2-cell
2-cell	ENSG00000110025.13	GSM3928364	count.of.edits.gaining.miRNA.sites	0	MBS gain	(-Inf,0]	0	2-cell	2-cell	Pre-implantation	2-cell	Pre-implantation	till 8-cell	2-cell
2-cell	ENSG00000110025.13	GSM3928365	count.of.edits.gaining.miRNA.sites	0	MBS gain	(-Inf,0]	0	2-cell	2-cell	Pre-implantation	2-cell	Pre-implantation	till 8-cell	2-cell
2-cell	ENSG00000110025.13	GSM3928366	count.of.edits.gaining.miRNA.sites	0	MBS gain	(-Inf,0]	0	2-cell	2-cell	Pre-implantation	2-cell	Pre-implantation	till 8-cell	2-cell
2-cell	ENSG00000110025.13	GSM3928367	count.of.edits.gaining.miRNA.sites	0	MBS gain	(-Inf,0]	0	2-cell	2-cell	Pre-implantation	2-cell	Pre-implantation	till 8-cell	2-cell
2-cell	ENSG00000110025.13	GSM3928369	count.of.edits.gaining.miRNA.sites	0	MBS gain	(-Inf,0]	0	2-cell	2-cell	Pre-implantation	2-cell	Pre-implantation	till 8-cell	2-cell
2-cell	ENSG00000110025.13	GSM3928371	count.of.edits.gaining.miRNA.sites	0	MBS gain	(-Inf,0]	0	2-cell	2-cell	Pre-implantation	2-cell	Pre-implantation	till 8-cell	2-cell
2-cell	ENSG00000110025.13	GSM896809	count.of.edits.gaining.miRNA.sites	0	MBS gain	(-Inf,0]	0	2-cell	2-cell	Pre-implantation	2-cell	Pre-implantation	till 8-cell	2-cell
2-cell	ENSG00000110025.13	GSM896810	count.of.edits.gaining.miRNA.sites	0	MBS gain	(-Inf,0]	0	2-cell	2-cell	Pre-implantation	2-cell	Pre-implantation	till 8-cell	2-cell
2-cell	ENSG00000110675.13	GSM1833288	count.of.edits.gaining.miRNA.sites	0	MBS gain	(-Inf,0]	0	2-cell	2-cell	Pre-implantation	2-cell	Pre-implantation	till 8-cell	2-cell
2-cell	ENSG00000110675.13	GSM1833290	count.of.edits.gaining.miRNA.sites	0	MBS gain	(-Inf,0]	0	2-cell	2-cell	Pre-implantation	2-cell	Pre-implantation	till 8-cell	2-cell
2-cell	ENSG00000110675.13	GSM1833291	count.of.edits.gaining.miRNA.sites	0	MBS gain	(-Inf,0]	0	2-cell	2-cell	Pre-implantation	2-cell	Pre-implantation	till 8-cell	2-cell
2-cell	ENSG00000110675.13	GSM2706237	count.of.edits.gaining.miRNA.sites	0	MBS gain	(-Inf,0]	0	2-cell	2-cell	Pre-implantation	2-cell	Pre-implantation	till 8-cell	2-cell
2-cell	ENSG00000110675.13	GSM2706238	count.of.edits.gaining.miRNA.sites	0	MBS gain	(-Inf,0]	0	2-cell	2-cell	Pre-implantation	2-cell	Pre-implantation	till 8-cell	2-cell
2-cell	ENSG00000110675.13	GSM2706260	count.of.edits.gaining.miRNA.sites	0	MBS gain	(-Inf,0]	0	2-cell	2-cell	Pre-implantation	2-cell	Pre-implantation	till 8-cell	2-cell
2-cell	ENSG00000110675.13	GSM2706261	count.of.edits.gaining.miRNA.sites	0	MBS gain	(-Inf,0]	0	2-cell	2-cell	Pre-implantation	2-cell	Pre-implantation	till 8-cell	2-cell
2-cell	ENSG00000110675.13	GSM3928362	count.of.edits.gaining.miRNA.sites	0	MBS gain	(-Inf,0]	0	2-cell	2-cell	Pre-implantation	2-cell	Pre-implantation	till 8-cell	2-cell
2-cell	ENSG00000110675.13	GSM3928363	count.of.edits.gaining.miRNA.sites	0	MBS gain	(-Inf,0]	0	2-cell	2-cell	Pre-implantation	2-cell	Pre-implantation	till 8-cell	2-cell
2-cell	ENSG00000110675.13	GSM3928364	count.of.edits.gaining.miRNA.sites	0	MBS gain	(-Inf,0]	0	2-cell	2-cell	Pre-implantation	2-cell	Pre-implantation	till 8-cell	2-cell
2-cell	ENSG00000110675.13	GSM3928365	count.of.edits.gaining.miRNA.sites	0	MBS gain	(-Inf,0]	0	2-cell	2-cell	Pre-implantation	2-cell	Pre-implantation	till 8-cell	2-cell
2-cell	ENSG00000110675.13	GSM3928366	count.of.edits.gaining.miRNA.sites	0	MBS gain	(-Inf,0]	0	2-cell	2-cell	Pre-implantation	2-cell	Pre-implantation	till 8-cell	2-cell
2-cell	ENSG00000110675.13	GSM3928367	count.of.edits.gaining.miRNA.sites	0	MBS gain	(-Inf,0]	0	2-cell	2-cell	Pre-implantation	2-cell	Pre-implantation	till 8-cell	2-cell
2-cell	ENSG00000110675.13	GSM3928371	count.of.edits.gaining.miRNA.sites	0	MBS gain	(-Inf,0]	0	2-cell	2-cell	Pre-implantation	2-cell	Pre-implantation	till 8-cell	2-cell
2-cell	ENSG00000110906.13	GSM1160120	count.of.edits.gaining.miRNA.sites	1	MBS gain	(0,1]	1	2-cell	2-cell	Pre-implantation	2-cell	Pre-implantation	till 8-cell	2-cell
2-cell	ENSG00000110906.13	GSM1833290	count.of.edits.gaining.miRNA.sites	1	MBS gain	(0,1]	1	2-cell	2-cell	Pre-implantation	2-cell	Pre-implantation	till 8-cell	2-cell
2-cell	ENSG00000110906.13	GSM1833291	count.of.edits.gaining.miRNA.sites	1	MBS gain	(0,1]	1	2-cell	2-cell	Pre-implantation	2-cell	Pre-implantation	till 8-cell	2-cell
2-cell	ENSG00000110906.13	GSM2706238	count.of.edits.gaining.miRNA.sites	1	MBS gain	(0,1]	1	2-cell	2-cell	Pre-implantation	2-cell	Pre-implantation	till 8-cell	2-cell
2-cell	ENSG00000110906.13	GSM2706260	count.of.edits.gaining.miRNA.sites	1	MBS gain	(0,1]	1	2-cell	2-cell	Pre-implantation	2-cell	Pre-implantation	till 8-cell	2-cell
2-cell	ENSG00000110906.13	GSM2706261	count.of.edits.gaining.miRNA.sites	1	MBS gain	(0,1]	1	2-cell	2-cell	Pre-implantation	2-cell	Pre-implantation	till 8-cell	2-cell
2-cell	ENSG00000110906.13	GSM3928363	count.of.edits.gaining.miRNA.sites	1	MBS gain	(0,1]	1	2-cell	2-cell	Pre-implantation	2-cell	Pre-implantation	till 8-cell	2-cell
2-cell	ENSG00000110906.13	GSM3928365	count.of.edits.gaining.miRNA.sites	1	MBS gain	(0,1]	1	2-cell	2-cell	Pre-implantation	2-cell	Pre-implantation	till 8-cell	2-cell
2-cell	ENSG00000110906.13	GSM3928366	count.of.edits.gaining.miRNA.sites	1	MBS gain	(0,1]	1	2-cell	2-cell	Pre-implantation	2-cell	Pre-implantation	till 8-cell	2-cell
2-cell	ENSG00000110906.13	GSM3928367	count.of.edits.gaining.miRNA.sites	1	MBS gain	(0,1]	1	2-cell	2-cell	Pre-implantation	2-cell	Pre-implantation	till 8-cell	2-cell
2-cell	ENSG00000110906.13	GSM3928368	count.of.edits.gaining.miRNA.sites	1	MBS gain	(0,1]	1	2-cell	2-cell	Pre-implantation	2-cell	Pre-implantation	till 8-cell	2-cell
2-cell	ENSG00000110906.13	GSM3928369	count.of.edits.gaining.miRNA.sites	1	MBS gain	(0,1]	1	2-cell	2-cell	Pre-implantation	2-cell	Pre-implantation	till 8-cell	2-cell
2-cell	ENSG00000110906.13	GSM3928370	count.of.edits.gaining.miRNA.sites	1	MBS gain	(0,1]	1	2-cell	2-cell	Pre-implantation	2-cell	Pre-implantation	till 8-cell	2-cell
2-cell	ENSG00000110906.13	GSM896809	count.of.edits.gaining.miRNA.sites	1	MBS gain	(0,1]	1	2-cell	2-cell	Pre-implantation	2-cell	Pre-implantation	till 8-cell	2-cell
2-cell	ENSG00000110906.13	GSM896810	count.of.edits.gaining.miRNA.sites	1	MBS gain	(0,1]	1	2-cell	2-cell	Pre-implantation	2-cell	Pre-implantation	till 8-cell	2-cell
2-cell	ENSG00000110906.13	GSM896811	count.of.edits.gaining.miRNA.sites	1	MBS gain	(0,1]	1	2-cell	2-cell	Pre-implantation	2-cell	Pre-implantation	till 8-cell	2-cell
2-cell	ENSG00000110906.13	GSM896812	count.of.edits.gaining.miRNA.sites	1	MBS gain	(0,1]	1	2-cell	2-cell	Pre-implantation	2-cell	Pre-implantation	till 8-cell	2-cell
2-cell	ENSG00000110906.13	GSM896813	count.of.edits.gaining.miRNA.sites	1	MBS gain	(0,1]	1	2-cell	2-cell	Pre-implantation	2-cell	Pre-implantation	till 8-cell	2-cell
2-cell	ENSG00000110906.13	GSM896814	count.of.edits.gaining.miRNA.sites	1	MBS gain	(0,1]	1	2-cell	2-cell	Pre-implantation	2-cell	Pre-implantation	till 8-cell	2-cell
2-cell	ENSG00000110906.13	GSM1160121	count.of.edits.gaining.miRNA.sites	1	MBS gain	(0,1]	1	2-cell	2-cell	Pre-implantation	2-cell	Pre-implantation	till 8-cell	2-cell
2-cell	ENSG00000110906.13	GSM1833288	count.of.edits.gaining.miRNA.sites	1	MBS gain	(0,1]	1	2-cell	2-cell	Pre-implantation	2-cell	Pre-implantation	till 8-cell	2-cell
2-cell	ENSG00000110906.13	GSM1833289	count.of.edits.gaining.miRNA.sites	1	MBS gain	(0,1]	1	2-cell	2-cell	Pre-implantation	2-cell	Pre-implantation	till 8-cell	2-cell
2-cell	ENSG00000110906.13	GSM3928362	count.of.edits.gaining.miRNA.sites	1	MBS gain	(0,1]	1	2-cell	2-cell	Pre-implantation	2-cell	Pre-implantation	till 8-cell	2-cell
2-cell	ENSG00000110906.13	GSM3928371	count.of.edits.gaining.miRNA.sites	1	MBS gain	(0,1]	1	2-cell	2-cell	Pre-implantation	2-cell	Pre-implantation	till 8-cell	2-cell
2-cell	ENSG00000110906.13	GSM2706237	count.of.edits.gaining.miRNA.sites	0	MBS gain	(-Inf,0]	0	2-cell	2-cell	Pre-implantation	2-cell	Pre-implantation	till 8-cell	2-cell
2-cell	ENSG00000110906.13	GSM3928364	count.of.edits.gaining.miRNA.sites	0	MBS gain	(-Inf,0]	0	2-cell	2-cell	Pre-implantation	2-cell	Pre-implantation	till 8-cell	2-cell
2-cell	ENSG00000110906.13	GSM1160122	count.of.edits.gaining.miRNA.sites	0	MBS gain	(-Inf,0]	0	2-cell	2-cell	Pre-implantation	2-cell	Pre-implantation	till 8-cell	2-cell
2-cell	ENSG00000111261.14	GSM1160120	count.of.edits.gaining.miRNA.sites	1	MBS gain	(0,1]	1	2-cell	2-cell	Pre-implantation	2-cell	Pre-implantation	till 8-cell	2-cell
2-cell	ENSG00000111261.14	GSM1160121	count.of.edits.gaining.miRNA.sites	1	MBS gain	(0,1]	1	2-cell	2-cell	Pre-implantation	2-cell	Pre-implantation	till 8-cell	2-cell
2-cell	ENSG00000111261.14	GSM1160122	count.of.edits.gaining.miRNA.sites	1	MBS gain	(0,1]	1	2-cell	2-cell	Pre-implantation	2-cell	Pre-implantation	till 8-cell	2-cell
2-cell	ENSG00000111261.14	GSM1833288	count.of.edits.gaining.miRNA.sites	1	MBS gain	(0,1]	1	2-cell	2-cell	Pre-implantation	2-cell	Pre-implantation	till 8-cell	2-cell
2-cell	ENSG00000111261.14	GSM1833289	count.of.edits.gaining.miRNA.sites	1	MBS gain	(0,1]	1	2-cell	2-cell	Pre-implantation	2-cell	Pre-implantation	till 8-cell	2-cell
2-cell	ENSG00000111261.14	GSM1833290	count.of.edits.gaining.miRNA.sites	1	MBS gain	(0,1]	1	2-cell	2-cell	Pre-implantation	2-cell	Pre-implantation	till 8-cell	2-cell
2-cell	ENSG00000111261.14	GSM1833291	count.of.edits.gaining.miRNA.sites	1	MBS gain	(0,1]	1	2-cell	2-cell	Pre-implantation	2-cell	Pre-implantation	till 8-cell	2-cell
2-cell	ENSG00000111261.14	GSM2706237	count.of.edits.gaining.miRNA.sites	1	MBS gain	(0,1]	1	2-cell	2-cell	Pre-implantation	2-cell	Pre-implantation	till 8-cell	2-cell
2-cell	ENSG00000111261.14	GSM2706238	count.of.edits.gaining.miRNA.sites	1	MBS gain	(0,1]	1	2-cell	2-cell	Pre-implantation	2-cell	Pre-implantation	till 8-cell	2-cell
2-cell	ENSG00000111261.14	GSM2706260	count.of.edits.gaining.miRNA.sites	1	MBS gain	(0,1]	1	2-cell	2-cell	Pre-implantation	2-cell	Pre-implantation	till 8-cell	2-cell
2-cell	ENSG00000111261.14	GSM2706261	count.of.edits.gaining.miRNA.sites	1	MBS gain	(0,1]	1	2-cell	2-cell	Pre-implantation	2-cell	Pre-implantation	till 8-cell	2-cell
2-cell	ENSG00000111261.14	GSM3928362	count.of.edits.gaining.miRNA.sites	1	MBS gain	(0,1]	1	2-cell	2-cell	Pre-implantation	2-cell	Pre-implantation	till 8-cell	2-cell
2-cell	ENSG00000111261.14	GSM3928363	count.of.edits.gaining.miRNA.sites	1	MBS gain	(0,1]	1	2-cell	2-cell	Pre-implantation	2-cell	Pre-implantation	till 8-cell	2-cell
2-cell	ENSG00000111261.14	GSM3928365	count.of.edits.gaining.miRNA.sites	1	MBS gain	(0,1]	1	2-cell	2-cell	Pre-implantation	2-cell	Pre-implantation	till 8-cell	2-cell
2-cell	ENSG00000111261.14	GSM3928368	count.of.edits.gaining.miRNA.sites	1	MBS gain	(0,1]	1	2-cell	2-cell	Pre-implantation	2-cell	Pre-implantation	till 8-cell	2-cell
2-cell	ENSG00000111261.14	GSM3928369	count.of.edits.gaining.miRNA.sites	1	MBS gain	(0,1]	1	2-cell	2-cell	Pre-implantation	2-cell	Pre-implantation	till 8-cell	2-cell
2-cell	ENSG00000111261.14	GSM3928370	count.of.edits.gaining.miRNA.sites	1	MBS gain	(0,1]	1	2-cell	2-cell	Pre-implantation	2-cell	Pre-implantation	till 8-cell	2-cell
2-cell	ENSG00000111261.14	GSM896810	count.of.edits.gaining.miRNA.sites	1	MBS gain	(0,1]	1	2-cell	2-cell	Pre-implantation	2-cell	Pre-implantation	till 8-cell	2-cell
2-cell	ENSG00000111261.14	GSM896811	count.of.edits.gaining.miRNA.sites	1	MBS gain	(0,1]	1	2-cell	2-cell	Pre-implantation	2-cell	Pre-implantation	till 8-cell	2-cell
2-cell	ENSG00000111261.14	GSM896813	count.of.edits.gaining.miRNA.sites	1	MBS gain	(0,1]	1	2-cell	2-cell	Pre-implantation	2-cell	Pre-implantation	till 8-cell	2-cell
2-cell	ENSG00000111261.14	GSM3928364	count.of.edits.gaining.miRNA.sites	0	MBS gain	(-Inf,0]	0	2-cell	2-cell	Pre-implantation	2-cell	Pre-implantation	till 8-cell	2-cell
2-cell	ENSG00000111261.14	GSM896812	count.of.edits.gaining.miRNA.sites	0	MBS gain	(-Inf,0]	0	2-cell	2-cell	Pre-implantation	2-cell	Pre-implantation	till 8-cell	2-cell
2-cell	ENSG00000111261.14	GSM3928366	count.of.edits.gaining.miRNA.sites	0	MBS gain	(-Inf,0]	0	2-cell	2-cell	Pre-implantation	2-cell	Pre-implantation	till 8-cell	2-cell
2-cell	ENSG00000111261.14	GSM3928367	count.of.edits.gaining.miRNA.sites	0	MBS gain	(-Inf,0]	0	2-cell	2-cell	Pre-implantation	2-cell	Pre-implantation	till 8-cell	2-cell
2-cell	ENSG00000111450.14	GSM1833288	count.of.edits.gaining.miRNA.sites	0	MBS gain	(-Inf,0]	0	2-cell	2-cell	Pre-implantation	2-cell	Pre-implantation	till 8-cell	2-cell
2-cell	ENSG00000111450.14	GSM1833289	count.of.edits.gaining.miRNA.sites	0	MBS gain	(-Inf,0]	0	2-cell	2-cell	Pre-implantation	2-cell	Pre-implantation	till 8-cell	2-cell
2-cell	ENSG00000111450.14	GSM2706237	count.of.edits.gaining.miRNA.sites	0	MBS gain	(-Inf,0]	0	2-cell	2-cell	Pre-implantation	2-cell	Pre-implantation	till 8-cell	2-cell
2-cell	ENSG00000111450.14	GSM2706238	count.of.edits.gaining.miRNA.sites	0	MBS gain	(-Inf,0]	0	2-cell	2-cell	Pre-implantation	2-cell	Pre-implantation	till 8-cell	2-cell
2-cell	ENSG00000111450.14	GSM2706260	count.of.edits.gaining.miRNA.sites	0	MBS gain	(-Inf,0]	0	2-cell	2-cell	Pre-implantation	2-cell	Pre-implantation	till 8-cell	2-cell
2-cell	ENSG00000111450.14	GSM2706261	count.of.edits.gaining.miRNA.sites	0	MBS gain	(-Inf,0]	0	2-cell	2-cell	Pre-implantation	2-cell	Pre-implantation	till 8-cell	2-cell
2-cell	ENSG00000111450.14	GSM3928363	count.of.edits.gaining.miRNA.sites	0	MBS gain	(-Inf,0]	0	2-cell	2-cell	Pre-implantation	2-cell	Pre-implantation	till 8-cell	2-cell
2-cell	ENSG00000111450.14	GSM3928364	count.of.edits.gaining.miRNA.sites	0	MBS gain	(-Inf,0]	0	2-cell	2-cell	Pre-implantation	2-cell	Pre-implantation	till 8-cell	2-cell
2-cell	ENSG00000111450.14	GSM3928365	count.of.edits.gaining.miRNA.sites	0	MBS gain	(-Inf,0]	0	2-cell	2-cell	Pre-implantation	2-cell	Pre-implantation	till 8-cell	2-cell
2-cell	ENSG00000111450.14	GSM3928367	count.of.edits.gaining.miRNA.sites	0	MBS gain	(-Inf,0]	0	2-cell	2-cell	Pre-implantation	2-cell	Pre-implantation	till 8-cell	2-cell
2-cell	ENSG00000111450.14	GSM3928370	count.of.edits.gaining.miRNA.sites	0	MBS gain	(-Inf,0]	0	2-cell	2-cell	Pre-implantation	2-cell	Pre-implantation	till 8-cell	2-cell
2-cell	ENSG00000111450.14	GSM896811	count.of.edits.gaining.miRNA.sites	0	MBS gain	(-Inf,0]	0	2-cell	2-cell	Pre-implantation	2-cell	Pre-implantation	till 8-cell	2-cell
2-cell	ENSG00000111450.14	GSM896812	count.of.edits.gaining.miRNA.sites	0	MBS gain	(-Inf,0]	0	2-cell	2-cell	Pre-implantation	2-cell	Pre-implantation	till 8-cell	2-cell
2-cell	ENSG00000111450.14	GSM896813	count.of.edits.gaining.miRNA.sites	0	MBS gain	(-Inf,0]	0	2-cell	2-cell	Pre-implantation	2-cell	Pre-implantation	till 8-cell	2-cell
2-cell	ENSG00000111450.14	GSM896814	count.of.edits.gaining.miRNA.sites	0	MBS gain	(-Inf,0]	0	2-cell	2-cell	Pre-implantation	2-cell	Pre-implantation	till 8-cell	2-cell
2-cell	ENSG00000111450.14	GSM1160122	count.of.edits.gaining.miRNA.sites	0	MBS gain	(-Inf,0]	0	2-cell	2-cell	Pre-implantation	2-cell	Pre-implantation	till 8-cell	2-cell
2-cell	ENSG00000111450.14	GSM1833290	count.of.edits.gaining.miRNA.sites	0	MBS gain	(-Inf,0]	0	2-cell	2-cell	Pre-implantation	2-cell	Pre-implantation	till 8-cell	2-cell
2-cell	ENSG00000111450.14	GSM1833291	count.of.edits.gaining.miRNA.sites	0	MBS gain	(-Inf,0]	0	2-cell	2-cell	Pre-implantation	2-cell	Pre-implantation	till 8-cell	2-cell
2-cell	ENSG00000111450.14	GSM896809	count.of.edits.gaining.miRNA.sites	0	MBS gain	(-Inf,0]	0	2-cell	2-cell	Pre-implantation	2-cell	Pre-implantation	till 8-cell	2-cell
2-cell	ENSG00000111450.14	GSM896810	count.of.edits.gaining.miRNA.sites	0	MBS gain	(-Inf,0]	0	2-cell	2-cell	Pre-implantation	2-cell	Pre-implantation	till 8-cell	2-cell
2-cell	ENSG00000111450.14	GSM1160120	count.of.edits.gaining.miRNA.sites	0	MBS gain	(-Inf,0]	0	2-cell	2-cell	Pre-implantation	2-cell	Pre-implantation	till 8-cell	2-cell
2-cell	ENSG00000111450.14	GSM3928366	count.of.edits.gaining.miRNA.sites	0	MBS gain	(-Inf,0]	0	2-cell	2-cell	Pre-implantation	2-cell	Pre-implantation	till 8-cell	2-cell
2-cell	ENSG00000111450.14	GSM3928369	count.of.edits.gaining.miRNA.sites	0	MBS gain	(-Inf,0]	0	2-cell	2-cell	Pre-implantation	2-cell	Pre-implantation	till 8-cell	2-cell
2-cell	ENSG00000111450.14	GSM3928362	count.of.edits.gaining.miRNA.sites	0	MBS gain	(-Inf,0]	0	2-cell	2-cell	Pre-implantation	2-cell	Pre-implantation	till 8-cell	2-cell
2-cell	ENSG00000111450.14	GSM3928368	count.of.edits.gaining.miRNA.sites	0	MBS gain	(-Inf,0]	0	2-cell	2-cell	Pre-implantation	2-cell	Pre-implantation	till 8-cell	2-cell
2-cell	ENSG00000111450.14	GSM3928371	count.of.edits.gaining.miRNA.sites	0	MBS gain	(-Inf,0]	0	2-cell	2-cell	Pre-implantation	2-cell	Pre-implantation	till 8-cell	2-cell
2-cell	ENSG00000111670.16	GSM1160120	count.of.edits.gaining.miRNA.sites	0	MBS gain	(-Inf,0]	0	2-cell	2-cell	Pre-implantation	2-cell	Pre-implantation	till 8-cell	2-cell
2-cell	ENSG00000111670.16	GSM1833288	count.of.edits.gaining.miRNA.sites	0	MBS gain	(-Inf,0]	0	2-cell	2-cell	Pre-implantation	2-cell	Pre-implantation	till 8-cell	2-cell
2-cell	ENSG00000111670.16	GSM1833290	count.of.edits.gaining.miRNA.sites	0	MBS gain	(-Inf,0]	0	2-cell	2-cell	Pre-implantation	2-cell	Pre-implantation	till 8-cell	2-cell
2-cell	ENSG00000111670.16	GSM2706237	count.of.edits.gaining.miRNA.sites	0	MBS gain	(-Inf,0]	0	2-cell	2-cell	Pre-implantation	2-cell	Pre-implantation	till 8-cell	2-cell
2-cell	ENSG00000111670.16	GSM2706238	count.of.edits.gaining.miRNA.sites	0	MBS gain	(-Inf,0]	0	2-cell	2-cell	Pre-implantation	2-cell	Pre-implantation	till 8-cell	2-cell
2-cell	ENSG00000111670.16	GSM3928362	count.of.edits.gaining.miRNA.sites	0	MBS gain	(-Inf,0]	0	2-cell	2-cell	Pre-implantation	2-cell	Pre-implantation	till 8-cell	2-cell
2-cell	ENSG00000111670.16	GSM3928364	count.of.edits.gaining.miRNA.sites	0	MBS gain	(-Inf,0]	0	2-cell	2-cell	Pre-implantation	2-cell	Pre-implantation	till 8-cell	2-cell
2-cell	ENSG00000111670.16	GSM3928365	count.of.edits.gaining.miRNA.sites	0	MBS gain	(-Inf,0]	0	2-cell	2-cell	Pre-implantation	2-cell	Pre-implantation	till 8-cell	2-cell
2-cell	ENSG00000111670.16	GSM3928366	count.of.edits.gaining.miRNA.sites	0	MBS gain	(-Inf,0]	0	2-cell	2-cell	Pre-implantation	2-cell	Pre-implantation	till 8-cell	2-cell
2-cell	ENSG00000111670.16	GSM3928367	count.of.edits.gaining.miRNA.sites	0	MBS gain	(-Inf,0]	0	2-cell	2-cell	Pre-implantation	2-cell	Pre-implantation	till 8-cell	2-cell
[truncated: 70,563 more rows]
