# Supplementary material for: Recurrent RNA edits in human preimplantation potentially enhance maternal mRNA clearance
Source: Commun Biol. 2022 Dec 21;5:1400. doi: 10.1038/s42003-022-04338-0 (PMC9772385; doi:10.1038/s42003-022-04338-0)
Supplement: Supplementary file 32 — Supplementary Data 28 [file 42003_2022_4338_MOESM32_ESM.csv]

stage	Annotation.simplified	source	count	stage.description	stage.description.no.newline	category	stage.AtoG	category.AtoG	before.or.after.8.cell	stage.description.ordered	Annotation.simplified.ordered
2-cell	intergenic/intragenic	normal only	12431	2-cell	2-cell	Pre-implantation	2-cell	Pre-implantation	till 8-cell	2-cell	intergenic/intragenic
2-cell	intergenic/intragenic	abnormal only	20933	2-cell	2-cell	Pre-implantation	2-cell	Pre-implantation	till 8-cell	2-cell	intergenic/intragenic
2-cell	intergenic/intragenic	both	15024	2-cell	2-cell	Pre-implantation	2-cell	Pre-implantation	till 8-cell	2-cell	intergenic/intragenic
2-cell	exon (ncRNA)	both	5174	2-cell	2-cell	Pre-implantation	2-cell	Pre-implantation	till 8-cell	2-cell	exon (ncRNA)
2-cell	exon (ncRNA)	abnormal only	5067	2-cell	2-cell	Pre-implantation	2-cell	Pre-implantation	till 8-cell	2-cell	exon (ncRNA)
2-cell	intron	abnormal only	42236	2-cell	2-cell	Pre-implantation	2-cell	Pre-implantation	till 8-cell	2-cell	intron
2-cell	exon (ncRNA)	normal only	3389	2-cell	2-cell	Pre-implantation	2-cell	Pre-implantation	till 8-cell	2-cell	exon (ncRNA)
2-cell	intron	normal only	26021	2-cell	2-cell	Pre-implantation	2-cell	Pre-implantation	till 8-cell	2-cell	intron
2-cell	3'-UTR	normal only	9933	2-cell	2-cell	Pre-implantation	2-cell	Pre-implantation	till 8-cell	2-cell	3'-UTR
2-cell	3'-UTR	both	33941	2-cell	2-cell	Pre-implantation	2-cell	Pre-implantation	till 8-cell	2-cell	3'-UTR
2-cell	3'-UTR	abnormal only	20768	2-cell	2-cell	Pre-implantation	2-cell	Pre-implantation	till 8-cell	2-cell	3'-UTR
2-cell	splicing/coding sequence	both	563	2-cell	2-cell	Pre-implantation	2-cell	Pre-implantation	till 8-cell	2-cell	splicing/coding sequence
2-cell	intron	both	28866	2-cell	2-cell	Pre-implantation	2-cell	Pre-implantation	till 8-cell	2-cell	intron
2-cell	5'-UTR	abnormal only	475	2-cell	2-cell	Pre-implantation	2-cell	Pre-implantation	till 8-cell	2-cell	5'-UTR
2-cell	splicing/coding sequence	abnormal only	511	2-cell	2-cell	Pre-implantation	2-cell	Pre-implantation	till 8-cell	2-cell	splicing/coding sequence
2-cell	splicing/coding sequence	normal only	339	2-cell	2-cell	Pre-implantation	2-cell	Pre-implantation	till 8-cell	2-cell	splicing/coding sequence
2-cell	5'-UTR	both	511	2-cell	2-cell	Pre-implantation	2-cell	Pre-implantation	till 8-cell	2-cell	5'-UTR
2-cell	5'-UTR	normal only	354	2-cell	2-cell	Pre-implantation	2-cell	Pre-implantation	till 8-cell	2-cell	5'-UTR
4-cell	intergenic/intragenic	normal only	23373	4-cell	4-cell	Pre-implantation	4-cell	Pre-implantation	till 8-cell	4-cell	intergenic/intragenic
4-cell	intergenic/intragenic	both	12261	4-cell	4-cell	Pre-implantation	4-cell	Pre-implantation	till 8-cell	4-cell	intergenic/intragenic
4-cell	intergenic/intragenic	abnormal only	19409	4-cell	4-cell	Pre-implantation	4-cell	Pre-implantation	till 8-cell	4-cell	intergenic/intragenic
4-cell	exon (ncRNA)	normal only	4370	4-cell	4-cell	Pre-implantation	4-cell	Pre-implantation	till 8-cell	4-cell	exon (ncRNA)
4-cell	exon (ncRNA)	both	4304	4-cell	4-cell	Pre-implantation	4-cell	Pre-implantation	till 8-cell	4-cell	exon (ncRNA)
4-cell	exon (ncRNA)	abnormal only	4089	4-cell	4-cell	Pre-implantation	4-cell	Pre-implantation	till 8-cell	4-cell	exon (ncRNA)
4-cell	intron	abnormal only	34033	4-cell	4-cell	Pre-implantation	4-cell	Pre-implantation	till 8-cell	4-cell	intron
4-cell	intron	normal only	44878	4-cell	4-cell	Pre-implantation	4-cell	Pre-implantation	till 8-cell	4-cell	intron
4-cell	3'-UTR	abnormal only	13041	4-cell	4-cell	Pre-implantation	4-cell	Pre-implantation	till 8-cell	4-cell	3'-UTR
4-cell	3'-UTR	normal only	13718	4-cell	4-cell	Pre-implantation	4-cell	Pre-implantation	till 8-cell	4-cell	3'-UTR
4-cell	splicing/coding sequence	normal only	517	4-cell	4-cell	Pre-implantation	4-cell	Pre-implantation	till 8-cell	4-cell	splicing/coding sequence
4-cell	splicing/coding sequence	both	447	4-cell	4-cell	Pre-implantation	4-cell	Pre-implantation	till 8-cell	4-cell	splicing/coding sequence
4-cell	intron	both	20910	4-cell	4-cell	Pre-implantation	4-cell	Pre-implantation	till 8-cell	4-cell	intron
4-cell	3'-UTR	both	26571	4-cell	4-cell	Pre-implantation	4-cell	Pre-implantation	till 8-cell	4-cell	3'-UTR
4-cell	5'-UTR	abnormal only	348	4-cell	4-cell	Pre-implantation	4-cell	Pre-implantation	till 8-cell	4-cell	5'-UTR
4-cell	splicing/coding sequence	abnormal only	405	4-cell	4-cell	Pre-implantation	4-cell	Pre-implantation	till 8-cell	4-cell	splicing/coding sequence
4-cell	5'-UTR	normal only	455	4-cell	4-cell	Pre-implantation	4-cell	Pre-implantation	till 8-cell	4-cell	5'-UTR
4-cell	5'-UTR	both	448	4-cell	4-cell	Pre-implantation	4-cell	Pre-implantation	till 8-cell	4-cell	5'-UTR
8-cell	intergenic/intragenic	abnormal only	30156	8-cell	8-cell	Pre-implantation	8-cell	Pre-implantation	till 8-cell	8-cell	intergenic/intragenic
8-cell	intergenic/intragenic	both	7665	8-cell	8-cell	Pre-implantation	8-cell	Pre-implantation	till 8-cell	8-cell	intergenic/intragenic
8-cell	exon (ncRNA)	abnormal only	5510	8-cell	8-cell	Pre-implantation	8-cell	Pre-implantation	till 8-cell	8-cell	exon (ncRNA)
8-cell	exon (ncRNA)	both	2871	8-cell	8-cell	Pre-implantation	8-cell	Pre-implantation	till 8-cell	8-cell	exon (ncRNA)
8-cell	exon (ncRNA)	normal only	4028	8-cell	8-cell	Pre-implantation	8-cell	Pre-implantation	till 8-cell	8-cell	exon (ncRNA)
8-cell	intron	abnormal only	65475	8-cell	8-cell	Pre-implantation	8-cell	Pre-implantation	till 8-cell	8-cell	intron
8-cell	intron	normal only	62683	8-cell	8-cell	Pre-implantation	8-cell	Pre-implantation	till 8-cell	8-cell	intron
8-cell	splicing/coding sequence	abnormal only	544	8-cell	8-cell	Pre-implantation	8-cell	Pre-implantation	till 8-cell	8-cell	splicing/coding sequence
8-cell	intron	both	17478	8-cell	8-cell	Pre-implantation	8-cell	Pre-implantation	till 8-cell	8-cell	intron
8-cell	intergenic/intragenic	normal only	19656	8-cell	8-cell	Pre-implantation	8-cell	Pre-implantation	till 8-cell	8-cell	intergenic/intragenic
8-cell	3'-UTR	normal only	10917	8-cell	8-cell	Pre-implantation	8-cell	Pre-implantation	till 8-cell	8-cell	3'-UTR
8-cell	3'-UTR	abnormal only	16153	8-cell	8-cell	Pre-implantation	8-cell	Pre-implantation	till 8-cell	8-cell	3'-UTR
8-cell	3'-UTR	both	16398	8-cell	8-cell	Pre-implantation	8-cell	Pre-implantation	till 8-cell	8-cell	3'-UTR
8-cell	splicing/coding sequence	normal only	458	8-cell	8-cell	Pre-implantation	8-cell	Pre-implantation	till 8-cell	8-cell	splicing/coding sequence
8-cell	splicing/coding sequence	both	328	8-cell	8-cell	Pre-implantation	8-cell	Pre-implantation	till 8-cell	8-cell	splicing/coding sequence
8-cell	5'-UTR	normal only	380	8-cell	8-cell	Pre-implantation	8-cell	Pre-implantation	till 8-cell	8-cell	5'-UTR
8-cell	5'-UTR	abnormal only	652	8-cell	8-cell	Pre-implantation	8-cell	Pre-implantation	till 8-cell	8-cell	5'-UTR
8-cell	5'-UTR	both	271	8-cell	8-cell	Pre-implantation	8-cell	Pre-implantation	till 8-cell	8-cell	5'-UTR
morula	intergenic/intragenic	abnormal only	14048	morula	morula	Pre-implantation	morula	Pre-implantation	morula and afterwards	morula	intergenic/intragenic
morula	exon (ncRNA)	normal only	1386	morula	morula	Pre-implantation	morula	Pre-implantation	morula and afterwards	morula	exon (ncRNA)
morula	exon (ncRNA)	both	596	morula	morula	Pre-implantation	morula	Pre-implantation	morula and afterwards	morula	exon (ncRNA)
morula	exon (ncRNA)	abnormal only	2871	morula	morula	Pre-implantation	morula	Pre-implantation	morula and afterwards	morula	exon (ncRNA)
morula	intron	normal only	22440	morula	morula	Pre-implantation	morula	Pre-implantation	morula and afterwards	morula	intron
morula	intron	both	4143	morula	morula	Pre-implantation	morula	Pre-implantation	morula and afterwards	morula	intron
morula	intron	abnormal only	42642	morula	morula	Pre-implantation	morula	Pre-implantation	morula and afterwards	morula	intron
morula	intergenic/intragenic	normal only	7378	morula	morula	Pre-implantation	morula	Pre-implantation	morula and afterwards	morula	intergenic/intragenic
morula	intergenic/intragenic	both	1606	morula	morula	Pre-implantation	morula	Pre-implantation	morula and afterwards	morula	intergenic/intragenic
morula	3'-UTR	normal only	4304	morula	morula	Pre-implantation	morula	Pre-implantation	morula and afterwards	morula	3'-UTR
morula	3'-UTR	abnormal only	10435	morula	morula	Pre-implantation	morula	Pre-implantation	morula and afterwards	morula	3'-UTR
morula	splicing/coding sequence	normal only	165	morula	morula	Pre-implantation	morula	Pre-implantation	morula and afterwards	morula	splicing/coding sequence
morula	3'-UTR	both	3338	morula	morula	Pre-implantation	morula	Pre-implantation	morula and afterwards	morula	3'-UTR
morula	splicing/coding sequence	both	72	morula	morula	Pre-implantation	morula	Pre-implantation	morula and afterwards	morula	splicing/coding sequence
morula	5'-UTR	abnormal only	282	morula	morula	Pre-implantation	morula	Pre-implantation	morula and afterwards	morula	5'-UTR
morula	splicing/coding sequence	abnormal only	341	morula	morula	Pre-implantation	morula	Pre-implantation	morula and afterwards	morula	splicing/coding sequence
morula	5'-UTR	normal only	143	morula	morula	Pre-implantation	morula	Pre-implantation	morula and afterwards	morula	5'-UTR
morula	5'-UTR	both	57	morula	morula	Pre-implantation	morula	Pre-implantation	morula and afterwards	morula	5'-UTR
zygote	intergenic/intragenic	normal only	12223	zygote	zygote	Pre-implantation	zygote	Pre-implantation	till 8-cell	zygote	intergenic/intragenic
zygote	intergenic/intragenic	both	7823	zygote	zygote	Pre-implantation	zygote	Pre-implantation	till 8-cell	zygote	intergenic/intragenic
zygote	intergenic/intragenic	abnormal only	8923	zygote	zygote	Pre-implantation	zygote	Pre-implantation	till 8-cell	zygote	intergenic/intragenic
zygote	exon (ncRNA)	normal only	2741	zygote	zygote	Pre-implantation	zygote	Pre-implantation	till 8-cell	zygote	exon (ncRNA)
zygote	exon (ncRNA)	both	2246	zygote	zygote	Pre-implantation	zygote	Pre-implantation	till 8-cell	zygote	exon (ncRNA)
zygote	exon (ncRNA)	abnormal only	2211	zygote	zygote	Pre-implantation	zygote	Pre-implantation	till 8-cell	zygote	exon (ncRNA)
zygote	intron	normal only	26574	zygote	zygote	Pre-implantation	zygote	Pre-implantation	till 8-cell	zygote	intron
zygote	3'-UTR	normal only	12986	zygote	zygote	Pre-implantation	zygote	Pre-implantation	till 8-cell	zygote	3'-UTR
zygote	intron	abnormal only	17027	zygote	zygote	Pre-implantation	zygote	Pre-implantation	till 8-cell	zygote	intron
zygote	intron	both	14779	zygote	zygote	Pre-implantation	zygote	Pre-implantation	till 8-cell	zygote	intron
zygote	splicing/coding sequence	both	240	zygote	zygote	Pre-implantation	zygote	Pre-implantation	till 8-cell	zygote	splicing/coding sequence
zygote	3'-UTR	both	18890	zygote	zygote	Pre-implantation	zygote	Pre-implantation	till 8-cell	zygote	3'-UTR
zygote	3'-UTR	abnormal only	9480	zygote	zygote	Pre-implantation	zygote	Pre-implantation	till 8-cell	zygote	3'-UTR
zygote	splicing/coding sequence	normal only	311	zygote	zygote	Pre-implantation	zygote	Pre-implantation	till 8-cell	zygote	splicing/coding sequence
zygote	5'-UTR	abnormal only	221	zygote	zygote	Pre-implantation	zygote	Pre-implantation	till 8-cell	zygote	5'-UTR
zygote	5'-UTR	normal only	266	zygote	zygote	Pre-implantation	zygote	Pre-implantation	till 8-cell	zygote	5'-UTR
zygote	splicing/coding sequence	abnormal only	191	zygote	zygote	Pre-implantation	zygote	Pre-implantation	till 8-cell	zygote	splicing/coding sequence
zygote	5'-UTR	both	195	zygote	zygote	Pre-implantation	zygote	Pre-implantation	till 8-cell	zygote	5'-UTR
zygote.2PN	intergenic/intragenic	normal only	9479	zygote (2PN)	zygote (2PN)	Pre-implantation	other	Pre-implantation	till 8-cell	zygote (2PN)	intergenic/intragenic
zygote.2PN	intergenic/intragenic	abnormal only	11582	zygote (2PN)	zygote (2PN)	Pre-implantation	other	Pre-implantation	till 8-cell	zygote (2PN)	intergenic/intragenic
zygote.2PN	intergenic/intragenic	both	8583	zygote (2PN)	zygote (2PN)	Pre-implantation	other	Pre-implantation	till 8-cell	zygote (2PN)	intergenic/intragenic
zygote.2PN	exon (ncRNA)	normal only	2513	zygote (2PN)	zygote (2PN)	Pre-implantation	other	Pre-implantation	till 8-cell	zygote (2PN)	exon (ncRNA)
zygote.2PN	exon (ncRNA)	both	2795	zygote (2PN)	zygote (2PN)	Pre-implantation	other	Pre-implantation	till 8-cell	zygote (2PN)	exon (ncRNA)
zygote.2PN	exon (ncRNA)	abnormal only	2979	zygote (2PN)	zygote (2PN)	Pre-implantation	other	Pre-implantation	till 8-cell	zygote (2PN)	exon (ncRNA)
zygote.2PN	intron	abnormal only	23070	zygote (2PN)	zygote (2PN)	Pre-implantation	other	Pre-implantation	till 8-cell	zygote (2PN)	intron
zygote.2PN	intron	normal only	20192	zygote (2PN)	zygote (2PN)	Pre-implantation	other	Pre-implantation	till 8-cell	zygote (2PN)	intron
zygote.2PN	intron	both	15877	zygote (2PN)	zygote (2PN)	Pre-implantation	other	Pre-implantation	till 8-cell	zygote (2PN)	intron
zygote.2PN	3'-UTR	normal only	11641	zygote (2PN)	zygote (2PN)	Pre-implantation	other	Pre-implantation	till 8-cell	zygote (2PN)	3'-UTR
zygote.2PN	3'-UTR	both	21276	zygote (2PN)	zygote (2PN)	Pre-implantation	other	Pre-implantation	till 8-cell	zygote (2PN)	3'-UTR
zygote.2PN	3'-UTR	abnormal only	11766	zygote (2PN)	zygote (2PN)	Pre-implantation	other	Pre-implantation	till 8-cell	zygote (2PN)	3'-UTR
zygote.2PN	splicing/coding sequence	both	329	zygote (2PN)	zygote (2PN)	Pre-implantation	other	Pre-implantation	till 8-cell	zygote (2PN)	splicing/coding sequence
zygote.2PN	splicing/coding sequence	normal only	295	zygote (2PN)	zygote (2PN)	Pre-implantation	other	Pre-implantation	till 8-cell	zygote (2PN)	splicing/coding sequence
zygote.2PN	splicing/coding sequence	abnormal only	327	zygote (2PN)	zygote (2PN)	Pre-implantation	other	Pre-implantation	till 8-cell	zygote (2PN)	splicing/coding sequence
zygote.2PN	5'-UTR	normal only	220	zygote (2PN)	zygote (2PN)	Pre-implantation	other	Pre-implantation	till 8-cell	zygote (2PN)	5'-UTR
zygote.2PN	5'-UTR	abnormal only	248	zygote (2PN)	zygote (2PN)	Pre-implantation	other	Pre-implantation	till 8-cell	zygote (2PN)	5'-UTR
zygote.2PN	5'-UTR	both	256	zygote (2PN)	zygote (2PN)	Pre-implantation	other	Pre-implantation	till 8-cell	zygote (2PN)	5'-UTR
