# Supplementary material for: Recurrent RNA edits in human preimplantation potentially enhance maternal mRNA clearance
Source: Commun Biol. 2022 Dec 21;5:1400. doi: 10.1038/s42003-022-04338-0 (PMC9772385; doi:10.1038/s42003-022-04338-0)
Supplement: Supplementary file 33 — Supplementary Data 29 [file 42003_2022_4338_MOESM33_ESM.csv]

gse	stage	left.group	right.group	count.of.samples.for.the.left.group	count.of.samples.for.the.right.group	difference.in.location	CI.95pct.lower.bound	CI.95pct.upper.bound
GSE95477	oocyte (GV)	old	young	5	5	-126	-Inf	325
GSE95477	oocyte (MII)	old	young	5	5	-8	-Inf	99
GSE133854	zygote	AG	BI	4	7	21.5	-Inf	428
GSE133854	zygote	PG	BI	4	7	41	-Inf	522
GSE133854	2-cell	AG	BI	8	10	113.0709571724	-Inf	390.999958034968
GSE133854	2-cell	PG	BI	10	10	-19	-Inf	260
GSE133854	4-cell	AG	BI	10	21	-9	-Inf	49
GSE133854	4-cell	PG	BI	11	21	-6.99998163559126	-Inf	53.9999776322704
GSE133854	8-cell	AG	BI	23	34	-1.29859476991535	-Inf	2.99994341447141
GSE133854	8-cell	PG	BI	21	34	-4.0000239742476	-Inf	5.59789637294983e-05
