# Supplementary material for: Recurrent RNA edits in human preimplantation potentially enhance maternal mRNA clearance
Source: Commun Biol. 2022 Dec 21;5:1400. doi: 10.1038/s42003-022-04338-0 (PMC9772385; doi:10.1038/s42003-022-04338-0)
Supplement: Supplementary file 34 — Supplementary Data 30 [file 42003_2022_4338_MOESM34_ESM.csv]

cluster	stage	left.group	right.group	count.of.samples.for.the.left.group	count.of.samples.for.the.right.group	difference.in.location	CI.95pct.lower.bound	CI.95pct.upper.bound
decay at 8-cell	oocyte (GV)	old	young	4	4	-0.197460958804364	-Inf	-0.0381162292231165
others	oocyte (GV)	old	young	4	4	-0.168277319714041	-Inf	0.0957520496706676
decay at 8-cell	oocyte (MII)	old	young	5	5	-0.0609390609390603	-Inf	0.0390460603226561
others	oocyte (MII)	old	young	5	5	-0.0556101556101556	-Inf	0.142003994945171
