# Supplementary material for: Recurrent RNA edits in human preimplantation potentially enhance maternal mRNA clearance
Source: Commun Biol. 2022 Dec 21;5:1400. doi: 10.1038/s42003-022-04338-0 (PMC9772385; doi:10.1038/s42003-022-04338-0)
Supplement: Supplementary file 36 — Supplementary Data 32 [file 42003_2022_4338_MOESM36_ESM.csv]

cluster	stage	left.group	right.group	count.of.samples.for.the.left.group	count.of.samples.for.the.right.group	difference.in.location	CI.95pct.lower.bound	CI.95pct.upper.bound
decay at 8-cell	zygote	AG	BI	4	7	-0.0147981619714255	-0.412078100758174	Inf
decay at 8-cell	zygote	PG	BI	4	7	0.00945396643597896	-0.258604984058819	Inf
decay at 8-cell	2-cell	AG	BI	8	10	0.242133228897935	0.0247628083491467	Inf
decay at 8-cell	2-cell	PG	BI	10	10	0.212788471424727	0.0164619694031458	Inf
decay at 8-cell	4-cell	AG	BI	10	21	0.00530931284027414	-0.0873154623154617	Inf
decay at 8-cell	4-cell	PG	BI	11	21	0.0492543171114601	-0.0366666666666671	Inf
decay at 8-cell	8-cell	AG	BI	21	34
decay at 8-cell	8-cell	PG	BI	21	34
others	zygote	AG	BI	4	7	0.0239332158802401	-0.486641810636281	Inf
others	zygote	PG	BI	4	7	0.105339809467877	-0.182041545677909	Inf
others	2-cell	AG	BI	8	10	0.238369215958353	0.0328334888565793	Inf
others	2-cell	PG	BI	10	10	0.0805712492853399	-0.11563533605215	Inf
others	4-cell	AG	BI	10	21	-0.0484966720191102	-0.155233675097494	Inf
others	4-cell	PG	BI	11	21	-0.0623655913978487	-0.322381711855396	Inf
others	8-cell	AG	BI	23	34	-0.0405331266082632	-0.166719053827362	Inf
others	8-cell	PG	BI	21	34	0.066356737568608	-0.076918579202306	Inf
