# Supplementary material for: Recurrent RNA edits in human preimplantation potentially enhance maternal mRNA clearance
Source: Commun Biol. 2022 Dec 21;5:1400. doi: 10.1038/s42003-022-04338-0 (PMC9772385; doi:10.1038/s42003-022-04338-0)
Supplement: Supplementary file 37 — Supplementary Data 33 [file 42003_2022_4338_MOESM37_ESM.csv]

stage	is.normal	gene.id	gene.name	spearman.n	spearman.cor	spearman.cor.test.pvalue	spearman.cor.test.95CI.LL	spearman.cor.test.95CI.UL	spearman.cor.test.pvalue.adjusted	spearman.cor.to.plot	stage.description	stage.description.no.newline	category	stage.AtoG	category.AtoG	before.or.after.8.cell	stage.description.ordered
2-cell	TRUE	ENSG00000160710.17	ADAR1	27	0.514041514041514	0.00674618936915065	0.398373970210531	0.61361560923328	0.0286713048188903	0.514041514041514	2-cell	2-cell	Pre-implantation	2-cell	Pre-implantation	till 8-cell	2-cell
2-cell	TRUE	ENSG00000197381.16	ADAR2	27	-0.139194139194139	0.487003158797001	-0.2714686373261	-0.00175877475386114	0.786490305604842	-0.6	2-cell	2-cell	Pre-implantation	2-cell	Pre-implantation	till 8-cell	2-cell
4-cell	TRUE	ENSG00000160710.17	ADAR1	41	-0.243417703670981	0.125127203838796	-0.344711452909999	-0.136520471654535	0.303880352179934	-0.6	4-cell	4-cell	Pre-implantation	4-cell	Pre-implantation	till 8-cell	4-cell
4-cell	TRUE	ENSG00000197381.16	ADAR2	41	-0.248343276331576	0.117433711975301	-0.349379974196021	-0.141597601928777	0.285196157654302	-0.6	4-cell	4-cell	Pre-implantation	4-cell	Pre-implantation	till 8-cell	4-cell
8-cell	TRUE	ENSG00000160710.17	ADAR1	66	0.654566329193195	4.25362433618925e-09	0.597730179937731	0.704855593143107	2.41038712384057e-08	0.654566329193195	8-cell	8-cell	Pre-implantation	8-cell	Pre-implantation	till 8-cell	8-cell
8-cell	TRUE	ENSG00000197381.16	ADAR2	66	-0.0827486453399521	0.508905491861956	-0.166496756765486	0.00218476659380267	0.786490305604842	-0.6	8-cell	8-cell	Pre-implantation	8-cell	Pre-implantation	till 8-cell	8-cell
CTB	TRUE	ENSG00000160710.17	ADAR1	246	0.0266728735979324	0.677197064265793	-0.0165955072491734	0.069841542270673	0.790967145266705	-0.6	CTB	CTB	Post-implantation	other	Post-implantation	morula and afterwards	CTB
CTB	TRUE	ENSG00000197381.16	ADAR2	246	0.100676392811627	0.115254304001225	0.0575768298705759	0.14340138244268	0.285196157654302	-0.6	CTB	CTB	Post-implantation	other	Post-implantation	morula and afterwards	CTB
EVT	TRUE	ENSG00000160710.17	ADAR1	40	0.191369606003752	0.235952029781114	0.0816800304497571	0.296478690997941	0.364653136934449	-0.6	EVT	EVT	Post-implantation	other	Post-implantation	morula and afterwards	EVT
EVT	TRUE	ENSG00000197381.16	ADAR2	40	0.0682123519084676	0.675785960768409	-0.0426699733319797	0.17743473690072	0.839715866653648	-0.6	EVT	EVT	Post-implantation	other	Post-implantation	morula and afterwards	EVT
ICM	TRUE	ENSG00000160710.17	ADAR1	59	0.110935764991644	0.40289161799636	0.0209817932111195	0.199108047693347	0.570763125494844	-0.6	ICM	ICM	Post-implantation	ICM	Post-implantation	morula and afterwards	ICM
ICM	TRUE	ENSG00000197381.16	ADAR2	59	0.0550155165797961	0.678980835519288	-0.0351150928317628	0.144258402768536	0.839715866653648	-0.6	ICM	ICM	Post-implantation	ICM	Post-implantation	morula and afterwards	ICM
MTB	TRUE	ENSG00000160710.17	ADAR1	16	0.102941176470588	0.704932776937798	-0.084058781637163	0.282937072877056	0.790967145266705	-0.6	MTB	MTB	Post-implantation	other	Post-implantation	morula and afterwards	MTB
MTB	TRUE	ENSG00000197381.16	ADAR2	16	-0.0897719154000522	0.740925764694395	-0.270553149380609	0.09712493115033	0.839715866653648	-0.6	MTB	MTB	Post-implantation	other	Post-implantation	morula and afterwards	MTB
STB	TRUE	ENSG00000160710.17	ADAR1	143	-0.0183958189278343	0.827374763679671	-0.0752648997950422	0.0385925394235313	0.827374763679671	-0.6	STB	STB	Post-implantation	other	Post-implantation	morula and afterwards	STB
STB	TRUE	ENSG00000197381.16	ADAR2	143	-0.108208458167519	0.198300382692499	-0.164302323959933	-0.051416995022167	0.374567389530275	-0.6	STB	STB	Post-implantation	other	Post-implantation	morula and afterwards	STB
blastocyst.late	TRUE	ENSG00000160710.17	ADAR1	33	0.237713152704137	0.182829865347228	0.116939492986811	0.351558427444838	0.325381058547291	-0.6	blastocyst (late)	blastocyst (late)	Post-implantation	blastocyst (all types)	Post-implantation	morula and afterwards	blastocyst (late)
blastocyst.late	TRUE	ENSG00000197381.16	ADAR2	33	0.0633641209260029	0.72610133634061	-0.0597475854365607	0.184577072016322	0.839715866653648	-0.6	blastocyst (late)	blastocyst (late)	Post-implantation	blastocyst (all types)	Post-implantation	morula and afterwards	blastocyst (late)
epiblast	TRUE	ENSG00000160710.17	ADAR1	125	-0.121217334671011	0.178106833178793	-0.181086379813292	-0.0604531861651425	0.325381058547291	-0.6	epiblast	epiblast	Post-implantation	other	Post-implantation	morula and afterwards	epiblast
epiblast	TRUE	ENSG00000197381.16	ADAR2	125	0.00290967446452884	0.974309049474711	-0.0580904047575961	0.0638881073338202	0.974309049474711	-0.6	epiblast	epiblast	Post-implantation	other	Post-implantation	morula and afterwards	epiblast
hESC	TRUE	ENSG00000160710.17	ADAR1	162	0.722721127076968	1.85503914626838e-27	0.692762309869627	0.750189764168098	3.15356654865625e-26	0.722721127076968	hESC	hESC	Post-implantation	hESC	Post-implantation	morula and afterwards	hESC
hESC	TRUE	ENSG00000197381.16	ADAR2	162	0.367532209243967	1.50050637045392e-06	0.3187898811946	0.41433573184036	2.55086082977167e-05	0.367532209243967	hESC	hESC	Post-implantation	hESC	Post-implantation	morula and afterwards	hESC
hypoblast	TRUE	ENSG00000160710.17	ADAR1	25	-0.143846153846154	0.491037270155284	-0.281577376089804	-0.000307137813702289	0.642125660972294	-0.6	hypoblast	hypoblast	Post-implantation	other	Post-implantation	morula and afterwards	hypoblast
hypoblast	TRUE	ENSG00000197381.16	ADAR2	25	0.0267084715313302	0.899155909221625	-0.116580024004247	0.168907791764332	0.955353153547976	-0.6	hypoblast	hypoblast	Post-implantation	other	Post-implantation	morula and afterwards	hypoblast
morula	TRUE	ENSG00000160710.17	ADAR1	73	-0.273808606316088	0.01907658666359	-0.347933341662953	-0.196281853300289	0.0648603946562062	-0.6	morula	morula	Pre-implantation	morula	Pre-implantation	morula and afterwards	morula
morula	TRUE	ENSG00000197381.16	ADAR2	73	0.205850251761894	0.0806037337451428	0.126683287719619	0.282411432887385	0.274052694733485	-0.6	morula	morula	Pre-implantation	morula	Pre-implantation	morula and afterwards	morula
oocyte.GV	TRUE	ENSG00000160710.17	ADAR1	14	0.371134021325728	0.191400622674877	0.177582126494348	0.537042660829476	0.325381058547291	-0.6	oocyte (GV)	oocyte (GV)	Gamete	oocyte (GV)	Gamete	till 8-cell	oocyte (GV)
oocyte.GV	TRUE	ENSG00000197381.16	ADAR2	14	0.62003827514897	0.0180098497984553	0.464483914513011	0.738476845258408	0.10205581552458	-0.6	oocyte (GV)	oocyte (GV)	Gamete	oocyte (GV)	Gamete	till 8-cell	oocyte (GV)
oocyte.MII	TRUE	ENSG00000160710.17	ADAR1	30	-0.0620966008549941	0.744439666133369	-0.189778405418087	0.0676505966699142	0.790967145266705	-0.6	oocyte (MII)	oocyte (MII)	Gamete	oocyte (MII)	Gamete	till 8-cell	oocyte (MII)
oocyte.MII	TRUE	ENSG00000197381.16	ADAR2	30	-0.260743709641505	0.164019812002309	-0.379007075031006	-0.134100124091173	0.348542100504907	-0.6	oocyte (MII)	oocyte (MII)	Gamete	oocyte (MII)	Gamete	till 8-cell	oocyte (MII)
trophoblast	TRUE	ENSG00000160710.17	ADAR1	640	0.260702001186051	2.10455356943727e-11	0.23519999738398	0.285845298750288	1.78887053402168e-10	0.260702001186051	trophoblast	trophoblast	Post-implantation	trophoblast	Post-implantation	morula and afterwards	trophoblast
trophoblast	TRUE	ENSG00000197381.16	ADAR2	640	-0.14957327100351	0.000145912106746056	-0.175733917301805	-0.123201520024329	0.00124025290734147	-0.14957327100351	trophoblast	trophoblast	Post-implantation	trophoblast	Post-implantation	morula and afterwards	trophoblast
zygote	TRUE	ENSG00000160710.17	ADAR1	17	-0.551470588235294	0.023724262079646	-0.671778785607654	-0.402816512613325	0.0672187425589971	-0.6	zygote	zygote	Pre-implantation	zygote	Pre-implantation	till 8-cell	zygote
zygote	TRUE	ENSG00000197381.16	ADAR2	17	-0.449632806818892	0.0701708057250951	-0.587209750108474	-0.286806690382869	0.274052694733485	-0.6	zygote	zygote	Pre-implantation	zygote	Pre-implantation	till 8-cell	zygote
